# Supplementary material for: Analysis of Dendrobium huoshanense transcriptome unveils putative genes associated with active ingredients synthesis
Source: BMC Genomics. 2018 Dec 29;19:978. doi: 10.1186/s12864-018-5305-6 (PMC6310986; doi:10.1186/s12864-018-5305-6)
Supplement: Supplementary file 3 — Differential expression genes between Dh_L and Dh_S. (XLS 37782 kb) [file 12864_2018_5305_MOESM3_ESM.xls]

seq_id	Dh_L1_count	Dh_L2_count	Dh_L3_count	Dh_S3_count	Dh_S2_count	Dh_S1_count	Dh_L1_fpkm	Dh_L2_fpkm	Dh_L3_fpkm	Dh_S3_fpkm	Dh_S2_fpkm	Dh_S1_fpkm	Dh_L_mean_fpkm	Dh_S_mean_fpkm	logFC(Dh_S/Dh_L)	p-value	FDR	significant	regulate
c390713_g1	2.00	1.00	0.00	13155.00	8756.00	11730.00	0.039	0.033	0.000	527.209	413.209	810.563	0.02	577.68	12.22	3.92e-47	2.30e-42	yes	up
c399289_g2	0.00	0.00	0.00	6052.00	4395.00	4524.00	0.000	0.000	0.000	188.892	161.566	244.295	0.00	197.22	10.95	7.02e-44	2.06e-39	yes	up
c405816_g4	2.00	0.00	0.00	10244.00	5973.00	14347.00	0.066	0.000	0.000	677.038	463.351	1630.631	0.02	898.96	12.85	9.76e-42	1.91e-37	yes	up
c414663_g4	106242.00	74102.00	170437.00	173.00	109.00	104.00	2149.355	2075.325	2702.761	5.909	4.267	6.505	2366.75	5.59	-8.70	8.17e-36	1.20e-31	yes	down
c418351_g3	100.00	110.00	92.00	37310.00	46761.00	29608.00	1.946	3.020	1.592	1502.310	2235.059	2074.427	2.05	1899.22	9.78	1.07e-35	1.25e-31	yes	up
c412617_g1	8277.00	5136.00	11795.00	7.00	5.00	2.00	69.702	59.317	76.580	0.122	0.112	0.054	70.12	0.10	-8.47	1.20e-34	1.18e-30	yes	down
c400458_g2	3.00	3.00	0.00	4924.00	3276.00	8560.00	0.053	0.065	0.000	159.619	125.061	479.970	0.03	245.58	10.85	1.54e-34	1.29e-30	yes	up
c382444_g1	1.00	1.00	0.00	3485.00	2140.00	6119.00	0.020	0.026	0.000	133.333	96.366	404.514	0.01	203.73	10.82	2.78e-34	2.03e-30	yes	up
c410389_g3	3.00	2.00	3.00	4944.00	3420.00	1800.00	0.046	0.039	0.039	141.933	115.342	91.737	0.04	118.66	9.71	3.12e-34	2.03e-30	yes	up
c418986_g1	47.00	38.00	40.00	10696.00	7043.00	12467.00	2.163	1.256	1.360	263.881	214.739	525.161	1.60	327.57	7.59	1.38e-32	8.12e-29	yes	up
c420475_g1	40.00	16.00	4.00	317795.00	236185.00	60650.00	0.480	0.273	0.032	7267.206	6342.846	2344.560	0.24	5500.48	13.98	5.18e-32	2.76e-28	yes	up
c421802_g2	12.00	13.00	17.00	3164.00	5482.00	3796.00	0.145	1.965	0.161	123.422	232.330	263.900	0.59	199.12	8.17	9.40e-32	4.59e-28	yes	up
c408642_g2	301.00	223.00	222.00	157588.00	87895.00	350990.00	9.025	9.495	5.258	7762.179	5090.381	28367.293	7.54	13153.40	10.75	1.66e-31	7.48e-28	yes	up
c406823_g1	12.00	6.00	1.00	8519.00	7154.00	18356.00	0.158	0.091	0.013	211.351	210.410	788.338	0.08	384.95	11.06	3.62e-31	1.52e-27	yes	up
c404696_g1	1442.00	876.00	312.00	2334357.00	2042405.00	701971.00	23.926	19.926	4.008	76092.076	78461.989	39610.631	14.49	65823.72	12.14	1.13e-30	4.43e-27	yes	up
c415769_g2	8.00	11.00	30.00	3967.00	6110.00	8020.00	0.164	0.312	0.477	161.431	292.465	563.685	0.33	322.80	9.54	2.02e-29	7.42e-26	yes	up
c366262_g1	9.00	2.00	12.00	4880.00	4253.00	13761.00	0.210	0.065	0.219	224.413	230.010	1092.008	0.18	487.59	10.77	3.44e-29	1.19e-25	yes	up
c396865_g1	16.00	18.00	18.00	3800.00	6969.00	12980.00	1.111	1.718	0.986	537.350	1149.787	3117.142	1.20	1502.45	10.17	1.46e-28	4.76e-25	yes	up
c393000_g2	8.00	4.00	11.00	5491.00	3619.00	16296.00	0.118	0.078	0.122	159.889	124.212	822.904	0.11	348.77	10.70	1.54e-28	4.76e-25	yes	up
c416275_g2	420.00	286.00	499.00	37606.00	26356.00	37333.00	4.154	3.807	3.654	668.479	553.204	1138.825	3.86	774.91	7.61	2.66e-28	7.81e-25	yes	up
c422805_g1	2.00	2.00	4.00	1156.00	2310.00	1297.00	0.007	0.007	0.006	4.354	10.293	8.511	0.01	7.43	6.14	3.21e-28	8.97e-25	yes	up
c392296_g1	7.00	3.00	13.00	2509.00	1963.00	1330.00	0.066	0.039	0.090	43.484	40.123	40.023	0.07	41.41	7.93	1.31e-27	3.49e-24	yes	up
c422786_g1	1.00	0.00	2.00	744.00	1229.00	1073.00	0.000	0.000	0.006	3.624	7.074	9.089	0.00	6.33	5.97	2.38e-27	6.07e-24	yes	up
c418380_g1	12.00	8.00	16.00	1857.00	2641.00	4655.00	0.250	0.228	0.258	76.963	129.041	332.725	0.25	170.00	8.93	2.52e-27	6.16e-24	yes	up
c411699_g2	3.00	6.00	9.00	1449.00	1761.00	1664.00	0.053	0.150	0.122	50.502	72.237	100.338	0.11	72.18	8.46	3.83e-27	8.99e-24	yes	up
c422643_g1	4.00	0.00	1.00	962.00	1609.00	1817.00	0.020	0.000	0.006	9.005	17.778	29.543	0.01	17.88	7.36	4.80e-27	1.08e-23	yes	up
c406372_g1	294.00	276.00	315.00	145239.00	76496.00	463076.00	8.328	10.725	6.921	8248.743	5103.444	45429.651	8.31	18490.35	11.10	9.40e-27	2.04e-23	yes	up
c403715_g1	0.00	0.00	0.00	1953.00	545.00	1192.00	0.000	0.000	0.000	41.889	13.786	44.306	0.00	34.01	8.41	1.40e-26	2.93e-23	yes	up
c422713_g1	3.00	4.00	5.00	934.00	1576.00	1603.00	0.026	0.046	0.032	14.833	29.618	44.251	0.03	28.23	7.73	1.74e-26	3.53e-23	yes	up
c422145_g1	2.00	3.00	6.00	953.00	1734.00	2136.00	0.033	0.065	0.071	27.759	59.162	106.807	0.06	61.20	8.61	2.01e-26	3.92e-23	yes	up
c420828_g1	0.00	1.00	0.00	567.00	1173.00	1392.00	0.000	0.026	0.000	18.010	44.403	84.744	0.01	46.21	8.77	2.66e-26	5.03e-23	yes	up
c400132_g1	1.00	1.00	3.00	1402.00	763.00	2229.00	0.026	0.033	0.058	64.442	40.847	172.687	0.04	89.84	9.31	2.98e-26	5.46e-23	yes	up
c419716_g1	1.00	1.00	0.00	738.00	1810.00	3172.00	0.026	0.026	0.000	30.369	87.745	228.448	0.01	107.64	9.87	4.60e-26	8.18e-23	yes	up
c407625_g1	10.00	11.00	24.00	1724.00	2871.00	2561.00	0.381	0.573	0.709	130.616	255.062	333.123	0.57	229.77	8.43	5.04e-26	8.70e-23	yes	up
c391456_g1	0.00	2.00	0.00	1136.00	980.00	592.00	0.000	0.072	0.000	59.602	60.409	53.448	0.02	57.99	8.95	7.42e-26	1.23e-22	yes	up
c411069_g1	9.00	15.00	24.00	1930.00	2754.00	2949.00	0.388	0.872	0.793	164.730	276.521	433.912	0.68	280.10	8.49	7.55e-26	1.23e-22	yes	up
c388599_g6	10.00	8.00	16.00	1286.00	2414.00	2264.00	0.283	0.306	0.348	71.392	157.449	216.522	0.32	141.49	8.41	7.91e-26	1.25e-22	yes	up
c418986_g2	50.00	50.00	31.00	5744.00	3991.00	4383.00	1.591	2.135	0.805	419.985	343.181	565.004	1.39	440.16	8.21	1.45e-25	2.23e-22	yes	up
c784791_g1	0.00	0.00	0.00	514.00	1172.00	1448.00	0.000	0.000	0.000	60.143	160.193	288.889	0.00	159.73	10.64	1.52e-25	2.28e-22	yes	up
c394236_g1	1.00	3.00	4.00	1518.00	1000.00	3119.00	0.171	0.573	0.548	502.194	386.098	1730.680	0.43	836.86	10.63	2.12e-25	3.11e-22	yes	up
c421553_g2	13.00	12.00	13.00	1497.00	2308.00	3766.00	0.085	0.403	0.135	35.615	55.606	175.198	0.18	83.81	8.21	2.22e-25	3.18e-22	yes	up
c403916_g1	0.00	4.00	8.00	1644.00	1176.00	2323.00	0.000	0.176	0.200	106.061	89.067	257.792	0.13	146.58	9.33	2.65e-25	3.70e-22	yes	up
c402404_g3	0.00	1.00	3.00	1266.00	898.00	551.00	0.000	0.020	0.032	34.033	28.508	25.803	0.02	29.86	7.98	5.62e-25	7.66e-22	yes	up
c419597_g2	3.00	7.00	13.00	1470.00	2437.00	1346.00	0.046	0.156	0.168	47.325	92.398	74.951	0.12	69.46	8.28	6.98e-25	9.30e-22	yes	up
c418411_g2	13.00	22.00	24.00	1876.00	3903.00	3232.00	0.329	0.768	0.470	95.934	233.653	284.101	0.49	194.83	8.36	1.01e-24	1.31e-21	yes	up
c415605_g1	3.00	2.00	9.00	863.00	1745.00	1690.00	0.079	0.072	0.161	43.295	104.637	144.860	0.11	92.70	8.77	1.16e-24	1.48e-21	yes	up
c418708_g3	1.00	0.00	4.00	903.00	1602.00	3526.00	0.020	0.000	0.064	39.469	82.268	264.677	0.03	120.45	9.81	1.22e-24	1.52e-21	yes	up
c406604_g3	11.00	19.00	35.00	3017.00	4392.00	9376.00	0.907	2.395	1.721	532.631	804.685	2851.689	1.61	1314.87	9.59	1.95e-24	2.38e-21	yes	up
c312842_g1	10.00	5.00	21.00	1405.00	1729.00	1793.00	0.736	0.508	1.218	208.823	300.812	453.120	0.89	310.63	8.30	1.99e-24	2.38e-21	yes	up
c412290_g3	9.00	12.00	15.00	1433.00	2742.00	4750.00	0.348	0.677	0.451	106.129	238.993	595.306	0.47	294.26	9.01	2.20e-24	2.58e-21	yes	up
c367116_g1	0.00	0.00	0.00	752.00	746.00	2695.00	0.000	0.000	0.000	4.854	5.689	30.248	0.00	12.76	7.01	4.57e-24	5.25e-21	yes	up
c391251_g1	13.00	10.00	18.00	3267.00	1867.00	9050.00	0.237	0.247	0.251	116.067	78.088	555.788	0.25	236.95	9.42	5.79e-24	6.53e-21	yes	up
c416501_g1	8.00	10.00	10.00	1421.00	1387.00	3242.00	0.177	0.338	0.148	69.716	75.156	273.982	0.20	132.94	8.78	5.91e-24	6.54e-21	yes	up
c394071_g1	8.00	6.00	5.00	4036.00	1417.00	10219.00	0.092	0.091	0.039	90.187	36.842	401.532	0.07	167.67	9.95	6.09e-24	6.61e-21	yes	up
c416982_g1	3.00	6.00	1.00	1637.00	1100.00	3258.00	0.072	0.215	0.019	92.675	74.320	310.735	0.08	152.77	9.70	7.50e-24	8.00e-21	yes	up
c421645_g1	1.00	0.00	3.00	778.00	557.00	1058.00	0.007	0.000	0.019	10.628	8.983	25.062	0.01	14.47	7.04	9.71e-24	1.02e-20	yes	up
c396076_g1	6.00	7.00	19.00	1101.00	2074.00	2057.00	0.230	0.384	0.586	81.939	183.199	238.314	0.42	160.09	8.27	1.73e-23	1.78e-20	yes	up
c420661_g1	2.00	2.00	6.00	791.00	1417.00	2956.00	0.046	0.065	0.110	37.792	79.598	245.361	0.08	113.15	9.32	2.13e-23	2.15e-20	yes	up
c394048_g7	13430.00	12393.00	23490.00	122.00	93.00	113.00	265.873	339.471	360.564	4.827	4.155	7.860	323.88	5.54	-5.85	2.18e-23	2.16e-20	yes	down
c409879_g1	3.00	2.00	3.00	3311.00	4565.00	517.00	0.046	0.052	0.026	107.210	178.009	29.019	0.04	105.34	9.57	2.95e-23	2.89e-20	yes	up
c410546_g4	5.00	17.00	11.00	1624.00	2627.00	2206.00	0.217	1.009	0.290	127.546	229.199	331.677	0.44	220.21	8.67	3.25e-23	3.13e-20	yes	up
c419331_g2	3.00	2.00	8.00	693.00	1775.00	1110.00	0.053	0.046	0.110	24.068	73.659	66.747	0.08	52.12	8.22	3.31e-23	3.13e-20	yes	up
c402001_g5	11.00	9.00	29.00	1387.00	2576.00	3564.00	0.690	0.781	1.431	181.091	383.740	774.299	1.03	421.95	8.55	4.35e-23	4.05e-20	yes	up
c422383_g2	6.00	13.00	24.00	1513.00	2878.00	4009.00	0.053	0.150	0.155	24.568	55.132	112.950	0.12	60.57	8.11	4.50e-23	4.12e-20	yes	up
c411944_g1	2.00	4.00	7.00	731.00	1014.00	1561.00	0.053	0.150	0.148	40.104	65.375	152.070	0.12	81.59	8.56	6.40e-23	5.77e-20	yes	up
c411069_g2	5.00	12.00	8.00	1362.00	1988.00	4122.00	1.006	3.345	1.282	586.270	996.804	2908.751	1.69	1411.97	9.63	6.56e-23	5.83e-20	yes	up
c418408_g2	1.00	1.00	8.00	965.00	982.00	2202.00	0.026	0.033	0.148	50.218	64.040	226.244	0.08	107.50	9.23	7.23e-23	6.33e-20	yes	up
c412215_g1	1.00	0.00	0.00	580.00	565.00	368.00	0.007	0.000	0.000	5.949	6.837	6.541	0.00	6.40	5.99	8.15e-23	7.02e-20	yes	up
c419520_g1	4.00	0.00	6.00	697.00	1115.00	1610.00	0.066	0.000	0.084	29.490	57.340	115.787	0.06	64.03	8.67	8.80e-23	7.47e-20	yes	up
c422343_g2	7.00	4.00	15.00	1023.00	1735.00	3270.00	0.059	0.046	0.103	19.809	40.373	105.994	0.07	52.08	8.22	8.92e-23	7.47e-20	yes	up
c418278_g1	1.00	0.00	0.00	589.00	459.00	405.00	0.013	0.000	0.000	12.953	12.763	15.756	0.00	13.74	7.05	9.90e-23	8.18e-20	yes	up
c422054_g1	2.00	1.00	8.00	700.00	1175.00	1635.00	0.013	0.007	0.039	8.059	15.969	32.687	0.02	17.90	7.20	1.19e-22	9.70e-20	yes	up
c420903_g2	3.00	1.00	2.00	874.00	547.00	1860.00	0.039	0.020	0.019	21.864	16.144	80.516	0.03	37.79	8.23	1.56e-22	1.26e-19	yes	up
c383588_g1	0.00	1.00	2.00	1174.00	557.00	3019.00	0.000	0.052	0.058	86.861	48.332	383.590	0.04	164.48	10.23	1.64e-22	1.30e-19	yes	up
c387545_g2	13.00	8.00	18.00	1389.00	3480.00	1135.00	1.282	1.217	1.411	290.464	833.966	399.906	1.32	489.96	8.43	1.87e-22	1.46e-19	yes	up
c422435_g2	1.00	0.00	3.00	519.00	716.00	1403.00	0.007	0.000	0.019	7.910	12.888	37.114	0.01	18.24	7.38	1.95e-22	1.50e-19	yes	up
c415877_g1	1.00	1.00	7.00	600.00	1081.00	1338.00	0.020	0.033	0.122	28.070	59.636	105.488	0.07	61.07	8.52	2.25e-22	1.71e-19	yes	up
c377359_g1	4.00	1.00	0.00	981.00	892.00	3587.00	0.230	0.078	0.000	113.390	120.444	707.063	0.10	294.47	10.56	2.40e-22	1.78e-19	yes	up
c365402_g1	0.00	0.00	0.00	419.00	477.00	518.00	0.000	0.000	0.000	12.426	16.656	26.580	0.00	17.99	7.50	2.40e-22	1.78e-19	yes	up
c775269_g1	5.00	0.00	3.00	613.00	906.00	910.00	0.092	0.000	0.039	21.675	37.715	55.635	0.05	36.82	7.97	3.06e-22	2.24e-19	yes	up
c411940_g3	5.00	4.00	5.00	659.00	1128.00	2286.00	0.191	0.208	0.148	50.313	101.206	299.243	0.18	140.92	8.99	3.60e-22	2.61e-19	yes	up
c413977_g6	77.00	34.00	97.00	4204.00	3778.00	2456.00	1.098	0.657	1.108	116.324	123.825	118.389	1.00	119.24	6.77	3.65e-22	2.61e-19	yes	up
c421480_g1	7.00	2.00	9.00	699.00	1126.00	1660.00	0.112	0.046	0.122	36.994	51.988	173.428	0.10	82.70	8.69	3.75e-22	2.65e-19	yes	up
c410533_g1	6.00	10.00	9.00	917.00	1558.00	2776.00	0.184	0.423	0.206	55.965	111.250	290.769	0.25	143.67	8.68	3.93e-22	2.74e-19	yes	up
c401998_g4	2.00	2.00	1.00	1096.00	511.00	2627.00	0.046	0.065	0.019	49.758	27.235	205.717	0.04	89.86	9.34	4.07e-22	2.78e-19	yes	up
c416275_g1	38.00	66.00	97.00	5714.00	3584.00	8122.00	2.550	6.091	5.104	779.070	569.897	1882.207	4.49	1047.44	7.83	4.09e-22	2.78e-19	yes	up
c413973_g3	42.00	31.00	44.00	3349.00	2990.00	1387.00	0.769	0.781	0.625	122.070	128.192	87.437	0.71	113.51	7.13	4.12e-22	2.78e-19	yes	up
c413943_g2	5.00	8.00	7.00	755.00	1132.00	1038.00	0.243	0.540	0.271	75.300	131.935	176.680	0.33	123.20	8.18	4.23e-22	2.82e-19	yes	up
c416417_g1	6.00	7.00	14.00	1022.00	1243.00	2895.00	0.184	0.299	0.322	78.532	112.235	362.774	0.27	174.52	8.88	4.36e-22	2.87e-19	yes	up
c410804_g2	1.00	1.00	0.00	403.00	581.00	834.00	0.020	0.039	0.000	18.713	31.752	66.784	0.02	37.19	8.33	4.87e-22	3.17e-19	yes	up
c411688_g1	1779.00	1247.00	3248.00	153975.00	74183.00	76675.00	28.166	27.111	39.411	4607.636	2731.309	3995.122	32.69	3848.21	6.87	5.54e-22	3.57e-19	yes	up
c412113_g1	5.00	9.00	24.00	1425.00	2052.00	3827.00	0.191	0.501	0.728	110.266	186.830	513.778	0.49	255.33	8.75	5.61e-22	3.57e-19	yes	up
c415640_g5	1.00	3.00	6.00	1131.00	543.00	842.00	0.007	0.033	0.039	19.079	10.804	24.628	0.03	18.22	7.17	5.66e-22	3.57e-19	yes	up
c373225_g1	0.00	0.00	0.00	483.00	772.00	2627.00	0.000	0.000	0.000	33.749	63.291	315.487	0.00	127.71	10.32	5.82e-22	3.63e-19	yes	up
c407107_g3	2.00	0.00	0.00	2190.00	1179.00	12247.00	0.066	0.000	0.000	137.065	86.647	1318.974	0.02	477.81	11.94	6.07e-22	3.75e-19	yes	up
c421587_g1	2.00	1.00	6.00	569.00	973.00	1638.00	0.033	0.020	0.071	20.593	43.579	137.994	0.05	63.02	8.76	6.75e-22	4.12e-19	yes	up
c416360_g1	1.00	0.00	0.00	1739.00	1067.00	253.00	0.013	0.000	0.000	44.539	32.188	11.293	0.00	30.74	8.21	6.91e-22	4.18e-19	yes	up
c407078_g1	394.00	344.00	629.00	27040.00	15483.00	42821.00	9.413	10.991	11.515	1258.237	855.463	3419.909	10.69	1786.30	7.37	7.09e-22	4.24e-19	yes	up
c114143_g1	0.00	0.00	0.00	490.00	491.00	336.00	0.000	0.000	0.000	10.222	12.064	12.161	0.00	11.37	6.84	8.82e-22	5.22e-19	yes	up
c410316_g2	0.00	2.00	0.00	438.00	584.00	924.00	0.000	0.072	0.000	23.446	36.742	85.268	0.02	46.15	8.62	9.81e-22	5.75e-19	yes	up
c413807_g2	6.00	8.00	25.00	1446.00	1763.00	3804.00	0.138	0.254	0.445	66.038	94.656	300.092	0.30	145.34	8.52	9.98e-22	5.79e-19	yes	up
c422753_g1	10.00	11.00	14.00	829.00	1251.00	1561.00	0.046	0.065	0.045	7.153	12.751	23.400	0.05	13.76	6.53	1.26e-21	7.27e-19	yes	up
c412933_g2	2.00	0.00	1.00	415.00	776.00	450.00	0.046	0.000	0.019	18.348	42.731	40.132	0.02	32.38	8.04	1.40e-21	7.97e-19	yes	up
c397765_g4	144.00	97.00	145.00	8722.00	5347.00	3445.00	1.709	1.581	1.327	202.873	146.557	138.699	1.52	166.28	6.69	1.56e-21	8.79e-19	yes	up
c413322_g4	0.00	0.00	1.00	352.00	778.00	415.00	0.000	0.000	0.006	12.805	33.885	26.580	0.00	23.41	7.84	1.66e-21	9.26e-19	yes	up
c422431_g2	9.00	3.00	13.00	766.00	1354.00	2186.00	0.072	0.033	0.077	12.264	25.638	61.977	0.06	31.34	7.58	1.67e-21	9.26e-19	yes	up
c391926_g1	2.00	2.00	0.00	491.00	992.00	561.00	0.204	0.280	0.000	102.005	239.529	196.014	0.14	172.47	9.52	1.75e-21	9.51e-19	yes	up
c401077_g1	1.00	1.00	9.00	1016.00	688.00	1523.00	0.007	0.013	0.064	18.132	14.422	46.528	0.03	25.55	7.60	1.76e-21	9.51e-19	yes	up
c403742_g2	0.00	2.00	13.00	1057.00	2617.00	1834.00	0.000	0.039	0.148	42.065	88.244	90.779	0.07	70.89	8.69	1.77e-21	9.51e-19	yes	up
c376762_g1	0.00	0.00	0.00	612.00	297.00	969.00	0.000	0.000	0.000	35.155	20.049	95.875	0.00	48.83	8.93	1.94e-21	1.04e-18	yes	up
c421940_g1	5.00	2.00	3.00	540.00	820.00	1637.00	0.066	0.033	0.032	13.575	24.316	71.373	0.04	34.28	7.90	2.35e-21	1.24e-18	yes	up
c402725_g1	7.00	11.00	12.00	837.00	1283.00	1970.00	0.342	0.755	0.464	82.520	147.692	333.123	0.49	178.01	8.23	2.55e-21	1.34e-18	yes	up
c418011_g1	9.00	5.00	10.00	892.00	1323.00	3784.00	0.309	0.234	0.387	60.805	105.960	451.186	0.32	192.29	8.83	2.57e-21	1.34e-18	yes	up
c414943_g5	10.00	19.00	35.00	1529.00	3235.00	1959.00	0.368	0.950	1.153	149.261	372.100	298.827	0.84	262.61	8.12	2.75e-21	1.41e-18	yes	up
c416932_g1	0.00	1.00	3.00	584.00	412.00	960.00	0.000	0.020	0.032	16.739	13.911	47.612	0.02	25.18	7.74	3.03e-21	1.54e-18	yes	up
c422667_g1	0.00	3.00	7.00	609.00	1030.00	1462.00	0.000	0.033	0.039	8.572	17.117	35.723	0.02	19.37	7.29	3.10e-21	1.57e-18	yes	up
c416005_g1	0.00	0.00	2.00	665.00	392.00	1513.00	0.000	0.000	0.032	24.582	17.055	96.670	0.01	44.00	8.60	3.28e-21	1.64e-18	yes	up
c422627_g1	1.00	1.00	9.00	671.00	1099.00	935.00	0.007	0.007	0.039	6.707	12.950	16.208	0.02	11.48	6.59	3.44e-21	1.71e-18	yes	up
c417510_g1	1.00	0.00	0.00	431.00	325.00	713.00	0.013	0.000	0.000	10.601	9.382	30.790	0.00	16.31	7.30	3.57e-21	1.76e-18	yes	up
c417210_g6	5.00	5.00	9.00	704.00	1116.00	2687.00	0.151	0.221	0.206	47.203	88.069	313.499	0.19	139.98	8.91	3.61e-21	1.77e-18	yes	up
c422415_g1	0.00	0.00	0.00	310.00	555.00	479.00	0.000	0.000	0.000	4.476	9.557	11.853	0.00	8.26	6.38	3.81e-21	1.85e-18	yes	up
c409858_g1	1.00	3.00	1.00	703.00	478.00	1237.00	0.020	0.085	0.013	72.853	38.614	167.501	0.03	90.89	9.42	3.85e-21	1.85e-18	yes	up
c413916_g2	4.00	7.00	7.00	666.00	1171.00	2228.00	0.138	0.397	0.180	45.999	93.983	268.634	0.22	127.80	8.65	3.90e-21	1.86e-18	yes	up
c390763_g1	0.00	3.00	0.00	1345.00	2463.00	11902.00	0.000	0.046	0.000	30.734	66.423	471.695	0.01	174.56	10.62	4.30e-21	2.03e-18	yes	up
c418029_g1	0.00	3.00	1.00	545.00	655.00	1472.00	0.000	0.059	0.006	13.900	18.989	66.332	0.02	31.26	8.07	4.33e-21	2.03e-18	yes	up
c422150_g1	6.00	6.00	10.00	615.00	1059.00	1610.00	0.053	0.072	0.064	10.898	20.835	52.672	0.06	26.53	7.36	5.06e-21	2.35e-18	yes	up
c408594_g1	2.00	2.00	3.00	428.00	770.00	1353.00	0.131	0.208	0.187	63.712	132.708	351.553	0.17	171.60	9.29	5.49e-21	2.53e-18	yes	up
c422487_g1	0.00	0.00	0.00	342.00	566.00	365.00	0.000	0.000	0.000	5.098	9.943	9.432	0.00	7.89	6.32	5.57e-21	2.55e-18	yes	up
c410097_g2	9.00	3.00	8.00	701.00	1040.00	2296.00	0.368	0.195	0.251	60.373	102.928	355.275	0.28	162.28	8.75	5.72e-21	2.58e-18	yes	up
c418784_g2	8.00	9.00	12.00	844.00	1361.00	3209.00	0.296	0.247	0.238	46.784	84.775	345.428	0.26	148.43	8.69	5.74e-21	2.58e-18	yes	up
c381474_g1	18.00	4.00	18.00	1689.00	856.00	2082.00	0.513	0.143	0.387	90.525	55.269	190.918	0.37	109.98	7.87	5.77e-21	2.58e-18	yes	up
c389341_g1	2.00	2.00	5.00	540.00	1029.00	527.00	0.105	0.143	0.206	57.506	128.105	95.839	0.16	90.69	8.46	6.53e-21	2.90e-18	yes	up
c420059_g1	2.00	1.00	0.00	364.00	692.00	1053.00	0.033	0.020	0.000	11.358	25.414	56.809	0.02	29.36	7.99	6.61e-21	2.91e-18	yes	up
c422147_g1	0.00	1.00	3.00	391.00	565.00	732.00	0.000	0.007	0.013	5.246	8.933	17.021	0.01	9.92	6.55	6.64e-21	2.91e-18	yes	up
c413865_g1	12821.00	8942.00	20148.00	31.00	12.00	1.00	140.351	133.791	173.683	0.663	0.312	0.036	152.94	0.37	-8.36	6.73e-21	2.92e-18	yes	down
c420539_g1	0.00	1.00	1.00	330.00	553.00	772.00	0.000	0.020	0.013	8.410	16.419	34.223	0.01	18.64	7.41	6.84e-21	2.95e-18	yes	up
c422596_g1	4.00	3.00	9.00	512.00	1053.00	1281.00	0.046	0.052	0.084	12.183	29.518	52.780	0.06	29.73	7.51	6.92e-21	2.96e-18	yes	up
c417069_g1	2.00	2.00	2.00	439.00	804.00	501.00	0.033	0.078	0.032	16.699	34.858	33.103	0.04	27.21	7.57	7.06e-21	3.00e-18	yes	up
c418312_g2	3.00	2.00	0.00	405.00	701.00	972.00	0.079	0.072	0.000	21.093	42.905	87.238	0.04	47.71	8.38	7.63e-21	3.22e-18	yes	up
c420463_g1	1.00	2.00	2.00	388.00	588.00	787.00	0.013	0.078	0.019	9.925	17.454	36.626	0.03	20.28	7.28	7.82e-21	3.27e-18	yes	up
c413344_g3	1.00	2.00	5.00	1276.00	719.00	4849.00	0.033	0.091	0.129	82.602	54.633	539.924	0.09	211.86	10.14	7.87e-21	3.27e-18	yes	up
c417275_g1	4.00	5.00	2.00	490.00	1033.00	1061.00	0.158	0.384	0.084	58.128	143.475	209.295	0.18	129.83	8.85	7.96e-21	3.29e-18	yes	up
c412468_g2	5.00	3.00	6.00	580.00	920.00	2187.00	0.270	0.228	0.245	62.387	119.771	410.097	0.25	184.76	9.05	8.20e-21	3.36e-18	yes	up
c411947_g1	1.00	0.00	0.00	296.00	451.00	571.00	0.020	0.000	0.000	12.047	21.596	40.132	0.01	23.44	7.79	8.59e-21	3.50e-18	yes	up
c413101_g1	3.00	1.00	4.00	429.00	666.00	841.00	0.085	0.033	0.097	26.272	47.497	87.473	0.08	51.22	8.18	9.07e-21	3.65e-18	yes	up
c413680_g1	0.00	1.00	2.00	517.00	378.00	824.00	0.000	0.052	0.058	41.051	37.191	114.360	0.04	61.96	8.82	9.08e-21	3.65e-18	yes	up
c422320_g1	0.00	0.00	0.00	321.00	737.00	378.00	0.000	0.000	0.000	11.709	31.652	23.833	0.00	21.47	7.75	1.02e-20	4.07e-18	yes	up
c416429_g1	25.00	21.00	29.00	2167.00	1048.00	3344.00	0.348	0.390	0.284	58.074	33.636	154.328	0.33	79.60	7.53	1.07e-20	4.24e-18	yes	up
c413348_g1	0.00	0.00	1.00	271.00	515.00	693.00	0.000	0.000	0.013	14.306	31.352	51.533	0.01	30.75	8.19	1.21e-20	4.75e-18	yes	up
c416484_g1	1.00	1.00	1.00	360.00	572.00	1057.00	0.039	0.052	0.026	29.449	54.645	150.552	0.04	73.66	9.08	1.26e-20	4.94e-18	yes	up
c399165_g4	3.00	5.00	10.00	628.00	959.00	826.00	0.947	2.226	2.526	446.013	793.943	959.525	1.93	707.36	8.45	1.31e-20	5.07e-18	yes	up
c420889_g3	0.00	4.00	9.00	662.00	1106.00	991.00	0.000	0.078	0.863	48.163	54.758	77.444	0.39	59.01	6.93	1.41e-20	5.43e-18	yes	up
c396778_g1	5.00	1.00	6.00	811.00	512.00	638.00	0.059	0.020	0.052	21.283	16.169	30.121	0.05	22.38	7.26	1.50e-20	5.76e-18	yes	up
c422592_g1	0.00	0.00	2.00	327.00	540.00	666.00	0.000	0.000	0.006	3.975	7.798	13.967	0.00	8.16	6.33	1.57e-20	6.00e-18	yes	up
c410618_g1	5.00	0.00	5.00	519.00	944.00	705.00	0.118	0.000	0.090	24.487	52.387	57.406	0.08	42.96	7.92	2.26e-20	8.53e-18	yes	up
c403804_g1	0.00	0.00	0.00	647.00	344.00	2193.00	0.000	0.000	0.000	34.114	21.322	199.284	0.00	79.97	9.65	2.27e-20	8.53e-18	yes	up
c420658_g1	1.00	2.00	1.00	374.00	620.00	1008.00	0.007	0.026	0.006	6.761	13.212	31.585	0.01	16.22	7.20	2.29e-20	8.57e-18	yes	up
c417325_g1	1.00	2.00	2.00	398.00	558.00	1165.00	0.020	0.046	0.026	13.643	22.519	69.024	0.03	33.05	8.01	2.46e-20	9.12e-18	yes	up
c420378_g1	4.00	7.00	7.00	530.00	980.00	1323.00	0.053	0.117	0.064	12.872	28.096	55.490	0.07	30.38	7.46	2.50e-20	9.22e-18	yes	up
c420465_g1	0.00	5.00	10.00	711.00	1344.00	1718.00	0.000	0.078	0.122	18.538	41.009	77.896	0.07	43.31	7.99	2.60e-20	9.53e-18	yes	up
c421121_g1	0.00	2.00	0.00	335.00	559.00	875.00	0.000	0.033	0.000	10.182	21.097	47.612	0.01	24.81	7.85	2.70e-20	9.83e-18	yes	up
c416019_g3	6.00	5.00	3.00	570.00	662.00	781.00	0.158	0.156	0.052	27.719	38.601	65.808	0.11	42.53	7.65	2.82e-20	1.02e-17	yes	up
c422579_g1	0.00	0.00	3.00	357.00	769.00	445.00	0.000	0.000	0.013	3.286	8.421	7.011	0.01	5.98	5.85	2.83e-20	1.02e-17	yes	up
c402964_g1	0.00	0.00	1.00	436.00	281.00	921.00	0.000	0.000	0.026	14.170	11.054	55.743	0.01	25.74	7.86	3.36e-20	1.20e-17	yes	up
c415909_g1	4.00	6.00	13.00	699.00	1022.00	733.00	0.079	0.156	0.187	26.015	44.789	47.160	0.14	38.14	7.30	3.72e-20	1.32e-17	yes	up
c413401_g2	0.00	4.00	8.00	612.00	941.00	1631.00	0.000	0.319	0.387	69.662	126.084	307.844	0.24	158.73	8.86	3.81e-20	1.35e-17	yes	up
c421812_g2	2.00	1.00	5.00	439.00	648.00	537.00	0.125	0.085	0.245	55.667	95.891	115.895	0.17	86.14	8.34	3.92e-20	1.38e-17	yes	up
c375033_g2	0.00	1.00	2.00	418.00	379.00	626.00	0.000	0.020	0.026	12.548	13.399	32.524	0.02	18.83	7.35	3.97e-20	1.39e-17	yes	up
c398970_g7	4.00	7.00	11.00	731.00	1157.00	2837.00	0.131	0.351	0.309	53.815	98.711	382.849	0.26	166.73	8.86	4.24e-20	1.47e-17	yes	up
c420561_g1	6.00	4.00	17.00	660.00	1090.00	1331.00	0.085	0.085	0.219	23.852	47.883	81.727	0.14	48.66	7.65	4.84e-20	1.67e-17	yes	up
c422160_g1	0.00	0.00	3.00	328.00	536.00	517.00	0.000	0.000	0.013	6.098	6.675	9.468	0.01	7.29	6.13	5.04e-20	1.73e-17	yes	up
c388599_g1	4.00	0.00	5.00	425.00	789.00	901.00	0.171	0.000	0.168	37.549	80.508	135.338	0.13	80.18	8.46	5.35e-20	1.83e-17	yes	up
c324382_g1	0.00	0.00	0.00	652.00	229.00	420.00	0.000	0.000	0.000	40.807	16.830	45.227	0.00	34.79	8.45	5.47e-20	1.85e-17	yes	up
c421780_g1	1.00	0.00	6.00	468.00	774.00	724.00	0.033	0.000	0.071	13.602	27.734	39.391	0.04	25.70	7.51	5.59e-20	1.88e-17	yes	up
c391749_g2	1107.00	973.00	1508.00	4.00	1.00	0.00	6.856	8.258	7.198	0.054	0.012	0.000	7.34	0.02	-5.90	5.63e-20	1.89e-17	yes	down
c398456_g1	11.00	11.00	17.00	1106.00	754.00	2263.00	0.118	0.163	0.142	23.040	18.502	81.672	0.14	39.32	7.37	5.71e-20	1.90e-17	yes	up
c417947_g1	2.00	13.00	15.00	1336.00	1627.00	3519.00	0.033	0.319	0.206	46.662	66.934	212.330	0.18	102.80	8.54	5.89e-20	1.95e-17	yes	up
c422350_g2	1.00	1.00	3.00	374.00	470.00	553.00	0.007	0.007	0.013	3.705	5.502	9.522	0.01	6.01	5.80	6.02e-20	1.98e-17	yes	up
c395401_g1	3.00	1.00	7.00	450.00	756.00	1029.00	0.105	0.046	0.193	32.667	64.115	129.664	0.13	71.53	8.29	6.24e-20	2.03e-17	yes	up
c401692_g1	4.00	5.00	6.00	513.00	780.00	1638.00	0.164	0.325	0.213	46.540	83.228	242.163	0.22	116.73	8.50	6.24e-20	2.03e-17	yes	up
c420820_g1	7.00	1.00	4.00	472.00	951.00	775.00	0.085	0.020	0.039	14.508	31.415	46.871	0.05	29.44	7.62	6.29e-20	2.04e-17	yes	up
c422095_g1	0.00	6.00	6.00	620.00	966.00	1434.00	0.000	0.046	0.026	9.965	19.899	50.828	0.02	25.32	7.70	6.37e-20	2.05e-17	yes	up
c422295_g1	1.00	2.00	0.00	357.00	484.00	535.00	0.007	0.026	0.000	6.328	10.106	16.443	0.01	10.53	6.61	6.58e-20	2.11e-17	yes	up
c402776_g1	12.00	10.00	8.00	1388.00	581.00	953.00	0.171	0.195	0.090	39.469	19.463	46.907	0.14	35.58	7.20	6.82e-20	2.17e-17	yes	up
c412575_g2	4.00	4.00	9.00	571.00	900.00	2179.00	0.138	0.156	0.213	34.520	64.751	224.888	0.17	101.15	8.53	6.90e-20	2.19e-17	yes	up
c421994_g1	0.00	1.00	1.00	273.00	722.00	490.00	0.000	0.013	0.006	5.855	17.092	16.949	0.01	12.64	6.91	7.38e-20	2.33e-17	yes	up
c418050_g1	0.00	1.00	0.00	306.00	310.00	487.00	0.000	0.033	0.000	12.291	14.634	34.295	0.01	19.64	7.51	7.56e-20	2.37e-17	yes	up
c395569_g2	7.00	0.00	12.00	775.00	1119.00	1388.00	0.250	0.000	0.335	55.600	94.170	171.060	0.23	102.21	8.29	7.66e-20	2.39e-17	yes	up
c417561_g1	0.00	2.00	6.00	437.00	789.00	1240.00	0.000	0.039	0.064	11.277	23.942	55.093	0.04	28.36	7.70	7.76e-20	2.41e-17	yes	up
c419940_g1	0.00	0.00	0.00	291.00	328.00	467.00	0.000	0.000	0.000	4.503	6.038	12.359	0.00	7.34	6.22	8.22e-20	2.54e-17	yes	up
c412675_g1	0.00	0.00	1.00	262.00	402.00	764.00	0.000	0.000	0.019	13.751	24.565	69.024	0.01	33.72	8.29	9.18e-20	2.82e-17	yes	up
c396195_g4	1.00	1.00	6.00	424.00	666.00	918.00	0.059	0.085	0.284	52.354	96.016	193.087	0.16	108.14	8.70	9.95e-20	3.04e-17	yes	up
c403535_g1	0.00	0.00	2.00	363.00	443.00	1151.00	0.000	0.000	0.064	30.788	43.741	167.139	0.03	75.85	9.22	1.03e-19	3.12e-17	yes	up
c420833_g3	0.00	1.00	0.00	230.00	649.00	468.00	0.000	0.013	0.000	5.246	17.479	18.557	0.00	13.01	6.99	1.05e-19	3.17e-17	yes	up
c394888_g1	0.00	0.00	1.00	368.00	301.00	284.00	0.000	0.000	0.013	11.655	11.241	14.871	0.01	12.50	6.90	1.11e-19	3.33e-17	yes	up
c418083_g1	2.00	3.00	5.00	398.00	719.00	1168.00	0.033	0.072	0.064	12.994	27.996	65.844	0.06	33.52	7.76	1.18e-19	3.53e-17	yes	up
c407585_g1	6.00	2.00	17.00	730.00	1075.00	1660.00	0.197	0.091	0.432	48.650	84.002	190.449	0.27	102.21	8.11	1.22e-19	3.64e-17	yes	up
c406155_g1	0.00	0.00	0.00	234.00	648.00	430.00	0.000	0.000	0.000	18.430	59.835	58.110	0.00	43.07	8.75	1.25e-19	3.70e-17	yes	up
c398959_g1	6.00	5.00	29.00	1137.00	1828.00	3109.00	0.289	0.358	0.954	113.349	219.043	515.368	0.59	266.89	8.60	1.27e-19	3.73e-17	yes	up
c417871_g2	4.00	2.00	8.00	477.00	722.00	1512.00	0.723	0.501	1.160	216.395	383.815	1118.714	0.86	539.62	9.14	1.30e-19	3.80e-17	yes	up
c419721_g2	5.00	4.00	9.00	469.00	804.00	1462.00	0.099	0.111	0.142	23.000	63.865	142.963	0.12	71.67	8.35	1.30e-19	3.80e-17	yes	up
c422048_g2	0.00	0.00	0.00	280.00	531.00	303.00	0.000	0.000	0.000	6.125	13.848	10.715	0.00	9.87	6.64	1.31e-19	3.81e-17	yes	up
c421190_g1	2.00	5.00	5.00	457.00	818.00	763.00	0.020	0.072	0.039	9.533	20.124	27.592	0.04	18.22	7.03	1.33e-19	3.85e-17	yes	up
c422338_g1	1.00	0.00	0.00	250.00	378.00	566.00	0.007	0.000	0.000	3.042	5.415	11.944	0.00	6.45	6.00	1.34e-19	3.86e-17	yes	up
c421259_g1	1.00	5.00	6.00	641.00	1179.00	3295.00	0.020	0.124	0.090	26.164	58.563	242.650	0.07	101.33	9.18	1.38e-19	3.95e-17	yes	up
c403831_g1	1.00	1.00	2.00	323.00	401.00	689.00	0.020	0.026	0.026	10.763	15.770	39.752	0.02	21.03	7.41	1.40e-19	3.97e-17	yes	up
c408926_g1	2.00	0.00	3.00	346.00	658.00	1245.00	0.092	0.000	0.103	30.923	68.868	190.593	0.07	90.67	9.02	1.42e-19	4.02e-17	yes	up
c420194_g1	9.00	9.00	12.00	576.00	931.00	1043.00	0.177	0.247	0.374	48.055	94.369	103.554	0.28	78.97	7.71	1.43e-19	4.04e-17	yes	up
c390506_g1	2.00	5.00	12.00	3638.00	726.00	998.00	0.026	0.098	0.129	100.963	23.742	47.937	0.09	61.32	8.36	1.46e-19	4.09e-17	yes	up
c400559_g1	4.00	3.00	3.00	398.00	583.00	826.00	0.217	0.215	0.142	43.755	75.730	154.076	0.18	86.80	8.25	1.48e-19	4.11e-17	yes	up
c417965_g1	4.00	4.00	9.00	460.00	813.00	1034.00	0.072	0.169	0.213	27.394	57.141	118.154	0.16	63.86	7.97	1.48e-19	4.11e-17	yes	up
c412930_g2	2.00	4.00	6.00	848.00	390.00	642.00	0.085	0.241	0.206	74.381	40.073	96.489	0.17	70.53	8.01	1.49e-19	4.11e-17	yes	up
c421408_g1	2.00	0.00	2.00	279.00	667.00	626.00	0.020	0.000	0.013	7.572	19.126	26.001	0.01	16.67	7.22	1.53e-19	4.18e-17	yes	up
c420147_g1	4.00	10.00	18.00	948.00	1638.00	3917.00	0.092	0.286	0.322	42.619	87.008	297.237	0.24	132.95	8.63	1.53e-19	4.18e-17	yes	up
c399619_g3	5472.00	3994.00	11226.00	50.00	29.00	61.00	91.920	92.799	147.205	1.798	1.210	3.668	115.63	2.18	-5.66	1.71e-19	4.66e-17	yes	down
c422244_g1	0.00	1.00	1.00	282.00	431.00	783.00	0.000	0.007	0.006	2.961	5.340	14.275	0.00	7.10	6.11	1.82e-19	4.92e-17	yes	up
c405689_g2	2.00	5.00	10.00	526.00	885.00	1281.00	0.105	0.371	0.425	57.479	111.711	239.543	0.31	128.96	8.32	1.82e-19	4.92e-17	yes	up
c404990_g1	0.00	5.00	7.00	580.00	915.00	809.00	0.000	0.221	0.174	35.209	65.649	85.088	0.13	59.57	8.04	1.83e-19	4.92e-17	yes	up
c373613_g1	2142.00	1939.00	2805.00	16.00	13.00	4.00	34.713	43.256	35.081	0.514	0.474	0.217	36.93	0.41	-6.18	2.05e-19	5.50e-17	yes	down
c410893_g2	2.00	2.00	0.00	789.00	1261.00	7833.00	0.013	0.033	0.000	16.036	30.928	261.966	0.01	94.71	9.72	2.10e-19	5.61e-17	yes	up
c420601_g1	2.00	0.00	1.00	261.00	493.00	777.00	0.020	0.000	0.006	4.949	10.979	25.622	0.01	13.03	6.91	2.29e-19	6.08e-17	yes	up
c409906_g2	6.00	7.00	4.00	649.00	753.00	2095.00	0.145	0.234	0.071	32.181	42.980	180.800	0.14	80.28	8.42	2.36e-19	6.24e-17	yes	up
c402448_g4	9.00	11.00	5.00	655.00	1353.00	939.00	0.519	1.074	0.174	68.404	158.771	174.981	0.51	128.21	7.73	2.43e-19	6.40e-17	yes	up
c405835_g2	0.00	3.00	2.00	415.00	626.00	1415.00	0.000	0.156	0.058	31.734	57.166	188.533	0.06	86.78	9.06	2.46e-19	6.43e-17	yes	up
c422649_g1	2.00	0.00	5.00	373.00	695.00	621.00	0.013	0.000	0.019	3.813	8.384	11.022	0.01	7.39	6.06	2.64e-19	6.87e-17	yes	up
c416762_g1	0.00	2.00	8.00	491.00	837.00	1544.00	0.000	0.117	0.367	38.833	89.079	192.183	0.18	100.44	8.47	2.67e-19	6.92e-17	yes	up
c397311_g3	2.00	6.00	12.00	567.00	1048.00	1030.00	0.112	0.456	0.516	63.226	136.564	195.996	0.37	125.71	8.07	2.68e-19	6.92e-17	yes	up
c422747_g1	0.00	1.00	0.00	228.00	401.00	546.00	0.000	0.007	0.000	1.812	3.755	7.517	0.00	4.13	5.38	2.74e-19	7.06e-17	yes	up
c421028_g1	6.00	8.00	4.00	559.00	798.00	1396.00	0.197	0.462	0.142	58.561	76.990	182.968	0.24	101.70	8.24	2.80e-19	7.17e-17	yes	up
c408377_g4	3.00	3.00	4.00	369.00	666.00	1202.00	0.191	0.241	0.193	46.392	97.850	258.280	0.20	126.01	8.70	3.11e-19	7.94e-17	yes	up
c389581_g1	31.00	48.00	34.00	2434.00	1985.00	1465.00	0.618	1.289	0.528	94.487	91.375	98.513	0.74	94.75	6.82	3.22e-19	8.17e-17	yes	up
c407508_g2	4.00	4.00	5.00	394.00	691.00	1164.00	0.302	0.390	0.271	56.384	117.076	280.361	0.31	142.48	8.44	3.35e-19	8.47e-17	yes	up
c377917_g1	0.00	0.00	0.00	488.00	199.00	430.00	0.000	0.000	0.000	15.969	7.673	24.339	0.00	15.95	7.33	3.45e-19	8.68e-17	yes	up
c421638_g2	1.00	0.00	1.00	267.00	403.00	639.00	0.013	0.000	0.006	5.409	9.644	22.550	0.01	11.87	6.81	3.58e-19	8.96e-17	yes	up
c421099_g1	0.00	0.00	2.00	306.00	374.00	414.00	0.000	0.000	0.032	11.060	15.807	25.333	0.01	16.82	7.22	3.93e-19	9.81e-17	yes	up
c418704_g1	52.00	39.00	67.00	4771.00	3721.00	1126.00	0.546	0.605	0.657	115.364	105.249	46.474	0.61	91.50	7.02	4.08e-19	1.01e-16	yes	up
c421033_g1	5.00	1.00	4.00	385.00	542.00	871.00	0.125	0.020	0.045	14.143	23.879	61.128	0.07	31.29	7.57	4.18e-19	1.03e-16	yes	up
c422757_g1	1.00	2.00	11.00	546.00	882.00	1018.00	0.007	0.013	0.039	4.530	8.808	14.148	0.02	8.74	6.18	4.29e-19	1.06e-16	yes	up
c422458_g1	4.00	9.00	11.00	793.00	933.00	589.00	0.039	0.124	0.084	15.955	22.020	19.804	0.08	18.97	6.74	4.44e-19	1.09e-16	yes	up
c387178_g1	0.00	0.00	0.00	410.00	204.00	530.00	0.000	0.000	0.000	20.661	12.089	46.058	0.00	25.69	8.01	4.62e-19	1.13e-16	yes	up
c411251_g1	1.00	1.00	2.00	261.00	479.00	520.00	0.053	0.059	0.058	22.243	46.960	76.125	0.06	46.05	8.20	4.86e-19	1.18e-16	yes	up
c418667_g1	0.00	0.00	1.00	240.00	415.00	303.00	0.000	0.000	0.013	8.802	17.554	19.334	0.01	14.66	7.13	5.02e-19	1.22e-16	yes	up
c395449_g1	0.00	0.00	0.00	216.00	399.00	564.00	0.000	0.000	0.000	113.714	230.247	444.519	0.00	249.11	11.28	5.20e-19	1.26e-16	yes	up
c406196_g1	0.00	0.00	0.00	244.00	725.00	321.00	0.000	0.000	0.000	39.347	134.792	89.262	0.00	83.63	9.71	5.44e-19	1.31e-16	yes	up
c411821_g2	1.00	0.00	3.00	303.00	480.00	897.00	0.020	0.000	0.045	11.818	21.983	60.387	0.03	29.57	7.88	5.86e-19	1.40e-16	yes	up
c410414_g1	16.00	33.00	13.00	1556.00	2361.00	4445.00	6.527	1.555	2.842	464.510	1033.098	1711.779	3.76	1014.59	8.04	5.87e-19	1.40e-16	yes	up
c417860_g3	3.00	0.00	1.00	514.00	287.00	920.00	0.079	0.000	0.019	27.949	18.278	86.117	0.03	42.52	8.31	5.88e-19	1.40e-16	yes	up
c413749_g1	2.00	15.00	15.00	980.00	2509.00	2324.00	0.053	0.599	0.380	61.738	185.794	223.732	0.32	148.56	8.45	6.07e-19	1.44e-16	yes	up
c418382_g1	2.00	1.00	5.00	337.00	579.00	918.00	0.026	0.020	0.052	8.856	17.916	41.902	0.04	21.59	7.32	6.84e-19	1.61e-16	yes	up
c412912_g3	2.00	3.00	4.00	342.00	541.00	627.00	0.039	0.104	0.064	14.076	23.954	51.389	0.07	28.35	7.43	7.15e-19	1.68e-16	yes	up
c379196_g1	0.00	0.00	1.00	298.00	278.00	854.00	0.000	0.000	0.013	17.064	19.600	81.727	0.01	37.33	8.47	7.39e-19	1.72e-16	yes	up
c408601_g1	8.00	3.00	11.00	488.00	818.00	1540.00	0.401	0.208	0.432	49.515	96.715	267.730	0.37	129.74	8.12	7.41e-19	1.72e-16	yes	up
c421714_g2	2.00	0.00	3.00	354.00	390.00	618.00	0.046	0.000	0.013	9.722	13.399	42.336	0.02	20.68	7.43	7.71e-19	1.79e-16	yes	up
c330373_g2	0.00	0.00	0.00	747.00	177.00	1285.00	0.000	0.000	0.000	27.813	7.760	82.702	0.00	38.21	8.58	7.80e-19	1.80e-16	yes	up
c422565_g1	0.00	0.00	0.00	224.00	343.00	405.00	0.000	0.000	0.000	2.839	5.128	8.908	0.00	5.37	5.77	7.85e-19	1.80e-16	yes	up
c390269_g1	8.00	6.00	23.00	703.00	953.00	1372.00	0.099	0.104	0.219	17.104	27.335	57.839	0.15	32.51	7.02	7.85e-19	1.80e-16	yes	up
c412168_g1	8.00	36.00	26.00	2047.00	2934.00	5518.00	0.243	1.510	0.599	126.627	215.962	593.607	0.70	294.73	8.53	8.09e-19	1.85e-16	yes	up
c414940_g2	23.00	12.00	24.00	2391.00	938.00	757.00	0.283	0.189	0.200	75.016	33.935	40.366	0.23	51.99	7.32	8.17e-19	1.86e-16	yes	up
c416434_g1	3.00	4.00	4.00	381.00	637.00	1215.00	0.079	0.150	0.084	20.377	40.023	111.956	0.10	53.99	8.09	8.44e-19	1.91e-16	yes	up
c416717_g1	4.00	6.00	14.00	607.00	1097.00	2563.00	0.158	0.293	0.406	52.598	111.986	364.978	0.30	164.93	8.70	8.72e-19	1.97e-16	yes	up
c372938_g1	3.00	1.00	4.00	1298.00	487.00	312.00	0.039	0.020	0.039	33.533	14.822	13.949	0.03	21.90	7.35	8.84e-19	1.99e-16	yes	up
c406604_g2	0.00	2.00	2.00	321.00	461.00	824.00	0.000	0.768	0.071	56.316	83.178	307.175	0.22	140.15	8.80	9.18e-19	2.05e-16	yes	up
c378464_g1	33.00	41.00	39.00	1905.00	1162.00	2207.00	0.427	0.742	0.406	50.123	36.044	99.977	0.49	60.83	6.68	9.18e-19	2.05e-16	yes	up
c405259_g1	2.00	8.00	5.00	530.00	994.00	809.00	0.105	0.592	0.213	55.843	123.289	153.461	0.27	105.93	8.17	9.90e-19	2.20e-16	yes	up
c421893_g1	1.00	2.00	2.00	375.00	332.00	818.00	0.013	0.033	0.019	9.289	9.594	35.054	0.02	17.15	7.16	9.93e-19	2.20e-16	yes	up
c422515_g1	0.00	1.00	0.00	213.00	404.00	349.00	0.000	0.007	0.000	2.934	6.562	8.059	0.00	5.59	5.81	1.01e-18	2.22e-16	yes	up
c415279_g3	1.00	1.00	2.00	303.00	447.00	1266.00	0.026	0.046	0.064	18.673	34.272	140.307	0.05	60.11	8.68	1.03e-18	2.25e-16	yes	up
c412249_g2	0.00	0.00	0.00	358.00	244.00	252.00	0.000	0.000	0.000	6.815	5.477	8.312	0.00	6.86	6.12	1.08e-18	2.36e-16	yes	up
c420173_g1	0.00	0.00	3.00	230.00	1350.00	772.00	0.000	0.000	0.026	5.503	36.143	27.772	0.01	21.60	7.61	1.09e-18	2.38e-16	yes	up
c375198_g1	0.00	0.00	0.00	230.00	335.00	699.00	0.000	0.000	0.000	24.987	42.531	129.628	0.00	61.90	9.28	1.16e-18	2.51e-16	yes	up
c395127_g1	3482.00	1961.00	2660.00	11.00	2.00	15.00	54.945	42.423	32.452	0.338	0.075	0.813	42.36	0.40	-6.41	1.17e-18	2.53e-16	yes	down
c421924_g1	3.00	3.00	13.00	491.00	941.00	1430.00	0.033	0.143	0.168	17.835	41.333	84.690	0.12	45.18	7.71	1.23e-18	2.65e-16	yes	up
c409051_g1	0.00	0.00	1.00	200.00	393.00	619.00	0.000	0.000	0.019	11.263	26.013	60.080	0.01	30.49	8.15	1.24e-18	2.65e-16	yes	up
c416152_g4	5.00	1.00	2.00	330.00	564.00	779.00	0.375	0.104	0.116	50.205	99.959	200.929	0.20	110.87	8.53	1.25e-18	2.66e-16	yes	up
c416344_g1	0.00	1.00	0.00	210.00	356.00	393.00	0.000	0.052	0.000	12.832	21.970	40.764	0.01	24.05	7.75	1.25e-18	2.67e-16	yes	up
c421088_g1	1.00	4.00	8.00	408.00	898.00	994.00	0.013	0.065	0.077	9.046	22.731	39.770	0.05	22.50	7.21	1.26e-18	2.68e-16	yes	up
c421176_g1	2.00	2.00	1.00	285.00	444.00	514.00	0.020	0.020	0.006	4.138	7.860	14.220	0.01	8.32	6.21	1.28e-18	2.70e-16	yes	up
c413208_g2	23.00	16.00	10.00	1213.00	745.00	1375.00	0.427	0.312	0.110	40.902	29.044	75.511	0.26	47.70	7.03	1.31e-18	2.76e-16	yes	up
c417261_g1	1.00	0.00	0.00	200.00	394.00	644.00	0.033	0.000	0.000	12.061	28.146	66.820	0.01	33.49	8.24	1.31e-18	2.76e-16	yes	up
c422194_g1	0.00	0.00	3.00	277.00	379.00	571.00	0.000	0.000	0.019	4.056	6.550	14.510	0.01	7.97	6.22	1.34e-18	2.80e-16	yes	up
c421440_g1	0.00	0.00	0.00	193.00	414.00	529.00	0.000	0.000	0.000	3.732	7.785	15.666	0.00	8.57	6.44	1.36e-18	2.85e-16	yes	up
c417081_g1	5.00	3.00	3.00	341.00	628.00	760.00	0.085	0.065	0.039	11.290	25.239	45.588	0.06	25.90	7.34	1.40e-18	2.91e-16	yes	up
c418633_g1	1.00	0.00	1.00	247.00	615.00	340.00	0.026	0.000	0.045	16.428	42.581	35.614	0.03	30.22	7.89	1.40e-18	2.91e-16	yes	up
c422107_g1	2.00	0.00	1.00	232.00	416.00	505.00	0.020	0.000	0.006	5.963	12.726	22.767	0.01	13.10	6.92	1.44e-18	2.96e-16	yes	up
c413586_g1	2.00	3.00	1.00	346.00	419.00	709.00	0.099	0.163	0.019	25.055	34.496	90.617	0.08	47.71	8.05	1.47e-18	3.02e-16	yes	up
c422636_g1	1.00	0.00	0.00	215.00	334.00	350.00	0.007	0.000	0.000	1.920	3.531	5.439	0.00	3.47	5.13	1.48e-18	3.04e-16	yes	up
c418672_g1	0.00	2.00	0.00	312.00	313.00	567.00	0.000	0.065	0.000	14.955	18.614	45.137	0.02	25.17	7.77	1.50e-18	3.06e-16	yes	up
c393482_g2	5.00	6.00	4.00	450.00	557.00	744.00	0.263	0.436	0.168	47.919	69.342	135.320	0.26	80.82	7.80	1.52e-18	3.09e-16	yes	up
c419159_g3	22.00	15.00	49.00	1626.00	937.00	1531.00	0.381	0.351	0.651	55.018	37.329	89.587	0.49	60.02	6.67	1.56e-18	3.17e-16	yes	up
c400210_g1	1.00	4.00	5.00	421.00	625.00	1484.00	0.053	0.241	0.193	43.931	76.628	259.509	0.16	118.92	8.85	1.64e-18	3.31e-16	yes	up
c422151_g1	0.00	2.00	3.00	303.00	493.00	940.00	0.000	0.020	0.013	3.908	7.498	21.014	0.01	10.16	6.54	1.72e-18	3.47e-16	yes	up
c418356_g1	2.00	3.00	7.00	425.00	477.00	784.00	0.059	0.117	0.155	26.961	37.254	88.069	0.11	48.53	7.83	1.77e-18	3.55e-16	yes	up
c391831_g1	1.00	2.00	4.00	341.00	574.00	1279.00	0.085	0.234	0.264	60.183	114.930	369.676	0.20	170.23	9.16	1.78e-18	3.55e-16	yes	up
c405715_g4	6335.00	4326.00	8752.00	99.00	65.00	82.00	146.287	136.973	158.102	4.286	3.381	6.162	149.06	4.57	-5.00	1.78e-18	3.55e-16	yes	down
c418441_g3	3.00	1.00	6.00	347.00	596.00	1134.00	0.053	0.026	0.077	11.520	23.305	65.139	0.06	31.29	7.65	1.83e-18	3.63e-16	yes	up
c413637_g1	3.00	5.00	5.00	396.00	605.00	881.00	0.118	0.059	0.032	21.080	35.644	98.332	0.07	48.82	8.19	1.96e-18	3.88e-16	yes	up
c419339_g2	3.00	3.00	1.00	351.00	522.00	1098.00	0.710	0.970	0.180	177.102	304.667	949.768	0.55	449.04	9.44	2.00e-18	3.96e-16	yes	up
c419339_g1	3.00	6.00	4.00	523.00	681.00	2103.00	0.105	0.286	0.477	56.357	80.496	359.214	0.31	155.02	8.57	2.01e-18	3.96e-16	yes	up
c406407_g1	1.00	5.00	4.00	394.00	723.00	849.00	0.039	0.482	0.393	57.452	134.580	159.948	0.30	111.97	8.14	2.04e-18	4.00e-16	yes	up
c777451_g1	11.00	12.00	3.00	1586.00	613.00	1113.00	0.460	0.690	0.097	133.252	60.347	160.309	0.36	119.07	8.01	2.08e-18	4.06e-16	yes	up
c387793_g1	2.00	2.00	4.00	325.00	444.00	870.00	0.099	0.143	0.161	32.654	51.127	145.619	0.14	72.36	8.26	2.13e-18	4.15e-16	yes	up
c422311_g1	3.00	1.00	2.00	334.00	540.00	342.00	0.020	0.007	0.013	4.205	8.010	7.463	0.01	6.35	5.82	2.16e-18	4.20e-16	yes	up
c422577_g1	689.00	301.00	1109.00	0.00	0.00	0.00	2.978	1.783	3.692	0.000	0.000	0.000	2.99	0.00	-4.95	2.27e-18	4.40e-16	yes	down
c422699_g1	0.00	0.00	1.00	205.00	377.00	311.00	0.000	0.000	0.006	1.704	3.705	4.499	0.00	3.16	4.99	2.33e-18	4.49e-16	yes	up
c389438_g1	0.00	0.00	0.00	277.00	219.00	443.00	0.000	0.000	0.000	26.583	24.590	72.728	0.00	39.88	8.64	2.37e-18	4.56e-16	yes	up
c402486_g1	1.00	0.00	2.00	254.00	626.00	303.00	0.046	0.000	0.077	25.596	74.320	53.774	0.05	49.02	8.37	2.47e-18	4.74e-16	yes	up
c422407_g2	1.00	1.00	5.00	300.00	517.00	734.00	0.026	0.039	0.103	15.779	31.951	66.512	0.06	36.02	7.80	2.61e-18	4.98e-16	yes	up
c411671_g2	1.00	2.00	4.00	302.00	555.00	890.00	0.039	0.111	0.129	24.406	52.699	122.165	0.09	62.54	8.33	2.62e-18	4.98e-16	yes	up
c417871_g1	6.00	15.00	7.00	965.00	1408.00	4278.00	0.164	0.514	0.148	47.892	85.337	366.316	0.24	155.33	8.83	2.63e-18	4.99e-16	yes	up
c408785_g1	2.00	2.00	12.00	480.00	812.00	951.00	0.053	0.072	0.251	25.866	51.489	88.250	0.14	52.52	7.77	2.71e-18	5.13e-16	yes	up
c414628_g3	450.00	288.00	767.00	15278.00	9748.00	9770.00	5.988	5.258	7.887	399.351	300.250	442.206	6.62	381.91	5.83	2.76e-18	5.20e-16	yes	up
c422651_g1	1.00	3.00	0.00	347.00	442.00	934.00	0.007	0.013	0.000	2.501	3.768	11.709	0.01	5.66	5.77	2.87e-18	5.37e-16	yes	up
c399139_g2	1.00	3.00	5.00	343.00	539.00	894.00	0.059	0.241	0.245	41.362	76.254	183.456	0.18	94.87	8.40	2.87e-18	5.37e-16	yes	up
c411152_g2	0.00	2.00	1.00	995.00	993.00	182.00	0.000	0.052	0.032	42.200	49.318	13.733	0.03	35.80	8.15	2.88e-18	5.37e-16	yes	up
c421413_g1	1.00	0.00	2.00	246.00	319.00	454.00	0.007	0.000	0.013	6.842	9.207	21.014	0.01	11.84	6.79	2.91e-18	5.42e-16	yes	up
c350010_g1	0.00	1.00	0.00	292.00	204.00	440.00	0.000	0.020	0.000	7.964	6.550	20.780	0.00	11.39	6.78	2.93e-18	5.43e-16	yes	up
c410822_g1	0.00	2.00	0.00	424.00	469.00	2068.00	0.000	0.020	0.000	6.815	8.883	57.586	0.00	22.75	7.77	3.34e-18	6.18e-16	yes	up
c407625_g2	6.00	15.00	18.00	1006.00	1153.00	3580.00	0.256	0.872	0.593	85.279	114.493	519.777	0.55	225.17	8.44	3.40e-18	6.27e-16	yes	up
c418256_g1	3.00	2.00	11.00	504.00	663.00	1708.00	0.085	0.078	0.245	36.832	43.741	187.359	0.15	84.31	8.39	3.49e-18	6.41e-16	yes	up
c421119_g3	1.00	1.00	1.00	269.00	341.00	691.00	0.013	0.020	0.013	6.680	9.619	30.916	0.01	14.88	7.03	3.52e-18	6.45e-16	yes	up
c416866_g1	0.00	0.00	1.00	255.00	235.00	290.00	0.000	0.000	0.019	10.506	11.403	20.653	0.01	13.84	7.01	3.58e-18	6.55e-16	yes	up
c421980_g1	0.00	2.00	1.00	300.00	389.00	343.00	0.000	0.020	0.006	4.827	7.386	9.577	0.01	7.04	6.06	3.62e-18	6.60e-16	yes	up
c419361_g1	0.00	0.00	4.00	302.00	497.00	977.00	0.000	0.000	0.071	13.738	26.587	76.703	0.03	36.65	8.14	3.79e-18	6.88e-16	yes	up
c416094_g2	1.00	0.00	0.00	218.00	285.00	621.00	0.020	0.000	0.000	7.207	11.104	35.506	0.01	16.93	7.32	3.84e-18	6.95e-16	yes	up
c421993_g1	0.00	0.00	1.00	184.00	385.00	354.00	0.000	0.000	0.006	3.759	9.320	12.721	0.00	8.16	6.33	3.91e-18	7.06e-16	yes	up
c399018_g4	0.00	1.00	1.00	219.00	384.00	657.00	0.000	0.072	0.039	22.810	46.760	116.907	0.03	58.51	8.77	3.98e-18	7.16e-16	yes	up
c422437_g1	0.00	0.00	0.00	181.00	377.00	582.00	0.000	0.000	0.000	2.867	7.049	15.991	0.00	8.10	6.36	4.23e-18	7.59e-16	yes	up
c401059_g1	0.00	1.00	0.00	192.00	384.00	317.00	0.000	0.046	0.000	13.548	31.777	38.415	0.01	26.63	7.91	4.33e-18	7.75e-16	yes	up
c421046_g1	1.00	0.00	1.00	241.00	501.00	286.00	0.007	0.000	0.006	4.138	10.318	8.980	0.00	7.49	6.18	4.35e-18	7.76e-16	yes	up
c418384_g2	0.00	0.00	1.00	246.00	399.00	1527.00	0.000	0.000	0.006	5.774	11.016	62.357	0.00	24.43	7.90	4.43e-18	7.87e-16	yes	up
c403109_g1	0.00	0.00	0.00	320.00	673.00	3906.00	0.000	0.000	0.000	10.019	24.815	211.644	0.00	75.32	9.56	4.66e-18	8.22e-16	yes	up
c368353_g1	2.00	1.00	3.00	331.00	324.00	568.00	0.046	0.033	0.058	15.901	18.302	47.124	0.05	26.05	7.47	4.66e-18	8.22e-16	yes	up
c398566_g2	9.00	16.00	32.00	1176.00	825.00	1224.00	0.434	1.067	1.211	114.579	94.070	204.001	0.92	135.24	7.06	4.79e-18	8.43e-16	yes	up
c422740_g3	1.00	0.00	1.00	241.00	298.00	413.00	0.000	0.000	0.000	1.393	2.034	4.138	0.00	2.42	4.65	4.80e-18	8.44e-16	yes	up
c420514_g1	3.00	5.00	8.00	373.00	674.00	709.00	0.250	0.566	0.516	63.293	132.172	206.621	0.44	127.59	7.89	4.85e-18	8.49e-16	yes	up
c376851_g1	1.00	0.00	0.00	313.00	193.00	621.00	0.046	0.000	0.000	30.112	21.733	102.199	0.02	49.27	8.74	4.92e-18	8.58e-16	yes	up
c417275_g3	2.00	9.00	11.00	540.00	1142.00	993.00	0.329	1.939	1.334	175.669	430.426	541.351	1.14	363.92	8.19	4.94e-18	8.59e-16	yes	up
c411056_g1	4.00	8.00	11.00	582.00	886.00	2550.00	0.204	0.560	0.432	60.048	107.257	457.239	0.39	194.21	8.64	4.98e-18	8.65e-16	yes	up
c403671_g1	1.00	2.00	4.00	293.00	519.00	870.00	0.072	0.202	0.232	44.174	91.338	222.503	0.17	112.37	8.69	5.26e-18	9.10e-16	yes	up
c419172_g1	2.00	2.00	0.00	316.00	368.00	399.00	0.026	0.052	0.000	9.438	13.412	21.972	0.02	14.43	6.91	5.35e-18	9.23e-16	yes	up
c386856_g1	2.00	4.00	3.00	608.00	345.00	1484.00	0.105	0.286	0.122	64.199	42.593	267.676	0.16	118.90	8.86	5.41e-18	9.29e-16	yes	up
c420237_g1	1.00	4.00	0.00	355.00	512.00	731.00	0.013	0.085	0.000	10.452	17.766	37.277	0.02	20.78	7.39	5.42e-18	9.29e-16	yes	up
c407909_g1	1.00	3.00	5.00	333.00	554.00	1074.00	0.092	0.338	0.374	62.644	119.184	333.285	0.27	161.53	8.77	5.46e-18	9.33e-16	yes	up
c389074_g4	2980.00	2416.00	3949.00	44.00	34.00	22.00	70.563	78.534	72.668	2.069	1.896	1.789	73.38	1.93	-5.18	5.71e-18	9.73e-16	yes	down
c422215_g2	1.00	0.00	2.00	281.00	483.00	232.00	0.007	0.000	0.006	3.340	7.448	5.095	0.00	5.13	5.64	5.80e-18	9.86e-16	yes	up
c406503_g1	1.00	4.00	9.00	454.00	715.00	1430.00	0.053	0.325	0.387	55.518	100.021	300.652	0.26	143.03	8.63	5.83e-18	9.88e-16	yes	up
c400256_g2	1.00	0.00	3.00	245.00	423.00	509.00	0.026	0.000	0.058	11.966	24.241	42.842	0.03	25.03	7.56	5.85e-18	9.88e-16	yes	up
c418151_g2	0.00	0.00	1.00	228.00	295.00	235.00	0.000	0.000	0.006	5.057	7.498	9.016	0.00	7.00	6.11	6.02e-18	1.01e-15	yes	up
c412249_g4	0.00	1.00	0.00	302.00	201.00	268.00	0.000	0.013	0.000	5.381	4.217	8.276	0.00	5.90	5.86	6.03e-18	1.01e-15	yes	up
c399874_g2	1.00	2.00	1.00	272.00	383.00	504.00	0.066	0.163	0.084	36.305	57.852	114.757	0.10	66.55	8.40	6.13e-18	1.03e-15	yes	up
c367274_g1	0.00	0.00	3.00	331.00	264.00	331.00	0.000	0.000	0.032	9.560	8.983	16.551	0.01	11.49	6.67	6.42e-18	1.07e-15	yes	up
c398179_g2	1.00	0.00	2.00	286.00	251.00	321.00	0.079	0.000	0.129	56.046	56.342	107.150	0.08	71.54	8.63	6.50e-18	1.08e-15	yes	up
c402847_g1	0.00	2.00	1.00	348.00	336.00	283.00	0.000	0.039	0.013	10.182	11.640	14.401	0.01	11.90	6.71	6.51e-18	1.08e-15	yes	up
c414208_g1	0.00	3.00	15.00	834.00	1352.00	3178.00	0.000	0.143	0.400	57.290	109.116	380.084	0.20	170.45	9.13	6.65e-18	1.10e-15	yes	up
c415786_g4	0.00	0.00	0.00	272.00	278.00	203.00	0.000	0.000	0.000	4.165	4.654	6.415	0.00	4.99	5.67	6.73e-18	1.11e-15	yes	up
c421048_g2	0.00	0.00	0.00	181.00	359.00	339.00	0.000	0.000	0.000	7.653	15.670	29.796	0.00	16.78	7.40	7.10e-18	1.17e-15	yes	up
c415157_g1	0.00	0.00	0.00	179.00	340.00	525.00	0.000	0.000	0.000	13.251	29.269	65.374	0.00	33.87	8.41	7.12e-18	1.17e-15	yes	up
c415659_g1	4.00	3.00	6.00	319.00	544.00	765.00	0.072	0.072	0.084	13.967	26.886	61.724	0.08	32.32	7.52	7.50e-18	1.23e-15	yes	up
c417813_g1	0.00	1.00	5.00	292.00	571.00	751.00	0.000	0.026	0.077	11.453	26.387	50.738	0.04	27.87	7.65	8.00e-18	1.31e-15	yes	up
c419481_g1	0.00	2.00	3.00	318.00	394.00	1039.00	0.000	0.039	0.032	9.276	13.474	52.238	0.02	23.51	7.58	8.14e-18	1.33e-15	yes	up
c402603_g2	1.00	0.00	1.00	225.00	305.00	522.00	0.020	0.000	0.026	15.157	23.243	57.767	0.02	30.48	8.02	8.42e-18	1.37e-15	yes	up
c412695_g2	2.00	1.00	2.00	284.00	356.00	941.00	0.099	0.065	0.077	27.989	40.772	158.340	0.08	71.19	8.62	8.44e-18	1.37e-15	yes	up
c412606_g2	1.00	5.00	7.00	387.00	703.00	1104.00	0.066	0.364	0.284	37.048	77.090	176.102	0.23	91.22	8.11	8.59e-18	1.39e-15	yes	up
c392639_g2	23.00	15.00	28.00	1055.00	794.00	2534.00	0.519	0.462	0.483	46.838	41.458	193.231	0.49	89.31	7.24	8.61e-18	1.39e-15	yes	up
c472700_g1	0.00	0.00	0.00	327.00	172.00	535.00	0.000	0.000	0.000	59.669	36.505	164.754	0.00	84.24	9.72	8.64e-18	1.39e-15	yes	up
c421073_g1	0.00	1.00	1.00	220.00	312.00	394.00	0.000	0.026	0.019	8.681	14.135	26.345	0.01	15.68	7.11	8.95e-18	1.43e-15	yes	up
c417860_g1	1.00	0.00	2.00	281.00	233.00	486.00	0.033	0.000	0.052	36.129	29.681	83.353	0.03	48.39	8.51	9.11e-18	1.46e-15	yes	up
c411925_g1	3.00	1.00	5.00	344.00	622.00	362.00	0.092	0.046	0.116	20.728	44.078	37.530	0.09	32.95	7.43	9.23e-18	1.47e-15	yes	up
c419977_g1	0.00	3.00	4.00	303.00	559.00	626.00	0.000	0.039	0.039	6.504	14.235	23.580	0.03	14.02	6.81	9.36e-18	1.49e-15	yes	up
c404884_g3	0.00	0.00	0.00	709.00	313.00	158.00	0.000	0.000	0.000	25.041	13.013	9.649	0.00	16.72	7.39	9.58e-18	1.52e-15	yes	up
c403008_g1	1.00	2.00	1.00	256.00	458.00	396.00	0.026	0.065	0.019	12.467	26.237	33.265	0.03	22.95	7.44	9.60e-18	1.52e-15	yes	up
c393710_g3	1.00	1.00	1.00	1340.00	543.00	179.00	0.026	0.039	0.019	73.583	34.883	17.166	0.03	44.72	8.47	9.74e-18	1.54e-15	yes	up
c391835_g1	0.00	1.00	1.00	207.00	342.00	421.00	0.000	0.065	0.032	18.862	36.480	65.681	0.03	38.37	8.22	9.78e-18	1.54e-15	yes	up
c422395_g2	3.00	0.00	4.00	285.00	516.00	490.00	0.026	0.000	0.032	5.422	11.565	16.154	0.02	10.54	6.44	9.92e-18	1.56e-15	yes	up
c419098_g1	0.00	1.00	0.00	199.00	261.00	345.00	0.000	0.013	0.000	3.421	5.315	10.245	0.00	6.06	5.90	1.02e-17	1.59e-15	yes	up
c417458_g1	6.00	8.00	24.00	1685.00	606.00	3222.00	0.059	0.111	0.193	36.710	18.365	120.738	0.13	56.41	7.95	1.02e-17	1.59e-15	yes	up
c418681_g1	1.00	3.00	1.00	319.00	386.00	475.00	0.020	0.072	0.013	11.250	15.969	29.073	0.03	18.07	7.13	1.08e-17	1.69e-15	yes	up
c420296_g1	2.00	3.00	0.00	393.00	396.00	1196.00	0.092	0.117	0.000	18.267	20.860	93.164	0.06	41.63	8.04	1.10e-17	1.71e-15	yes	up
c382686_g1	0.00	0.00	1.00	186.00	479.00	261.00	0.000	0.000	0.019	8.424	26.612	19.840	0.01	17.44	7.34	1.12e-17	1.73e-15	yes	up
c417420_g2	3.00	1.00	3.00	263.00	384.00	505.00	0.046	0.020	0.039	8.140	13.986	26.905	0.04	15.59	6.84	1.12e-17	1.73e-15	yes	up
c401399_g1	1.00	0.00	5.00	288.00	598.00	442.00	0.079	0.000	0.309	44.553	106.284	114.269	0.16	84.48	8.36	1.13e-17	1.74e-15	yes	up
c403535_g2	1.00	1.00	4.00	271.00	431.00	525.00	0.053	0.078	0.174	29.950	55.681	99.037	0.11	58.65	8.12	1.19e-17	1.83e-15	yes	up
c416128_g1	2.00	1.00	9.00	460.00	713.00	2033.00	0.059	0.039	0.206	27.097	49.605	206.078	0.12	87.93	8.67	1.21e-17	1.85e-15	yes	up
c422407_g4	2.00	0.00	3.00	250.00	447.00	482.00	0.999	0.000	0.084	22.540	45.962	81.112	0.37	47.37	6.66	1.24e-17	1.89e-15	yes	up
c416216_g1	3.00	3.00	4.00	307.00	480.00	1007.00	0.066	0.085	0.064	13.373	25.589	76.956	0.07	36.28	7.74	1.26e-17	1.92e-15	yes	up
c420188_g1	1.00	1.00	2.00	216.00	353.00	481.00	0.007	0.013	0.013	3.015	5.814	11.637	0.01	6.47	5.89	1.30e-17	1.97e-15	yes	up
c395996_g1	1.00	1.00	2.00	241.00	488.00	278.00	0.020	0.026	0.032	10.898	26.375	22.713	0.03	19.20	7.25	1.30e-17	1.97e-15	yes	up
c410493_g1	0.00	1.00	0.00	207.00	232.00	389.00	0.000	0.007	0.000	2.474	3.281	8.095	0.00	4.42	5.47	1.36e-17	2.06e-15	yes	up
c342502_g1	14.00	20.00	27.00	1469.00	712.00	2962.00	0.210	0.416	0.316	43.552	24.865	151.961	0.30	70.50	7.45	1.39e-17	2.10e-15	yes	up
c414417_g1	2.00	4.00	11.00	417.00	709.00	984.00	0.059	0.156	0.245	24.203	47.946	98.079	0.16	53.74	7.69	1.40e-17	2.10e-15	yes	up
c421579_g3	0.00	1.00	1.00	205.00	323.00	497.00	0.000	0.013	0.006	4.151	7.723	17.455	0.01	9.25	6.47	1.40e-17	2.11e-15	yes	up
c422278_g2	0.00	0.00	0.00	221.00	214.00	350.00	0.000	0.000	0.000	5.503	5.477	11.889	0.00	7.42	6.23	1.49e-17	2.23e-15	yes	up
c421639_g2	1.00	0.00	0.00	209.00	245.00	258.00	0.007	0.000	0.000	3.326	4.891	7.896	0.00	5.18	5.69	1.50e-17	2.23e-15	yes	up
c395890_g1	0.00	1.00	1.00	305.00	202.00	436.00	0.000	0.052	0.026	22.608	17.566	55.508	0.02	30.98	7.97	1.50e-17	2.23e-15	yes	up
c421837_g1	1.00	1.00	5.00	264.00	479.00	701.00	0.013	0.013	0.039	5.652	13.337	25.369	0.02	13.95	6.82	1.50e-17	2.23e-15	yes	up
c422717_g1	2.00	1.00	5.00	281.00	459.00	494.00	0.007	0.007	0.013	2.272	4.379	6.939	0.01	4.32	5.34	1.53e-17	2.27e-15	yes	up
c421313_g1	1.00	0.00	4.00	336.00	416.00	1232.00	0.013	0.000	0.039	8.911	12.925	59.953	0.02	25.52	7.73	1.58e-17	2.34e-15	yes	up
c636817_g1	0.00	0.00	0.00	448.00	178.00	1293.00	0.000	0.000	0.000	13.021	6.101	65.067	0.00	26.59	8.06	1.62e-17	2.39e-15	yes	up
c406155_g2	0.00	0.00	0.00	166.00	337.00	367.00	0.000	0.000	0.000	11.736	27.934	44.558	0.00	26.59	8.06	1.64e-17	2.41e-15	yes	up
c417161_g2	1.00	6.00	8.00	526.00	768.00	2222.00	0.039	0.293	0.200	35.764	59.461	267.730	0.17	112.93	8.72	1.65e-17	2.41e-15	yes	up
c422221_g3	0.00	1.00	4.00	277.00	473.00	370.00	0.000	0.013	0.032	5.449	10.979	12.630	0.02	9.31	6.33	1.66e-17	2.43e-15	yes	up
c407582_g1	2.00	7.00	10.00	564.00	789.00	2375.00	0.151	0.182	0.258	43.268	64.951	285.059	0.20	122.78	8.66	1.72e-17	2.51e-15	yes	up
c422358_g1	0.00	1.00	0.00	187.00	261.00	336.00	0.000	0.007	0.000	2.204	3.618	6.866	0.00	4.04	5.35	1.79e-17	2.60e-15	yes	up
c422283_g1	0.00	0.00	0.00	177.00	310.00	303.00	0.000	0.000	0.000	2.001	4.142	5.963	0.00	3.85	5.30	1.79e-17	2.60e-15	yes	up
c359901_g1	5.00	3.00	9.00	731.00	428.00	339.00	0.059	0.046	0.077	16.144	11.141	12.974	0.06	13.66	6.39	1.83e-17	2.65e-15	yes	up
c396387_g1	7.00	2.00	12.00	416.00	731.00	1332.00	0.611	0.247	0.825	75.097	153.743	410.260	0.61	200.20	8.13	1.84e-17	2.66e-15	yes	up
c419972_g2	0.00	1.00	2.00	280.00	299.00	299.00	0.000	0.013	0.019	8.086	9.681	15.323	0.01	10.76	6.61	1.84e-17	2.66e-15	yes	up
c409224_g2	4.00	4.00	1.00	338.00	582.00	1202.00	0.263	0.358	0.052	50.461	95.043	343.657	0.20	152.48	9.01	1.96e-17	2.82e-15	yes	up
c352134_g3	83.00	68.00	79.00	4619.00	1764.00	1743.00	2.189	2.466	1.617	241.504	108.405	157.093	2.01	175.29	6.38	2.02e-17	2.90e-15	yes	up
c421409_g1	2.00	1.00	1.00	219.00	336.00	625.00	0.072	0.020	0.045	8.248	17.604	42.137	0.05	21.33	7.18	2.04e-17	2.92e-15	yes	up
c405636_g1	0.00	0.00	2.00	267.00	240.00	488.00	0.000	0.000	0.039	14.238	15.034	44.848	0.02	23.71	7.67	2.05e-17	2.93e-15	yes	up
c422172_g1	1.00	3.00	2.00	267.00	424.00	782.00	0.007	0.033	0.013	4.503	8.945	24.502	0.02	11.89	6.69	2.08e-17	2.96e-15	yes	up
c417091_g1	1.00	4.00	3.00	360.00	829.00	368.00	0.020	0.111	0.045	13.873	37.129	24.267	0.05	24.13	7.31	2.10e-17	2.99e-15	yes	up
c422390_g1	1.00	0.00	1.00	193.00	331.00	462.00	0.007	0.000	0.006	3.326	7.348	13.317	0.00	7.57	6.19	2.11e-17	2.99e-15	yes	up
c378705_g5	1.00	1.00	1.00	371.00	291.00	1554.00	0.020	0.026	0.013	13.332	12.314	96.525	0.02	38.09	8.33	2.12e-17	2.99e-15	yes	up
c419108_g1	0.00	2.00	0.00	289.00	239.00	519.00	0.000	0.033	0.000	7.626	7.348	21.683	0.01	11.78	6.78	2.14e-17	3.01e-15	yes	up
c363584_g1	1.00	0.00	0.00	203.00	263.00	736.00	0.026	0.000	0.000	10.249	15.608	64.055	0.01	28.11	8.02	2.19e-17	3.08e-15	yes	up
c415132_g2	6.00	7.00	5.00	438.00	609.00	1596.00	0.164	0.247	0.097	22.662	37.054	142.728	0.16	63.26	7.95	2.20e-17	3.08e-15	yes	up
c420210_g3	0.00	2.00	1.00	218.00	433.00	704.00	0.000	0.046	0.013	7.261	17.042	40.963	0.02	20.41	7.46	2.21e-17	3.09e-15	yes	up
c422801_g2	2.00	0.00	9.00	393.00	722.00	646.00	0.007	0.000	0.026	3.164	6.849	9.016	0.01	6.06	5.76	2.22e-17	3.10e-15	yes	up
c422379_g2	0.00	0.00	3.00	234.00	315.00	580.00	0.000	0.000	0.045	8.613	13.649	36.897	0.02	18.68	7.30	2.23e-17	3.10e-15	yes	up
c420315_g1	0.00	0.00	1.00	179.00	262.00	336.00	0.000	0.000	0.006	3.651	6.313	11.908	0.00	6.95	6.10	2.30e-17	3.19e-15	yes	up
c394007_g1	1.00	8.00	8.00	557.00	638.00	1027.00	0.020	0.228	0.122	22.837	30.192	72.186	0.11	39.96	7.55	2.44e-17	3.38e-15	yes	up
c413311_g3	5.00	6.00	6.00	340.00	672.00	663.00	0.138	0.228	0.129	18.741	43.517	62.953	0.16	39.66	7.28	2.47e-17	3.41e-15	yes	up
c382777_g1	0.00	3.00	3.00	434.00	295.00	962.00	0.000	0.091	0.052	18.470	14.772	70.705	0.04	33.08	7.85	2.47e-17	3.41e-15	yes	up
c422392_g1	0.00	0.00	0.00	169.00	289.00	356.00	0.000	0.000	0.000	1.541	3.082	5.601	0.00	3.24	5.06	2.50e-17	3.44e-15	yes	up
c412695_g1	3.00	2.00	4.00	257.00	479.00	488.00	0.158	0.143	0.168	27.448	59.798	88.990	0.16	55.91	7.76	2.55e-17	3.50e-15	yes	up
c420290_g2	0.00	0.00	0.00	293.00	366.00	2399.00	0.000	0.000	0.000	13.765	18.490	173.120	0.00	63.24	9.31	2.65e-17	3.63e-15	yes	up
c404791_g1	2.00	6.00	8.00	383.00	652.00	811.00	0.223	0.957	0.741	90.647	179.681	322.100	0.62	187.68	8.03	2.73e-17	3.73e-15	yes	up
c422046_g1	0.00	3.00	0.00	264.00	405.00	626.00	0.000	0.046	0.000	5.436	9.831	22.352	0.01	11.88	6.75	2.76e-17	3.76e-15	yes	up
c419139_g1	1.00	1.00	1.00	195.00	385.00	510.00	0.013	0.020	0.013	5.111	11.802	22.984	0.01	12.55	6.78	2.92e-17	3.98e-15	yes	up
c417677_g6	0.00	0.00	0.00	320.00	217.00	1284.00	0.000	0.000	0.000	3.597	2.882	25.044	0.00	9.84	6.64	2.93e-17	3.98e-15	yes	up
c422467_g1	2.00	2.00	2.00	231.00	435.00	437.00	0.013	0.020	0.013	3.543	7.872	11.637	0.01	7.31	6.01	2.96e-17	4.01e-15	yes	up
c421075_g2	1.00	1.00	4.00	273.00	364.00	644.00	0.013	0.026	0.045	8.045	12.563	33.067	0.03	16.97	7.04	3.06e-17	4.14e-15	yes	up
c419345_g1	0.00	1.00	6.00	306.00	471.00	526.00	0.000	0.020	0.058	7.261	13.162	21.611	0.03	13.39	6.70	3.10e-17	4.18e-15	yes	up
c422612_g1	0.00	0.00	1.00	180.00	246.00	302.00	0.000	0.000	0.006	2.204	5.589	20.165	0.00	8.65	6.42	3.17e-17	4.26e-15	yes	up
c419788_g1	1.00	2.00	3.00	331.00	298.00	897.00	0.039	0.104	0.097	25.880	32.326	141.716	0.08	62.76	8.45	3.23e-17	4.32e-15	yes	up
c298205_g1	12.00	4.00	8.00	669.00	1016.00	360.00	0.901	0.410	0.470	102.180	180.766	93.219	0.60	123.56	7.47	3.24e-17	4.32e-15	yes	up
c413999_g1	1344.00	845.00	1766.00	20333.00	25041.00	23293.00	19.582	16.894	19.925	543.583	788.366	1078.438	19.08	779.76	5.35	3.24e-17	4.32e-15	yes	up
c421985_g2	0.00	2.00	7.00	341.00	536.00	609.00	0.000	0.026	0.058	9.194	15.782	27.339	0.03	16.68	7.00	3.24e-17	4.32e-15	yes	up
c418743_g1	1.00	1.00	0.00	222.00	250.00	495.00	0.007	0.013	0.000	4.408	5.739	17.111	0.01	8.64	6.37	3.26e-17	4.33e-15	yes	up
c421279_g1	1.00	1.00	0.00	206.00	272.00	418.00	0.013	0.013	0.000	4.232	6.525	14.781	0.01	8.11	6.26	3.26e-17	4.33e-15	yes	up
c421979_g1	0.00	1.00	1.00	179.00	354.00	471.00	0.000	0.013	0.006	2.907	6.862	13.733	0.01	7.38	6.15	3.29e-17	4.36e-15	yes	up
c409396_g1	1.00	1.00	1.00	306.00	209.00	475.00	0.013	0.020	0.013	9.005	7.199	22.279	0.01	12.45	6.77	3.41e-17	4.51e-15	yes	up
c355353_g1	0.00	0.00	0.00	175.00	285.00	627.00	0.000	0.000	0.000	6.287	12.064	38.975	0.00	17.91	7.49	3.42e-17	4.51e-15	yes	up
c342206_g1	1.00	4.00	3.00	546.00	268.00	847.00	0.026	0.130	0.058	25.474	14.709	68.193	0.06	35.05	7.74	3.46e-17	4.55e-15	yes	up
c422512_g1	0.00	0.00	0.00	184.00	234.00	412.00	0.000	0.000	0.000	2.880	3.356	9.739	0.00	5.09	5.70	3.47e-17	4.55e-15	yes	up
c420007_g1	1.00	3.00	6.00	301.00	570.00	537.00	0.013	0.052	0.064	7.869	17.566	28.784	0.04	17.14	6.90	3.51e-17	4.59e-15	yes	up
c406472_g3	0.00	0.00	3.00	203.00	365.00	565.00	0.000	0.000	0.142	24.582	51.626	116.600	0.06	60.60	8.56	3.51e-17	4.59e-15	yes	up
c419470_g2	14.00	21.00	22.00	2584.00	1230.00	12517.00	0.210	0.436	0.258	76.544	42.918	641.635	0.28	236.54	9.26	3.52e-17	4.59e-15	yes	up
c422691_g1	0.00	1.00	0.00	192.00	244.00	246.00	0.000	0.007	0.000	1.109	1.672	2.475	0.00	1.69	4.14	3.65e-17	4.75e-15	yes	up
c415857_g1	1.00	4.00	7.00	326.00	607.00	575.00	0.033	0.163	0.161	19.795	42.943	60.261	0.12	39.08	7.48	3.67e-17	4.76e-15	yes	up
c417105_g1	0.00	0.00	2.00	193.00	348.00	524.00	0.000	0.000	0.045	8.681	18.390	39.698	0.02	21.00	7.47	3.72e-17	4.81e-15	yes	up
c419244_g1	0.00	4.00	4.00	322.00	499.00	702.00	0.000	0.163	0.045	11.777	19.862	45.968	0.06	24.56	7.28	3.73e-17	4.82e-15	yes	up
c420580_g1	0.00	0.00	3.00	210.00	337.00	400.00	0.000	0.000	0.019	3.232	6.126	10.697	0.01	6.37	5.90	3.74e-17	4.83e-15	yes	up
c417639_g1	4.00	1.00	7.00	307.00	531.00	632.00	0.204	0.072	0.277	31.518	64.439	112.498	0.20	66.01	7.77	3.79e-17	4.88e-15	yes	up
c397359_g5	3.00	2.00	3.00	237.00	416.00	491.00	0.506	0.384	0.264	74.786	168.752	207.000	0.37	143.42	8.24	3.86e-17	4.95e-15	yes	up
c416940_g1	2.00	3.00	9.00	337.00	550.00	885.00	0.191	0.241	0.625	36.088	81.482	157.473	0.39	86.58	7.47	3.92e-17	5.01e-15	yes	up
c410064_g1	2.00	0.00	1.00	391.00	265.00	1366.00	0.026	0.000	0.013	9.749	7.785	58.942	0.01	23.97	7.72	3.96e-17	5.06e-15	yes	up
c420955_g1	1.00	1.00	1.00	208.00	323.00	383.00	0.007	0.013	0.013	4.989	9.095	14.004	0.01	8.96	6.35	3.99e-17	5.09e-15	yes	up
c422302_g1	0.00	0.00	0.00	160.00	297.00	338.00	0.000	0.000	0.000	1.731	3.805	6.360	0.00	3.76	5.27	4.03e-17	5.13e-15	yes	up
c416866_g2	0.00	2.00	13.00	668.00	631.00	1215.00	0.000	0.059	0.206	27.124	30.142	85.214	0.10	45.56	7.82	4.09e-17	5.20e-15	yes	up
c407229_g1	0.00	0.00	0.00	169.00	280.00	574.00	0.000	0.000	0.000	13.859	26.911	80.733	0.00	38.01	8.57	4.16e-17	5.27e-15	yes	up
c400878_g1	0.00	1.00	2.00	282.00	234.00	387.00	0.000	0.033	0.039	14.251	13.898	33.717	0.02	20.01	7.34	4.36e-17	5.51e-15	yes	up
c418036_g1	0.00	0.00	1.00	188.00	255.00	226.00	0.000	0.000	0.013	5.287	8.459	11.022	0.01	7.99	6.26	4.40e-17	5.55e-15	yes	up
c421902_g1	1.00	1.00	1.00	213.00	371.00	296.00	0.013	0.013	0.006	4.449	9.108	10.661	0.01	7.75	6.16	4.42e-17	5.56e-15	yes	up
c369922_g1	0.00	0.00	0.00	187.00	219.00	381.00	0.000	0.000	0.000	12.561	16.968	43.745	0.00	23.31	7.87	4.67e-17	5.87e-15	yes	up
c421310_g2	2.00	0.00	0.00	203.00	326.00	335.00	0.020	0.000	0.000	4.110	7.798	11.781	0.01	7.55	6.16	4.69e-17	5.88e-15	yes	up
c413154_g4	2.00	5.00	2.00	326.00	467.00	678.00	0.079	0.397	0.064	36.643	55.594	131.092	0.15	70.91	8.15	4.70e-17	5.88e-15	yes	up
c403004_g1	2.00	0.00	0.00	219.00	376.00	1056.00	0.026	0.000	0.000	5.517	11.154	46.022	0.01	19.45	7.49	4.73e-17	5.90e-15	yes	up
c422559_g1	0.00	1.00	3.00	218.00	349.00	373.00	0.000	0.007	0.013	3.353	9.457	13.425	0.01	8.26	6.28	5.04e-17	6.28e-15	yes	up
c410683_g1	1.00	1.00	5.00	298.00	493.00	301.00	0.020	0.026	0.129	17.456	35.295	30.681	0.07	26.91	7.33	5.13e-17	6.38e-15	yes	up
c400897_g3	5.00	8.00	3.00	448.00	637.00	1536.00	0.223	0.560	0.129	39.847	70.465	241.386	0.26	109.97	8.24	5.21e-17	6.46e-15	yes	up
c422320_g4	0.00	0.00	0.00	195.00	319.00	192.00	0.000	0.000	0.000	4.029	7.748	6.866	0.00	6.02	5.94	5.23e-17	6.47e-15	yes	up
c421704_g1	1.00	0.00	2.00	187.00	312.00	337.00	0.007	0.000	0.419	3.772	5.227	8.312	0.18	5.59	4.34	5.27e-17	6.51e-15	yes	up
c395602_g1	1.00	0.00	4.00	256.00	396.00	734.00	0.072	0.000	0.284	42.687	76.741	213.144	0.14	104.49	8.74	5.39e-17	6.63e-15	yes	up
c406436_g1	1.00	3.00	1.00	268.00	383.00	640.00	0.026	0.104	0.019	14.224	24.216	57.207	0.04	30.24	7.74	5.58e-17	6.87e-15	yes	up
c413559_g1	3.00	3.00	1.00	361.00	356.00	1246.00	0.164	0.215	0.039	43.025	54.645	320.113	0.12	130.09	9.19	5.78e-17	7.09e-15	yes	up
c421989_g3	0.00	1.00	2.00	190.00	404.00	633.00	0.000	0.013	0.013	6.477	15.795	22.279	0.01	14.09	7.03	6.10e-17	7.47e-15	yes	up
c390399_g3	0.00	0.00	5.00	268.00	557.00	949.00	0.000	0.000	0.483	68.553	165.508	405.760	0.21	199.88	9.36	6.17e-17	7.52e-15	yes	up
c422508_g1	1.00	1.00	0.00	193.00	268.00	384.00	0.013	0.013	0.000	6.504	9.320	22.857	0.01	12.30	6.85	6.17e-17	7.52e-15	yes	up
c422434_g1	1.00	1.00	0.00	177.00	312.00	470.00	0.007	0.007	0.000	2.177	4.529	10.046	0.00	5.27	5.69	6.28e-17	7.63e-15	yes	up
c379817_g2	0.00	4.00	2.00	318.00	452.00	498.00	0.000	0.332	0.097	38.820	64.427	103.554	0.12	66.17	8.23	6.29e-17	7.63e-15	yes	up
c409363_g2	0.00	0.00	0.00	160.00	275.00	296.00	0.000	0.000	0.000	3.881	7.847	12.413	0.00	7.67	6.28	6.36e-17	7.71e-15	yes	up
c421854_g1	1.00	1.00	0.00	183.00	331.00	300.00	0.007	0.007	0.000	2.339	4.990	6.649	0.00	4.45	5.45	6.62e-17	8.01e-15	yes	up
c402083_g1	0.00	0.00	0.00	179.00	222.00	455.00	0.000	0.000	0.000	5.125	7.486	22.532	0.00	11.09	6.81	6.94e-17	8.38e-15	yes	up
c381302_g1	1.00	0.00	0.00	196.00	650.00	3129.00	0.039	0.000	0.000	15.942	61.931	436.352	0.01	156.73	10.44	6.98e-17	8.41e-15	yes	up
c369453_g1	14.00	8.00	6.00	702.00	501.00	1853.00	0.427	0.338	0.142	42.808	35.869	194.460	0.28	86.39	7.81	7.07e-17	8.50e-15	yes	up
c418507_g2	0.00	0.00	1.00	155.00	263.00	370.00	0.000	0.000	0.006	7.004	17.591	25.206	0.00	15.73	7.27	7.33e-17	8.79e-15	yes	up
c420415_g1	1.00	1.00	3.00	228.00	309.00	425.00	0.013	0.033	0.039	8.545	13.262	34.584	0.03	17.84	7.12	7.57e-17	9.06e-15	yes	up
c413204_g2	0.00	0.00	0.00	226.00	169.00	413.00	0.000	0.000	0.000	5.503	4.853	17.437	0.00	8.90	6.49	7.60e-17	9.08e-15	yes	up
c420657_g2	0.00	1.00	0.00	249.00	355.00	1487.00	0.000	0.013	0.000	4.192	6.737	41.035	0.00	16.08	7.29	7.67e-17	9.14e-15	yes	up
c421895_g1	0.00	0.00	0.00	210.00	188.00	523.00	0.000	0.000	0.000	2.515	2.657	10.860	0.00	5.07	5.69	8.17e-17	9.72e-15	yes	up
c355959_g2	0.00	0.00	0.00	392.00	143.00	981.00	0.000	0.000	0.000	15.293	6.562	66.115	0.00	27.93	8.13	8.25e-17	9.78e-15	yes	up
c420879_g1	1.00	1.00	1.00	213.00	339.00	268.00	0.020	0.026	0.013	7.004	13.025	14.907	0.02	11.23	6.58	8.25e-17	9.78e-15	yes	up
c410379_g1	0.00	0.00	1.00	147.00	282.00	377.00	0.000	0.000	0.026	6.815	15.084	29.525	0.01	16.19	7.20	8.42e-17	9.96e-15	yes	up
c365930_g1	0.00	1.00	0.00	951.00	194.00	274.00	0.000	0.026	0.000	36.453	8.758	18.141	0.01	22.45	7.73	8.51e-17	1.00e-14	yes	up
c422478_g1	1.00	0.00	0.00	172.00	217.00	297.00	0.007	0.000	0.000	1.839	2.820	6.505	0.00	3.55	5.15	8.76e-17	1.03e-14	yes	up
c395883_g1	3.00	2.00	4.00	316.00	282.00	628.00	0.454	0.390	0.483	94.717	99.397	319.860	0.45	164.00	8.22	8.81e-17	1.04e-14	yes	up
c387584_g1	2.00	0.00	0.00	201.00	280.00	347.00	0.394	0.000	0.000	85.752	139.383	243.915	0.13	149.85	9.34	8.87e-17	1.04e-14	yes	up
c414467_g4	72.00	104.00	147.00	2594.00	2563.00	2493.00	4.029	8.701	6.895	312.937	361.259	509.821	6.37	387.08	5.90	9.05e-17	1.06e-14	yes	up
c420398_g1	0.00	0.00	1.00	151.00	262.00	386.00	0.000	0.000	0.006	3.313	6.687	14.708	0.00	7.78	6.26	9.27e-17	1.08e-14	yes	up
c396002_g1	0.00	0.00	0.00	613.00	118.00	355.00	0.000	0.000	0.000	33.911	7.099	33.591	0.00	25.60	8.01	9.51e-17	1.11e-14	yes	up
c414751_g1	2.00	1.00	2.00	233.00	270.00	514.00	0.039	0.033	0.032	9.249	13.786	35.596	0.03	18.58	7.12	9.81e-17	1.14e-14	yes	up
c421456_g1	2.00	0.00	1.00	189.00	265.00	362.00	0.020	0.000	0.006	3.718	6.113	12.161	0.01	7.00	6.02	9.86e-17	1.14e-14	yes	up
c421674_g1	0.00	0.00	0.00	160.00	244.00	293.00	0.000	0.000	0.000	2.745	4.853	8.908	0.00	5.25	5.74	9.95e-17	1.15e-14	yes	up
c422563_g1	1.00	0.00	1.00	170.00	310.00	492.00	0.007	0.000	0.006	2.204	4.741	11.076	0.00	5.65	5.78	9.98e-17	1.15e-14	yes	up
c391484_g1	14.00	16.00	26.00	1065.00	545.00	2080.00	0.283	0.449	0.406	42.849	25.701	145.059	0.38	68.40	7.17	1.01e-16	1.16e-14	yes	up
c422099_g2	3.00	1.00	4.00	226.00	451.00	431.00	0.026	0.013	0.032	4.165	9.781	13.751	0.03	8.77	6.14	1.03e-16	1.18e-14	yes	up
c422262_g1	1.00	0.00	2.00	177.00	286.00	425.00	0.007	0.000	0.019	3.475	6.288	14.853	0.01	7.77	6.15	1.05e-16	1.21e-14	yes	up
c410257_g2	3.00	2.00	1.00	216.00	407.00	481.00	0.085	0.078	0.019	12.007	26.711	46.347	0.06	26.86	7.44	1.07e-16	1.23e-14	yes	up
c422156_g1	0.00	0.00	0.00	192.00	220.00	671.00	0.000	0.000	0.000	2.556	3.456	15.521	0.00	6.74	6.10	1.08e-16	1.23e-14	yes	up
c422026_g1	0.00	2.00	1.00	205.00	350.00	368.00	0.000	0.026	0.006	7.464	18.128	28.007	0.01	16.92	7.29	1.08e-16	1.24e-14	yes	up
c419661_g1	0.00	0.00	0.00	196.00	181.00	290.00	0.000	0.000	0.000	8.410	10.343	27.049	0.00	14.62	7.20	1.10e-16	1.25e-14	yes	up
c420519_g1	0.00	0.00	1.00	186.00	203.00	228.00	0.000	0.000	0.006	3.002	3.618	5.421	0.00	3.92	5.29	1.10e-16	1.25e-14	yes	up
c417954_g1	1.00	2.00	5.00	478.00	228.00	912.00	0.007	0.013	0.019	4.503	2.533	14.907	0.01	7.03	5.97	1.10e-16	1.25e-14	yes	up
c416303_g1	0.00	1.00	1.00	182.00	301.00	284.00	0.000	0.033	0.019	9.884	18.664	26.092	0.02	17.46	7.24	1.11e-16	1.26e-14	yes	up
c265942_g1	0.00	0.00	0.00	225.00	177.00	214.00	0.000	0.000	0.000	6.071	5.627	9.992	0.00	7.12	6.17	1.15e-16	1.30e-14	yes	up
c422254_g1	0.00	0.00	0.00	181.00	299.00	186.00	0.000	0.000	0.000	1.217	2.383	2.168	0.00	1.86	4.29	1.16e-16	1.30e-14	yes	up
c389822_g1	0.00	0.00	0.00	437.00	470.00	6066.00	0.000	0.000	0.000	11.101	14.073	266.845	0.00	89.09	9.80	1.16e-16	1.30e-14	yes	up
c397140_g1	0.00	0.00	0.00	248.00	153.00	256.00	0.000	0.000	0.000	16.618	12.202	29.507	0.00	19.15	7.59	1.16e-16	1.30e-14	yes	up
c417978_g1	7.00	4.00	6.00	289.00	529.00	780.00	0.099	0.104	0.064	9.816	19.762	47.865	0.09	24.33	7.04	1.18e-16	1.33e-14	yes	up
c420931_g1	0.00	0.00	0.00	159.00	251.00	259.00	0.000	0.000	0.000	2.380	4.466	6.686	0.00	4.32	5.46	1.19e-16	1.33e-14	yes	up
c383445_g1	4.00	1.00	2.00	226.00	375.00	397.00	0.381	0.130	0.148	44.133	85.150	130.622	0.22	82.76	8.01	1.24e-16	1.38e-14	yes	up
c421986_g1	1.00	1.00	1.00	184.00	333.00	354.00	0.013	0.013	0.006	10.276	35.906	27.393	0.01	23.29	7.73	1.24e-16	1.38e-14	yes	up
c419755_g1	0.00	0.00	2.00	195.00	275.00	526.00	0.000	0.000	0.019	4.773	7.860	22.153	0.01	10.96	6.68	1.24e-16	1.38e-14	yes	up
c421500_g1	1.00	2.00	1.00	206.00	403.00	370.00	0.013	0.026	0.006	4.029	10.068	15.268	0.01	9.27	6.37	1.24e-16	1.38e-14	yes	up
c410066_g1	0.00	2.00	3.00	203.00	445.00	450.00	0.000	0.072	0.058	10.357	26.686	39.571	0.04	24.16	7.42	1.26e-16	1.40e-14	yes	up
c419394_g1	0.00	0.00	0.00	150.00	452.00	241.00	0.000	0.000	0.000	2.948	10.418	7.914	0.00	6.73	6.09	1.27e-16	1.40e-14	yes	up
c417361_g1	1.00	0.00	3.00	230.00	268.00	401.00	0.013	0.000	0.052	8.559	10.467	25.423	0.03	14.23	6.82	1.27e-16	1.40e-14	yes	up
c413720_g1	0.00	0.00	0.00	155.00	264.00	255.00	0.000	0.000	0.000	9.424	19.687	27.989	0.00	18.16	7.51	1.30e-16	1.44e-14	yes	up
c421836_g1	0.00	2.00	1.00	198.00	351.00	397.00	0.000	0.020	0.006	2.434	5.078	8.456	0.01	5.06	5.59	1.30e-16	1.44e-14	yes	up
c422535_g1	3.00	3.00	5.00	272.00	403.00	503.00	0.013	0.020	0.019	2.542	4.454	8.185	0.02	4.83	5.39	1.31e-16	1.44e-14	yes	up
c418451_g1	3.00	3.00	5.00	239.00	688.00	485.00	0.059	0.085	0.077	9.614	32.450	33.482	0.07	23.80	7.11	1.34e-16	1.47e-14	yes	up
c407010_g2	3.00	0.00	6.00	267.00	513.00	495.00	0.611	0.000	0.986	117.148	262.760	357.570	0.62	234.21	8.34	1.36e-16	1.49e-14	yes	up
c266484_g1	0.00	0.00	0.00	248.00	149.00	262.00	0.000	0.000	0.000	1.866	1.322	3.433	0.00	2.17	4.51	1.36e-16	1.49e-14	yes	up
c411944_g3	4.00	3.00	2.00	339.00	307.00	1003.00	0.145	0.150	0.058	24.933	26.487	126.701	0.11	56.08	8.07	1.45e-16	1.59e-14	yes	up
c389002_g2	0.00	0.00	0.00	193.00	180.00	416.00	0.000	0.000	0.000	3.529	3.880	13.190	0.00	6.55	6.05	1.48e-16	1.62e-14	yes	up
c395067_g1	0.00	0.00	0.00	181.00	321.00	1272.00	0.000	0.000	0.000	28.192	56.991	333.900	0.00	129.15	10.34	1.49e-16	1.63e-14	yes	up
c420107_g1	0.00	0.00	0.00	148.00	261.00	285.00	0.000	0.000	0.000	3.488	7.249	11.637	0.00	7.10	6.17	1.54e-16	1.67e-14	yes	up
c416235_g2	0.00	0.00	2.00	173.00	336.00	336.00	0.000	0.000	0.045	10.465	23.867	34.982	0.02	21.96	7.53	1.56e-16	1.69e-14	yes	up
c407277_g1	2.00	0.00	9.00	349.00	549.00	701.00	0.105	0.000	0.438	58.142	109.665	197.351	0.22	115.88	8.50	1.57e-16	1.70e-14	yes	up
c420987_g1	0.00	1.00	1.00	172.00	273.00	382.00	0.000	0.020	0.013	4.773	8.933	18.358	0.01	10.14	6.54	1.57e-16	1.70e-14	yes	up
c410683_g2	3.00	3.00	4.00	289.00	563.00	295.00	0.276	0.384	0.290	54.910	124.300	93.959	0.31	87.94	7.75	1.58e-16	1.71e-14	yes	up
c418851_g1	0.00	0.00	1.00	162.00	208.00	336.00	0.000	0.000	0.006	4.043	6.188	14.871	0.00	7.96	6.30	1.59e-16	1.71e-14	yes	up
c410986_g1	0.00	0.00	1.00	152.00	236.00	287.00	0.000	0.000	0.006	3.745	6.874	12.269	0.00	7.27	6.17	1.61e-16	1.73e-14	yes	up
c398178_g1	0.00	0.00	0.00	249.00	434.00	3155.00	0.000	0.000	0.000	4.367	8.983	95.947	0.00	33.38	8.39	1.62e-16	1.74e-14	yes	up
c418397_g5	34.00	24.00	36.00	1151.00	1393.00	609.00	0.565	0.592	0.496	41.105	56.916	38.433	0.54	45.14	6.14	1.65e-16	1.76e-14	yes	up
c421868_g2	1.00	0.00	0.00	148.00	243.00	415.00	0.020	0.000	0.000	4.881	9.432	23.652	0.01	11.93	6.82	1.65e-16	1.76e-14	yes	up
c383558_g1	1.00	3.00	0.00	547.00	1178.00	9216.00	0.033	0.104	0.000	28.165	71.401	822.182	0.04	280.70	11.01	1.66e-16	1.77e-14	yes	up
c342784_g1	5.00	8.00	6.00	1001.00	374.00	3062.00	0.138	0.306	0.129	54.923	24.116	289.468	0.17	116.17	8.73	1.66e-16	1.77e-14	yes	up
c422351_g1	0.00	0.00	2.00	182.00	327.00	289.00	0.000	0.000	0.013	4.394	9.844	14.329	0.01	9.06	6.44	1.68e-16	1.79e-14	yes	up
c422342_g1	0.00	1.00	1.00	178.00	321.00	251.00	0.000	0.020	0.013	5.030	10.680	12.269	0.01	8.94	6.36	1.70e-16	1.81e-14	yes	up
c414137_g2	4.00	2.00	3.00	260.00	369.00	341.00	0.059	0.046	0.032	7.883	13.137	17.852	0.04	12.50	6.45	1.76e-16	1.87e-14	yes	up
c421683_g2	0.00	0.00	0.00	145.00	282.00	262.00	0.000	0.000	0.000	5.665	7.648	27.555	0.00	12.87	7.02	1.78e-16	1.88e-14	yes	up
c420980_g2	0.00	0.00	0.00	121.00	390.00	432.00	0.000	0.000	0.000	2.326	10.929	14.835	0.00	8.73	6.46	1.79e-16	1.88e-14	yes	up
c383924_g1	44131.00	29431.00	53671.00	854.00	245.00	259.00	910.528	832.509	859.930	34.560	11.815	18.159	870.20	22.65	-5.26	1.84e-16	1.94e-14	yes	down
c417498_g2	0.00	1.00	2.00	188.00	323.00	556.00	0.000	0.033	0.039	8.829	17.754	44.613	0.02	22.35	7.49	1.89e-16	1.99e-14	yes	up
c422142_g1	0.00	3.00	1.00	272.00	293.00	478.00	0.000	0.033	0.103	11.885	19.637	33.880	0.05	20.89	7.11	1.94e-16	2.03e-14	yes	up
c422544_g1	1.00	2.00	1.00	215.00	310.00	384.00	0.007	0.020	0.006	2.948	5.003	9.125	0.01	5.44	5.66	1.95e-16	2.04e-14	yes	up
c81978_g2	1.00	2.00	3.00	350.00	219.00	761.00	0.033	0.098	0.084	24.555	18.028	91.719	0.07	42.80	7.98	2.02e-16	2.11e-14	yes	up
c415811_g1	0.00	0.00	1.00	159.00	211.00	423.00	0.000	0.000	0.019	7.166	11.266	34.584	0.01	16.69	7.28	2.06e-16	2.15e-14	yes	up
c407195_g1	0.00	0.00	0.00	180.00	247.00	882.00	0.000	0.000	0.000	2.704	4.367	22.948	0.00	9.31	6.56	2.10e-16	2.19e-14	yes	up
c419585_g1	1.00	0.00	2.00	239.00	178.00	333.00	0.013	0.000	0.013	6.693	6.051	14.022	0.01	8.71	6.32	2.11e-16	2.19e-14	yes	up
c422572_g1	0.00	0.00	0.00	153.00	221.00	312.00	0.000	0.000	0.000	2.285	3.893	8.077	0.00	4.52	5.53	2.13e-16	2.21e-14	yes	up
c402517_g1	3.00	1.00	15.00	471.00	725.00	1224.00	0.263	0.117	1.012	81.290	144.898	360.461	0.55	184.91	8.16	2.19e-16	2.27e-14	yes	up
c331135_g1	0.00	0.00	0.00	147.00	349.00	1044.00	0.000	0.000	0.000	8.951	24.952	109.391	0.00	44.12	8.79	2.21e-16	2.29e-14	yes	up
c421908_g1	0.00	0.00	1.00	155.00	214.00	263.00	0.000	0.000	0.006	1.974	3.206	5.800	0.00	3.50	5.14	2.27e-16	2.35e-14	yes	up
c397779_g2	1.00	2.00	3.00	260.00	301.00	874.00	0.033	0.098	0.084	18.686	25.376	107.927	0.07	47.63	8.13	2.30e-16	2.37e-14	yes	up
c389724_g2	0.00	2.00	6.00	1330.00	364.00	5724.00	0.000	0.026	0.058	52.246	17.891	382.686	0.03	141.31	10.08	2.31e-16	2.38e-14	yes	up
c418594_g1	1.00	0.00	0.00	148.00	223.00	318.00	0.151	0.000	0.000	1.852	4.092	12.757	0.05	5.82	5.30	2.34e-16	2.40e-14	yes	up
c387718_g1	0.00	0.00	1.00	340.00	446.00	5048.00	0.000	0.000	0.026	20.485	31.527	523.228	0.01	175.38	10.63	2.38e-16	2.44e-14	yes	up
c386162_g3	1.00	0.00	2.00	271.00	161.00	457.00	0.013	0.000	0.026	8.654	6.063	25.261	0.02	12.87	6.81	2.43e-16	2.49e-14	yes	up
c413447_g1	0.00	0.00	1.00	144.00	254.00	248.00	0.000	0.000	0.006	3.326	9.120	19.226	0.00	9.89	6.61	2.52e-16	2.57e-14	yes	up
c422403_g1	2.00	2.00	3.00	235.00	335.00	347.00	0.013	0.013	0.013	2.542	4.279	6.523	0.01	4.27	5.27	2.57e-16	2.62e-14	yes	up
c415177_g1	3.00	6.00	8.00	324.00	573.00	476.00	0.039	0.117	0.090	9.059	18.889	23.056	0.08	16.29	6.51	2.68e-16	2.73e-14	yes	up
c401429_g1	0.00	0.00	0.00	173.00	209.00	613.00	0.000	0.000	0.000	1.555	2.233	9.631	0.00	4.20	5.43	2.71e-16	2.75e-14	yes	up
c300368_g1	3.00	5.00	13.00	637.00	373.00	1358.00	0.131	0.306	0.451	56.803	38.950	207.416	0.31	96.72	7.89	2.72e-16	2.75e-14	yes	up
c422656_g1	2.00	1.00	5.00	227.00	377.00	490.00	0.007	0.007	0.013	1.596	3.119	5.963	0.01	3.38	4.99	2.76e-16	2.80e-14	yes	up
c421701_g1	1.00	0.00	3.00	186.00	327.00	427.00	0.013	0.000	0.026	3.651	7.561	14.510	0.02	8.12	6.15	2.77e-16	2.80e-14	yes	up
c413699_g2	3.00	0.00	2.00	182.00	470.00	496.00	0.158	0.000	0.084	19.349	58.451	90.129	0.09	52.66	8.13	2.80e-16	2.83e-14	yes	up
c421562_g1	1.00	2.00	2.00	186.00	344.00	608.00	0.013	0.033	0.019	4.814	10.143	26.778	0.02	13.07	6.77	2.89e-16	2.91e-14	yes	up
c412409_g1	1.00	0.00	0.00	160.00	191.00	304.00	0.007	0.000	0.000	2.907	4.092	9.324	0.00	5.20	5.70	2.90e-16	2.92e-14	yes	up
c416628_g1	0.00	0.00	4.00	256.00	314.00	839.00	0.000	0.000	0.097	17.240	24.815	97.447	0.04	43.73	8.28	3.03e-16	3.04e-14	yes	up
c421863_g1	8.00	0.00	4.00	343.00	570.00	607.00	0.072	0.000	0.032	6.436	12.626	19.822	0.04	12.37	6.50	3.08e-16	3.09e-14	yes	up
c419023_g1	2.00	2.00	2.00	201.00	341.00	379.00	0.039	0.059	0.026	7.653	15.283	26.977	0.04	15.81	6.85	3.14e-16	3.14e-14	yes	up
c396630_g3	2.00	5.00	3.00	320.00	416.00	397.00	0.053	0.169	0.058	15.752	24.079	33.699	0.08	23.71	7.02	3.15e-16	3.14e-14	yes	up
c393929_g1	5.00	9.00	9.00	621.00	331.00	740.00	0.039	0.098	0.058	9.641	6.063	19.930	0.06	11.65	6.19	3.15e-16	3.14e-14	yes	up
c419737_g1	0.00	0.00	2.00	168.00	300.00	326.00	0.000	0.000	0.013	3.259	6.874	10.986	0.01	6.70	6.01	3.20e-16	3.19e-14	yes	up
c417062_g1	0.00	1.00	2.00	196.00	263.00	400.00	0.000	0.026	0.026	7.288	11.515	25.767	0.02	14.15	6.92	3.25e-16	3.23e-14	yes	up
c411822_g1	0.00	0.00	0.00	179.00	193.00	591.00	0.000	0.000	0.000	1.663	2.108	9.522	0.00	4.17	5.42	3.26e-16	3.24e-14	yes	up
c418538_g1	0.00	0.00	0.00	144.00	232.00	258.00	0.000	0.000	0.000	6.869	13.000	21.249	0.00	13.08	7.04	3.39e-16	3.36e-14	yes	up
c364087_g3	0.00	0.00	2.00	255.00	174.00	474.00	0.000	0.000	0.039	11.885	9.532	38.126	0.02	19.07	7.36	3.61e-16	3.57e-14	yes	up
c400564_g8	2.00	4.00	4.00	838.00	1237.00	167.00	0.020	0.052	0.026	16.063	29.618	5.493	0.03	17.03	7.04	3.84e-16	3.78e-14	yes	up
c378689_g1	0.00	0.00	0.00	127.00	305.00	283.00	0.000	0.000	0.000	6.761	19.088	25.965	0.00	16.33	7.36	3.84e-16	3.78e-14	yes	up
c418277_g2	0.00	3.00	2.00	245.00	343.00	419.00	0.000	0.052	0.019	6.396	10.517	18.882	0.02	11.42	6.58	3.86e-16	3.79e-14	yes	up
c420067_g1	2.00	2.00	3.00	211.00	357.00	688.00	0.033	0.039	0.032	6.260	12.489	35.361	0.03	16.94	6.99	3.86e-16	3.79e-14	yes	up
c420024_g1	2.00	2.00	1.00	200.00	284.00	391.00	0.013	0.013	0.006	4.692	14.747	9.215	0.01	9.14	6.39	3.88e-16	3.81e-14	yes	up
c412418_g2	0.00	0.00	0.00	183.00	234.00	988.00	0.000	0.000	0.000	4.016	6.063	37.620	0.00	14.77	7.22	4.09e-16	4.01e-14	yes	up
c416676_g1	0.00	0.00	0.00	151.00	197.00	304.00	0.000	0.000	0.000	4.543	7.037	15.955	0.00	8.75	6.47	4.15e-16	4.05e-14	yes	up
c422388_g2	0.00	0.00	0.00	162.00	203.00	553.00	0.000	0.000	0.000	5.273	7.685	29.362	0.00	13.27	7.06	4.17e-16	4.07e-14	yes	up
c417635_g1	3.00	1.00	6.00	373.00	821.00	230.00	0.072	0.033	0.110	17.131	44.465	25.785	0.08	28.11	7.30	4.19e-16	4.08e-14	yes	up
c390229_g1	0.00	2.00	3.00	250.00	247.00	342.00	0.000	0.039	0.032	7.018	8.172	16.624	0.02	10.27	6.40	4.22e-16	4.10e-14	yes	up
c406481_g2	0.00	1.00	1.00	166.00	307.00	234.00	0.000	0.059	0.032	14.738	31.914	35.578	0.03	26.28	7.69	4.24e-16	4.12e-14	yes	up
c422718_g1	0.00	1.00	1.00	173.00	309.00	217.00	0.000	0.000	0.000	0.771	1.634	1.698	0.00	1.31	3.82	4.25e-16	4.12e-14	yes	up
c412087_g2	0.00	1.00	0.00	160.00	213.00	203.00	0.000	0.033	0.000	8.586	13.250	20.346	0.01	13.56	6.98	4.29e-16	4.15e-14	yes	up
c399788_g1	0.00	4.00	7.00	474.00	1007.00	315.00	0.000	0.254	0.226	40.794	102.342	46.329	0.16	61.32	7.90	4.31e-16	4.16e-14	yes	up
c421765_g1	2.00	1.00	2.00	193.00	271.00	435.00	0.026	0.020	0.019	4.435	7.523	17.455	0.02	9.30	6.27	4.31e-16	4.16e-14	yes	up
c308084_g1	1.00	0.00	0.00	315.00	385.00	4388.00	0.020	0.000	0.000	12.886	18.527	310.030	0.01	104.16	9.93	4.33e-16	4.17e-14	yes	up
c421370_g1	1.00	1.00	2.00	182.00	247.00	341.00	0.013	0.020	0.019	4.327	6.924	14.040	0.02	8.05	6.12	4.38e-16	4.21e-14	yes	up
c421085_g1	1.00	1.00	3.00	190.00	330.00	326.00	0.007	0.013	0.026	4.124	8.459	12.233	0.02	7.90	6.10	4.39e-16	4.21e-14	yes	up
c422679_g1	0.00	0.00	0.00	129.00	256.00	349.00	0.000	0.000	0.000	1.028	2.420	4.861	0.00	2.61	4.76	4.51e-16	4.32e-14	yes	up
c392970_g2	13.00	14.00	21.00	827.00	503.00	570.00	0.809	1.659	0.445	61.576	28.146	53.340	0.86	48.85	5.67	4.51e-16	4.32e-14	yes	up
c418642_g2	0.00	0.00	3.00	175.00	277.00	419.00	0.000	0.000	0.045	7.220	13.337	34.602	0.02	17.35	7.19	4.71e-16	4.50e-14	yes	up
c404569_g1	4.00	2.00	11.00	389.00	538.00	1966.00	0.079	0.052	0.168	15.036	24.166	127.442	0.11	51.71	7.94	4.73e-16	4.51e-14	yes	up
c415777_g2	1.00	1.00	2.00	217.00	263.00	201.00	0.013	0.020	0.019	5.449	7.760	8.691	0.02	7.13	5.95	4.78e-16	4.55e-14	yes	up
c387271_g1	28.00	42.00	142.00	3763.00	1888.00	2814.00	0.289	0.599	1.147	76.963	45.525	99.760	0.73	74.20	6.49	4.93e-16	4.68e-14	yes	up
c399087_g1	2.00	0.00	0.00	170.00	292.00	277.00	0.066	0.000	0.000	11.060	22.569	31.693	0.02	20.80	7.42	4.93e-16	4.68e-14	yes	up
c421651_g1	3.00	3.00	1.00	341.00	274.00	1109.00	0.085	0.111	0.019	20.431	18.515	96.453	0.06	42.75	8.04	5.07e-16	4.80e-14	yes	up
c400511_g1	1.00	0.00	3.00	244.00	204.00	412.00	0.020	0.000	0.045	9.276	9.120	27.049	0.03	14.58	6.87	5.12e-16	4.84e-14	yes	up
c411840_g1	4.00	2.00	2.00	235.00	472.00	268.00	0.039	0.026	0.013	4.462	10.567	8.818	0.02	7.65	5.96	5.15e-16	4.87e-14	yes	up
c416812_g2	0.00	0.00	0.00	277.00	247.00	2270.00	0.000	0.000	0.000	3.827	4.005	54.605	0.00	19.18	7.59	5.23e-16	4.93e-14	yes	up
c413929_g3	0.00	3.00	3.00	210.00	417.00	673.00	0.000	0.299	0.052	17.023	43.043	93.743	0.09	48.12	7.96	5.24e-16	4.93e-14	yes	up
c391217_g1	0.00	5.00	3.00	319.00	446.00	1038.00	0.000	0.306	0.122	30.815	51.951	173.211	0.13	80.20	8.48	5.38e-16	5.05e-14	yes	up
c399018_g3	0.00	1.00	0.00	170.00	241.00	428.00	0.000	0.104	0.000	26.826	44.278	114.396	0.03	58.56	8.87	5.41e-16	5.08e-14	yes	up
c421165_g1	0.00	0.00	1.00	153.00	219.00	196.00	0.000	0.000	0.006	2.420	4.092	5.385	0.00	3.83	5.26	5.50e-16	5.15e-14	yes	up
c420206_g1	1.00	1.00	1.00	172.00	268.00	490.00	0.020	0.020	0.013	5.530	9.881	26.273	0.02	13.11	6.82	5.51e-16	5.15e-14	yes	up
c416628_g3	0.00	1.00	2.00	224.00	225.00	619.00	0.000	0.046	0.052	14.549	17.155	69.151	0.03	31.80	7.90	5.54e-16	5.17e-14	yes	up
c421727_g1	0.00	0.00	0.00	138.00	234.00	239.00	0.000	0.000	0.000	2.677	6.775	8.836	0.00	5.79	5.88	5.56e-16	5.19e-14	yes	up
c421666_g2	0.00	0.00	0.00	150.00	250.00	189.00	0.000	0.000	0.000	1.839	3.606	4.011	0.00	3.03	4.97	5.64e-16	5.25e-14	yes	up
c392165_g1	3.00	4.00	4.00	701.00	302.00	247.00	0.118	0.208	0.122	53.652	27.098	32.452	0.14	39.13	7.34	5.71e-16	5.31e-14	yes	up
c336826_g1	0.00	1.00	2.00	1425.00	103.00	1143.00	0.000	0.072	0.084	311.814	30.479	418.210	0.05	257.69	10.72	5.77e-16	5.35e-14	yes	up
c422308_g1	2.00	0.00	0.00	163.00	336.00	267.00	0.026	0.000	0.000	3.948	9.731	11.329	0.01	7.94	6.21	5.83e-16	5.40e-14	yes	up
c412740_g1	3.00	3.00	10.00	316.00	524.00	1328.00	0.243	0.371	0.638	54.842	104.587	395.497	0.44	172.75	8.32	6.10e-16	5.64e-14	yes	up
c417262_g1	1.00	1.00	1.00	179.00	325.00	238.00	0.020	0.033	0.019	7.572	16.182	17.401	0.02	13.17	6.76	6.13e-16	5.66e-14	yes	up
c422554_g1	1.00	0.00	6.00	267.00	372.00	648.00	0.013	0.000	0.052	5.706	9.370	23.996	0.03	12.34	6.62	6.16e-16	5.68e-14	yes	up
c421891_g1	1.00	1.00	1.00	207.00	261.00	211.00	0.053	0.020	0.013	10.290	19.887	26.562	0.03	18.13	7.15	6.17e-16	5.68e-14	yes	up
c420700_g1	1.00	0.00	0.00	138.00	216.00	243.00	0.013	0.000	0.000	3.232	5.964	9.848	0.00	6.06	5.88	6.44e-16	5.92e-14	yes	up
c360903_g1	0.00	0.00	0.00	248.00	125.00	500.00	0.000	0.000	0.000	8.829	5.240	30.790	0.00	14.35	7.17	6.59e-16	6.04e-14	yes	up
c410943_g1	2.00	1.00	6.00	414.00	326.00	237.00	0.013	0.007	0.032	5.354	4.978	5.330	0.02	5.23	5.48	6.75e-16	6.19e-14	yes	up
c418720_g2	0.00	0.00	1.00	144.00	197.00	242.00	0.000	0.000	0.013	5.192	8.259	15.268	0.01	9.17	6.46	6.84e-16	6.26e-14	yes	up
c409639_g1	7.00	0.00	2.00	299.00	523.00	1005.00	0.138	0.000	0.032	11.534	23.742	66.982	0.06	31.98	7.65	6.95e-16	6.35e-14	yes	up
c411311_g1	0.00	4.00	3.00	234.00	501.00	445.00	0.000	0.085	0.045	8.762	23.243	39.084	0.04	22.34	7.33	7.20e-16	6.56e-14	yes	up
c420541_g1	2.00	2.00	1.00	192.00	276.00	343.00	0.046	0.052	0.013	6.247	10.093	20.093	0.03	11.60	6.45	7.28e-16	6.63e-14	yes	up
c411466_g1	0.00	0.00	0.00	157.00	197.00	578.00	0.000	0.000	0.000	4.124	6.251	26.435	0.00	11.50	6.86	7.38e-16	6.71e-14	yes	up
c409753_g1	2.00	0.00	2.00	175.00	294.00	628.00	0.059	0.000	0.045	10.682	21.222	66.675	0.04	30.79	7.80	7.42e-16	6.74e-14	yes	up
c416178_g1	1.00	3.00	1.00	208.00	359.00	462.00	0.020	0.085	0.019	9.059	18.390	33.916	0.04	19.41	7.17	7.58e-16	6.87e-14	yes	up
c421982_g1	1.00	2.00	5.00	225.00	327.00	487.00	0.013	0.039	0.052	5.463	9.133	20.219	0.04	11.03	6.36	7.67e-16	6.94e-14	yes	up
c396099_g1	4.00	2.00	2.00	243.00	276.00	690.00	0.131	0.091	0.052	16.171	21.559	78.962	0.09	36.75	7.62	7.70e-16	6.96e-14	yes	up
c418773_g1	2.00	1.00	0.00	158.00	342.00	370.00	0.020	0.013	0.000	3.110	8.234	13.913	0.01	7.94	6.19	7.81e-16	7.05e-14	yes	up
c410610_g1	4.00	5.00	3.00	294.00	384.00	985.00	0.276	0.482	0.161	41.727	63.541	237.410	0.28	107.38	8.16	7.88e-16	7.10e-14	yes	up
c422460_g1	2.00	3.00	0.00	251.00	284.00	514.00	0.013	0.026	0.000	3.123	4.167	11.094	0.01	5.85	5.75	7.96e-16	7.15e-14	yes	up
c421897_g1	1.00	0.00	0.00	130.00	219.00	272.00	0.007	0.000	0.000	15.171	4.579	8.366	0.00	9.88	6.61	7.97e-16	7.15e-14	yes	up
c412874_g1	0.00	1.00	0.00	297.00	304.00	2464.00	0.000	0.013	0.000	6.044	7.274	86.822	0.00	30.76	8.23	7.99e-16	7.16e-14	yes	up
c370642_g1	1.00	0.00	1.00	738.00	446.00	100.00	0.013	0.000	0.006	16.699	11.852	3.921	0.01	11.36	6.74	8.08e-16	7.24e-14	yes	up
c387123_g1	1.00	0.00	0.00	911.00	83.00	520.00	0.039	0.000	0.000	77.220	8.247	75.565	0.01	55.59	8.94	8.12e-16	7.26e-14	yes	up
c422624_g1	0.00	0.00	0.00	153.00	224.00	178.00	0.000	0.000	0.000	1.907	3.132	3.921	0.00	2.89	4.90	8.15e-16	7.27e-14	yes	up
c417187_g2	644.00	732.00	1143.00	70692.00	24768.00	12351.00	4.969	8.317	7.043	1110.192	443.476	349.060	6.66	676.55	6.65	8.36e-16	7.45e-14	yes	up
c414899_g1	0.00	1.00	3.00	184.00	314.00	261.00	0.000	0.020	0.045	6.612	13.312	15.576	0.02	11.37	6.53	8.54e-16	7.60e-14	yes	up
c419079_g2	6.00	2.00	10.00	341.00	431.00	1118.00	0.105	0.046	0.122	11.480	16.893	62.067	0.10	28.38	7.17	8.69e-16	7.72e-14	yes	up
c415227_g7	0.00	0.00	0.00	179.00	221.00	1032.00	0.000	0.000	0.000	16.753	24.204	165.296	0.00	63.80	9.32	8.85e-16	7.85e-14	yes	up
c421942_g2	1.00	0.00	0.00	259.00	260.00	2504.00	0.007	0.000	0.000	5.855	7.361	98.603	0.00	34.27	8.39	8.87e-16	7.85e-14	yes	up
c422396_g1	1.00	2.00	0.00	195.00	250.00	308.00	0.007	0.020	0.000	2.731	4.142	7.499	0.01	4.60	5.45	8.94e-16	7.90e-14	yes	up
c421586_g1	0.00	0.00	3.00	178.00	263.00	259.00	0.000	0.000	0.019	3.029	5.277	7.643	0.01	5.11	5.59	9.21e-16	8.13e-14	yes	up
c410253_g1	0.00	2.00	1.00	195.00	297.00	250.00	0.000	0.046	0.013	8.370	14.610	18.593	0.02	13.36	6.85	9.32e-16	8.22e-14	yes	up
c408174_g1	1.00	2.00	1.00	207.00	246.00	359.00	0.026	0.065	0.019	11.615	16.032	35.434	0.03	20.15	7.26	9.62e-16	8.47e-14	yes	up
c388009_g2	1.00	1.00	2.00	283.00	164.00	771.00	0.092	0.130	0.148	54.991	37.054	252.444	0.12	109.00	8.92	9.80e-16	8.62e-14	yes	up
c420095_g1	1.00	2.00	2.00	205.00	239.00	539.00	0.013	0.026	0.019	4.841	6.999	24.610	0.02	11.46	6.61	9.92e-16	8.71e-14	yes	up
c422766_g1	0.00	1.00	3.00	167.00	353.00	292.00	0.000	0.007	0.013	1.541	3.843	4.680	0.01	3.19	4.94	1.00e-15	8.79e-14	yes	up
c421238_g1	3.00	1.00	4.00	210.00	491.00	285.00	0.039	0.020	0.039	6.666	17.329	14.528	0.03	12.30	6.53	1.01e-15	8.82e-14	yes	up
c409807_g3	0.00	1.00	1.00	137.00	279.00	390.00	0.000	0.325	0.187	68.323	162.788	319.155	0.16	172.86	9.39	1.04e-15	9.07e-14	yes	up
c421290_g1	1.00	0.00	0.00	139.00	183.00	323.00	0.007	0.000	0.000	2.042	3.181	8.258	0.00	4.26	5.41	1.07e-15	9.30e-14	yes	up
c407969_g3	0.00	0.00	2.00	480.00	135.00	1245.00	0.000	0.000	0.032	19.065	6.226	84.256	0.01	34.78	8.26	1.07e-15	9.30e-14	yes	up
c397333_g1	0.00	1.00	2.00	240.00	191.00	618.00	0.000	0.033	0.039	12.385	11.777	55.292	0.02	25.13	7.66	1.10e-15	9.56e-14	yes	up
c418888_g1	0.00	0.00	0.00	266.00	511.00	105.00	0.000	0.000	0.000	6.396	14.260	4.282	0.00	8.17	6.37	1.10e-15	9.56e-14	yes	up
c420627_g1	0.00	2.00	7.00	328.00	355.00	363.00	0.000	0.033	0.064	7.491	9.532	14.238	0.04	10.15	6.24	1.11e-15	9.62e-14	yes	up
c407945_g1	0.00	0.00	1.00	130.00	199.00	296.00	0.000	0.000	0.019	6.030	10.867	23.707	0.01	12.84	6.90	1.12e-15	9.69e-14	yes	up
c392985_g1	0.00	3.00	4.00	212.00	464.00	448.00	0.000	0.644	0.632	77.423	166.294	256.256	0.42	158.54	8.24	1.12e-15	9.70e-14	yes	up
c422052_g2	1.00	0.00	2.00	151.00	232.00	364.00	0.007	0.000	0.013	2.015	3.631	8.456	0.01	4.45	5.40	1.15e-15	9.89e-14	yes	up
c422163_g3	0.00	0.00	0.00	176.00	215.00	1026.00	0.000	0.000	0.000	6.341	10.193	63.838	0.00	24.85	7.96	1.18e-15	1.02e-13	yes	up
c413638_g1	0.00	0.00	0.00	236.00	330.00	3080.00	0.000	0.000	0.000	6.071	9.968	136.675	0.00	46.63	8.87	1.19e-15	1.03e-13	yes	up
c411258_g2	1.00	0.00	0.00	192.00	143.00	192.00	0.020	0.000	0.000	9.316	8.347	17.383	0.01	11.45	6.76	1.20e-15	1.03e-13	yes	up
c378940_g1	0.00	0.00	0.00	163.00	197.00	165.00	0.000	0.000	0.000	8.870	12.900	15.124	0.00	11.99	6.92	1.20e-15	1.03e-13	yes	up
c421164_g1	1.00	0.00	0.00	129.00	198.00	281.00	0.007	0.000	0.000	3.664	7.847	13.335	0.00	7.86	6.28	1.28e-15	1.10e-13	yes	up
c420669_g1	2.00	2.00	1.00	178.00	271.00	459.00	0.079	0.065	0.032	4.746	7.885	19.334	0.06	10.10	6.03	1.30e-15	1.12e-13	yes	up
c416961_g1	0.00	0.00	6.00	238.00	425.00	713.00	0.000	0.000	0.103	10.357	21.746	53.539	0.04	26.86	7.55	1.31e-15	1.12e-13	yes	up
c418158_g1	1.00	3.00	2.00	179.00	376.00	593.00	0.020	0.091	0.039	8.126	18.677	49.003	0.05	23.68	7.36	1.31e-15	1.12e-13	yes	up
c409534_g1	0.00	0.00	1.00	121.00	224.00	266.00	0.000	0.000	0.019	4.624	9.968	17.021	0.01	10.00	6.55	1.32e-15	1.13e-13	yes	up
c387538_g1	0.00	2.00	5.00	355.00	242.00	813.00	0.000	0.052	0.071	12.615	10.443	51.190	0.04	23.57	7.37	1.33e-15	1.13e-13	yes	up
c418475_g1	2.00	0.00	0.00	147.00	279.00	480.00	0.033	0.000	0.000	4.408	9.869	24.935	0.01	12.27	6.80	1.35e-15	1.15e-13	yes	up
c421060_g1	0.00	0.00	1.00	126.00	200.00	302.00	0.000	0.000	0.006	2.975	5.652	14.166	0.00	7.17	6.15	1.37e-15	1.16e-13	yes	up
c409332_g1	0.00	1.00	0.00	254.00	423.00	3263.00	0.000	0.013	0.000	5.409	10.630	120.485	0.00	41.69	8.66	1.37e-15	1.16e-13	yes	up
c349828_g1	0.00	0.00	0.00	153.00	176.00	198.00	0.000	0.000	0.000	4.989	6.762	11.185	0.00	7.40	6.23	1.39e-15	1.18e-13	yes	up
c418627_g1	0.00	1.00	1.00	156.00	214.00	420.00	0.000	0.020	0.013	4.530	7.274	21.032	0.01	10.34	6.56	1.40e-15	1.18e-13	yes	up
c414398_g1	0.00	0.00	0.00	134.00	205.00	221.00	0.000	0.000	0.000	17.050	30.442	47.847	0.00	30.43	8.25	1.42e-15	1.20e-13	yes	up
c422137_g1	0.00	1.00	1.00	172.00	290.00	175.00	0.000	0.007	0.006	1.907	3.805	3.379	0.00	2.93	4.86	1.44e-15	1.21e-13	yes	up
c420440_g2	1.00	0.00	1.00	160.00	263.00	199.00	0.007	0.000	0.006	7.572	14.884	15.829	0.00	12.30	6.89	1.45e-15	1.22e-13	yes	up
c410650_g3	4.00	6.00	7.00	287.00	494.00	1173.00	0.289	0.592	0.393	41.740	83.503	291.347	0.41	129.76	8.00	1.45e-15	1.22e-13	yes	up
c417070_g1	0.00	0.00	1.00	125.00	240.00	211.00	0.000	0.000	0.019	5.260	11.877	15.323	0.01	10.32	6.59	1.46e-15	1.22e-13	yes	up
c402342_g2	3.00	2.00	1.00	181.00	342.00	375.00	0.270	0.247	0.071	32.032	73.347	112.209	0.18	68.85	7.94	1.47e-15	1.23e-13	yes	up
c393718_g2	0.00	4.00	7.00	300.00	502.00	1062.00	0.000	0.410	0.367	41.713	84.663	244.819	0.25	116.08	8.35	1.47e-15	1.23e-13	yes	up
c422425_g1	0.00	0.00	0.00	193.00	126.00	290.00	0.000	0.000	0.000	2.366	1.822	6.180	0.00	3.35	5.11	1.49e-15	1.24e-13	yes	up
c415075_g1	1.00	1.00	6.00	218.00	380.00	468.00	0.079	0.046	0.077	7.099	14.173	36.030	0.07	17.99	6.73	1.50e-15	1.25e-13	yes	up
c392600_g2	0.00	0.00	0.00	131.00	211.00	510.00	0.000	0.000	0.000	1.623	3.069	10.932	0.00	4.87	5.64	1.51e-15	1.26e-13	yes	up
c415229_g2	1.00	3.00	3.00	220.00	345.00	308.00	0.020	0.065	0.039	7.572	14.822	18.232	0.04	13.01	6.56	1.52e-15	1.27e-13	yes	up
c409915_g1	1.00	0.00	0.00	174.00	147.00	483.00	0.046	0.000	0.000	15.509	15.346	73.776	0.02	33.02	8.17	1.53e-15	1.27e-13	yes	up
c408850_g2	1.00	4.00	5.00	238.00	415.00	434.00	0.026	0.130	0.097	11.317	23.368	35.687	0.08	22.35	6.95	1.57e-15	1.30e-13	yes	up
c413942_g1	4.00	5.00	8.00	256.00	496.00	465.00	0.138	0.234	0.232	17.510	39.462	56.376	0.20	35.95	6.90	1.59e-15	1.31e-13	yes	up
c420763_g1	0.00	0.00	0.00	120.00	228.00	257.00	0.000	0.000	0.000	2.596	5.976	10.227	0.00	5.93	5.91	1.60e-15	1.32e-13	yes	up
c422484_g1	0.00	0.00	3.00	160.00	263.00	295.00	0.000	0.000	0.006	1.176	2.271	3.758	0.00	2.29	4.54	1.61e-15	1.33e-13	yes	up
c396956_g1	0.00	2.00	0.00	230.00	269.00	962.00	0.000	0.026	0.000	4.814	6.625	34.837	0.01	14.42	7.09	1.62e-15	1.33e-13	yes	up
c415102_g2	1.00	3.00	0.00	210.00	340.00	841.00	0.039	0.150	0.000	27.949	64.838	181.089	0.05	85.40	9.16	1.67e-15	1.37e-13	yes	up
c417985_g1	0.00	0.00	1.00	125.00	195.00	273.00	0.000	0.000	0.013	3.502	6.475	13.877	0.01	7.54	6.18	1.76e-15	1.45e-13	yes	up
c399326_g1	1.00	3.00	0.00	194.00	374.00	329.00	0.020	0.072	0.000	6.355	14.422	18.629	0.02	12.53	6.67	1.78e-15	1.47e-13	yes	up
c420445_g1	1.00	0.00	0.00	137.00	169.00	315.00	0.026	0.000	0.000	4.259	5.926	18.286	0.01	9.00	6.39	1.79e-15	1.47e-13	yes	up
c400946_g4	1.00	5.00	3.00	275.00	379.00	416.00	0.033	0.234	0.077	18.862	30.517	49.058	0.10	31.53	7.30	1.80e-15	1.47e-13	yes	up
c388467_g1	0.00	0.00	2.00	157.00	224.00	357.00	0.000	0.000	0.039	8.356	14.023	32.777	0.02	17.45	7.23	1.83e-15	1.49e-13	yes	up
c376019_g1	19.00	29.00	33.00	1362.00	569.00	2332.00	0.394	0.820	0.528	55.532	27.298	164.230	0.55	79.64	6.93	1.84e-15	1.51e-13	yes	up
c421307_g1	0.00	0.00	0.00	146.00	160.00	339.00	0.000	0.000	0.000	3.002	3.868	12.052	0.00	5.99	5.93	1.86e-15	1.51e-13	yes	up
c36158_g1	0.00	0.00	2.00	250.00	142.00	412.00	0.000	0.000	0.032	10.682	7.136	30.392	0.01	15.54	7.10	1.86e-15	1.52e-13	yes	up
c417422_g1	1.00	1.00	1.00	182.00	195.00	344.00	0.013	0.020	0.006	4.435	5.577	14.546	0.01	7.83	6.15	1.90e-15	1.55e-13	yes	up
c419206_g1	1.00	0.00	2.00	156.00	260.00	200.00	0.013	0.000	0.019	3.921	7.698	8.709	0.01	6.52	5.88	1.91e-15	1.55e-13	yes	up
c415660_g1	1.00	0.00	1.00	143.00	232.00	276.00	0.013	0.000	0.013	4.246	8.147	14.112	0.01	8.41	6.28	1.91e-15	1.55e-13	yes	up
c398751_g3	0.00	1.00	0.00	421.00	481.00	7080.00	0.000	0.033	0.000	18.457	24.815	535.949	0.01	176.36	10.67	1.91e-15	1.55e-13	yes	up
c416163_g2	0.00	0.00	0.00	256.00	162.00	1337.00	0.000	0.000	0.000	5.828	4.354	52.780	0.00	19.53	7.62	1.92e-15	1.55e-13	yes	up
c420971_g2	1.00	2.00	0.00	188.00	222.00	356.00	0.020	0.052	0.000	7.626	10.443	24.303	0.02	13.51	6.84	1.93e-15	1.56e-13	yes	up
c409758_g1	3.00	2.00	3.00	191.00	355.00	284.00	0.085	0.078	0.064	10.560	22.944	26.652	0.07	19.20	6.79	1.94e-15	1.56e-13	yes	up
c416428_g1	0.00	0.00	1.00	137.00	224.00	170.00	0.000	0.000	0.013	4.016	7.735	8.619	0.01	6.54	5.98	1.96e-15	1.58e-13	yes	up
c421676_g1	1.00	1.00	1.00	166.00	248.00	242.00	0.007	0.007	0.006	1.582	2.795	4.011	0.01	2.69	4.71	1.99e-15	1.60e-13	yes	up
c416449_g1	0.00	0.00	1.00	126.00	204.00	218.00	0.000	0.000	0.013	4.841	9.232	14.672	0.01	9.15	6.45	2.00e-15	1.61e-13	yes	up
c417242_g1	0.00	2.00	0.00	184.00	271.00	542.00	0.000	0.033	0.000	4.638	8.085	23.779	0.01	11.46	6.74	2.03e-15	1.63e-13	yes	up
c422578_g2	0.00	1.00	2.00	177.00	234.00	271.00	0.000	0.013	0.013	3.299	5.140	8.764	0.01	5.51	5.69	2.07e-15	1.66e-13	yes	up
c62136_g1	0.00	0.00	0.00	360.00	248.00	4044.00	0.000	0.000	0.000	11.439	9.282	222.196	0.00	74.29	9.54	2.11e-15	1.69e-13	yes	up
c419532_g1	2.00	2.00	1.00	187.00	366.00	219.00	0.020	0.033	0.013	4.638	10.854	9.432	0.02	7.99	6.07	2.16e-15	1.72e-13	yes	up
c396630_g2	0.00	1.00	1.00	202.00	188.00	172.00	0.000	0.033	0.019	11.858	13.075	16.660	0.02	13.68	6.89	2.16e-15	1.72e-13	yes	up
c422349_g1	3.00	0.00	1.00	190.00	420.00	210.00	0.020	0.000	0.006	2.596	6.775	4.969	0.01	4.59	5.42	2.25e-15	1.79e-13	yes	up
c422101_g1	0.00	1.00	1.00	143.00	219.00	293.00	0.000	0.013	0.006	2.447	4.417	8.691	0.01	4.93	5.57	2.31e-15	1.84e-13	yes	up
c416904_g1	0.00	1.00	1.00	183.00	599.00	167.00	0.000	0.039	0.019	11.480	43.367	18.069	0.02	23.23	7.63	2.38e-15	1.89e-13	yes	up
c421519_g2	2.00	0.00	1.00	254.00	284.00	1784.00	0.020	0.000	0.006	4.381	5.776	53.286	0.01	19.55	7.49	2.39e-15	1.90e-13	yes	up
c377719_g1	0.00	0.00	0.00	210.00	134.00	165.00	0.000	0.000	0.000	7.126	5.352	9.667	0.00	7.35	6.22	2.40e-15	1.90e-13	yes	up
c420796_g1	0.00	0.00	0.00	175.00	199.00	1057.00	0.000	0.000	0.000	1.555	2.084	16.244	0.00	6.14	5.96	2.42e-15	1.91e-13	yes	up
c380849_g2	17.00	9.00	29.00	661.00	517.00	1655.00	0.316	0.228	0.419	24.352	22.420	105.379	0.34	48.18	6.78	2.44e-15	1.93e-13	yes	up
c422562_g1	0.00	0.00	3.00	170.00	270.00	213.00	0.000	0.000	0.006	1.366	2.558	2.963	0.00	2.21	4.50	2.44e-15	1.93e-13	yes	up
c412670_g5	250.00	189.00	421.00	3765.00	4123.00	5386.00	2.919	3.026	3.783	86.009	111.013	213.451	3.31	132.08	5.28	2.51e-15	1.98e-13	yes	up
c422591_g1	1.00	1.00	3.00	167.00	272.00	343.00	0.007	0.007	0.013	2.488	5.652	7.896	0.01	5.09	5.57	2.54e-15	2.00e-13	yes	up
c403229_g1	1.00	0.00	1.00	144.00	209.00	309.00	0.053	0.000	0.045	16.090	27.223	59.014	0.04	32.44	7.89	2.56e-15	2.02e-13	yes	up
c389965_g2	0.00	0.00	0.00	223.00	293.00	2877.00	0.000	0.000	0.000	3.664	5.677	82.016	0.00	27.89	8.13	2.57e-15	2.02e-13	yes	up
c389134_g10	3.00	8.00	1.00	926.00	316.00	2135.00	0.039	0.143	0.013	24.190	9.731	96.561	0.05	41.57	8.09	2.60e-15	2.04e-13	yes	up
c416578_g3	0.00	0.00	1.00	125.00	180.00	345.00	0.000	0.000	0.013	6.260	10.754	34.313	0.01	16.09	7.26	2.64e-15	2.07e-13	yes	up
c366689_g1	0.00	4.00	3.00	303.00	278.00	308.00	0.000	0.410	0.174	46.094	49.268	79.432	0.17	57.11	7.71	2.64e-15	2.07e-13	yes	up
c421331_g1	0.00	1.00	1.00	225.00	136.00	252.00	0.000	0.013	0.006	7.112	5.789	11.456	0.01	8.02	6.26	2.67e-15	2.09e-13	yes	up
c421702_g1	0.00	4.00	0.00	311.00	245.00	399.00	0.000	0.033	0.000	8.748	6.375	13.588	0.01	9.48	6.47	2.72e-15	2.12e-13	yes	up
c414467_g2	51.00	53.00	77.00	1621.00	1507.00	869.00	17.163	25.627	21.503	1214.834	1317.728	1062.465	21.05	1200.44	5.83	2.72e-15	2.12e-13	yes	up
c422158_g2	1.00	0.00	4.00	200.00	314.00	284.00	0.007	0.000	0.019	2.691	4.990	6.649	0.01	4.59	5.41	2.76e-15	2.14e-13	yes	up
c413397_g4	0.00	0.00	0.00	137.00	159.00	293.00	0.000	0.000	0.000	6.517	8.895	24.032	0.00	12.52	6.98	2.79e-15	2.16e-13	yes	up
c417511_g2	2.00	1.00	0.00	154.00	287.00	279.00	0.026	0.020	0.000	3.624	7.972	11.384	0.01	7.29	6.03	2.79e-15	2.16e-13	yes	up
c217015_g1	1.00	0.00	2.00	225.00	195.00	748.00	0.013	0.000	0.019	5.571	5.689	32.055	0.01	13.59	6.93	2.79e-15	2.16e-13	yes	up
c395401_g2	0.00	0.00	1.00	113.00	222.00	466.00	0.000	0.000	0.032	10.290	23.567	72.602	0.01	33.14	8.19	2.83e-15	2.19e-13	yes	up
c418062_g1	1.00	0.00	0.00	195.00	116.00	389.00	0.013	0.000	0.000	5.517	4.105	18.792	0.00	9.09	6.46	2.83e-15	2.19e-13	yes	up
c410389_g2	0.00	0.00	0.00	366.00	244.00	90.00	0.000	0.000	0.000	8.032	6.088	3.776	0.00	6.15	5.97	2.85e-15	2.20e-13	yes	up
c421815_g2	1.00	0.00	0.00	145.00	233.00	144.00	0.013	0.000	0.000	3.854	7.348	6.523	0.00	5.73	5.80	2.86e-15	2.20e-13	yes	up
c407946_g2	0.00	0.00	0.00	159.00	136.00	265.00	0.000	0.000	0.000	12.832	12.838	36.608	0.00	20.00	7.65	2.92e-15	2.25e-13	yes	up
c383871_g1	0.00	0.00	0.00	123.00	335.00	172.00	0.000	0.000	0.000	29.936	94.744	70.090	0.00	61.89	9.28	2.96e-15	2.28e-13	yes	up
c422202_g2	0.00	0.00	0.00	103.00	254.00	343.00	0.000	0.000	0.000	10.141	29.256	57.749	0.00	30.34	8.25	3.02e-15	2.32e-13	yes	up
c391832_g2	0.00	1.00	2.00	147.00	293.00	312.00	0.000	0.137	0.155	30.315	70.228	108.686	0.10	66.16	8.38	3.03e-15	2.32e-13	yes	up
c417327_g1	1.00	1.00	1.00	159.00	300.00	209.00	0.020	0.026	0.013	5.436	12.064	12.377	0.02	9.56	6.35	3.03e-15	2.32e-13	yes	up
c404314_g1	1.00	1.00	3.00	185.00	337.00	211.00	0.013	0.020	0.032	4.584	9.831	9.053	0.02	7.54	5.96	3.04e-15	2.32e-13	yes	up
c406458_g1	0.00	5.00	2.00	258.00	443.00	669.00	0.000	0.169	0.032	11.480	22.756	57.098	0.05	28.68	7.54	3.07e-15	2.34e-13	yes	up
c418853_g1	0.00	2.00	0.00	176.00	207.00	233.00	0.000	0.020	0.000	2.501	3.468	5.746	0.00	3.78	5.21	3.07e-15	2.34e-13	yes	up
c331650_g1	68.00	61.00	88.00	1820.00	1304.00	5087.00	1.288	1.594	1.295	68.580	57.752	331.731	1.36	144.57	6.63	3.08e-15	2.35e-13	yes	up
c420835_g2	0.00	1.00	0.00	128.00	276.00	423.00	0.000	0.020	0.000	4.759	12.177	26.417	0.00	13.56	7.03	3.08e-15	2.35e-13	yes	up
c414763_g1	0.00	0.00	1.00	164.00	132.00	221.00	0.000	0.000	0.006	4.408	4.916	8.221	0.00	5.71	5.82	3.09e-15	2.35e-13	yes	up
c385002_g1	1.00	1.00	0.00	169.00	164.00	316.00	0.013	0.020	0.000	4.205	4.803	13.624	0.01	7.23	6.07	3.10e-15	2.35e-13	yes	up
c401352_g1	0.00	3.00	8.00	643.00	392.00	239.00	0.000	0.078	0.116	23.852	17.117	15.323	0.07	19.22	6.84	3.10e-15	2.35e-13	yes	up
c410832_g5	1296.00	1094.00	1581.00	19977.00	14366.00	28944.00	12.443	14.440	11.586	382.774	326.288	948.431	12.56	535.94	5.40	3.11e-15	2.36e-13	yes	up
c421870_g1	2.00	0.00	0.00	170.00	200.00	228.00	0.013	0.000	0.000	2.190	3.044	5.095	0.00	3.33	5.04	3.23e-15	2.44e-13	yes	up
c421153_g1	0.00	0.00	1.00	135.00	216.00	159.00	0.000	0.000	0.006	1.271	2.395	2.602	0.00	2.02	4.37	3.25e-15	2.45e-13	yes	up
c384504_g1	8.00	13.00	31.00	947.00	553.00	2512.00	0.131	0.293	0.393	30.747	21.147	141.084	0.28	61.06	7.32	3.28e-15	2.47e-13	yes	up
c410787_g2	1.00	0.00	3.00	154.00	276.00	451.00	0.072	0.000	0.174	23.527	49.106	116.781	0.10	59.47	8.23	3.28e-15	2.47e-13	yes	up
c421141_g1	2.00	0.00	3.00	180.00	347.00	255.00	0.026	0.000	0.026	4.056	11.079	9.974	0.02	7.99	6.08	3.32e-15	2.50e-13	yes	up
c381360_g1	28.00	14.00	20.00	1004.00	397.00	1578.00	0.999	0.690	0.554	71.487	33.162	193.033	0.74	96.38	6.85	3.38e-15	2.54e-13	yes	up
c398082_g1	0.00	0.00	0.00	154.00	141.00	220.00	0.000	0.000	0.000	2.299	2.720	6.162	0.00	3.59	5.21	3.38e-15	2.54e-13	yes	up
c410703_g1	0.00	3.00	1.00	183.00	327.00	394.00	0.000	0.065	0.013	5.801	12.064	21.773	0.02	12.53	6.70	3.39e-15	2.54e-13	yes	up
c417423_g1	0.00	1.00	1.00	139.00	250.00	218.00	0.000	0.013	0.006	3.867	7.698	10.914	0.01	7.16	6.10	3.41e-15	2.55e-13	yes	up
c393540_g1	2.00	2.00	2.00	164.00	310.00	331.00	0.335	0.709	0.406	79.248	188.077	258.533	0.46	166.62	8.23	3.48e-15	2.60e-13	yes	up
c421202_g1	0.00	2.00	1.00	183.00	209.00	352.00	0.000	0.033	0.026	4.935	6.750	17.581	0.02	9.30	6.30	3.50e-15	2.61e-13	yes	up
c386279_g2	0.00	0.00	0.00	136.00	166.00	431.00	0.000	0.000	0.000	2.245	3.244	12.359	0.00	5.60	5.83	3.52e-15	2.62e-13	yes	up
c409575_g2	0.00	0.00	1.00	126.00	169.00	262.00	0.000	0.000	0.013	5.476	7.972	18.015	0.01	10.02	6.58	3.59e-15	2.67e-13	yes	up
c415886_g1	0.00	1.00	1.00	176.00	154.00	316.00	0.000	0.020	0.013	4.570	4.716	14.220	0.01	7.52	6.11	3.70e-15	2.75e-13	yes	up
c419353_g1	1.00	1.00	0.00	139.00	207.00	280.00	0.033	0.013	0.000	9.600	7.012	17.220	0.01	11.10	6.62	3.72e-15	2.76e-13	yes	up
c413094_g2	3.00	0.00	2.00	184.00	266.00	307.00	0.072	0.000	0.052	9.830	16.693	27.754	0.05	17.33	6.90	3.75e-15	2.78e-13	yes	up
c422468_g2	2.00	1.00	1.00	143.00	258.00	271.00	0.007	0.007	0.006	1.298	3.955	4.264	0.01	3.01	4.87	3.76e-15	2.78e-13	yes	up
c422447_g2	1.00	0.00	0.00	118.00	199.00	216.00	0.007	0.000	0.000	1.122	2.221	3.542	0.00	2.19	4.48	3.77e-15	2.79e-13	yes	up
c411856_g1	1.00	1.00	5.00	171.00	367.00	395.00	0.020	0.033	0.084	9.235	24.054	37.981	0.05	22.44	7.23	3.78e-15	2.79e-13	yes	up
c390122_g1	0.00	0.00	4.00	179.00	283.00	433.00	0.000	0.000	0.554	64.780	122.179	257.377	0.24	140.41	8.71	3.83e-15	2.83e-13	yes	up
c419362_g1	2.00	0.00	1.00	150.00	271.00	317.00	0.020	0.000	0.006	3.313	7.299	13.100	0.01	7.48	6.12	3.87e-15	2.85e-13	yes	up
c409579_g2	2.00	0.00	2.00	171.00	239.00	225.00	0.066	0.000	0.058	11.209	18.427	25.694	0.05	17.79	6.93	3.90e-15	2.87e-13	yes	up
c413699_g1	1.00	2.00	0.00	175.00	228.00	534.00	0.046	0.130	0.000	16.766	25.613	87.834	0.05	40.89	8.13	3.90e-15	2.87e-13	yes	up
c417020_g1	1.00	0.00	0.00	148.00	234.00	133.00	0.013	0.000	0.000	3.516	6.737	5.638	0.00	5.14	5.65	3.94e-15	2.89e-13	yes	up
c420498_g1	1.00	1.00	0.00	136.00	211.00	297.00	0.033	0.039	0.000	9.167	23.268	43.962	0.02	23.97	7.64	3.95e-15	2.90e-13	yes	up
c410710_g2	1.00	0.00	0.00	115.00	202.00	225.00	0.026	0.000	0.000	5.936	12.264	20.039	0.01	12.12	6.81	3.97e-15	2.90e-13	yes	up
c421311_g1	0.00	3.00	1.00	224.00	394.00	219.00	0.000	0.046	0.006	4.908	10.767	9.956	0.01	8.22	6.19	3.97e-15	2.91e-13	yes	up
c420837_g1	0.00	0.00	0.00	127.00	172.00	228.00	0.000	0.000	0.000	3.421	5.240	11.149	0.00	6.31	6.00	3.99e-15	2.91e-13	yes	up
c421971_g1	0.00	0.00	0.00	108.00	219.00	273.00	0.000	0.000	0.000	2.772	7.486	12.540	0.00	7.16	6.18	3.99e-15	2.91e-13	yes	up
c347926_g1	4.00	12.00	21.00	1392.00	403.00	757.00	0.072	0.299	0.290	49.353	16.818	46.420	0.22	38.50	6.92	4.00e-15	2.92e-13	yes	up
c417955_g1	0.00	0.00	1.00	149.00	189.00	143.00	0.000	0.000	0.006	2.001	2.994	4.102	0.00	2.94	4.89	4.08e-15	2.97e-13	yes	up
c389981_g3	1.00	1.00	4.00	194.00	406.00	238.00	0.039	0.059	0.129	16.212	39.761	34.042	0.08	28.80	7.31	4.15e-15	3.01e-13	yes	up
c415897_g1	681.00	619.00	836.00	8060.00	12977.00	20699.00	8.223	10.770	7.804	183.917	343.031	826.681	8.66	426.37	5.61	4.22e-15	3.06e-13	yes	up
c385742_g1	0.00	0.00	0.00	120.00	256.00	870.00	0.000	0.000	0.000	2.474	6.213	31.043	0.00	12.23	6.95	4.23e-15	3.07e-13	yes	up
c419449_g1	1.00	0.00	1.00	129.00	229.00	293.00	0.026	0.000	0.032	8.248	19.575	34.295	0.02	19.57	7.33	4.25e-15	3.08e-13	yes	up
c401258_g1	0.00	1.00	1.00	126.00	247.00	275.00	0.000	0.117	0.064	59.115	142.103	205.030	0.06	128.51	9.69	4.28e-15	3.10e-13	yes	up
c420077_g1	0.00	1.00	4.00	182.00	271.00	375.00	0.000	0.020	0.039	5.179	9.806	22.117	0.02	11.70	6.60	4.31e-15	3.11e-13	yes	up
c410751_g1	0.00	0.00	0.00	142.00	150.00	407.00	0.000	0.000	0.000	6.504	8.596	33.482	0.00	15.28	7.26	4.32e-15	3.11e-13	yes	up
c416921_g1	2.00	2.00	2.00	168.00	279.00	329.00	0.072	0.169	0.058	11.993	24.815	43.041	0.09	25.28	7.07	4.32e-15	3.12e-13	yes	up
c422134_g1	0.00	0.00	0.00	136.00	162.00	199.00	0.000	0.000	0.000	0.987	1.360	2.584	0.00	1.58	4.07	4.34e-15	3.12e-13	yes	up
c421564_g3	0.00	1.00	0.00	141.00	213.00	309.00	0.000	0.013	0.000	2.745	7.398	12.161	0.00	7.01	6.11	4.35e-15	3.12e-13	yes	up
c416725_g1	1.00	7.00	6.00	292.00	532.00	654.00	0.039	0.241	0.097	13.792	29.157	53.900	0.11	30.59	7.17	4.39e-15	3.15e-13	yes	up
c381755_g1	1.00	0.00	0.00	247.00	93.00	294.00	0.026	0.000	0.000	14.143	6.163	28.712	0.01	16.09	7.22	4.43e-15	3.18e-13	yes	up
c418156_g1	1.00	1.00	1.00	170.00	227.00	198.00	0.020	0.026	0.013	6.301	9.906	12.685	0.02	9.33	6.31	4.51e-15	3.23e-13	yes	up
c417298_g4	0.00	0.00	0.00	165.00	176.00	888.00	0.000	0.000	0.000	5.179	6.513	48.263	0.00	18.57	7.54	4.54e-15	3.24e-13	yes	up
c418880_g1	0.00	2.00	1.00	185.00	225.00	226.00	0.000	0.026	0.006	4.449	7.012	8.601	0.01	6.49	5.92	4.55e-15	3.25e-13	yes	up
c421783_g1	0.00	0.00	0.00	167.00	164.00	804.00	0.000	0.000	0.000	1.758	2.034	14.654	0.00	5.73	5.87	4.60e-15	3.28e-13	yes	up
c255823_g1	0.00	0.00	0.00	150.00	135.00	236.00	0.000	0.000	0.000	21.445	22.507	57.297	0.00	32.58	8.35	4.77e-15	3.40e-13	yes	up
c422578_g1	0.00	0.00	1.00	147.00	263.00	126.00	0.000	0.000	0.006	2.853	6.026	4.246	0.00	4.24	5.40	4.77e-15	3.40e-13	yes	up
c418367_g1	1.00	0.00	0.00	149.00	182.00	142.00	0.013	0.000	0.000	3.340	4.803	5.529	0.00	4.45	5.45	4.79e-15	3.40e-13	yes	up
c352134_g1	52.00	29.00	26.00	2195.00	984.00	683.00	2.623	2.011	1.025	222.466	116.664	118.335	1.80	158.67	6.39	4.84e-15	3.44e-13	yes	up
c422537_g1	0.00	1.00	1.00	132.00	235.00	235.00	0.000	0.007	0.000	0.757	1.560	2.421	0.00	1.50	3.98	4.88e-15	3.46e-13	yes	up
c404839_g1	0.00	0.00	0.00	787.00	188.00	115.00	0.000	0.000	0.000	22.053	6.201	5.583	0.00	12.23	6.95	4.89e-15	3.46e-13	yes	up
c422179_g1	0.00	2.00	2.00	170.00	267.00	370.00	0.000	0.059	0.013	5.422	10.393	21.051	0.02	11.66	6.62	4.89e-15	3.46e-13	yes	up
c339092_g1	0.00	1.00	0.00	139.00	254.00	668.00	0.000	0.085	0.000	17.686	37.715	144.643	0.02	62.08	9.01	4.96e-15	3.51e-13	yes	up
c394560_g1	1.00	2.00	1.00	169.00	249.00	509.00	0.053	0.124	0.039	16.482	28.583	85.756	0.06	41.07	7.97	5.04e-15	3.56e-13	yes	up
c227506_g1	0.00	0.00	0.00	172.00	119.00	370.00	0.000	0.000	0.000	7.369	5.989	27.339	0.00	12.96	7.03	5.14e-15	3.62e-13	yes	up
c410241_g1	0.00	0.00	0.00	116.00	182.00	254.00	0.000	0.000	0.000	10.858	20.860	44.197	0.00	23.97	7.91	5.14e-15	3.62e-13	yes	up
c394899_g1	0.00	2.00	3.00	215.00	252.00	207.00	0.000	0.033	0.026	4.841	6.687	8.077	0.02	6.38	5.77	5.35e-15	3.76e-13	yes	up
c421871_g1	0.00	0.00	0.00	132.00	190.00	163.00	0.000	0.000	0.000	1.122	1.909	2.421	0.00	1.75	4.21	5.37e-15	3.77e-13	yes	up
c416129_g2	1.00	1.00	1.00	151.00	252.00	216.00	0.013	0.020	0.019	3.989	7.922	10.498	0.02	7.16	5.95	5.46e-15	3.83e-13	yes	up
c421170_g2	1.00	0.00	1.00	138.00	281.00	185.00	0.013	0.000	0.013	4.016	9.644	9.324	0.01	7.34	6.08	5.48e-15	3.84e-13	yes	up
c422644_g1	0.00	0.00	4.00	180.00	270.00	322.00	0.000	0.000	0.019	2.556	4.579	7.987	0.01	4.81	5.51	5.50e-15	3.85e-13	yes	up
c418345_g1	1.00	1.00	0.00	127.00	238.00	244.00	0.020	0.026	0.000	5.625	12.364	18.792	0.01	11.66	6.70	5.54e-15	3.87e-13	yes	up
c422477_g1	0.00	4.00	7.00	251.00	470.00	737.00	0.000	0.033	0.039	3.326	8.010	16.949	0.02	8.87	6.17	5.55e-15	3.87e-13	yes	up
c419688_g3	1.00	3.00	1.00	215.00	255.00	644.00	0.020	0.085	0.019	9.154	12.064	46.112	0.04	21.18	7.30	5.55e-15	3.87e-13	yes	up
c416521_g1	0.00	0.00	1.00	122.00	176.00	199.00	0.000	0.000	0.013	3.245	5.527	9.179	0.01	5.73	5.79	5.64e-15	3.93e-13	yes	up
c411197_g1	0.00	1.00	0.00	139.00	242.00	218.00	0.000	0.013	0.000	3.597	6.899	9.775	0.00	6.47	5.99	5.68e-15	3.95e-13	yes	up
c421168_g1	3.00	2.00	1.00	181.00	250.00	443.00	0.033	0.033	0.013	4.516	7.448	18.738	0.02	9.70	6.30	5.70e-15	3.96e-13	yes	up
c421018_g1	1.00	0.00	3.00	164.00	221.00	365.00	0.007	0.000	0.013	2.190	3.493	8.456	0.01	4.48	5.41	5.76e-15	4.00e-13	yes	up
c415439_g2	1.00	1.00	1.00	142.00	226.00	319.00	0.026	0.033	0.019	7.126	13.599	28.314	0.02	15.49	6.97	5.78e-15	4.00e-13	yes	up
c422665_g1	2.00	0.00	0.00	141.00	224.00	259.00	0.013	0.000	0.000	3.286	4.454	9.667	0.00	5.57	5.76	5.78e-15	4.00e-13	yes	up
c418006_g2	1.00	2.00	2.00	171.00	217.00	436.00	0.020	0.169	0.026	11.764	17.679	43.059	0.06	23.01	7.19	5.81e-15	4.02e-13	yes	up
c421419_g1	0.00	0.00	0.00	119.00	193.00	193.00	0.000	0.000	0.000	1.920	3.755	5.258	0.00	3.49	5.17	5.82e-15	4.02e-13	yes	up
c413305_g1	0.00	2.00	2.00	168.00	316.00	264.00	0.000	0.046	0.026	5.706	14.697	17.455	0.02	12.00	6.63	5.97e-15	4.12e-13	yes	up
c414970_g3	0.00	0.00	0.00	120.00	178.00	439.00	0.000	0.000	0.000	49.812	86.173	300.417	0.00	136.48	10.42	6.06e-15	4.18e-13	yes	up
c365807_g2	0.00	0.00	4.00	216.00	210.00	506.00	0.000	0.000	0.168	22.932	26.075	91.773	0.07	44.64	8.03	6.11e-15	4.20e-13	yes	up
c421808_g1	3.00	2.00	3.00	185.00	312.00	1055.00	0.020	0.020	0.019	10.804	5.514	41.487	0.02	18.43	7.28	6.23e-15	4.28e-13	yes	up
c422479_g1	0.00	0.00	0.00	142.00	135.00	261.00	0.000	0.000	0.000	1.474	1.622	4.752	0.00	2.51	4.70	6.23e-15	4.28e-13	yes	up
c405207_g1	0.00	1.00	0.00	148.00	185.00	334.00	0.000	0.007	0.000	2.123	3.156	8.366	0.00	4.32	5.44	6.24e-15	4.28e-13	yes	up
c401994_g2	2.00	1.00	1.00	149.00	207.00	268.00	0.039	0.026	0.013	5.436	8.883	16.877	0.02	9.94	6.33	6.43e-15	4.40e-13	yes	up
c421944_g1	0.00	2.00	0.00	168.00	341.00	229.00	0.000	0.020	0.000	2.326	5.577	5.493	0.00	4.28	5.38	6.44e-15	4.41e-13	yes	up
c419329_g1	2.00	0.00	1.00	145.00	272.00	272.00	0.039	0.000	0.019	6.463	14.610	21.466	0.02	13.48	6.81	6.46e-15	4.42e-13	yes	up
c417962_g1	2.00	1.00	0.00	148.00	233.00	352.00	0.026	0.013	0.000	7.099	6.413	26.056	0.01	12.60	6.83	6.47e-15	4.42e-13	yes	up
c400604_g1	1.00	0.00	2.00	137.00	247.00	194.00	0.026	0.000	0.045	7.991	16.930	19.497	0.03	14.20	6.81	6.50e-15	4.43e-13	yes	up
c421613_g2	1.00	1.00	1.00	165.00	195.00	229.00	0.026	0.033	0.019	7.802	10.854	18.683	0.02	12.02	6.60	6.51e-15	4.44e-13	yes	up
c406477_g1	5.00	0.00	0.00	202.00	388.00	362.00	0.355	0.000	0.000	29.111	65.163	88.539	0.12	58.07	8.06	6.54e-15	4.45e-13	yes	up
c404083_g1	12.00	3.00	4.00	890.00	658.00	208.00	0.145	0.059	0.039	21.688	18.527	8.456	0.08	16.73	6.55	6.70e-15	4.55e-13	yes	up
c420876_g1	0.00	0.00	1.00	114.00	171.00	260.00	0.000	0.000	0.006	3.407	4.841	12.179	0.00	6.49	6.01	6.72e-15	4.56e-13	yes	up
c421493_g2	1.00	6.00	4.00	254.00	460.00	554.00	0.013	0.176	0.045	8.086	16.144	30.537	0.07	17.32	6.71	6.73e-15	4.56e-13	yes	up
c396772_g4	2.00	2.00	1.00	200.00	181.00	460.00	0.053	0.072	0.019	10.506	11.266	42.788	0.04	20.47	7.17	6.77e-15	4.58e-13	yes	up
c420941_g3	0.00	0.00	0.00	154.00	194.00	1039.00	0.000	0.000	0.000	1.041	1.547	12.215	0.00	4.56	5.54	6.80e-15	4.60e-13	yes	up
c419945_g1	0.00	0.00	0.00	118.00	234.00	163.00	0.000	0.000	0.000	3.461	8.085	8.294	0.00	6.33	6.01	6.94e-15	4.69e-13	yes	up
c341980_g1	1.00	0.00	2.00	558.00	107.00	234.00	0.013	0.000	0.019	14.738	3.331	10.697	0.01	10.03	6.49	6.98e-15	4.71e-13	yes	up
c404751_g1	4.00	0.00	2.00	183.00	340.00	335.00	0.171	0.000	0.071	15.901	34.609	49.889	0.09	31.88	7.42	7.02e-15	4.73e-13	yes	up
c407825_g1	0.00	2.00	0.00	297.00	350.00	2907.00	0.000	0.046	0.000	9.167	12.451	150.805	0.01	52.86	8.90	7.12e-15	4.79e-13	yes	up
c417468_g2	1.00	0.00	0.00	97.00	222.00	305.00	0.013	0.000	0.000	2.542	6.899	14.419	0.00	7.46	6.18	7.17e-15	4.82e-13	yes	up
c420111_g1	0.00	0.00	1.00	111.00	175.00	292.00	0.000	0.000	0.058	3.232	5.440	11.094	0.02	6.28	5.68	7.22e-15	4.85e-13	yes	up
c415809_g1	0.00	1.00	1.00	121.00	267.00	228.00	0.000	0.020	0.006	3.042	7.486	10.191	0.01	6.56	5.95	7.32e-15	4.91e-13	yes	up
c410862_g1	0.00	0.00	0.00	137.00	145.00	197.00	0.000	0.000	0.000	1.257	1.547	4.084	0.00	2.20	4.52	7.39e-15	4.95e-13	yes	up
c419807_g3	0.00	0.00	0.00	99.00	226.00	260.00	0.000	0.000	0.000	0.649	1.734	2.927	0.00	1.67	4.14	7.42e-15	4.97e-13	yes	up
c418958_g1	1.00	0.00	2.00	132.00	217.00	227.00	0.007	0.000	0.013	2.474	4.803	7.372	0.01	4.66	5.46	7.43e-15	4.97e-13	yes	up
c408094_g1	0.00	0.00	0.00	207.00	145.00	121.00	0.000	0.000	0.000	8.099	6.675	8.185	0.00	7.69	6.28	7.62e-15	5.09e-13	yes	up
c407669_g1	0.00	3.00	0.00	641.00	627.00	8788.00	0.000	0.033	0.000	15.252	17.629	542.399	0.01	174.85	10.66	7.72e-15	5.15e-13	yes	up
c385236_g1	1.00	5.00	5.00	218.00	445.00	833.00	0.046	0.325	0.187	20.958	50.366	137.651	0.17	65.14	7.90	7.75e-15	5.17e-13	yes	up
c418436_g3	1557.00	1306.00	1492.00	21820.00	15891.00	17964.00	16.670	19.165	12.334	457.912	393.172	653.362	15.43	496.98	5.00	7.89e-15	5.25e-13	yes	up
c382267_g1	0.00	1.00	0.00	195.00	137.00	251.00	0.000	0.065	0.000	19.403	15.944	42.697	0.02	25.36	7.78	7.99e-15	5.31e-13	yes	up
c422365_g3	0.00	0.00	0.00	119.00	236.00	156.00	0.000	0.000	0.000	3.975	9.270	8.998	0.00	7.11	6.17	8.04e-15	5.34e-13	yes	up
c364054_g1	1.00	6.00	4.00	242.00	478.00	618.00	0.092	0.742	0.284	44.580	102.404	192.075	0.33	106.75	7.96	8.13e-15	5.39e-13	yes	up
c416069_g1	0.00	0.00	1.00	128.00	216.00	943.00	0.000	0.000	0.013	3.218	6.400	40.945	0.01	15.56	7.21	8.14e-15	5.40e-13	yes	up
c414368_g1	1.00	2.00	2.00	145.00	263.00	371.00	0.020	0.052	0.026	5.098	10.904	22.623	0.03	12.16	6.56	8.15e-15	5.40e-13	yes	up
c392282_g1	0.00	2.00	4.00	404.00	232.00	181.00	0.000	0.039	0.045	10.668	7.186	8.294	0.03	8.89	6.13	8.20e-15	5.42e-13	yes	up
c420647_g1	0.00	0.00	2.00	157.00	193.00	202.00	0.000	0.000	0.013	3.394	4.778	7.264	0.01	4.98	5.59	8.26e-15	5.45e-13	yes	up
c406401_g1	0.00	0.00	0.00	125.00	149.00	334.00	0.000	0.000	0.000	1.028	1.435	4.734	0.00	2.27	4.57	8.36e-15	5.52e-13	yes	up
c415322_g1	1.00	0.00	0.00	113.00	167.00	260.00	0.026	0.000	0.000	6.477	10.717	25.206	0.01	13.42	6.96	8.38e-15	5.52e-13	yes	up
c417833_g4	12.00	12.00	25.00	2157.00	1658.00	245.00	0.092	0.130	0.148	30.071	27.260	5.999	0.12	21.96	6.62	8.46e-15	5.56e-13	yes	up
c420449_g2	0.00	0.00	2.00	140.00	198.00	357.00	0.000	0.000	0.019	4.002	6.700	18.738	0.01	9.27	6.44	8.46e-15	5.56e-13	yes	up
c391291_g1	1.00	1.00	0.00	241.00	119.00	607.00	0.020	0.026	0.000	10.317	6.151	46.076	0.01	19.82	7.46	8.69e-15	5.70e-13	yes	up
c364846_g2	0.00	0.00	2.00	198.00	143.00	221.00	0.000	0.000	0.019	4.611	3.930	8.926	0.01	5.70	5.75	8.70e-15	5.70e-13	yes	up
c421952_g1	0.00	1.00	0.00	146.00	186.00	239.00	0.000	0.007	0.000	1.082	1.622	4.246	0.00	2.20	4.50	8.70e-15	5.70e-13	yes	up
c397126_g2	3.00	6.00	2.00	260.00	518.00	340.00	0.072	1.243	0.039	36.791	93.271	57.044	0.34	60.20	7.10	8.77e-15	5.74e-13	yes	up
c418483_g1	1.00	0.00	0.00	110.00	171.00	282.00	0.020	0.000	0.000	2.826	6.026	16.353	0.01	7.88	6.23	8.91e-15	5.83e-13	yes	up
c415158_g1	0.00	0.00	0.00	128.00	173.00	162.00	0.000	0.000	0.000	4.313	6.862	9.432	0.00	6.64	6.07	9.04e-15	5.91e-13	yes	up
c422307_g1	0.00	0.00	3.00	133.00	241.00	357.00	0.000	0.000	0.026	3.178	6.775	14.744	0.01	7.77	6.15	9.06e-15	5.91e-13	yes	up
c420017_g1	2.00	0.00	1.00	151.00	219.00	402.00	0.026	0.000	0.013	4.503	6.937	20.075	0.01	9.94	6.46	9.24e-15	6.02e-13	yes	up
c421546_g1	0.00	0.00	0.00	149.00	123.00	222.00	0.000	0.000	0.000	3.678	3.082	9.016	0.00	5.10	5.70	9.30e-15	6.05e-13	yes	up
c416235_g1	0.00	2.00	1.00	170.00	206.00	522.00	0.000	0.072	0.019	8.667	12.339	45.859	0.03	21.00	7.39	9.66e-15	6.28e-13	yes	up
c418688_g3	0.00	0.00	0.00	116.00	178.00	190.00	0.000	0.000	0.000	2.880	5.203	8.167	0.00	5.19	5.72	9.68e-15	6.28e-13	yes	up
c417727_g1	0.00	1.00	2.00	148.00	218.00	445.00	0.000	0.020	0.045	5.152	9.182	28.296	0.02	13.36	6.76	9.73e-15	6.31e-13	yes	up
c411817_g1	0.00	0.00	1.00	151.00	131.00	165.00	0.000	0.000	0.006	1.528	1.560	2.891	0.00	1.95	4.32	9.84e-15	6.37e-13	yes	up
c421812_g1	0.00	1.00	0.00	138.00	187.00	317.00	0.000	0.013	0.000	2.528	4.130	10.408	0.00	5.39	5.74	9.85e-15	6.37e-13	yes	up
c419929_g1	1.00	0.00	2.00	116.00	256.00	244.00	0.013	0.000	0.019	2.407	6.475	8.041	0.01	5.35	5.60	9.97e-15	6.44e-13	yes	up
c418897_g1	1.00	0.00	0.00	111.00	180.00	199.00	0.013	0.000	0.000	3.448	6.575	10.679	0.00	6.59	6.00	1.01e-14	6.51e-13	yes	up
c414689_g1	0.00	0.00	0.00	111.00	201.00	182.00	0.000	0.000	0.000	4.354	9.270	12.323	0.00	8.26	6.39	1.01e-14	6.54e-13	yes	up
c391832_g3	0.00	0.00	0.00	115.00	165.00	225.00	0.000	0.000	0.000	22.405	37.116	73.632	0.00	42.35	8.73	1.02e-14	6.55e-13	yes	up
c422389_g1	1.00	0.00	3.00	141.00	262.00	525.00	0.007	0.000	0.019	2.136	4.679	13.805	0.01	6.43	5.89	1.03e-14	6.66e-13	yes	up
c421766_g2	0.00	0.00	0.00	114.00	186.00	183.00	0.000	0.000	0.000	0.771	1.510	2.168	0.00	1.42	3.92	1.04e-14	6.70e-13	yes	up
c407157_g1	0.00	3.00	1.00	179.00	281.00	315.00	0.000	0.117	0.019	10.114	18.702	30.428	0.04	18.87	7.12	1.06e-14	6.79e-13	yes	up
c420552_g2	0.00	4.00	6.00	249.00	361.00	758.00	0.000	0.085	0.071	7.734	13.212	40.764	0.05	19.37	7.01	1.06e-14	6.79e-13	yes	up
c418263_g1	0.00	0.00	0.00	99.00	211.00	243.00	0.000	0.000	0.000	2.961	7.835	13.642	0.00	7.67	6.28	1.06e-14	6.79e-13	yes	up
c412758_g2	0.00	1.00	0.00	173.00	196.00	870.00	0.000	0.007	0.000	2.069	2.770	18.069	0.00	7.11	6.15	1.06e-14	6.79e-13	yes	up
c399208_g1	3.00	1.00	2.00	209.00	222.00	206.00	0.059	0.026	0.032	8.316	10.393	14.166	0.04	10.72	6.28	1.06e-14	6.79e-13	yes	up
c396191_g1	0.00	0.00	3.00	125.00	264.00	330.00	0.000	0.000	0.348	38.117	93.583	167.356	0.15	94.06	8.57	1.06e-14	6.80e-13	yes	up
c387529_g1	9.00	3.00	5.00	365.00	236.00	555.00	0.131	0.059	0.058	10.682	8.134	28.116	0.08	15.16	6.38	1.09e-14	6.94e-13	yes	up
c417371_g1	0.00	2.00	0.00	156.00	243.00	370.00	0.000	0.039	0.000	4.286	8.546	19.569	0.01	10.20	6.56	1.09e-14	6.96e-13	yes	up
c418300_g3	3.00	6.00	2.00	240.00	394.00	694.00	0.059	0.241	0.032	12.899	24.665	61.345	0.09	31.10	7.35	1.10e-14	7.03e-13	yes	up
c422265_g1	1.00	2.00	3.00	149.00	291.00	426.00	0.013	0.020	0.026	2.474	5.714	12.865	0.02	6.60	5.80	1.12e-14	7.15e-13	yes	up
c388503_g1	404.00	287.00	550.00	2.00	0.00	0.00	4.864	4.666	5.271	0.054	0.000	0.000	4.99	0.02	-5.39	1.13e-14	7.18e-13	yes	down
c398239_g1	0.00	2.00	2.00	151.00	295.00	309.00	0.000	0.267	0.161	30.518	69.242	104.891	0.13	64.80	8.12	1.14e-14	7.21e-13	yes	up
c421020_g1	1.00	0.00	0.00	121.00	148.00	214.00	0.013	0.000	0.000	2.434	3.518	7.481	0.00	4.29	5.39	1.15e-14	7.27e-13	yes	up
c397354_g6	252.00	200.00	284.00	3303.00	2796.00	4712.00	7.816	8.798	6.798	204.374	204.895	504.960	7.62	295.12	5.26	1.15e-14	7.27e-13	yes	up
c404863_g1	0.00	0.00	0.00	121.00	146.00	293.00	0.000	0.000	0.000	5.409	7.635	22.406	0.00	11.21	6.82	1.15e-14	7.28e-13	yes	up
c420830_g2	0.00	0.00	1.00	125.00	162.00	163.00	0.000	0.000	0.013	4.002	6.063	8.565	0.01	6.01	5.86	1.15e-14	7.28e-13	yes	up
c420292_g1	0.00	1.00	1.00	137.00	256.00	164.00	0.000	0.020	0.013	3.597	7.922	7.463	0.01	6.09	5.81	1.15e-14	7.28e-13	yes	up
c420998_g1	0.00	0.00	2.00	148.00	175.00	373.00	0.000	0.000	0.013	2.623	3.643	11.438	0.01	5.59	5.75	1.15e-14	7.28e-13	yes	up
c414103_g1	0.00	0.00	0.00	181.00	209.00	1817.00	0.000	0.000	0.000	3.854	5.240	66.946	0.00	23.29	7.87	1.16e-14	7.30e-13	yes	up
c422224_g1	0.00	4.00	0.00	211.00	324.00	353.00	0.000	0.046	0.000	3.110	5.627	8.998	0.01	5.66	5.70	1.16e-14	7.30e-13	yes	up
c421387_g2	65.00	45.00	99.00	1698.00	913.00	1337.00	0.546	0.508	0.619	27.367	17.467	37.222	0.57	27.30	5.36	1.17e-14	7.33e-13	yes	up
c383488_g2	4.00	6.00	4.00	444.00	201.00	538.00	0.039	0.130	0.039	17.280	9.370	37.385	0.06	20.92	7.03	1.18e-14	7.38e-13	yes	up
c401998_g2	0.00	0.00	2.00	271.00	120.00	687.00	0.000	0.000	0.058	20.863	10.829	90.797	0.02	38.86	8.29	1.19e-14	7.46e-13	yes	up
c408991_g2	0.00	1.00	0.00	124.00	218.00	265.00	0.000	0.046	0.000	8.654	17.841	31.766	0.01	18.43	7.38	1.22e-14	7.64e-13	yes	up
c421717_g1	0.00	0.00	0.00	129.00	188.00	140.00	0.000	0.000	0.000	4.381	6.101	6.451	0.00	5.53	5.82	1.22e-14	7.66e-13	yes	up
c422680_g1	0.00	0.00	0.00	132.00	131.00	308.00	0.000	0.000	0.000	2.136	2.508	8.673	0.00	4.22	5.43	1.23e-14	7.70e-13	yes	up
c417424_g1	1.00	3.00	0.00	208.00	221.00	584.00	0.184	0.761	0.000	81.128	100.445	376.181	0.24	175.97	9.00	1.25e-14	7.83e-13	yes	up
c402159_g2	6.00	0.00	17.00	429.00	822.00	1500.00	0.316	0.000	0.683	44.242	99.073	263.141	0.40	127.01	8.00	1.25e-14	7.83e-13	yes	up
c409734_g1	0.00	0.00	0.00	95.00	215.00	411.00	0.000	0.000	0.000	5.679	15.445	43.420	0.00	20.04	7.65	1.26e-14	7.86e-13	yes	up
c413311_g1	0.00	1.00	3.00	154.00	227.00	609.00	0.000	0.039	0.064	8.275	14.348	56.394	0.04	24.64	7.50	1.27e-14	7.90e-13	yes	up
c421840_g1	2.00	1.00	1.00	139.00	197.00	275.00	0.013	0.007	0.006	2.001	3.418	6.740	0.01	3.86	5.19	1.29e-14	7.99e-13	yes	up
c421405_g1	1.00	2.00	0.00	143.00	257.00	252.00	0.013	0.033	0.000	3.286	6.962	10.028	0.01	6.44	5.86	1.30e-14	8.05e-13	yes	up
c416019_g2	0.00	0.00	1.00	112.00	161.00	212.00	0.000	0.000	0.071	20.471	31.889	61.399	0.03	36.30	8.13	1.32e-14	8.16e-13	yes	up
c419104_g2	5.00	3.00	1.00	261.00	239.00	467.00	0.059	0.046	0.006	5.787	6.251	17.961	0.03	9.60	6.18	1.32e-14	8.19e-13	yes	up
c422670_g1	0.00	3.00	0.00	177.00	266.00	260.00	0.000	0.033	0.000	2.975	5.290	7.589	0.01	5.07	5.58	1.32e-14	8.19e-13	yes	up
c408462_g1	1.00	0.00	1.00	137.00	169.00	239.00	0.033	0.000	0.026	8.613	12.426	25.749	0.02	14.95	6.95	1.35e-14	8.37e-13	yes	up
c401136_g1	1.00	0.00	5.00	167.00	339.00	736.00	0.105	0.000	0.419	33.668	81.768	251.649	0.21	114.10	8.51	1.37e-14	8.44e-13	yes	up
c422703_g1	0.00	1.00	1.00	142.00	168.00	215.00	0.000	0.007	0.006	1.285	1.784	3.361	0.00	2.06	4.38	1.37e-14	8.44e-13	yes	up
c420228_g1	0.00	0.00	0.00	111.00	169.00	203.00	0.000	0.000	0.000	2.299	3.418	6.125	0.00	3.79	5.28	1.37e-14	8.47e-13	yes	up
c387466_g1	0.00	0.00	3.00	144.00	324.00	182.00	0.000	0.000	0.064	7.680	20.299	16.732	0.03	14.27	6.82	1.38e-14	8.47e-13	yes	up
c422009_g1	0.00	0.00	1.00	102.00	206.00	190.00	0.000	0.000	0.006	1.055	2.508	3.415	0.00	2.21	4.49	1.38e-14	8.47e-13	yes	up
c422730_g1	3.00	4.00	7.00	262.00	375.00	257.00	0.013	0.026	0.026	2.245	3.805	3.831	0.02	3.20	4.76	1.38e-14	8.51e-13	yes	up
c416476_g1	0.00	0.00	3.00	154.00	216.00	192.00	0.000	0.000	0.032	3.827	6.325	8.258	0.01	5.93	5.73	1.39e-14	8.56e-13	yes	up
c416582_g2	0.00	0.00	4.00	172.00	266.00	249.00	0.000	0.000	0.084	8.802	15.820	22.099	0.04	14.96	6.79	1.44e-14	8.85e-13	yes	up
c416894_g1	0.00	0.00	0.00	115.00	174.00	171.00	0.000	0.000	0.000	3.407	6.076	8.782	0.00	5.84	5.89	1.48e-14	9.08e-13	yes	up
c417159_g1	0.00	1.00	2.00	139.00	220.00	282.00	0.000	0.020	0.019	3.894	7.249	13.714	0.01	7.88	6.14	1.48e-14	9.08e-13	yes	up
c398147_g1	0.00	1.00	2.00	133.00	238.00	290.00	0.000	0.072	0.084	14.535	30.392	54.081	0.05	31.31	7.68	1.49e-14	9.09e-13	yes	up
c421998_g1	0.00	1.00	0.00	167.00	207.00	987.00	0.000	0.013	0.000	2.650	3.955	27.357	0.00	10.50	6.68	1.50e-14	9.14e-13	yes	up
c420736_g1	1.00	3.00	3.00	209.00	289.00	220.00	0.013	0.046	0.045	5.125	8.334	9.396	0.03	7.40	5.80	1.51e-14	9.20e-13	yes	up
c385359_g1	194.00	151.00	197.00	3556.00	1947.00	6337.00	2.879	3.052	2.249	103.722	67.034	319.878	2.65	157.63	5.84	1.51e-14	9.23e-13	yes	up
c415331_g1	0.00	0.00	0.00	104.00	175.00	239.00	0.000	0.000	0.000	3.894	7.748	16.461	0.00	8.86	6.49	1.52e-14	9.28e-13	yes	up
c421659_g2	1.00	1.00	3.00	129.00	298.00	340.00	0.013	0.020	0.032	4.340	13.112	33.789	0.02	15.90	7.03	1.54e-14	9.40e-13	yes	up
c418117_g1	0.00	1.00	1.00	125.00	228.00	190.00	0.000	0.020	0.026	3.232	6.949	9.125	0.02	6.15	5.75	1.56e-14	9.46e-13	yes	up
c397057_g1	0.00	0.00	1.00	124.00	136.00	371.00	0.000	0.000	0.013	3.975	5.227	20.075	0.01	9.21	6.46	1.57e-14	9.50e-13	yes	up
c414578_g4	0.00	0.00	1.00	101.00	194.00	197.00	0.000	0.000	0.019	3.367	6.824	13.841	0.01	7.58	6.15	1.59e-14	9.64e-13	yes	up
c409358_g1	1.00	4.00	3.00	184.00	331.00	501.00	0.039	0.221	0.097	14.995	31.602	70.018	0.11	36.67	7.47	1.59e-14	9.66e-13	yes	up
c387342_g2	1.00	3.00	0.00	184.00	242.00	550.00	0.046	0.364	0.000	16.280	24.840	80.932	0.10	38.39	7.57	1.61e-14	9.74e-13	yes	up
c414065_g2	739.00	531.00	1269.00	12121.00	9327.00	22024.00	5.850	6.794	7.275	193.733	174.092	606.201	6.68	312.02	5.52	1.62e-14	9.78e-13	yes	up
c421978_g1	0.00	2.00	2.00	145.00	281.00	335.00	0.000	0.020	0.013	2.042	15.583	15.576	0.01	10.27	6.55	1.62e-14	9.80e-13	yes	up
c419458_g1	68.00	59.00	98.00	1898.00	1165.00	5606.00	1.131	1.152	1.070	52.395	38.377	269.537	1.11	113.54	6.55	1.62e-14	9.80e-13	yes	up
c409615_g6	1.00	1.00	1.00	241.00	286.00	3100.00	0.013	0.020	0.013	7.518	10.517	167.392	0.01	56.62	8.95	1.64e-14	9.86e-13	yes	up
c384046_g1	0.00	0.00	0.00	175.00	269.00	2834.00	0.000	0.000	0.000	6.382	11.553	179.318	0.00	60.08	9.23	1.65e-14	9.95e-13	yes	up
c396312_g3	0.00	0.00	0.00	128.00	130.00	348.00	0.000	0.000	0.000	19.241	22.769	88.719	0.00	41.26	8.69	1.70e-14	1.03e-12	yes	up
c419996_g1	1.00	2.00	4.00	165.00	282.00	410.00	0.013	0.046	0.045	4.678	9.307	19.695	0.03	10.62	6.32	1.71e-14	1.03e-12	yes	up
c406954_g1	0.00	0.00	3.00	148.00	239.00	804.00	0.000	0.000	0.168	20.877	39.275	192.689	0.07	78.29	8.84	1.73e-14	1.04e-12	yes	up
c414165_g1	1.00	1.00	0.00	116.00	197.00	303.00	0.020	0.026	0.000	4.759	9.457	21.773	0.01	11.33	6.66	1.73e-14	1.04e-12	yes	up
c399608_g1	0.00	0.00	2.00	134.00	186.00	262.00	0.000	0.000	0.039	7.166	11.104	23.996	0.02	13.44	6.86	1.74e-14	1.04e-12	yes	up
c418612_g1	0.00	1.00	0.00	152.00	154.00	386.00	0.000	0.013	0.000	3.434	4.317	15.955	0.00	7.48	6.20	1.76e-14	1.05e-12	yes	up
c402667_g2	0.00	0.00	0.00	180.00	226.00	2378.00	0.000	0.000	0.000	4.070	6.013	93.074	0.00	31.49	8.30	1.77e-14	1.06e-12	yes	up
c419418_g3	1.00	1.00	0.00	112.00	209.00	314.00	0.007	0.013	0.000	1.731	3.805	8.420	0.01	4.38	5.41	1.78e-14	1.06e-12	yes	up
c420478_g1	1.00	0.00	3.00	143.00	222.00	424.00	0.013	0.000	0.032	3.718	6.812	19.099	0.02	9.30	6.32	1.78e-14	1.06e-12	yes	up
c363852_g1	2.00	1.00	2.00	165.00	175.00	327.00	0.223	0.156	0.180	41.443	49.106	136.440	0.19	72.42	7.97	1.78e-14	1.06e-12	yes	up
c409499_g1	0.00	0.00	3.00	138.00	248.00	198.00	0.000	0.000	0.026	3.326	7.049	8.276	0.01	5.96	5.77	1.79e-14	1.07e-12	yes	up
c421442_g2	1.00	0.00	0.00	91.00	202.00	279.00	0.013	0.000	0.000	1.596	4.130	8.456	0.00	4.44	5.44	1.81e-14	1.07e-12	yes	up
c418698_g1	2.00	1.00	3.00	165.00	220.00	288.00	0.033	0.020	0.039	6.396	11.066	19.045	0.03	11.64	6.47	1.81e-14	1.08e-12	yes	up
c421940_g2	0.00	0.00	1.00	139.00	114.00	249.00	0.000	0.000	0.013	3.448	3.344	10.733	0.01	5.61	5.76	1.82e-14	1.08e-12	yes	up
c416298_g2	0.00	0.00	2.00	143.00	169.00	256.00	0.000	0.000	0.019	3.272	4.554	10.137	0.01	5.73	5.75	1.84e-14	1.09e-12	yes	up
c418537_g1	0.00	0.00	0.00	119.00	171.00	152.00	0.000	0.000	0.000	3.502	5.427	8.655	0.00	5.64	5.84	1.86e-14	1.10e-12	yes	up
c420363_g1	0.00	3.00	5.00	225.00	292.00	673.00	0.000	0.046	0.039	4.719	7.161	24.755	0.03	11.51	6.51	1.86e-14	1.10e-12	yes	up
c422565_g2	1.00	0.00	0.00	122.00	217.00	127.00	0.007	0.000	0.000	2.042	4.292	3.686	0.00	3.23	5.02	1.87e-14	1.11e-12	yes	up
c420918_g1	1.00	0.00	0.00	104.00	186.00	180.00	0.085	0.000	0.000	5.395	11.690	18.629	0.03	11.31	6.47	1.88e-14	1.11e-12	yes	up
c409274_g1	1.00	2.00	2.00	139.00	246.00	283.00	0.020	0.059	0.032	6.125	12.576	21.231	0.03	12.65	6.57	1.89e-14	1.11e-12	yes	up
c403716_g2	0.00	4.00	4.00	207.00	356.00	367.00	0.000	0.215	0.122	15.996	32.151	48.498	0.10	30.74	7.24	1.89e-14	1.12e-12	yes	up
c422044_g1	0.00	0.00	2.00	140.00	211.00	181.00	0.000	0.000	0.006	1.420	9.844	3.234	0.00	4.55	5.50	1.93e-14	1.14e-12	yes	up
c382840_g3	0.00	0.00	0.00	118.00	141.00	211.00	0.000	0.000	0.000	11.588	16.294	35.831	0.00	20.34	7.67	1.94e-14	1.14e-12	yes	up
c281751_g1	0.00	0.00	0.00	167.00	99.00	250.00	0.000	0.000	0.000	9.614	6.687	24.773	0.00	13.29	7.06	1.95e-14	1.14e-12	yes	up
c417023_g1	0.00	1.00	0.00	133.00	175.00	265.00	0.000	0.020	0.000	4.476	6.899	15.702	0.00	8.60	6.38	1.95e-14	1.15e-12	yes	up
c416653_g3	0.00	0.00	0.00	109.00	154.00	231.00	0.000	0.000	0.000	4.016	6.687	14.726	0.00	8.06	6.35	1.97e-14	1.15e-12	yes	up
c305961_g1	0.00	0.00	0.00	90.00	210.00	269.00	0.000	0.000	0.000	3.529	9.719	18.232	0.00	9.86	6.64	1.97e-14	1.16e-12	yes	up
c420963_g1	0.00	0.00	0.00	108.00	216.00	153.00	0.000	0.000	0.000	1.650	3.905	4.066	0.00	3.07	4.99	1.98e-14	1.16e-12	yes	up
c411546_g2	0.00	0.00	0.00	114.00	154.00	434.00	0.000	0.000	0.000	2.461	3.942	16.226	0.00	7.06	6.16	1.99e-14	1.16e-12	yes	up
c377583_g1	25.00	18.00	27.00	447.00	687.00	1338.00	0.263	0.254	0.219	9.127	16.543	47.359	0.24	22.92	6.07	2.04e-14	1.19e-12	yes	up
c418946_g1	0.00	0.00	1.00	106.00	182.00	170.00	0.000	0.000	0.006	1.230	2.495	3.415	0.00	2.28	4.53	2.04e-14	1.19e-12	yes	up
c415348_g1	0.00	0.00	0.00	104.00	195.00	173.00	0.000	0.000	0.000	1.704	3.743	4.806	0.00	3.26	5.07	2.05e-14	1.19e-12	yes	up
c388167_g1	1.00	1.00	0.00	234.00	260.00	3189.00	0.026	0.033	0.000	10.952	14.310	257.413	0.02	86.26	9.53	2.05e-14	1.19e-12	yes	up
c387291_g1	1.00	0.00	0.00	197.00	120.00	936.00	0.033	0.000	0.000	13.643	9.744	111.396	0.01	41.91	8.56	2.06e-14	1.20e-12	yes	up
c421200_g1	0.00	1.00	1.00	119.00	194.00	233.00	0.000	0.007	0.006	1.609	2.969	5.312	0.00	3.14	4.96	2.08e-14	1.21e-12	yes	up
c422346_g1	1.00	0.00	1.00	117.00	193.00	259.00	0.013	0.000	0.006	2.299	4.479	8.836	0.01	4.94	5.56	2.10e-14	1.22e-12	yes	up
c410508_g1	0.00	0.00	1.00	416.00	62.00	503.00	0.000	0.000	0.006	7.058	1.235	14.799	0.00	7.61	6.23	2.12e-14	1.23e-12	yes	up
c411486_g1	0.00	0.00	0.00	136.00	169.00	873.00	0.000	0.000	0.000	2.691	3.942	29.941	0.00	11.29	6.83	2.15e-14	1.24e-12	yes	up
c410631_g3	0.00	0.00	0.00	104.00	185.00	179.00	0.000	0.000	0.000	5.679	11.877	16.840	0.00	10.94	6.79	2.15e-14	1.25e-12	yes	up
c407904_g3	0.00	1.00	4.00	157.00	360.00	237.00	0.000	0.221	0.412	47.703	130.937	123.792	0.23	96.13	8.19	2.16e-14	1.25e-12	yes	up
c392064_g3	1.00	0.00	0.00	263.00	76.00	253.00	0.013	0.000	0.000	5.720	1.946	9.541	0.00	5.72	5.80	2.17e-14	1.25e-12	yes	up
c420616_g1	0.00	0.00	0.00	104.00	176.00	189.00	0.000	0.000	0.000	2.853	5.377	8.890	0.00	5.45	5.79	2.17e-14	1.25e-12	yes	up
c420781_g1	0.00	0.00	3.00	132.00	212.00	242.00	0.000	0.000	0.058	3.394	6.313	10.589	0.02	6.46	5.72	2.21e-14	1.27e-12	yes	up
c421093_g1	0.00	0.00	0.00	91.00	211.00	229.00	0.000	0.000	0.000	1.474	4.117	6.758	0.00	3.88	5.31	2.21e-14	1.27e-12	yes	up
c422581_g1	0.00	0.00	0.00	118.00	162.00	154.00	0.000	0.000	0.000	0.892	1.435	2.006	0.00	1.39	3.90	2.22e-14	1.27e-12	yes	up
c422210_g2	0.00	1.00	0.00	156.00	165.00	600.00	0.000	0.007	0.000	1.514	1.884	10.101	0.00	4.22	5.41	2.28e-14	1.31e-12	yes	up
c407711_g1	1.00	2.00	0.00	197.00	194.00	931.00	0.013	0.039	0.000	5.152	5.989	42.191	0.01	16.57	7.20	2.29e-14	1.31e-12	yes	up
c419224_g1	0.00	1.00	2.00	130.00	220.00	326.00	0.000	0.020	0.026	4.192	8.334	18.159	0.02	9.67	6.40	2.31e-14	1.33e-12	yes	up
c408647_g4	0.00	0.00	0.00	97.00	198.00	194.00	0.000	0.000	0.000	3.624	8.696	12.504	0.00	7.85	6.31	2.32e-14	1.33e-12	yes	up
c404839_g2	1.00	0.00	1.00	571.00	126.00	151.00	0.020	0.000	0.019	24.555	6.375	11.203	0.01	14.96	7.04	2.32e-14	1.33e-12	yes	up
c411672_g3	10.00	3.00	4.00	903.00	262.00	287.00	0.105	0.046	0.026	20.944	7.086	11.420	0.06	13.83	6.47	2.34e-14	1.34e-12	yes	up
c422272_g1	0.00	0.00	0.00	111.00	162.00	171.00	0.000	0.000	0.000	1.555	2.682	4.174	0.00	2.69	4.80	2.39e-14	1.36e-12	yes	up
c413660_g1	1.00	0.00	1.00	114.00	189.00	309.00	0.013	0.000	0.013	3.732	7.299	17.726	0.01	9.04	6.38	2.41e-14	1.37e-12	yes	up
c421625_g1	0.00	0.00	2.00	128.00	186.00	263.00	0.000	0.000	0.006	4.922	4.242	7.553	0.00	5.51	5.77	2.43e-14	1.39e-12	yes	up
c376664_g1	0.00	0.00	0.00	219.00	318.00	5198.00	0.000	0.000	0.000	6.517	11.141	267.495	0.00	86.58	9.76	2.43e-14	1.39e-12	yes	up
c371622_g1	0.00	0.00	1.00	164.00	171.00	1397.00	0.000	0.000	0.013	4.462	5.477	65.808	0.01	23.26	7.79	2.46e-14	1.40e-12	yes	up
c422310_g2	1.00	0.00	2.00	131.00	221.00	161.00	0.007	0.000	0.013	2.366	4.703	5.041	0.01	3.89	5.21	2.46e-14	1.40e-12	yes	up
c401478_g2	0.00	0.00	0.00	103.00	164.00	212.00	0.000	0.000	0.000	15.793	29.294	55.111	0.00	31.78	8.32	2.47e-14	1.40e-12	yes	up
c420181_g1	0.00	0.00	0.00	125.00	195.00	123.00	0.000	0.000	0.000	3.015	5.552	5.150	0.00	4.44	5.50	2.48e-14	1.41e-12	yes	up
c421791_g2	0.00	0.00	3.00	122.00	227.00	276.00	0.000	0.000	0.019	7.031	3.992	9.251	0.01	6.77	5.99	2.50e-14	1.42e-12	yes	up
c417591_g1	0.00	0.00	0.00	98.00	171.00	243.00	0.000	0.000	0.000	16.658	38.464	69.114	0.00	39.15	8.62	2.51e-14	1.42e-12	yes	up
c420974_g1	0.00	0.00	0.00	100.00	200.00	172.00	0.000	0.000	0.000	1.568	3.718	4.698	0.00	3.17	5.03	2.58e-14	1.46e-12	yes	up
c397765_g3	6.00	7.00	5.00	593.00	404.00	198.00	0.059	0.091	0.039	10.939	8.783	6.324	0.06	8.89	5.83	2.60e-14	1.47e-12	yes	up
c421844_g1	0.00	1.00	1.00	133.00	186.00	172.00	0.000	0.013	0.006	3.083	6.138	8.492	0.01	5.65	5.77	2.61e-14	1.47e-12	yes	up
c411668_g2	4.00	1.00	6.00	193.00	324.00	296.00	0.092	0.033	0.103	8.775	16.955	22.839	0.08	15.52	6.42	2.62e-14	1.48e-12	yes	up
c418167_g1	2.00	1.00	1.00	127.00	239.00	203.00	0.046	0.033	0.019	5.895	13.038	16.244	0.03	11.20	6.43	2.62e-14	1.48e-12	yes	up
c418769_g1	0.00	1.00	0.00	147.00	145.00	294.00	0.000	0.007	0.000	2.272	2.632	10.968	0.00	5.00	5.65	2.64e-14	1.49e-12	yes	up
c419338_g2	0.00	0.00	1.00	111.00	158.00	163.00	0.000	0.000	0.026	7.626	12.738	19.262	0.01	12.70	6.85	2.64e-14	1.49e-12	yes	up
c388844_g1	0.00	4.00	2.00	291.00	204.00	607.00	0.000	0.124	0.032	12.426	10.393	44.432	0.04	21.45	7.23	2.65e-14	1.49e-12	yes	up
c404926_g1	5.00	1.00	2.00	173.00	434.00	242.00	0.197	0.052	0.058	13.427	39.499	32.235	0.10	27.08	7.07	2.68e-14	1.51e-12	yes	up
c418308_g2	4.00	1.00	2.00	169.00	211.00	287.00	0.085	0.013	0.077	7.234	11.728	27.483	0.06	14.71	6.50	2.69e-14	1.51e-12	yes	up
c420275_g1	0.00	0.00	1.00	90.00	185.00	288.00	0.000	0.000	0.006	1.217	2.907	6.884	0.00	3.44	5.11	2.72e-14	1.52e-12	yes	up
c419025_g2	0.00	1.00	1.00	167.00	126.00	210.00	0.000	0.013	0.006	2.353	2.096	5.150	0.01	3.12	4.93	2.74e-14	1.53e-12	yes	up
c385116_g1	284.00	207.00	258.00	3759.00	2472.00	5049.00	4.910	4.907	3.454	128.006	99.110	297.310	4.29	170.18	5.28	2.74e-14	1.53e-12	yes	up
c422274_g1	0.00	2.00	0.00	145.00	225.00	365.00	0.000	0.013	0.000	15.333	3.394	7.824	0.00	9.41	6.53	2.79e-14	1.56e-12	yes	up
c390550_g1	0.00	2.00	1.00	151.00	188.00	387.00	0.000	0.130	0.039	15.617	22.045	66.332	0.05	32.87	7.80	2.80e-14	1.56e-12	yes	up
c332659_g1	0.00	0.00	0.00	133.00	160.00	812.00	0.000	0.000	0.000	10.452	14.747	109.517	0.00	41.62	8.70	2.81e-14	1.57e-12	yes	up
c422109_g2	2.00	3.00	6.00	208.00	306.00	295.00	0.020	0.046	0.045	4.759	9.919	18.557	0.04	10.50	6.27	2.83e-14	1.57e-12	yes	up
c418919_g1	0.00	0.00	0.00	143.00	106.00	285.00	0.000	0.000	0.000	3.597	3.506	12.883	0.00	6.37	6.02	2.83e-14	1.57e-12	yes	up
c413959_g1	0.00	0.00	0.00	119.00	127.00	301.00	0.000	0.000	0.000	6.058	7.523	26.218	0.00	12.58	6.99	2.84e-14	1.58e-12	yes	up
c413560_g2	0.00	0.00	0.00	130.00	117.00	324.00	0.000	0.000	0.000	4.016	4.254	17.310	0.00	8.10	6.36	2.87e-14	1.60e-12	yes	up
c389925_g5	0.00	1.00	1.00	109.00	234.00	208.00	0.000	0.046	0.026	6.788	17.117	22.297	0.02	14.63	6.91	2.88e-14	1.60e-12	yes	up
c419759_g1	0.00	0.00	0.00	127.00	118.00	252.00	0.000	0.000	0.000	0.811	0.898	2.783	0.00	1.43	3.94	2.90e-14	1.61e-12	yes	up
c419486_g1	0.00	0.00	0.00	99.00	172.00	202.00	0.000	0.000	0.000	1.731	3.556	6.107	0.00	3.61	5.21	2.95e-14	1.63e-12	yes	up
c420851_g1	0.00	0.00	3.00	179.00	312.00	126.00	0.000	0.000	0.013	1.947	4.017	2.385	0.01	2.71	4.74	2.95e-14	1.63e-12	yes	up
c419176_g1	0.00	0.00	3.00	148.00	181.00	201.00	0.000	0.000	0.039	5.652	8.172	13.064	0.02	8.66	6.23	2.96e-14	1.64e-12	yes	up
c417541_g1	0.00	0.00	1.00	91.00	189.00	218.00	0.000	0.000	0.013	2.623	6.363	11.076	0.01	6.32	5.93	2.99e-14	1.65e-12	yes	up
c410774_g1	0.00	1.00	6.00	186.00	376.00	272.00	0.000	0.026	0.077	6.314	15.034	15.973	0.04	11.90	6.43	3.02e-14	1.67e-12	yes	up
c422033_g1	0.00	0.00	0.00	110.00	147.00	187.00	0.000	0.000	0.000	1.704	2.470	4.029	0.00	2.64	4.78	3.06e-14	1.69e-12	yes	up
c418218_g1	0.00	0.00	1.00	92.00	175.00	253.00	0.000	0.000	0.019	3.583	7.910	16.660	0.01	8.85	6.37	3.09e-14	1.70e-12	yes	up
c336862_g2	0.00	0.00	0.00	158.00	96.00	291.00	0.000	0.000	0.000	9.789	6.987	31.043	0.00	15.34	7.27	3.10e-14	1.71e-12	yes	up
c419118_g1	1.00	0.00	1.00	106.00	203.00	291.00	0.013	0.000	0.013	3.272	7.373	15.485	0.01	8.21	6.24	3.16e-14	1.74e-12	yes	up
c413511_g2	6.00	3.00	3.00	178.00	334.00	353.00	0.145	0.098	0.058	8.410	18.564	28.784	0.10	17.66	6.50	3.18e-14	1.75e-12	yes	up
c417029_g1	1.00	0.00	0.00	101.00	155.00	213.00	0.013	0.000	0.000	3.178	5.864	11.673	0.00	6.56	6.00	3.19e-14	1.75e-12	yes	up
c401628_g1	1.00	3.00	2.00	211.00	169.00	387.00	0.046	0.182	0.071	18.578	17.492	58.598	0.09	30.31	7.33	3.19e-14	1.75e-12	yes	up
c420921_g1	0.00	3.00	1.00	178.00	216.00	357.00	0.000	0.052	0.006	4.638	6.475	15.684	0.02	8.53	6.23	3.24e-14	1.78e-12	yes	up
c418355_g1	0.00	0.00	0.00	116.00	141.00	170.00	0.000	0.000	0.000	2.731	3.506	5.963	0.00	3.94	5.34	3.25e-14	1.78e-12	yes	up
c416428_g2	0.00	0.00	0.00	110.00	136.00	272.00	0.000	0.000	0.000	3.245	4.728	13.895	0.00	6.91	6.13	3.25e-14	1.78e-12	yes	up
c420791_g1	5.00	4.00	2.00	205.00	283.00	371.00	0.072	0.078	0.019	5.828	9.469	18.232	0.05	10.68	6.16	3.26e-14	1.78e-12	yes	up
c417428_g4	0.00	0.00	1.00	105.00	159.00	478.00	0.000	0.000	0.019	7.085	7.748	35.578	0.01	15.88	7.21	3.27e-14	1.78e-12	yes	up
c406087_g1	0.00	1.00	5.00	170.00	281.00	389.00	0.000	0.046	0.129	11.317	21.559	43.782	0.07	24.24	7.20	3.32e-14	1.81e-12	yes	up
c398701_g1	1.00	7.00	2.00	250.00	461.00	511.00	0.105	0.957	0.155	50.637	109.678	173.608	0.33	105.78	7.94	3.32e-14	1.81e-12	yes	up
c412346_g1	0.00	0.00	1.00	100.00	155.00	209.00	0.000	0.000	0.019	3.624	6.413	13.353	0.01	7.41	6.12	3.44e-14	1.87e-12	yes	up
c416028_g2	0.00	1.00	2.00	128.00	206.00	322.00	0.000	0.033	0.039	6.544	12.663	28.549	0.02	15.05	6.93	3.46e-14	1.88e-12	yes	up
c389333_g1	0.00	0.00	0.00	91.00	188.00	217.00	0.000	0.000	0.000	5.030	12.064	20.454	0.00	11.83	6.90	3.49e-14	1.89e-12	yes	up
c400765_g2	0.00	1.00	1.00	117.00	209.00	184.00	0.000	0.065	0.039	11.480	23.979	30.844	0.03	21.14	7.33	3.49e-14	1.89e-12	yes	up
c353937_g1	0.00	0.00	0.00	153.00	174.00	1361.00	0.000	0.000	0.000	4.394	5.889	67.705	0.00	23.93	7.91	3.49e-14	1.90e-12	yes	up
c345102_g1	0.00	0.00	0.00	136.00	112.00	384.00	0.000	0.000	0.000	3.840	3.730	18.792	0.00	8.31	6.39	3.50e-14	1.90e-12	yes	up
c421923_g1	3.00	0.00	1.00	141.00	203.00	297.00	0.026	0.000	0.006	2.353	4.005	8.619	0.01	4.75	5.45	3.52e-14	1.91e-12	yes	up
c412930_g3	0.00	1.00	1.00	211.00	112.00	175.00	0.000	0.241	0.142	78.843	48.744	108.126	0.12	78.45	8.49	3.59e-14	1.94e-12	yes	up
c345352_g1	1.00	0.00	3.00	173.00	155.00	399.00	0.046	0.000	0.103	15.604	16.381	61.652	0.06	29.72	7.55	3.59e-14	1.94e-12	yes	up
c422439_g1	1.00	0.00	2.00	109.00	202.00	234.00	0.007	0.000	0.006	2.501	7.561	8.619	0.00	5.89	5.84	3.62e-14	1.95e-12	yes	up
c399948_g1	0.00	1.00	1.00	161.00	119.00	325.00	0.000	0.072	0.039	17.240	14.896	59.429	0.03	29.24	7.77	3.62e-14	1.95e-12	yes	up
c403967_g1	1.00	2.00	0.00	137.00	200.00	300.00	0.059	0.169	0.000	17.023	29.007	63.531	0.06	34.71	7.76	3.65e-14	1.96e-12	yes	up
c419595_g1	0.00	0.00	0.00	101.00	163.00	185.00	0.000	0.000	0.000	2.353	5.190	8.583	0.00	5.10	5.70	3.67e-14	1.97e-12	yes	up
c419727_g1	0.00	0.00	0.00	151.00	98.00	323.00	0.000	0.000	0.000	3.881	3.007	15.178	0.00	7.02	6.15	3.73e-14	2.01e-12	yes	up
c419682_g1	0.00	0.00	0.00	95.00	199.00	172.00	0.000	0.000	0.000	10.114	7.735	14.419	0.00	10.68	6.75	3.76e-14	2.02e-12	yes	up
c405709_g1	0.00	0.00	5.00	307.00	164.00	545.00	0.000	0.000	0.084	13.494	8.484	41.360	0.04	20.36	7.24	3.79e-14	2.03e-12	yes	up
c368310_g1	0.00	0.00	0.00	115.00	174.00	764.00	0.000	0.000	0.000	3.015	5.402	34.837	0.00	13.34	7.07	3.85e-14	2.07e-12	yes	up
c417421_g1	0.00	0.00	1.00	99.00	161.00	185.00	0.000	0.000	0.006	2.434	4.803	8.438	0.00	4.97	5.63	3.89e-14	2.09e-12	yes	up
c397311_g1	1.00	4.00	2.00	235.00	227.00	877.00	0.046	0.254	0.116	23.189	25.925	143.740	0.13	60.36	8.06	3.91e-14	2.09e-12	yes	up
c414331_g1	0.00	0.00	0.00	120.00	124.00	377.00	0.000	0.000	0.000	1.623	1.996	8.782	0.00	3.89	5.32	3.92e-14	2.10e-12	yes	up
c422616_g1	2.00	0.00	0.00	122.00	260.00	178.00	0.013	0.000	0.000	1.393	3.493	3.523	0.00	2.68	4.73	3.93e-14	2.10e-12	yes	up
c419901_g1	0.00	1.00	1.00	129.00	215.00	148.00	0.000	0.020	0.013	4.989	10.580	9.324	0.01	8.01	6.20	3.99e-14	2.13e-12	yes	up
c406193_g5	2.00	6.00	0.00	310.00	338.00	1041.00	0.500	2.102	0.000	185.093	239.354	1037.494	0.67	458.60	9.21	3.99e-14	2.13e-12	yes	up
c409642_g2	203.00	160.00	357.00	3409.00	2595.00	6035.00	1.676	1.809	2.275	55.059	49.443	169.073	1.96	87.70	5.41	4.02e-14	2.14e-12	yes	up
c421599_g1	0.00	3.00	1.00	164.00	308.00	227.00	0.000	0.046	0.006	7.045	18.477	19.244	0.01	14.22	6.98	4.08e-14	2.17e-12	yes	up
c401209_g2	0.00	1.00	0.00	168.00	192.00	1162.00	0.000	0.020	0.000	4.097	5.514	49.076	0.00	18.09	7.44	4.08e-14	2.17e-12	yes	up
c410026_g4	50.00	39.00	84.00	1713.00	1454.00	621.00	1.071	1.152	1.392	72.907	73.247	45.859	1.23	64.86	5.61	4.11e-14	2.18e-12	yes	up
c417342_g2	0.00	0.00	1.00	92.00	163.00	304.00	0.000	0.000	0.026	5.449	11.204	30.880	0.01	14.88	7.08	4.13e-14	2.19e-12	yes	up
c418908_g1	0.00	0.00	0.00	103.00	166.00	162.00	0.000	0.000	0.000	1.609	3.082	3.939	0.00	2.76	4.84	4.21e-14	2.23e-12	yes	up
c420238_g1	0.00	0.00	1.00	146.00	293.00	91.00	0.000	0.000	0.006	3.556	8.534	3.885	0.00	5.18	5.69	4.21e-14	2.23e-12	yes	up
c391195_g1	863.00	635.00	991.00	18483.00	7563.00	35233.00	22.888	23.362	20.369	974.966	470.961	3153.010	21.93	1476.95	6.07	4.21e-14	2.23e-12	yes	up
c422510_g1	2.00	0.00	1.00	131.00	199.00	280.00	0.013	0.000	0.006	1.379	2.483	5.132	0.01	2.85	4.79	4.22e-14	2.23e-12	yes	up
c99729_g1	0.00	0.00	0.00	261.00	80.00	174.00	0.000	0.000	0.000	20.093	7.224	23.002	0.00	17.03	7.42	4.27e-14	2.26e-12	yes	up
c416557_g1	1.00	1.00	5.00	187.00	402.00	181.00	0.020	0.026	0.084	8.505	20.748	13.588	0.05	13.79	6.55	4.29e-14	2.27e-12	yes	up
c418346_g2	0.00	0.00	2.00	123.00	269.00	166.00	0.000	0.000	0.045	4.029	10.106	10.589	0.02	7.87	6.06	4.30e-14	2.27e-12	yes	up
c377741_g1	0.00	0.00	1.00	137.00	105.00	186.00	0.000	0.000	0.006	3.218	2.907	7.589	0.00	4.44	5.47	4.36e-14	2.30e-12	yes	up
c340721_g1	3.00	0.00	1.00	213.00	131.00	423.00	0.578	0.000	0.039	21.174	15.333	74.951	0.21	35.59	6.85	4.39e-14	2.31e-12	yes	up
c419847_g1	0.00	0.00	0.00	101.00	174.00	159.00	0.000	0.000	0.000	2.123	4.192	6.017	0.00	3.93	5.33	4.40e-14	2.32e-12	yes	up
c416062_g2	0.00	0.00	0.00	89.00	182.00	410.00	0.000	0.000	0.000	2.109	5.203	16.985	0.00	7.54	6.26	4.42e-14	2.33e-12	yes	up
c411668_g1	1.00	2.00	7.00	200.00	307.00	275.00	0.020	0.065	0.129	9.208	16.568	21.773	0.08	15.25	6.44	4.43e-14	2.33e-12	yes	up
c416863_g1	2.00	0.00	1.00	119.00	230.00	318.00	0.026	0.000	0.006	3.245	7.249	15.829	0.01	8.26	6.23	4.47e-14	2.35e-12	yes	up
c421124_g1	3.00	0.00	2.00	152.00	216.00	271.00	0.033	0.000	0.019	3.340	7.498	15.395	0.02	8.25	6.13	4.49e-14	2.36e-12	yes	up
c411557_g1	2.00	1.00	0.00	147.00	163.00	292.00	0.013	0.007	0.000	1.690	2.221	5.836	0.01	3.10	4.92	4.52e-14	2.37e-12	yes	up
c403005_g3	0.00	0.00	0.00	70.00	293.00	328.00	0.000	0.000	0.000	3.610	17.791	29.200	0.00	15.67	7.30	4.54e-14	2.37e-12	yes	up
c421720_g1	1.00	1.00	5.00	161.00	239.00	293.00	0.013	0.020	0.052	3.975	6.949	12.522	0.03	7.46	5.85	4.58e-14	2.40e-12	yes	up
c422704_g2	0.00	1.00	1.00	114.00	197.00	189.00	0.000	0.007	0.006	1.352	2.707	4.517	0.00	2.72	4.76	4.59e-14	2.40e-12	yes	up
c411910_g1	0.00	0.00	0.00	142.00	107.00	167.00	0.000	0.000	0.000	7.153	6.338	14.510	0.00	9.12	6.53	4.60e-14	2.40e-12	yes	up
c390602_g1	0.00	2.00	0.00	146.00	239.00	676.00	0.000	0.033	0.000	3.502	6.775	28.134	0.01	11.93	6.80	4.75e-14	2.48e-12	yes	up
c413724_g1	0.00	0.00	0.00	272.00	125.00	95.00	0.000	0.000	0.000	5.936	3.219	3.596	0.00	4.40	5.49	4.76e-14	2.48e-12	yes	up
c420248_g1	1.00	1.00	0.00	108.00	235.00	182.00	0.013	0.013	0.000	2.245	5.776	6.577	0.01	4.63	5.46	4.78e-14	2.49e-12	yes	up
c404719_g1	6286.00	3707.00	9379.00	137.00	45.00	23.00	109.608	88.237	126.991	4.800	1.647	1.283	111.84	2.77	-5.28	4.83e-14	2.51e-12	yes	down
c420530_g2	1.00	1.00	1.00	116.00	216.00	240.00	0.013	0.020	0.013	2.867	6.288	10.281	0.01	6.15	5.77	4.83e-14	2.51e-12	yes	up
c413216_g1	0.00	0.00	0.00	110.00	131.00	196.00	0.000	0.000	0.000	4.151	5.964	12.034	0.00	7.08	6.17	4.85e-14	2.52e-12	yes	up
c379136_g1	1755.00	996.00	1848.00	28.00	15.00	26.00	30.888	24.423	24.609	1.001	0.561	1.572	26.66	1.04	-4.56	4.87e-14	2.53e-12	yes	down
c420351_g1	0.00	0.00	1.00	160.00	95.00	169.00	0.000	0.000	0.006	3.989	2.807	7.336	0.00	4.64	5.53	4.88e-14	2.53e-12	yes	up
c415745_g1	43.00	45.00	77.00	947.00	889.00	1699.00	0.887	1.113	1.186	38.522	42.681	124.876	1.07	65.82	5.82	4.94e-14	2.56e-12	yes	up
c386689_g2	4.00	6.00	13.00	354.00	283.00	885.00	0.053	0.111	0.135	9.249	8.721	40.059	0.10	18.37	6.52	4.95e-14	2.56e-12	yes	up
c418013_g1	0.00	1.00	0.00	121.00	169.00	247.00	0.000	0.020	0.000	3.718	6.126	13.136	0.00	7.29	6.14	4.96e-14	2.57e-12	yes	up
c411450_g2	0.00	1.00	1.00	106.00	181.00	317.00	0.000	0.052	0.032	10.249	19.101	51.840	0.03	25.50	7.66	5.17e-14	2.67e-12	yes	up
c402924_g1	0.00	0.00	0.00	90.00	198.00	176.00	0.000	0.000	0.000	5.922	15.308	19.930	0.00	13.02	7.04	5.21e-14	2.69e-12	yes	up
c416820_g1	2.00	0.00	0.00	117.00	187.00	257.00	0.033	0.000	0.000	3.096	5.789	11.998	0.01	6.60	5.92	5.21e-14	2.69e-12	yes	up
c415653_g3	1.00	0.00	0.00	109.00	126.00	317.00	0.020	0.000	0.000	4.895	6.662	24.592	0.01	11.37	6.75	5.22e-14	2.69e-12	yes	up
c417753_g1	0.00	0.00	0.00	145.00	151.00	1055.00	0.000	0.000	0.000	1.852	2.283	23.309	0.00	8.45	6.42	5.25e-14	2.70e-12	yes	up
c421811_g1	1.00	0.00	1.00	122.00	150.00	250.00	0.013	0.000	0.006	2.704	3.905	9.721	0.01	5.19	5.63	5.33e-14	2.74e-12	yes	up
c413898_g2	0.00	0.00	0.00	114.00	169.00	127.00	0.000	0.000	0.000	5.733	9.557	12.179	0.00	8.85	6.48	5.40e-14	2.78e-12	yes	up
c399743_g1	0.00	0.00	1.00	121.00	140.00	133.00	0.000	0.000	0.013	5.733	7.897	12.558	0.01	8.45	6.34	5.44e-14	2.79e-12	yes	up
c355670_g1	1.00	0.00	1.00	248.00	90.00	219.00	0.039	0.000	0.032	19.795	8.521	29.941	0.03	19.40	7.27	5.45e-14	2.80e-12	yes	up
c402361_g1	0.00	4.00	3.00	203.00	259.00	663.00	0.000	0.312	0.135	23.257	34.659	129.520	0.13	58.77	7.98	5.52e-14	2.83e-12	yes	up
c417619_g1	1.00	2.00	1.00	139.00	202.00	305.00	0.072	0.078	0.013	9.019	14.310	32.994	0.05	17.87	6.92	5.71e-14	2.93e-12	yes	up
c398505_g1	0.00	0.00	3.00	147.00	167.00	542.00	0.000	0.000	0.097	12.994	16.768	80.064	0.04	34.36	7.93	5.73e-14	2.93e-12	yes	up
c302794_g1	8.00	29.00	75.00	3189.00	940.00	2210.00	0.118	0.592	0.857	92.864	32.251	111.378	0.55	79.87	6.95	5.75e-14	2.94e-12	yes	up
c411341_g1	0.00	1.00	2.00	137.00	170.00	349.00	0.000	0.046	0.039	5.720	9.058	37.150	0.03	16.21	7.00	5.75e-14	2.94e-12	yes	up
c406841_g1	0.00	1.00	0.00	103.00	205.00	299.00	0.000	0.039	0.000	5.638	13.187	28.242	0.01	14.76	7.09	5.77e-14	2.94e-12	yes	up
c378855_g1	0.00	0.00	0.00	94.00	179.00	167.00	0.000	0.000	0.000	29.733	65.836	87.762	0.00	58.28	9.19	5.80e-14	2.96e-12	yes	up
c408642_g1	1.00	1.00	1.00	423.00	278.00	81.00	0.020	0.026	0.013	15.779	12.214	5.222	0.02	11.51	6.61	5.86e-14	2.99e-12	yes	up
c420680_g1	1.00	2.00	7.00	173.00	358.00	528.00	0.033	0.039	0.097	5.084	11.852	27.375	0.06	13.88	6.43	5.92e-14	3.01e-12	yes	up
c418387_g1	0.00	0.00	1.00	96.00	145.00	355.00	0.000	0.000	0.006	2.096	3.905	14.184	0.00	6.29	5.96	5.99e-14	3.04e-12	yes	up
c413931_g2	1.00	0.00	2.00	246.00	132.00	952.00	0.020	0.000	0.103	18.781	14.722	121.750	0.05	48.57	8.34	6.06e-14	3.08e-12	yes	up
c421410_g1	2.00	0.00	0.00	119.00	171.00	295.00	0.020	0.000	0.000	3.367	5.165	15.034	0.01	7.43	6.14	6.16e-14	3.13e-12	yes	up
c418086_g2	1.00	0.00	0.00	90.00	190.00	166.00	0.013	0.000	0.000	2.501	6.824	8.547	0.00	5.65	5.78	6.16e-14	3.13e-12	yes	up
c420678_g1	0.00	1.00	0.00	165.00	186.00	121.00	0.000	0.013	0.000	3.772	5.015	4.788	0.00	4.46	5.47	6.19e-14	3.14e-12	yes	up
c421063_g5	0.00	1.00	2.00	178.00	150.00	660.00	0.000	0.033	0.032	9.384	8.771	57.351	0.02	23.65	7.61	6.22e-14	3.15e-12	yes	up
c414383_g1	0.00	1.00	0.00	146.00	128.00	265.00	0.000	0.013	0.000	2.961	3.019	9.251	0.00	4.87	5.59	6.29e-14	3.18e-12	yes	up
c422097_g2	0.00	0.00	0.00	102.00	133.00	228.00	0.000	0.000	0.000	1.785	5.252	10.281	0.00	5.41	5.78	6.30e-14	3.18e-12	yes	up
c417516_g1	3.00	0.00	0.00	138.00	216.00	344.00	0.046	0.000	0.000	4.165	7.673	17.907	0.02	9.38	6.36	6.33e-14	3.20e-12	yes	up
c414946_g1	1.00	1.00	2.00	132.00	196.00	169.00	0.007	0.033	0.013	3.232	6.101	6.523	0.02	5.10	5.49	6.34e-14	3.20e-12	yes	up
c421752_g1	0.00	1.00	2.00	128.00	191.00	243.00	0.000	0.026	0.026	6.950	13.636	28.332	0.02	15.44	7.05	6.34e-14	3.20e-12	yes	up
c418004_g1	0.00	6.00	2.00	244.00	408.00	865.00	0.000	0.143	0.026	9.113	17.978	56.538	0.05	26.12	7.49	6.34e-14	3.20e-12	yes	up
c413796_g1	0.00	0.00	1.00	166.00	90.00	164.00	0.000	0.000	0.006	2.691	1.722	4.788	0.00	3.03	4.93	6.38e-14	3.21e-12	yes	up
c402382_g1	0.00	0.00	0.00	153.00	116.00	731.00	0.000	0.000	0.000	1.852	1.647	15.323	0.00	5.85	5.89	6.39e-14	3.22e-12	yes	up
c398205_g1	0.00	1.00	2.00	126.00	203.00	221.00	0.000	0.078	0.135	25.663	48.757	78.781	0.08	48.75	8.11	6.47e-14	3.25e-12	yes	up
c381911_g2	1.00	0.00	0.00	213.00	116.00	1473.00	0.026	0.000	0.000	10.263	6.562	122.364	0.01	42.91	8.63	6.49e-14	3.26e-12	yes	up
c422078_g1	0.00	0.00	0.00	99.00	150.00	174.00	0.000	0.000	0.000	1.095	1.971	3.361	0.00	2.05	4.42	6.65e-14	3.34e-12	yes	up
c418348_g1	0.00	1.00	2.00	129.00	186.00	237.00	0.000	0.013	0.019	2.907	4.953	9.251	0.01	5.45	5.64	6.72e-14	3.37e-12	yes	up
c422702_g1	0.00	1.00	1.00	113.00	162.00	232.00	0.000	0.007	0.006	1.068	1.809	3.831	0.00	2.13	4.42	6.75e-14	3.38e-12	yes	up
c417879_g2	0.00	0.00	1.00	97.00	147.00	180.00	0.000	0.000	0.006	2.082	3.718	6.704	0.00	3.98	5.31	6.85e-14	3.43e-12	yes	up
c410647_g3	0.00	0.00	0.00	143.00	170.00	1413.00	0.000	0.000	0.000	1.839	2.570	31.495	0.00	11.00	6.79	6.88e-14	3.44e-12	yes	up
c409790_g1	22.00	15.00	10.00	891.00	333.00	2193.00	0.309	0.299	0.110	24.609	10.779	104.548	0.22	44.46	7.11	6.89e-14	3.44e-12	yes	up
c381432_g3	5.00	9.00	12.00	343.00	371.00	1433.00	0.105	0.260	0.193	13.075	17.192	93.941	0.18	38.71	7.12	6.90e-14	3.44e-12	yes	up
c410824_g2	0.00	0.00	1.00	101.00	134.00	189.00	0.000	0.000	0.026	5.571	9.145	18.665	0.01	10.61	6.59	7.11e-14	3.55e-12	yes	up
c396853_g1	0.00	0.00	0.00	109.00	213.00	115.00	0.000	0.000	0.000	10.087	25.015	18.467	0.00	17.19	7.43	7.14e-14	3.56e-12	yes	up
c396221_g2	0.00	2.00	0.00	129.00	229.00	275.00	0.000	0.085	0.000	44.201	114.556	119.058	0.02	88.31	9.52	7.19e-14	3.58e-12	yes	up
c417396_g2	1.00	0.00	0.00	108.00	198.00	116.00	0.007	0.000	0.000	1.230	2.657	2.313	0.00	1.99	4.35	7.26e-14	3.61e-12	yes	up
c363400_g1	0.00	0.00	0.00	143.00	212.00	2211.00	0.000	0.000	0.000	2.961	5.190	79.486	0.00	26.71	8.07	7.27e-14	3.61e-12	yes	up
c416407_g2	0.00	4.00	6.00	195.00	394.00	357.00	0.000	0.130	0.110	9.519	24.565	32.344	0.08	21.01	6.89	7.27e-14	3.61e-12	yes	up
c420887_g2	0.00	1.00	0.00	110.00	181.00	242.00	0.000	0.026	0.000	3.651	6.238	12.739	0.01	7.18	6.10	7.30e-14	3.62e-12	yes	up
c419075_g2	0.00	4.00	2.00	286.00	174.00	416.00	0.000	0.059	0.019	6.260	4.392	15.756	0.02	8.55	6.14	7.34e-14	3.64e-12	yes	up
c420943_g2	7.00	16.00	27.00	786.00	377.00	1377.00	0.105	0.332	0.316	59.764	48.707	679.038	0.25	243.01	9.44	7.38e-14	3.65e-12	yes	up
c417859_g1	0.00	0.00	0.00	91.00	158.00	201.00	0.000	0.000	0.000	2.245	4.591	8.583	0.00	4.87	5.64	7.39e-14	3.66e-12	yes	up
c409547_g1	0.00	0.00	0.00	110.00	140.00	147.00	0.000	0.000	0.000	7.761	11.703	18.141	0.00	12.10	6.93	7.48e-14	3.70e-12	yes	up
c413559_g2	3.00	2.00	2.00	149.00	220.00	459.00	1.348	1.315	0.735	149.721	263.308	745.027	1.08	363.93	8.27	7.50e-14	3.70e-12	yes	up
c409972_g1	14.00	6.00	18.00	346.00	405.00	463.00	0.322	0.150	0.277	15.347	21.097	32.326	0.26	22.23	5.95	7.58e-14	3.74e-12	yes	up
c421594_g5	0.00	0.00	1.00	121.00	104.00	283.00	0.000	0.000	0.006	1.568	1.597	6.378	0.00	3.03	4.93	7.62e-14	3.76e-12	yes	up
c418675_g1	1.00	1.00	0.00	105.00	170.00	267.00	0.118	0.033	0.000	7.626	13.786	45.516	0.05	20.93	7.16	7.64e-14	3.76e-12	yes	up
c396694_g1	0.00	0.00	0.00	90.00	185.00	594.00	0.000	0.000	0.000	4.097	9.919	45.498	0.00	18.36	7.53	7.67e-14	3.78e-12	yes	up
c422758_g1	0.00	1.00	0.00	124.00	241.00	143.00	0.000	0.007	0.000	0.892	2.009	1.861	0.00	1.53	4.00	7.73e-14	3.80e-12	yes	up
c419391_g1	0.00	0.00	1.00	102.00	144.00	155.00	0.000	0.000	0.013	3.854	6.126	9.920	0.01	6.38	5.94	7.80e-14	3.83e-12	yes	up
c416859_g1	0.00	0.00	0.00	89.00	198.00	158.00	0.000	0.000	0.000	2.637	6.924	8.077	0.00	5.59	5.83	7.82e-14	3.84e-12	yes	up
c376901_g1	1.00	1.00	0.00	133.00	253.00	1710.00	0.013	0.020	0.000	3.178	7.111	70.632	0.01	24.71	7.83	7.93e-14	3.89e-12	yes	up
c414129_g1	1.00	0.00	2.00	108.00	200.00	179.00	0.013	0.000	0.019	2.380	5.252	7.011	0.01	4.66	5.40	8.11e-14	3.98e-12	yes	up
c413559_g3	0.00	2.00	2.00	205.00	137.00	400.00	0.000	0.072	0.039	10.127	7.960	34.096	0.03	16.69	6.97	8.28e-14	4.06e-12	yes	up
c389144_g1	0.00	0.00	0.00	192.00	100.00	920.00	0.000	0.000	0.000	11.371	7.061	94.285	0.00	35.04	8.46	8.29e-14	4.06e-12	yes	up
c408445_g2	1.00	0.00	0.00	81.00	175.00	244.00	0.092	0.000	0.000	15.211	38.227	86.407	0.03	43.72	8.39	8.30e-14	4.06e-12	yes	up
c408465_g1	0.00	0.00	2.00	126.00	170.00	181.00	0.000	0.000	0.032	5.436	8.646	13.498	0.01	8.85	6.30	8.34e-14	4.07e-12	yes	up
c422065_g1	0.00	0.00	0.00	112.00	178.00	115.00	0.000	0.000	0.000	2.353	3.768	3.271	0.00	3.06	4.98	8.38e-14	4.09e-12	yes	up
c394384_g11	0.00	1.00	0.00	142.00	143.00	541.00	0.000	0.013	0.000	2.285	2.707	15.052	0.00	6.26	5.95	8.48e-14	4.14e-12	yes	up
c420076_g1	3.00	1.00	2.00	155.00	178.00	375.00	0.046	0.020	0.019	4.354	5.889	18.232	0.03	9.01	6.15	8.50e-14	4.14e-12	yes	up
c350399_g1	0.00	1.00	0.00	184.00	101.00	343.00	0.000	0.026	0.000	6.909	4.616	22.297	0.01	10.84	6.69	8.52e-14	4.15e-12	yes	up
c413757_g1	0.00	0.00	0.00	100.00	129.00	222.00	0.000	0.000	0.000	0.892	1.347	3.433	0.00	1.80	4.25	8.53e-14	4.15e-12	yes	up
c420207_g1	0.00	1.00	0.00	123.00	169.00	177.00	0.000	0.013	0.000	2.190	3.543	5.457	0.00	3.59	5.16	8.54e-14	4.15e-12	yes	up
c420808_g1	0.00	1.00	1.00	107.00	162.00	330.00	0.000	0.007	0.006	1.433	2.570	7.697	0.00	3.67	5.18	8.59e-14	4.17e-12	yes	up
c410173_g1	0.00	1.00	1.00	106.00	167.00	247.00	0.000	0.033	0.006	4.354	8.983	16.208	0.01	9.34	6.42	8.65e-14	4.20e-12	yes	up
c419551_g3	0.00	1.00	1.00	101.00	181.00	245.00	0.000	0.026	0.013	8.072	19.712	28.838	0.01	17.90	7.33	8.67e-14	4.21e-12	yes	up
c397354_g1	834.00	777.00	1189.00	12278.00	8715.00	22588.00	13.232	17.044	14.641	383.937	321.098	1225.069	14.75	618.18	5.38	8.76e-14	4.25e-12	yes	up
c415586_g1	0.00	0.00	2.00	107.00	197.00	228.00	0.000	0.000	0.052	11.682	31.552	39.318	0.02	26.10	7.75	8.79e-14	4.26e-12	yes	up
c372614_g1	1.00	1.00	1.00	137.00	244.00	139.00	0.020	0.033	0.019	5.814	12.177	10.191	0.02	9.08	6.23	8.87e-14	4.29e-12	yes	up
c422570_g1	2.00	1.00	1.00	120.00	270.00	216.00	0.020	0.013	0.006	2.650	7.037	8.276	0.01	5.69	5.69	9.11e-14	4.41e-12	yes	up
c415257_g1	1.00	0.00	0.00	106.00	119.00	192.00	0.020	0.000	0.000	2.407	3.269	7.372	0.01	4.17	5.32	9.17e-14	4.43e-12	yes	up
c387049_g1	0.00	1.00	0.00	163.00	225.00	1823.00	0.000	0.072	0.000	15.617	25.239	296.478	0.02	103.21	9.78	9.22e-14	4.45e-12	yes	up
c405533_g1	0.00	0.00	0.00	99.00	128.00	283.00	0.000	0.000	0.000	3.042	4.641	15.034	0.00	7.15	6.18	9.25e-14	4.46e-12	yes	up
c421751_g3	2.00	0.00	0.00	102.00	219.00	234.00	0.046	0.000	0.000	4.759	12.002	18.828	0.02	11.22	6.62	9.46e-14	4.56e-12	yes	up
c375032_g1	0.00	0.00	1.00	91.00	194.00	797.00	0.000	0.000	0.019	3.827	9.582	57.803	0.01	21.86	7.67	9.56e-14	4.60e-12	yes	up
c418085_g1	1.00	0.00	0.00	110.00	183.00	111.00	0.007	0.000	0.000	2.745	6.612	4.788	0.00	4.55	5.50	9.58e-14	4.61e-12	yes	up
c419579_g1	1.00	1.00	2.00	113.00	175.00	275.00	0.013	0.020	0.019	2.745	5.015	11.600	0.02	6.11	5.73	9.62e-14	4.63e-12	yes	up
c421968_g2	2.00	1.00	2.00	129.00	185.00	246.00	0.020	0.013	0.013	3.286	4.479	9.667	0.02	5.57	5.62	9.94e-14	4.78e-12	yes	up
c422368_g1	0.00	0.00	0.00	91.00	178.00	150.00	0.000	0.000	0.000	2.217	5.115	6.324	0.00	4.34	5.47	1.03e-13	4.92e-12	yes	up
c420756_g1	1.00	0.00	0.00	106.00	159.00	124.00	0.026	0.000	0.000	5.463	9.619	11.004	0.01	8.41	6.29	1.03e-13	4.94e-12	yes	up
c407691_g1	0.00	0.00	0.00	109.00	206.00	108.00	0.000	0.000	0.000	3.637	8.109	6.234	0.00	5.79	5.88	1.03e-13	4.95e-12	yes	up
c403547_g2	8.00	5.00	9.00	505.00	165.00	609.00	0.434	0.371	0.380	55.329	21.135	113.908	0.40	62.51	6.98	1.05e-13	5.01e-12	yes	up
c421327_g1	0.00	0.00	0.00	106.00	118.00	196.00	0.000	0.000	0.000	1.798	2.408	5.909	0.00	3.22	5.05	1.05e-13	5.01e-12	yes	up
c399307_g1	1.00	1.00	1.00	184.00	225.00	106.00	0.099	0.137	0.077	38.279	54.895	37.349	0.10	43.09	7.76	1.05e-13	5.01e-12	yes	up
c421258_g1	0.00	0.00	0.00	124.00	155.00	106.00	0.000	0.000	0.000	1.798	2.620	2.674	0.00	2.31	4.59	1.05e-13	5.02e-12	yes	up
c412803_g1	3.00	1.00	1.00	146.00	165.00	288.00	0.033	0.013	0.006	3.367	4.491	11.528	0.02	6.17	5.75	1.06e-13	5.04e-12	yes	up
c422623_g1	1.00	0.00	1.00	121.00	194.00	137.00	0.007	0.000	0.006	1.109	2.108	2.186	0.00	1.74	4.13	1.06e-13	5.07e-12	yes	up
c419771_g1	1.00	1.00	2.00	107.00	184.00	301.00	0.013	0.020	0.019	2.799	5.677	13.606	0.02	6.94	5.91	1.07e-13	5.07e-12	yes	up
c419162_g1	0.00	0.00	0.00	92.00	137.00	250.00	0.000	0.000	0.000	3.096	5.015	13.046	0.00	6.68	6.08	1.07e-13	5.07e-12	yes	up
c418734_g3	2.00	0.00	0.00	144.00	283.00	118.00	0.013	0.000	0.000	1.704	3.955	2.421	0.00	2.61	4.70	1.07e-13	5.10e-12	yes	up
c418333_g1	0.00	2.00	1.00	137.00	177.00	217.00	0.000	0.026	0.006	2.745	4.329	7.679	0.01	4.72	5.47	1.08e-13	5.11e-12	yes	up
c412255_g2	0.00	2.00	1.00	121.00	207.00	244.00	0.000	0.052	0.013	4.029	8.471	14.979	0.02	8.69	6.22	1.08e-13	5.14e-12	yes	up
c418110_g5	0.00	0.00	2.00	140.00	129.00	221.00	0.000	0.000	0.064	12.061	13.013	32.615	0.03	18.55	7.20	1.08e-13	5.15e-12	yes	up
c349609_g1	0.00	1.00	0.00	145.00	118.00	264.00	0.000	0.033	0.000	6.328	6.051	19.876	0.01	10.33	6.59	1.09e-13	5.15e-12	yes	up
c399789_g2	0.00	3.00	1.00	156.00	229.00	235.00	0.000	0.046	0.006	3.272	5.677	8.565	0.01	5.60	5.65	1.09e-13	5.17e-12	yes	up
c396965_g1	2.00	2.00	1.00	123.00	255.00	462.00	0.053	0.072	0.019	6.571	17.679	48.245	0.04	22.53	7.30	1.10e-13	5.19e-12	yes	up
c420236_g1	0.00	1.00	1.00	112.00	145.00	249.00	0.000	0.013	0.006	1.893	2.882	7.264	0.01	3.81	5.21	1.15e-13	5.42e-12	yes	up
c421517_g1	0.00	1.00	0.00	119.00	179.00	162.00	0.000	0.013	0.000	2.867	5.240	6.360	0.00	4.65	5.52	1.15e-13	5.42e-12	yes	up
c407768_g2	27.00	17.00	17.00	621.00	487.00	446.00	0.500	0.443	0.245	22.716	21.135	28.658	0.38	24.02	5.66	1.15e-13	5.44e-12	yes	up
c417873_g1	0.00	1.00	1.00	82.00	245.00	291.00	0.000	0.013	0.006	1.771	6.350	11.853	0.01	6.21	5.90	1.17e-13	5.50e-12	yes	up
c414195_g2	0.00	0.00	0.00	106.00	114.00	294.00	0.000	0.000	0.000	1.285	1.634	6.198	0.00	2.87	4.89	1.17e-13	5.53e-12	yes	up
c407171_g3	0.00	0.00	0.00	90.00	160.00	162.00	0.000	0.000	0.000	6.044	12.576	18.647	0.00	11.84	6.90	1.18e-13	5.55e-12	yes	up
c419788_g3	1.00	0.00	3.00	118.00	203.00	262.00	0.007	0.000	0.013	4.029	9.345	26.760	0.01	12.51	6.87	1.18e-13	5.57e-12	yes	up
c378652_g2	393.00	265.00	455.00	2.00	1.00	0.00	7.125	6.586	6.379	0.068	0.037	0.000	6.68	0.04	-5.62	1.18e-13	5.57e-12	yes	down
c392413_g1	0.00	0.00	0.00	103.00	147.00	617.00	0.000	0.000	0.000	0.879	1.485	9.197	0.00	3.57	5.20	1.20e-13	5.65e-12	yes	up
c421078_g1	1.00	0.00	1.00	115.00	229.00	134.00	0.007	0.000	0.006	2.096	4.891	4.228	0.00	3.59	5.14	1.22e-13	5.71e-12	yes	up
c420243_g1	0.00	0.00	2.00	110.00	193.00	186.00	0.000	0.000	0.013	2.339	5.415	7.697	0.01	4.90	5.57	1.23e-13	5.77e-12	yes	up
c397116_g1	0.00	0.00	0.00	152.00	81.00	253.00	0.000	0.000	0.000	7.004	3.818	18.683	0.00	9.55	6.59	1.24e-13	5.83e-12	yes	up
c396650_g3	0.00	0.00	0.00	99.00	153.00	139.00	0.000	0.000	0.000	2.190	4.042	5.493	0.00	3.75	5.27	1.25e-13	5.83e-12	yes	up
c419021_g2	1.00	0.00	2.00	96.00	184.00	243.00	0.013	0.000	0.013	2.001	4.479	8.764	0.01	4.80	5.48	1.25e-13	5.84e-12	yes	up
c360032_g1	0.00	0.00	0.00	119.00	99.00	239.00	0.000	0.000	0.000	3.110	3.044	10.805	0.00	5.41	5.78	1.25e-13	5.84e-12	yes	up
c416032_g1	0.00	0.00	0.00	81.00	166.00	216.00	0.000	0.000	0.000	1.636	5.951	9.233	0.00	5.25	5.74	1.25e-13	5.84e-12	yes	up
c413280_g3	17.00	18.00	52.00	1119.00	449.00	950.00	0.394	1.067	0.928	35.980	19.912	50.612	0.78	35.47	5.33	1.25e-13	5.84e-12	yes	up
c388601_g1	0.00	0.00	0.00	100.00	151.00	622.00	0.000	0.000	0.000	1.312	2.346	14.220	0.00	5.52	5.81	1.27e-13	5.91e-12	yes	up
c246468_g1	0.00	0.00	0.00	96.00	188.00	909.00	0.000	0.000	0.000	8.856	20.299	143.505	0.00	52.94	9.05	1.28e-13	5.98e-12	yes	up
c418239_g1	1.00	0.00	2.00	116.00	183.00	146.00	0.013	0.000	0.019	3.380	6.350	7.101	0.01	5.41	5.62	1.30e-13	6.05e-12	yes	up
c422667_g2	0.00	0.00	2.00	110.00	233.00	161.00	0.000	0.000	0.052	7.085	17.616	17.834	0.02	13.55	6.80	1.30e-13	6.07e-12	yes	up
c411260_g1	0.00	1.00	1.00	114.00	140.00	228.00	0.000	0.013	0.006	2.623	3.631	10.444	0.01	5.29	5.67	1.31e-13	6.10e-12	yes	up
c378561_g1	156.00	170.00	242.00	4267.00	2762.00	16811.00	2.504	3.742	3.003	134.740	102.716	918.328	3.01	361.08	6.86	1.31e-13	6.10e-12	yes	up
c409639_g3	3.00	2.00	1.00	154.00	192.00	583.00	0.145	0.137	0.039	15.117	22.058	97.826	0.10	42.17	7.74	1.31e-13	6.10e-12	yes	up
c410762_g1	1.00	0.00	1.00	91.00	188.00	321.00	0.020	0.000	0.019	4.110	10.018	25.116	0.01	12.25	6.75	1.32e-13	6.11e-12	yes	up
c416152_g1	3.00	4.00	4.00	188.00	223.00	593.00	0.164	0.306	0.174	20.904	28.970	112.516	0.20	50.98	7.40	1.32e-13	6.13e-12	yes	up
c420819_g3	4.00	0.00	0.00	142.00	242.00	619.00	0.112	0.000	0.000	5.841	11.927	45.028	0.04	19.52	7.16	1.33e-13	6.15e-12	yes	up
c422210_g1	0.00	0.00	0.00	88.00	143.00	206.00	0.000	0.000	0.000	69.526	133.457	264.785	0.00	147.96	10.53	1.33e-13	6.15e-12	yes	up
c399951_g1	2.00	1.00	1.00	108.00	242.00	294.00	0.072	0.052	0.032	8.234	26.524	40.493	0.05	23.56	7.30	1.34e-13	6.19e-12	yes	up
c407757_g1	0.00	1.00	5.00	239.00	152.00	336.00	0.000	0.013	0.045	5.476	4.130	13.335	0.02	7.43	5.94	1.36e-13	6.26e-12	yes	up
c422117_g1	0.00	0.00	1.00	89.00	169.00	146.00	0.000	0.000	0.000	1.433	2.433	6.668	0.00	3.32	5.09	1.36e-13	6.27e-12	yes	up
c416213_g2	0.00	0.00	1.00	96.00	168.00	129.00	0.000	0.000	0.006	1.582	3.256	3.686	0.00	2.73	4.79	1.36e-13	6.27e-12	yes	up
c420663_g1	2.00	1.00	3.00	137.00	215.00	220.00	0.013	0.013	0.019	2.163	4.017	6.053	0.02	3.90	5.11	1.36e-13	6.27e-12	yes	up
c398418_g1	2.00	0.00	0.00	272.00	98.00	923.00	0.046	0.000	0.000	12.710	5.315	71.554	0.02	28.18	7.94	1.36e-13	6.27e-12	yes	up
c415589_g1	1.00	1.00	1.00	121.00	155.00	253.00	0.020	0.026	0.013	5.963	9.033	19.713	0.02	11.05	6.56	1.36e-13	6.28e-12	yes	up
c422303_g3	1.00	0.00	1.00	116.00	147.00	178.00	0.007	0.000	0.006	2.123	3.181	5.674	0.00	3.52	5.11	1.39e-13	6.37e-12	yes	up
c289831_g1	0.00	0.00	0.00	278.00	57.00	368.00	0.000	0.000	0.000	10.276	2.483	23.526	0.00	11.88	6.90	1.39e-13	6.38e-12	yes	up
c398900_g1	0.00	0.00	1.00	98.00	226.00	1499.00	0.000	0.000	0.006	1.785	4.866	47.413	0.00	16.48	7.34	1.39e-13	6.41e-12	yes	up
c391201_g1	0.00	0.00	0.00	92.00	130.00	251.00	0.000	0.000	0.000	19.119	31.390	87.690	0.00	43.54	8.77	1.40e-13	6.41e-12	yes	up
c418702_g1	1.00	0.00	4.00	127.00	267.00	291.00	0.013	0.000	0.045	3.962	9.906	16.642	0.02	9.60	6.30	1.40e-13	6.41e-12	yes	up
c349089_g1	0.00	0.00	0.00	126.00	149.00	1079.00	0.000	0.000	0.000	5.043	7.012	74.553	0.00	26.59	8.06	1.40e-13	6.41e-12	yes	up
c391201_g2	1.00	0.00	2.00	97.00	171.00	302.00	0.105	0.000	0.168	21.161	43.342	110.619	0.11	54.92	8.06	1.40e-13	6.43e-12	yes	up
c380478_g4	0.00	0.00	1.00	222.00	127.00	80.00	0.000	0.000	0.013	8.802	5.926	5.475	0.01	6.92	6.06	1.41e-13	6.47e-12	yes	up
c418071_g2	0.00	0.00	1.00	89.00	132.00	268.00	0.000	0.000	0.006	2.069	3.631	10.823	0.00	5.19	5.69	1.42e-13	6.47e-12	yes	up
c419357_g2	0.00	0.00	1.00	86.00	141.00	210.00	0.000	0.000	0.006	1.257	2.408	14.690	0.00	5.66	5.81	1.42e-13	6.49e-12	yes	up
c398762_g2	2.00	2.00	3.00	199.00	502.00	136.00	0.125	0.176	0.148	25.407	74.782	29.543	0.15	41.78	7.41	1.42e-13	6.49e-12	yes	up
c404242_g1	0.00	1.00	1.00	110.00	143.00	234.00	0.000	0.046	0.026	7.356	12.576	31.693	0.02	16.29	7.07	1.43e-13	6.53e-12	yes	up
c419540_g2	0.00	0.00	1.00	88.00	166.00	149.00	0.000	0.000	0.006	1.541	3.418	4.499	0.00	3.01	4.92	1.44e-13	6.55e-12	yes	up
c419214_g4	11.00	11.00	9.00	436.00	260.00	558.00	0.105	0.169	0.071	8.951	6.363	20.219	0.11	11.55	5.82	1.45e-13	6.62e-12	yes	up
c354715_g1	0.00	0.00	0.00	156.00	124.00	1201.00	0.000	0.000	0.000	8.072	6.837	96.778	0.00	34.43	8.43	1.48e-13	6.74e-12	yes	up
c393852_g1	0.00	2.00	2.00	119.00	234.00	366.00	0.000	0.820	0.470	75.733	175.077	380.229	0.40	197.93	8.64	1.48e-13	6.74e-12	yes	up
c568453_g1	0.00	0.00	0.00	109.00	105.00	214.00	0.000	0.000	0.000	8.451	9.532	28.459	0.00	14.81	7.22	1.50e-13	6.80e-12	yes	up
c389498_g1	1.00	2.00	1.00	127.00	214.00	222.00	0.079	0.247	0.071	27.597	65.475	65.121	0.12	50.51	7.87	1.50e-13	6.81e-12	yes	up
c404889_g1	3484.00	2589.00	4042.00	36482.00	33501.00	28920.00	66.928	68.285	59.903	1360.931	1464.884	1869.848	64.27	1546.15	4.59	1.51e-13	6.86e-12	yes	up
c419574_g1	1.00	1.00	1.00	123.00	162.00	196.00	0.007	0.007	0.006	2.272	3.294	5.891	0.01	3.68	5.15	1.53e-13	6.92e-12	yes	up
c400184_g1	3.00	0.00	3.00	131.00	228.00	227.00	0.092	0.000	0.071	7.775	15.895	23.201	0.06	14.91	6.54	1.53e-13	6.95e-12	yes	up
c406758_g1	0.00	0.00	0.00	105.00	112.00	189.00	0.000	0.000	0.000	1.609	2.034	5.023	0.00	2.77	4.84	1.55e-13	7.01e-12	yes	up
c404642_g1	0.00	1.00	0.00	117.00	191.00	800.00	0.000	0.007	0.000	1.582	3.044	18.738	0.00	7.20	6.17	1.56e-13	7.04e-12	yes	up
c393121_g1	2.00	0.00	0.00	195.00	135.00	1047.00	0.046	0.000	0.000	8.072	6.350	76.360	0.02	28.12	7.93	1.58e-13	7.12e-12	yes	up
c422596_g3	0.00	0.00	1.00	87.00	144.00	423.00	0.000	0.000	0.032	6.855	13.300	57.171	0.01	23.99	7.73	1.58e-13	7.12e-12	yes	up
c419662_g1	1.00	1.00	0.00	91.00	183.00	281.00	0.066	0.026	0.000	5.949	14.984	31.964	0.03	16.56	7.02	1.58e-13	7.12e-12	yes	up
c421943_g2	0.00	0.00	1.00	95.00	145.00	143.00	0.000	0.000	0.006	0.946	9.744	2.494	0.00	4.11	5.36	1.60e-13	7.22e-12	yes	up
c417130_g1	0.00	0.00	2.00	113.00	151.00	264.00	0.000	0.000	0.013	2.055	3.206	8.402	0.01	4.32	5.39	1.60e-13	7.22e-12	yes	up
c392211_g3	2.00	1.00	0.00	413.00	72.00	523.00	0.033	0.020	0.000	12.345	2.533	27.068	0.02	13.78	6.90	1.61e-13	7.23e-12	yes	up
c309295_g1	0.00	0.00	0.00	88.00	134.00	293.00	0.000	0.000	0.000	2.921	5.090	16.678	0.00	7.73	6.29	1.63e-13	7.35e-12	yes	up
c361095_g1	0.00	0.00	0.00	316.00	118.00	82.00	0.000	0.000	0.000	9.979	4.392	4.481	0.00	6.61	6.07	1.64e-13	7.39e-12	yes	up
c383246_g1	0.00	0.00	0.00	170.00	273.00	68.00	0.000	0.000	0.000	31.762	59.324	21.430	0.00	37.09	8.54	1.65e-13	7.40e-12	yes	up
c412578_g3	42510.00	29863.00	57526.00	1338.00	697.00	290.00	534.843	507.895	552.329	32.640	20.361	11.871	535.78	22.62	-4.56	1.65e-13	7.40e-12	yes	down
c410497_g1	0.00	0.00	0.00	95.00	139.00	154.00	0.000	0.000	0.000	1.596	2.670	4.517	0.00	2.81	4.86	1.65e-13	7.42e-12	yes	up
c401368_g3	0.00	0.00	0.00	100.00	114.00	205.00	0.000	0.000	0.000	2.934	3.942	10.390	0.00	5.49	5.80	1.72e-13	7.73e-12	yes	up
c401029_g2	0.00	0.00	0.00	101.00	115.00	186.00	0.000	0.000	0.000	15.063	19.987	47.052	0.00	26.21	8.04	1.75e-13	7.82e-12	yes	up
c418054_g1	0.00	0.00	1.00	104.00	119.00	149.00	0.000	0.000	0.006	1.109	1.497	2.747	0.00	1.72	4.15	1.75e-13	7.83e-12	yes	up
c412914_g1	0.00	0.00	0.00	85.00	150.00	177.00	0.000	0.000	0.000	1.893	3.967	6.939	0.00	4.05	5.37	1.76e-13	7.85e-12	yes	up
c416373_g1	1.00	6.00	9.00	213.00	547.00	466.00	0.020	0.143	0.122	7.856	29.955	55.111	0.09	28.87	7.23	1.76e-13	7.86e-12	yes	up
c420565_g2	0.00	0.00	3.00	104.00	204.00	470.00	0.000	0.000	0.077	7.058	15.994	55.581	0.03	24.42	7.53	1.76e-13	7.86e-12	yes	up
c418553_g3	0.00	3.00	1.00	144.00	209.00	358.00	0.000	0.059	0.013	4.259	7.785	21.358	0.02	10.49	6.47	1.77e-13	7.87e-12	yes	up
c420587_g2	0.00	0.00	1.00	99.00	159.00	120.00	0.000	0.000	0.006	1.785	4.192	4.120	0.00	3.23	5.02	1.77e-13	7.87e-12	yes	up
c394661_g2	3253.00	1616.00	6178.00	87.00	47.00	31.00	24.038	16.334	35.203	1.257	0.798	0.777	26.93	0.97	-4.66	1.77e-13	7.88e-12	yes	down
c419284_g1	1.00	0.00	0.00	88.00	139.00	175.00	0.007	0.000	0.000	1.379	2.583	4.770	0.00	2.77	4.81	1.77e-13	7.88e-12	yes	up
c417224_g1	1.00	1.00	1.00	108.00	174.00	246.00	0.033	0.046	0.026	6.788	12.850	26.616	0.03	14.62	6.79	1.79e-13	7.96e-12	yes	up
c375693_g2	0.00	0.00	0.00	101.00	200.00	1326.00	0.000	0.000	0.000	3.232	7.536	73.415	0.00	25.70	8.01	1.80e-13	7.98e-12	yes	up
c422067_g2	0.00	2.00	1.00	116.00	242.00	190.00	0.000	0.013	0.006	1.528	4.454	4.788	0.01	3.41	5.05	1.80e-13	8.01e-12	yes	up
c422116_g1	0.00	2.00	0.00	115.00	227.00	429.00	0.000	0.020	0.000	1.609	3.743	10.408	0.00	4.91	5.58	1.81e-13	8.04e-12	yes	up
c422465_g1	0.00	1.00	1.00	108.00	180.00	150.00	0.000	0.013	0.006	2.042	3.893	4.590	0.01	3.38	5.04	1.82e-13	8.05e-12	yes	up
c408709_g1	1.00	0.00	0.00	91.00	123.00	210.00	0.007	0.000	0.000	1.744	2.770	6.957	0.00	3.63	5.19	1.84e-13	8.17e-12	yes	up
c416983_g2	0.00	0.00	0.00	92.00	137.00	165.00	0.000	0.000	0.000	3.313	5.814	10.281	0.00	6.18	5.97	1.85e-13	8.17e-12	yes	up
c387202_g1	0.00	0.00	0.00	84.00	268.00	131.00	0.000	0.000	0.000	21.539	79.885	55.653	0.00	49.69	8.96	1.85e-13	8.19e-12	yes	up
c398800_g1	1.00	0.00	0.00	117.00	155.00	98.00	0.013	0.000	0.000	2.731	4.267	3.957	0.00	3.57	5.14	1.86e-13	8.21e-12	yes	up
c331336_g1	1.00	0.00	1.00	256.00	104.00	122.00	0.039	0.000	0.032	19.471	9.282	15.937	0.03	15.28	6.92	1.87e-13	8.25e-12	yes	up
c421298_g2	0.00	2.00	7.00	166.00	345.00	401.00	0.000	0.039	0.084	5.801	13.512	24.809	0.05	13.89	6.59	1.87e-13	8.26e-12	yes	up
c381393_g1	14.00	8.00	15.00	669.00	288.00	302.00	0.105	0.085	0.090	10.046	5.090	7.860	0.09	7.87	5.36	1.87e-13	8.26e-12	yes	up
c382360_g1	0.00	0.00	0.00	114.00	119.00	588.00	0.000	0.000	0.000	1.298	1.597	11.618	0.00	4.50	5.52	1.88e-13	8.28e-12	yes	up
c416291_g6	1.00	3.00	0.00	134.00	264.00	238.00	0.099	0.403	0.000	26.975	61.794	80.661	0.13	53.82	7.87	1.88e-13	8.29e-12	yes	up
c381306_g1	0.00	0.00	0.00	121.00	113.00	123.00	0.000	0.000	0.000	3.908	4.304	6.866	0.00	4.92	5.65	1.88e-13	8.29e-12	yes	up
c397085_g1	0.00	1.00	0.00	110.00	188.00	156.00	0.000	0.026	0.000	4.246	8.546	10.408	0.01	7.42	6.14	1.91e-13	8.38e-12	yes	up
c421481_g1	1.00	0.00	1.00	111.00	196.00	134.00	0.013	0.000	0.013	3.583	7.448	7.481	0.01	5.94	5.78	1.91e-13	8.39e-12	yes	up
c416346_g1	0.00	0.00	0.00	90.00	125.00	241.00	0.000	0.000	0.000	2.596	4.242	12.016	0.00	5.94	5.92	1.92e-13	8.44e-12	yes	up
c416306_g3	0.00	0.00	1.00	93.00	146.00	139.00	0.000	0.000	0.019	3.340	6.213	7.119	0.01	5.36	5.66	1.92e-13	8.44e-12	yes	up
c402220_g1	3.00	2.00	4.00	143.00	216.00	482.00	0.066	0.065	0.238	11.750	23.592	56.105	0.14	28.75	6.92	1.94e-13	8.50e-12	yes	up
c419090_g1	0.00	1.00	0.00	110.00	154.00	199.00	0.000	0.013	0.000	2.177	3.743	7.679	0.00	4.31	5.42	1.94e-13	8.51e-12	yes	up
c413397_g2	0.00	0.00	0.00	79.00	197.00	153.00	0.000	0.000	0.000	10.438	30.354	34.367	0.00	23.75	7.90	2.00e-13	8.77e-12	yes	up
c421287_g1	0.00	1.00	3.00	137.00	144.00	365.00	0.000	0.020	0.045	4.746	5.589	22.279	0.02	10.29	6.39	2.01e-13	8.77e-12	yes	up
c298873_g1	0.00	0.00	0.00	153.00	171.00	2480.00	0.000	0.000	0.000	6.058	7.972	169.760	0.00	55.98	9.13	2.01e-13	8.78e-12	yes	up
c403272_g1	0.00	0.00	1.00	98.00	112.00	319.00	0.000	0.000	0.019	4.516	6.263	25.767	0.01	11.46	6.74	2.01e-13	8.78e-12	yes	up
c421556_g2	2.00	0.00	1.00	115.00	212.00	190.00	0.013	0.000	0.006	2.299	12.701	7.300	0.01	6.99	6.05	2.02e-13	8.82e-12	yes	up
c417987_g1	2.00	3.00	7.00	173.00	398.00	236.00	0.026	0.059	0.122	5.638	16.256	21.159	0.07	13.57	6.29	2.03e-13	8.84e-12	yes	up
c418277_g1	0.00	0.00	3.00	152.00	116.00	324.00	0.000	0.000	0.032	3.854	3.443	14.130	0.01	6.82	5.93	2.03e-13	8.85e-12	yes	up
c420810_g1	0.00	0.00	0.00	132.00	175.00	85.00	0.000	0.000	0.000	2.853	5.090	3.542	0.00	3.75	5.27	2.03e-13	8.85e-12	yes	up
c411768_g2	1.00	0.00	2.00	103.00	172.00	168.00	0.026	0.000	0.039	5.057	9.931	14.220	0.03	9.31	6.23	2.07e-13	9.03e-12	yes	up
c361059_g1	0.00	0.00	0.00	123.00	92.00	355.00	0.000	0.000	0.000	11.236	9.831	55.508	0.00	24.15	7.92	2.09e-13	9.06e-12	yes	up
c420451_g2	0.00	0.00	0.00	112.00	107.00	151.00	0.000	0.000	0.000	2.677	3.057	6.541	0.00	3.96	5.34	2.10e-13	9.10e-12	yes	up
c413897_g2	3.00	1.00	0.00	121.00	219.00	317.00	0.059	0.026	0.000	3.543	8.521	21.051	0.03	10.34	6.37	2.13e-13	9.23e-12	yes	up
c395597_g6	104.00	161.00	83.00	3740.00	2721.00	1532.00	0.927	1.985	0.574	65.470	56.093	46.402	1.03	56.85	5.65	2.14e-13	9.26e-12	yes	up
c251280_g1	6.00	4.00	9.00	287.00	235.00	1318.00	0.250	0.221	0.296	24.284	23.542	192.201	0.26	74.66	7.69	2.14e-13	9.27e-12	yes	up
c421719_g1	0.00	1.00	1.00	112.00	146.00	166.00	0.000	0.013	0.006	2.975	3.169	6.469	0.01	4.09	5.31	2.15e-13	9.33e-12	yes	up
c414392_g1	0.00	1.00	0.00	95.00	175.00	290.00	0.000	0.026	0.000	3.178	6.887	16.768	0.01	8.41	6.32	2.16e-13	9.35e-12	yes	up
c404063_g3	8.00	3.00	7.00	276.00	337.00	2416.00	0.440	0.078	0.213	16.266	17.117	252.625	0.26	87.76	7.95	2.16e-13	9.36e-12	yes	up
c420453_g1	0.00	1.00	3.00	105.00	203.00	288.00	0.000	0.020	0.032	2.677	6.101	12.703	0.02	6.75	5.85	2.18e-13	9.41e-12	yes	up
c402006_g1	1.00	0.00	4.00	133.00	243.00	228.00	0.099	0.000	0.367	31.207	63.516	85.901	0.19	57.59	7.64	2.22e-13	9.57e-12	yes	up
c420276_g2	0.00	0.00	0.00	87.00	139.00	171.00	0.000	0.000	0.000	1.582	2.969	5.385	0.00	3.15	5.02	2.23e-13	9.64e-12	yes	up
c419781_g1	1.00	1.00	0.00	113.00	130.00	205.00	0.007	0.007	0.000	1.596	2.570	6.107	0.00	3.25	5.01	2.24e-13	9.66e-12	yes	up
c382608_g1	0.00	0.00	0.00	149.00	268.00	71.00	0.000	0.000	0.000	9.830	20.748	8.059	0.00	12.64	6.99	2.25e-13	9.68e-12	yes	up
c410827_g1	0.00	0.00	0.00	97.00	147.00	126.00	0.000	0.000	0.000	5.706	9.856	13.172	0.00	9.23	6.54	2.25e-13	9.69e-12	yes	up
c415784_g1	0.00	1.00	1.00	101.00	152.00	206.00	0.000	0.020	0.013	2.556	4.566	9.504	0.01	5.27	5.60	2.26e-13	9.71e-12	yes	up
c348075_g1	0.00	3.00	2.00	176.00	177.00	434.00	0.000	0.065	0.026	8.005	11.091	26.489	0.03	14.52	6.85	2.27e-13	9.76e-12	yes	up
c418833_g2	0.00	0.00	0.00	83.00	150.00	171.00	0.000	0.000	0.000	1.555	3.394	7.878	0.00	4.02	5.37	2.28e-13	9.77e-12	yes	up
c399165_g2	1.00	5.00	4.00	156.00	395.00	724.00	0.138	1.009	0.470	45.445	129.115	360.895	0.49	166.15	8.14	2.29e-13	9.84e-12	yes	up
c421219_g1	0.00	0.00	0.00	108.00	100.00	197.00	0.000	0.000	0.000	1.947	2.370	6.577	0.00	3.47	5.16	2.31e-13	9.92e-12	yes	up
c418789_g2	0.00	1.00	2.00	107.00	180.00	323.00	0.000	0.020	0.019	2.664	8.945	28.658	0.01	12.42	6.79	2.34e-13	1.00e-11	yes	up
c422365_g4	0.00	0.00	0.00	85.00	139.00	181.00	0.000	0.000	0.000	3.637	7.012	16.786	0.00	8.63	6.45	2.35e-13	1.00e-11	yes	up
c388919_g1	0.00	1.00	0.00	254.00	93.00	149.00	0.000	0.013	0.000	3.813	1.647	3.885	0.00	3.17	4.99	2.35e-13	1.01e-11	yes	up
c410918_g2	0.00	0.00	0.00	97.00	117.00	173.00	0.000	0.000	0.000	4.773	6.974	14.112	0.00	8.26	6.39	2.37e-13	1.01e-11	yes	up
c317986_g1	0.00	0.00	0.00	108.00	98.00	217.00	0.000	0.000	0.000	11.371	12.064	39.029	0.00	19.92	7.65	2.40e-13	1.03e-11	yes	up
c422198_g1	0.00	2.00	8.00	192.00	327.00	295.00	0.000	0.020	0.045	6.260	10.904	14.546	0.02	10.18	6.37	2.41e-13	1.03e-11	yes	up
c380175_g1	0.00	0.00	0.00	397.00	156.00	64.00	0.000	0.000	0.000	12.805	5.926	3.578	0.00	7.92	6.32	2.41e-13	1.03e-11	yes	up
c414970_g5	1.00	0.00	0.00	126.00	84.00	283.00	0.039	0.000	0.000	9.154	7.161	35.343	0.01	16.44	7.19	2.41e-13	1.03e-11	yes	up
c419439_g1	0.00	0.00	0.00	89.00	122.00	213.00	0.000	0.000	0.000	0.919	1.497	3.831	0.00	1.97	4.37	2.42e-13	1.03e-11	yes	up
c420606_g2	1.00	2.00	0.00	124.00	183.00	190.00	0.013	0.033	0.000	3.029	5.340	7.770	0.01	5.17	5.55	2.42e-13	1.03e-11	yes	up
c496000_g1	0.00	0.00	0.00	155.00	182.00	2991.00	0.000	0.000	0.000	3.380	4.679	112.914	0.00	36.79	8.53	2.47e-13	1.05e-11	yes	up
c418493_g1	1.00	1.00	1.00	112.00	185.00	171.00	0.007	0.013	0.006	2.069	4.017	5.457	0.01	3.69	5.13	2.47e-13	1.05e-11	yes	up
c421441_g3	0.00	0.00	0.00	102.00	113.00	157.00	0.000	0.000	0.000	6.017	6.300	14.257	0.00	8.59	6.44	2.47e-13	1.05e-11	yes	up
c415501_g1	0.00	0.00	0.00	82.00	164.00	153.00	0.000	0.000	0.000	1.420	3.344	4.590	0.00	2.96	4.94	2.47e-13	1.05e-11	yes	up
c422284_g2	1.00	0.00	0.00	91.00	115.00	236.00	0.039	0.000	0.000	7.694	11.241	33.681	0.01	16.61	7.21	2.47e-13	1.05e-11	yes	up
c420610_g5	3.00	0.00	4.00	285.00	183.00	1781.00	0.039	0.000	0.039	8.802	6.575	95.676	0.03	34.30	8.05	2.48e-13	1.05e-11	yes	up
c400250_g1	0.00	1.00	0.00	174.00	238.00	3074.00	0.000	0.013	0.000	3.259	5.265	100.013	0.00	33.03	8.33	2.49e-13	1.05e-11	yes	up
c416824_g1	1.00	0.00	1.00	123.00	216.00	109.00	0.007	0.000	0.006	1.866	3.855	2.855	0.00	2.77	4.78	2.49e-13	1.06e-11	yes	up
c420313_g2	0.00	0.00	0.00	101.00	162.00	109.00	0.000	0.000	0.000	2.393	4.516	4.445	0.00	3.66	5.23	2.50e-13	1.06e-11	yes	up
c422683_g1	0.00	1.00	1.00	98.00	186.00	160.00	0.000	0.007	0.000	0.649	1.447	1.825	0.00	1.25	3.73	2.52e-13	1.07e-11	yes	up
c375506_g1	0.00	0.00	2.00	143.00	112.00	384.00	0.000	0.000	0.045	7.964	7.323	36.825	0.02	16.47	7.12	2.56e-13	1.08e-11	yes	up
c420697_g1	1.00	0.00	0.00	79.00	151.00	178.00	0.007	0.000	0.000	0.852	1.921	3.307	0.00	1.92	4.30	2.56e-13	1.08e-11	yes	up
c422399_g2	0.00	0.00	0.00	80.00	140.00	223.00	0.000	0.000	0.000	1.420	2.932	6.866	0.00	3.52	5.18	2.57e-13	1.08e-11	yes	up
c422670_g2	3.00	0.00	0.00	129.00	182.00	365.00	0.046	0.000	0.000	3.975	6.600	19.442	0.02	9.44	6.37	2.57e-13	1.08e-11	yes	up
c389981_g2	3.00	0.00	0.00	134.00	265.00	166.00	0.151	0.000	0.000	13.264	30.966	27.357	0.05	22.93	7.26	2.58e-13	1.08e-11	yes	up
c416867_g1	1.00	3.00	3.00	142.00	235.00	248.00	0.020	0.091	0.052	6.828	17.479	25.821	0.05	15.81	6.72	2.58e-13	1.08e-11	yes	up
c422621_g1	3.00	1.00	0.00	166.00	234.00	140.00	0.013	0.007	0.000	1.420	2.358	2.078	0.01	1.91	4.24	2.66e-13	1.12e-11	yes	up
c416149_g1	0.00	0.00	0.00	133.00	81.00	199.00	0.000	0.000	0.000	3.529	2.246	8.980	0.00	4.78	5.61	2.70e-13	1.13e-11	yes	up
c417160_g2	0.00	0.00	0.00	85.00	131.00	192.00	0.000	0.000	0.000	1.812	3.294	7.101	0.00	3.86	5.31	2.70e-13	1.13e-11	yes	up
c394459_g4	2.00	5.00	19.00	591.00	280.00	1003.00	0.026	0.091	0.213	16.496	9.295	49.491	0.12	24.23	6.78	2.72e-13	1.14e-11	yes	up
c373795_g3	0.00	0.00	0.00	128.00	152.00	1509.00	0.000	0.000	0.000	7.477	10.430	151.817	0.00	51.88	9.02	2.72e-13	1.14e-11	yes	up
c392609_g3	0.00	0.00	1.00	111.00	91.00	235.00	0.000	0.000	0.006	1.731	1.672	6.342	0.00	3.10	4.96	2.73e-13	1.14e-11	yes	up
c419550_g1	1.00	3.00	1.00	160.00	203.00	206.00	0.007	0.039	0.006	3.340	5.065	7.752	0.01	5.20	5.53	2.76e-13	1.16e-11	yes	up
c379417_g1	0.00	0.00	0.00	93.00	182.00	1071.00	0.000	0.000	0.000	1.934	4.454	38.487	0.00	13.72	7.11	2.78e-13	1.16e-11	yes	up
c320563_g1	0.00	0.00	0.00	128.00	161.00	1702.00	0.000	0.000	0.000	2.610	3.868	60.080	0.00	20.32	7.67	2.79e-13	1.17e-11	yes	up
c413807_g3	0.00	1.00	4.00	188.00	133.00	407.00	0.000	0.033	0.071	10.709	8.958	38.343	0.04	18.50	7.07	2.79e-13	1.17e-11	yes	up
c396005_g1	0.00	0.00	0.00	94.00	122.00	159.00	0.000	0.000	0.000	6.693	10.193	19.442	0.00	11.61	6.87	2.81e-13	1.17e-11	yes	up
c406833_g1	34.00	26.00	40.00	568.00	587.00	832.00	0.776	0.820	0.709	25.772	31.315	65.374	0.76	39.41	5.52	2.83e-13	1.18e-11	yes	up
c418732_g1	0.00	0.00	0.00	77.00	144.00	246.00	0.000	0.000	0.000	3.029	6.675	16.732	0.00	8.28	6.39	2.84e-13	1.18e-11	yes	up
c418073_g1	0.00	0.00	0.00	81.00	133.00	246.00	0.000	0.000	0.000	3.150	6.076	16.479	0.00	8.06	6.35	2.87e-13	1.20e-11	yes	up
c376929_g1	0.00	0.00	0.00	113.00	91.00	213.00	0.000	0.000	0.000	4.313	4.092	14.040	0.00	7.18	6.19	2.87e-13	1.20e-11	yes	up
c419794_g2	0.00	0.00	0.00	96.00	107.00	252.00	0.000	0.000	0.000	4.327	6.550	22.876	0.00	10.60	6.74	2.89e-13	1.20e-11	yes	up
c407962_g1	0.00	0.00	2.00	124.00	124.00	216.00	0.000	0.000	0.039	5.949	7.074	17.672	0.02	9.83	6.41	2.90e-13	1.21e-11	yes	up
c377545_g1	0.00	1.00	0.00	166.00	178.00	1787.00	0.000	0.026	0.000	6.734	8.509	125.309	0.01	43.01	8.66	2.90e-13	1.21e-11	yes	up
c414276_g1	1.00	0.00	1.00	105.00	166.00	147.00	0.013	0.000	0.013	3.164	5.889	7.661	0.01	5.35	5.63	2.90e-13	1.21e-11	yes	up
c412154_g1	0.00	0.00	0.00	133.00	114.00	910.00	0.000	0.000	0.000	1.596	1.609	18.141	0.00	6.59	6.06	2.91e-13	1.21e-11	yes	up
c421593_g1	0.00	0.00	0.00	74.00	161.00	198.00	0.000	0.000	0.000	1.244	3.344	6.252	0.00	3.40	5.13	2.91e-13	1.21e-11	yes	up
c364028_g1	0.00	2.00	0.00	276.00	97.00	596.00	0.000	0.065	0.000	12.683	5.240	47.233	0.02	20.82	7.50	2.94e-13	1.22e-11	yes	up
c421154_g1	0.00	1.00	3.00	136.00	148.00	187.00	0.000	0.007	0.052	3.110	5.489	8.258	0.02	5.39	5.47	2.95e-13	1.22e-11	yes	up
c418371_g1	3.00	0.00	0.00	122.00	218.00	209.00	0.072	0.000	0.000	6.247	13.200	18.756	0.02	12.15	6.63	2.96e-13	1.22e-11	yes	up
c347888_g1	9.00	4.00	2.00	254.00	268.00	936.00	0.368	0.228	0.064	20.917	25.863	132.212	0.20	55.97	7.52	2.97e-13	1.23e-11	yes	up
c422259_g1	0.00	1.00	1.00	122.00	131.00	148.00	0.000	0.007	0.013	2.366	2.932	3.957	0.01	3.02	4.86	2.97e-13	1.23e-11	yes	up
c418856_g2	0.00	0.00	6.00	154.00	275.00	359.00	0.000	0.000	0.071	4.732	9.769	19.280	0.03	10.66	6.37	3.01e-13	1.24e-11	yes	up
c328034_g1	1.00	1.00	7.00	494.00	140.00	280.00	0.026	0.033	0.142	25.271	8.421	24.701	0.08	19.94	6.82	3.01e-13	1.24e-11	yes	up
c420301_g1	1.00	0.00	0.00	120.00	123.00	99.00	0.007	0.000	0.000	1.541	1.871	2.204	0.00	1.84	4.25	3.01e-13	1.24e-11	yes	up
c415468_g1	2.00	0.00	0.00	123.00	178.00	130.00	0.026	0.000	0.000	3.556	6.063	6.505	0.01	5.21	5.61	3.02e-13	1.25e-11	yes	up
c397573_g1	0.00	3.00	0.00	153.00	222.00	561.00	0.000	0.215	0.000	15.590	24.091	83.516	0.05	38.67	8.00	3.03e-13	1.25e-11	yes	up
c418604_g3	536415.00	406829.00	747309.00	6050.00	2169.00	12210.00	7785.891	8133.623	8409.814	172.721	72.960	604.738	8135.00	272.35	-4.90	3.04e-13	1.25e-11	yes	down
c411471_g1	0.00	0.00	1.00	98.00	142.00	113.00	0.000	0.000	0.026	6.558	11.154	12.992	0.01	9.91	6.49	3.05e-13	1.26e-11	yes	up
c396710_g2	0.00	0.00	1.00	97.00	106.00	190.00	0.000	0.000	0.045	11.980	15.283	39.969	0.02	21.43	7.50	3.07e-13	1.26e-11	yes	up
c421448_g1	1.00	3.00	1.00	131.00	222.00	381.00	0.013	0.052	0.013	3.380	6.775	17.075	0.02	8.55	6.14	3.08e-13	1.26e-11	yes	up
c413306_g1	0.00	0.00	1.00	97.00	156.00	108.00	0.000	0.000	0.006	1.907	3.506	3.397	0.00	2.85	4.84	3.08e-13	1.26e-11	yes	up
c421510_g1	1.00	1.00	1.00	113.00	171.00	171.00	0.053	0.013	0.006	3.570	7.585	7.083	0.02	5.86	5.59	3.08e-13	1.26e-11	yes	up
c398181_g1	0.00	0.00	0.00	106.00	131.00	750.00	0.000	0.000	0.000	1.122	1.634	13.769	0.00	5.09	5.70	3.09e-13	1.26e-11	yes	up
c380603_g1	0.00	0.00	0.00	199.00	75.00	131.00	0.000	0.000	0.000	5.814	2.583	6.613	0.00	5.06	5.69	3.13e-13	1.28e-11	yes	up
c417823_g1	1.00	5.00	2.00	162.00	280.00	427.00	0.020	0.130	0.026	5.949	13.961	32.398	0.05	16.37	6.79	3.13e-13	1.28e-11	yes	up
c417943_g3	0.00	0.00	1.00	84.00	121.00	249.00	0.000	0.000	0.019	3.421	5.727	17.039	0.01	8.23	6.27	3.14e-13	1.28e-11	yes	up
c421630_g1	0.00	0.00	0.00	107.00	113.00	127.00	0.000	0.000	0.000	4.895	8.284	9.522	0.00	7.33	6.21	3.15e-13	1.29e-11	yes	up
c420715_g1	0.00	1.00	3.00	114.00	237.00	163.00	0.000	0.013	0.019	1.690	4.155	4.210	0.01	3.20	4.89	3.17e-13	1.29e-11	yes	up
c399789_g3	2.00	1.00	3.00	188.00	353.00	111.00	0.039	0.026	0.045	6.991	15.445	7.137	0.04	9.62	6.13	3.19e-13	1.30e-11	yes	up
c421161_g2	0.00	0.00	0.00	76.00	165.00	166.00	0.000	0.000	0.000	1.068	2.720	4.029	0.00	2.47	4.68	3.25e-13	1.32e-11	yes	up
c422566_g3	0.00	0.00	4.00	136.00	194.00	214.00	0.000	0.000	0.052	4.584	7.698	12.486	0.02	7.92	6.04	3.26e-13	1.33e-11	yes	up
c398824_g2	100.00	89.00	209.00	2401.00	1394.00	5517.00	2.097	2.597	3.370	97.867	67.908	390.384	2.76	176.84	5.95	3.28e-13	1.33e-11	yes	up
c416628_g2	0.00	0.00	0.00	134.00	77.00	270.00	0.000	0.000	0.000	6.544	4.417	22.749	0.00	10.78	6.77	3.28e-13	1.33e-11	yes	up
c417417_g3	32.00	31.00	18.00	767.00	582.00	654.00	0.467	0.618	0.200	21.864	19.550	32.290	0.39	24.30	5.64	3.30e-13	1.34e-11	yes	up
c422042_g1	0.00	2.00	0.00	120.00	183.00	386.00	0.000	0.013	0.000	1.244	2.246	6.975	0.00	3.28	5.03	3.32e-13	1.35e-11	yes	up
c397953_g1	0.00	1.00	0.00	91.00	175.00	232.00	0.000	0.026	0.000	4.313	10.792	22.568	0.01	11.80	6.81	3.37e-13	1.37e-11	yes	up
c391968_g1	0.00	0.00	0.00	97.00	157.00	949.00	0.000	0.000	0.000	3.854	7.323	65.031	0.00	23.35	7.87	3.41e-13	1.38e-11	yes	up
c384809_g1	0.00	0.00	0.00	96.00	108.00	184.00	0.000	0.000	0.000	3.150	4.179	10.444	0.00	5.66	5.85	3.43e-13	1.39e-11	yes	up
c378748_g1	27.00	21.00	38.00	534.00	544.00	597.00	0.401	0.403	0.503	16.861	20.236	31.639	0.44	22.35	5.36	3.49e-13	1.41e-11	yes	up
c391432_g1	0.00	0.00	1.00	86.00	153.00	128.00	0.000	0.000	0.026	6.152	12.850	15.738	0.01	11.09	6.66	3.50e-13	1.42e-11	yes	up
c418558_g1	0.00	0.00	3.00	104.00	167.00	230.00	0.000	0.000	0.019	2.488	5.502	9.215	0.01	5.44	5.68	3.50e-13	1.42e-11	yes	up
c416703_g1	1.00	0.00	1.00	81.00	183.00	279.00	0.020	0.000	0.013	3.286	9.632	21.340	0.01	10.67	6.58	3.51e-13	1.42e-11	yes	up
c410946_g1	1.00	2.00	1.00	127.00	172.00	221.00	0.020	0.059	0.019	5.490	8.746	16.750	0.03	9.88	6.27	3.52e-13	1.42e-11	yes	up
c377386_g1	0.00	0.00	0.00	100.00	102.00	189.00	0.000	0.000	0.000	4.678	5.826	15.359	0.00	8.25	6.38	3.53e-13	1.42e-11	yes	up
c419424_g2	6.00	1.00	0.00	165.00	276.00	354.00	0.276	0.026	0.000	11.142	20.935	36.283	0.10	21.72	6.78	3.53e-13	1.43e-11	yes	up
c420153_g1	0.00	0.00	1.00	93.00	120.00	142.00	0.000	0.000	0.006	1.514	2.620	4.029	0.00	2.61	4.72	3.55e-13	1.43e-11	yes	up
c404850_g3	0.00	1.00	0.00	177.00	137.00	1321.00	0.000	0.026	0.000	6.585	6.063	85.359	0.01	30.17	8.15	3.59e-13	1.45e-11	yes	up
c411923_g1	0.00	0.00	1.00	80.00	145.00	159.00	0.000	0.000	0.013	2.001	4.279	6.902	0.01	4.18	5.34	3.61e-13	1.45e-11	yes	up
c411718_g1	0.00	0.00	1.00	87.00	144.00	130.00	0.000	0.000	0.006	1.961	3.818	5.077	0.00	3.47	5.12	3.62e-13	1.46e-11	yes	up
c421113_g2	0.00	0.00	0.00	95.00	136.00	120.00	0.000	0.000	0.000	1.447	2.445	3.180	0.00	2.28	4.57	3.63e-13	1.46e-11	yes	up
c412593_g1	0.00	0.00	0.00	111.00	104.00	516.00	0.000	0.000	0.000	12.034	13.137	95.839	0.00	37.63	8.56	3.66e-13	1.47e-11	yes	up
c419617_g2	0.00	0.00	0.00	114.00	129.00	931.00	0.000	0.000	0.000	1.082	1.460	15.901	0.00	5.66	5.85	3.68e-13	1.48e-11	yes	up
c421335_g1	0.00	0.00	1.00	78.00	131.00	213.00	0.000	0.000	0.013	3.840	5.527	17.256	0.01	8.40	6.33	3.70e-13	1.49e-11	yes	up
c422192_g1	0.00	1.00	0.00	88.00	180.00	244.00	0.000	0.020	0.000	2.393	5.764	11.474	0.00	6.16	5.90	3.70e-13	1.49e-11	yes	up
c419106_g2	0.00	0.00	0.00	111.00	90.00	195.00	0.000	0.000	0.000	4.597	4.317	14.636	0.00	7.54	6.25	3.71e-13	1.49e-11	yes	up
c416324_g1	0.00	0.00	0.00	83.00	161.00	135.00	0.000	0.000	0.000	2.596	5.939	7.318	0.00	5.04	5.68	3.72e-13	1.49e-11	yes	up
c387936_g1	0.00	3.00	0.00	148.00	204.00	355.00	0.000	0.403	0.000	28.570	44.852	114.107	0.10	59.34	8.24	3.76e-13	1.50e-11	yes	up
c407882_g1	0.00	0.00	1.00	88.00	145.00	125.00	0.000	0.000	0.032	6.707	17.616	16.262	0.01	12.93	6.84	3.77e-13	1.51e-11	yes	up
c394893_g3	17.00	6.00	4.00	736.00	209.00	759.00	0.171	0.085	0.026	14.481	4.828	26.453	0.09	15.13	6.34	3.77e-13	1.51e-11	yes	up
c403045_g1	1.00	0.00	0.00	88.00	172.00	114.00	0.039	0.000	0.000	6.896	15.907	15.286	0.01	12.19	6.76	3.78e-13	1.51e-11	yes	up
c408828_g1	33.00	13.00	16.00	532.00	410.00	938.00	0.368	0.202	0.135	11.669	10.605	35.650	0.23	18.57	5.83	3.79e-13	1.51e-11	yes	up
c412590_g6	2.00	10.00	13.00	368.00	370.00	1089.00	0.026	0.182	0.135	9.762	11.528	50.015	0.11	22.43	6.75	3.81e-13	1.52e-11	yes	up
c420466_g1	1.00	2.00	1.00	116.00	198.00	217.00	0.007	0.020	0.006	1.663	3.344	5.385	0.01	3.30	4.95	3.81e-13	1.52e-11	yes	up
c399173_g1	0.00	0.00	0.00	110.00	91.00	324.00	0.000	0.000	0.000	1.487	1.472	7.697	0.00	3.35	5.11	3.82e-13	1.52e-11	yes	up
c420752_g1	0.00	0.00	0.00	102.00	141.00	104.00	0.000	0.000	0.000	1.460	2.745	3.795	0.00	2.56	4.73	3.84e-13	1.53e-11	yes	up
c418535_g1	1.00	0.00	1.00	245.00	180.00	72.00	0.007	0.000	0.006	3.191	2.757	1.626	0.00	2.59	4.68	3.87e-13	1.54e-11	yes	up
c418080_g1	2.00	0.00	2.00	106.00	169.00	248.00	0.033	0.000	0.026	3.502	6.488	14.564	0.02	7.75	6.01	3.91e-13	1.55e-11	yes	up
c418422_g1	0.00	1.00	4.00	149.00	216.00	162.00	0.000	0.007	0.019	1.568	2.682	2.963	0.01	2.33	4.47	3.91e-13	1.55e-11	yes	up
c419123_g1	2.00	1.00	0.00	122.00	145.00	214.00	0.039	0.033	0.000	4.895	7.012	15.106	0.02	8.62	6.17	3.92e-13	1.56e-11	yes	up
c420007_g2	1.00	1.00	1.00	95.00	173.00	291.00	0.013	0.020	0.013	2.799	5.739	16.353	0.01	7.78	6.10	3.99e-13	1.58e-11	yes	up
c415866_g4	1.00	2.00	2.00	110.00	177.00	350.00	0.026	0.072	0.045	8.140	13.761	39.788	0.05	19.40	7.07	4.02e-13	1.59e-11	yes	up
c412359_g2	1.00	1.00	4.00	155.00	151.00	283.00	0.033	0.046	0.103	10.722	12.064	32.904	0.07	17.82	6.76	4.03e-13	1.60e-11	yes	up
c422066_g1	0.00	1.00	1.00	90.00	191.00	161.00	0.000	0.007	0.006	1.163	2.907	3.614	0.00	2.44	4.60	4.11e-13	1.63e-11	yes	up
c405045_g1	0.00	0.00	0.00	158.00	142.00	2500.00	0.000	0.000	0.000	5.936	6.275	162.170	0.00	53.12	9.06	4.15e-13	1.64e-11	yes	up
c411956_g1	0.00	0.00	0.00	95.00	125.00	126.00	0.000	0.000	0.000	0.717	1.123	1.662	0.00	1.13	3.62	4.16e-13	1.64e-11	yes	up
c415903_g1	0.00	1.00	3.00	115.00	197.00	167.00	0.000	0.013	0.032	3.178	6.687	8.872	0.02	5.97	5.70	4.16e-13	1.64e-11	yes	up
c420345_g1	1.00	1.00	0.00	74.00	205.00	319.00	0.013	0.020	0.000	3.597	16.044	17.256	0.01	11.53	6.73	4.16e-13	1.64e-11	yes	up
c398144_g1	0.00	0.00	0.00	64.00	178.00	331.00	0.000	0.000	0.000	3.475	11.341	30.934	0.00	14.16	7.16	4.23e-13	1.67e-11	yes	up
c352873_g1	0.00	0.00	1.00	95.00	99.00	220.00	0.000	0.000	0.006	1.893	2.321	7.589	0.00	3.74	5.23	4.24e-13	1.67e-11	yes	up
c407741_g2	1.00	0.00	0.00	87.00	139.00	128.00	0.059	0.000	0.000	2.015	3.718	6.180	0.02	3.79	5.02	4.24e-13	1.67e-11	yes	up
c420283_g1	0.00	0.00	1.00	89.00	133.00	127.00	0.000	0.000	0.006	1.650	3.119	4.680	0.00	3.01	4.92	4.25e-13	1.67e-11	yes	up
c404453_g1	0.00	2.00	0.00	113.00	300.00	176.00	0.000	0.124	0.000	11.709	34.384	30.898	0.03	24.44	7.56	4.25e-13	1.67e-11	yes	up
c365599_g1	0.00	0.00	0.00	111.00	87.00	287.00	0.000	0.000	0.000	9.086	8.347	40.276	0.00	18.26	7.52	4.28e-13	1.68e-11	yes	up
c402351_g1	8.00	7.00	5.00	315.00	213.00	998.00	0.237	0.306	0.116	19.295	14.934	108.704	0.20	44.90	7.22	4.31e-13	1.69e-11	yes	up
c422381_g2	0.00	0.00	0.00	116.00	83.00	270.00	0.000	0.000	0.000	2.285	1.934	9.233	0.00	4.27	5.45	4.33e-13	1.70e-11	yes	up
c393683_g2	0.00	0.00	0.00	142.00	129.00	1607.00	0.000	0.000	0.000	1.447	1.547	28.459	0.00	9.62	6.60	4.36e-13	1.71e-11	yes	up
c395769_g4	41.00	55.00	84.00	1432.00	1009.00	726.00	1.321	2.440	2.107	95.893	79.510	81.835	1.93	86.64	5.42	4.37e-13	1.71e-11	yes	up
c410321_g1	0.00	1.00	0.00	118.00	181.00	118.00	0.000	0.026	0.000	14.319	13.911	48.028	0.01	24.35	7.85	4.39e-13	1.72e-11	yes	up
c420395_g1	1.00	0.00	1.00	108.00	141.00	148.00	0.007	0.000	0.006	2.028	3.119	4.806	0.00	3.20	4.98	4.42e-13	1.73e-11	yes	up
c421662_g3	1.00	0.00	0.00	88.00	142.00	121.00	0.013	0.000	0.000	2.556	4.916	6.342	0.00	4.42	5.44	4.42e-13	1.73e-11	yes	up
c410348_g3	1.00	2.00	3.00	151.00	151.00	500.00	0.118	0.241	0.258	28.192	34.384	163.580	0.21	70.89	7.85	4.43e-13	1.73e-11	yes	up
c392749_g2	0.00	0.00	0.00	89.00	130.00	133.00	0.000	0.000	0.000	3.218	5.539	8.312	0.00	5.46	5.80	4.45e-13	1.74e-11	yes	up
c341032_g1	34.00	18.00	34.00	436.00	618.00	768.00	1.150	0.833	0.896	29.328	48.794	88.828	0.97	53.22	5.65	4.47e-13	1.75e-11	yes	up
c422129_g1	0.00	1.00	1.00	102.00	174.00	134.00	0.000	0.013	0.006	1.596	3.069	3.596	0.01	2.65	4.70	4.48e-13	1.75e-11	yes	up
c382944_g1	0.00	0.00	0.00	82.00	164.00	129.00	0.000	0.000	0.000	25.947	60.347	67.832	0.00	49.11	8.94	4.48e-13	1.75e-11	yes	up
c420393_g2	1.00	0.00	1.00	92.00	158.00	181.00	0.013	0.000	0.013	2.285	4.616	7.770	0.01	4.65	5.43	4.48e-13	1.75e-11	yes	up
c422630_g1	0.00	0.00	0.00	94.00	130.00	119.00	0.000	0.000	0.000	1.609	2.620	3.542	0.00	2.50	4.70	4.49e-13	1.75e-11	yes	up
c420725_g2	0.00	2.00	1.00	126.00	171.00	165.00	0.000	0.020	0.006	1.852	2.969	4.210	0.01	2.90	4.81	4.51e-13	1.75e-11	yes	up
c398100_g1	0.00	0.00	0.00	115.00	179.00	82.00	0.000	0.000	0.000	6.774	12.376	8.312	0.00	8.95	6.50	4.51e-13	1.76e-11	yes	up
c412825_g2	1.00	0.00	0.00	82.00	153.00	130.00	0.013	0.000	0.000	2.961	6.288	8.131	0.00	5.54	5.76	4.52e-13	1.76e-11	yes	up
c394447_g1	0.00	0.00	0.00	120.00	109.00	102.00	0.000	0.000	0.000	6.842	7.336	10.354	0.00	8.05	6.35	4.56e-13	1.77e-11	yes	up
c389876_g1	9.00	1.00	6.00	402.00	161.00	362.00	0.092	0.013	0.045	7.896	3.730	12.323	0.05	7.95	5.72	4.57e-13	1.78e-11	yes	up
c390071_g2	0.00	1.00	0.00	139.00	183.00	1570.00	0.000	0.026	0.000	5.125	7.897	100.049	0.01	34.58	8.35	4.61e-13	1.79e-11	yes	up
c409325_g1	0.00	0.00	0.00	106.00	108.00	553.00	0.000	0.000	0.000	1.217	1.460	10.986	0.00	4.24	5.44	4.62e-13	1.79e-11	yes	up
c401368_g1	0.00	0.00	0.00	92.00	111.00	160.00	0.000	0.000	0.000	2.272	3.231	6.848	0.00	3.94	5.34	4.67e-13	1.81e-11	yes	up
c413529_g2	0.00	0.00	0.00	86.00	123.00	434.00	0.000	0.000	0.000	0.811	1.397	7.264	0.00	2.94	4.92	4.70e-13	1.82e-11	yes	up
c417589_g1	0.00	0.00	0.00	89.00	112.00	180.00	0.000	0.000	0.000	1.947	2.807	7.535	0.00	3.89	5.32	4.73e-13	1.83e-11	yes	up
c379885_g1	1.00	2.00	2.00	231.00	115.00	147.00	0.013	0.033	0.019	5.125	3.007	5.674	0.02	4.64	5.30	4.75e-13	1.84e-11	yes	up
c420413_g1	1.00	1.00	3.00	121.00	211.00	160.00	0.007	0.007	0.013	2.042	3.755	5.095	0.01	3.49	5.03	4.76e-13	1.84e-11	yes	up
c418297_g1	19.00	13.00	25.00	925.00	482.00	273.00	0.099	0.098	0.103	9.560	5.914	4.879	0.10	7.03	5.15	4.79e-13	1.85e-11	yes	up
c376774_g1	0.00	0.00	3.00	136.00	114.00	351.00	0.000	0.000	0.071	8.965	9.407	41.433	0.03	18.89	7.19	4.81e-13	1.86e-11	yes	up
c325268_g1	0.00	0.00	0.00	106.00	126.00	102.00	0.000	0.000	0.000	6.301	8.796	10.444	0.00	8.31	6.39	4.81e-13	1.86e-11	yes	up
c406193_g10	0.00	1.00	2.00	204.00	88.00	252.00	0.000	0.059	0.064	17.686	8.933	37.439	0.04	20.96	7.22	4.83e-13	1.86e-11	yes	up
c388821_g2	0.00	0.00	0.00	69.00	169.00	181.00	0.000	0.000	0.000	4.327	12.451	19.731	0.00	11.46	6.85	4.85e-13	1.87e-11	yes	up
c417605_g1	2.00	1.00	0.00	100.00	177.00	252.00	0.039	0.026	0.000	3.827	7.972	16.678	0.02	8.97	6.25	4.90e-13	1.89e-11	yes	up
c421209_g1	1.00	1.00	1.00	137.00	141.00	840.00	0.007	0.052	0.006	2.069	2.370	20.400	0.02	7.69	6.05	4.95e-13	1.91e-11	yes	up
c410138_g1	1.00	0.00	0.00	82.00	144.00	132.00	0.013	0.000	0.000	2.447	5.115	6.902	0.00	4.61	5.50	4.97e-13	1.91e-11	yes	up
c420969_g3	3.00	0.00	6.00	237.00	147.00	474.00	0.092	0.000	0.142	14.711	10.942	51.244	0.09	24.57	7.01	5.01e-13	1.93e-11	yes	up
c418313_g2	1456.00	983.00	2371.00	13462.00	15970.00	21370.00	16.584	15.156	20.215	286.543	398.936	778.599	17.78	469.27	4.71	5.03e-13	1.93e-11	yes	up
c414259_g2	0.00	1.00	3.00	98.00	191.00	253.00	0.000	0.033	0.052	4.219	9.657	18.864	0.03	10.30	6.32	5.03e-13	1.93e-11	yes	up
c410348_g2	2.00	5.00	2.00	253.00	156.00	368.00	0.085	0.273	0.052	20.823	17.292	52.129	0.12	29.18	7.08	5.06e-13	1.94e-11	yes	up
c382075_g2	0.00	5.00	0.00	381.00	665.00	5994.00	0.000	0.137	0.000	15.293	31.402	415.464	0.03	140.83	10.05	5.08e-13	1.95e-11	yes	up
c398333_g1	2.00	0.00	4.00	109.00	220.00	320.00	0.092	0.000	0.084	8.748	21.883	41.487	0.07	22.64	7.09	5.09e-13	1.95e-11	yes	up
c422339_g2	5.00	0.00	0.00	153.00	220.00	345.00	0.066	0.000	0.000	3.786	6.425	14.817	0.02	7.92	6.04	5.23e-13	2.00e-11	yes	up
c408521_g2	0.00	0.00	0.00	106.00	94.00	149.00	0.000	0.000	0.000	2.556	2.670	6.234	0.00	3.70	5.25	5.25e-13	2.01e-11	yes	up
c404556_g1	0.00	1.00	0.00	111.00	167.00	129.00	0.000	0.033	0.000	5.354	9.469	10.733	0.01	8.24	6.27	5.27e-13	2.01e-11	yes	up
c420359_g1	0.00	3.00	2.00	117.00	267.00	377.00	0.000	0.059	0.026	3.407	9.145	18.882	0.03	9.83	6.31	5.28e-13	2.02e-11	yes	up
c417348_g1	1.00	0.00	0.00	80.00	133.00	151.00	0.013	0.000	0.000	2.069	4.055	6.776	0.00	4.10	5.33	5.31e-13	2.03e-11	yes	up
c421598_g1	0.00	0.00	1.00	139.00	68.00	229.00	0.000	0.000	0.006	9.194	1.747	9.035	0.00	6.86	6.09	5.35e-13	2.04e-11	yes	up
c418389_g3	0.00	1.00	0.00	97.00	146.00	206.00	0.000	0.020	0.000	2.731	4.841	10.281	0.00	5.65	5.78	5.35e-13	2.04e-11	yes	up
c415357_g1	0.00	0.00	0.00	111.00	84.00	285.00	0.000	0.000	0.000	2.434	2.171	10.805	0.00	4.88	5.64	5.36e-13	2.04e-11	yes	up
c413191_g2	221.00	141.00	311.00	5673.00	1830.00	2498.00	3.004	2.681	3.344	154.413	58.338	117.504	3.07	113.86	5.17	5.38e-13	2.05e-11	yes	up
c313081_g1	0.00	0.00	0.00	89.00	130.00	123.00	0.000	0.000	0.000	4.462	7.648	10.625	0.00	7.30	6.21	5.50e-13	2.09e-11	yes	up
c420985_g1	0.00	0.00	0.00	79.00	141.00	148.00	0.000	0.000	0.000	0.676	1.422	2.186	0.00	1.36	3.87	5.55e-13	2.11e-11	yes	up
c402736_g3	262.00	188.00	413.00	7878.00	4738.00	1838.00	3.096	2.980	3.744	180.063	129.677	71.825	3.34	132.01	5.26	5.55e-13	2.11e-11	yes	up
c413531_g1	1.00	0.00	0.00	72.00	145.00	435.00	0.013	0.000	0.000	1.839	4.354	19.298	0.00	7.87	6.26	5.65e-13	2.15e-11	yes	up
c419752_g1	0.00	0.00	1.00	82.00	122.00	158.00	0.000	0.000	0.013	2.258	3.980	7.607	0.01	4.40	5.41	5.69e-13	2.16e-11	yes	up
c419958_g1	0.00	1.00	0.00	122.00	108.00	210.00	0.000	0.007	0.000	1.731	1.909	5.348	0.00	2.88	4.87	5.70e-13	2.16e-11	yes	up
c420650_g1	0.00	1.00	0.00	86.00	165.00	269.00	0.000	0.026	0.000	3.664	8.484	20.292	0.01	10.15	6.59	5.70e-13	2.16e-11	yes	up
c397012_g4	0.00	0.00	0.00	121.00	155.00	1911.00	0.000	0.000	0.000	3.394	5.115	92.622	0.00	30.81	8.27	5.72e-13	2.17e-11	yes	up
c421925_g1	1.00	0.00	2.00	100.00	131.00	185.00	0.007	0.000	0.013	1.433	2.246	4.698	0.01	2.67	4.68	5.74e-13	2.17e-11	yes	up
c253380_g1	6.00	2.00	4.00	358.00	186.00	2881.00	0.118	0.046	0.052	13.670	8.184	190.702	0.07	65.34	8.57	5.74e-13	2.17e-11	yes	up
c401883_g3	1.00	0.00	0.00	76.00	139.00	160.00	0.033	0.000	0.000	4.787	10.280	17.328	0.01	10.25	6.54	5.75e-13	2.17e-11	yes	up
c352492_g1	0.00	0.00	0.00	103.00	114.00	656.00	0.000	0.000	0.000	4.124	5.377	45.426	0.00	16.96	7.41	5.76e-13	2.17e-11	yes	up
c414275_g4	0.00	0.00	0.00	89.00	165.00	105.00	0.000	0.000	0.000	8.451	18.340	17.075	0.00	14.08	7.15	5.76e-13	2.17e-11	yes	up
c421855_g2	0.00	0.00	0.00	70.00	175.00	156.00	0.000	0.000	0.000	2.204	6.475	8.492	0.00	5.41	5.78	5.76e-13	2.17e-11	yes	up
c396845_g1	0.00	2.00	1.00	106.00	180.00	218.00	0.000	0.267	0.077	21.337	42.132	73.885	0.10	43.54	7.79	5.77e-13	2.18e-11	yes	up
c402761_g2	0.00	0.00	1.00	68.00	188.00	151.00	0.000	0.000	0.013	2.150	6.974	8.240	0.01	5.46	5.72	5.81e-13	2.19e-11	yes	up
c413385_g1	0.00	0.00	0.00	95.00	99.00	181.00	0.000	0.000	0.000	4.651	5.689	15.268	0.00	8.17	6.37	5.81e-13	2.19e-11	yes	up
c419336_g1	1.00	0.00	1.00	81.00	176.00	205.00	0.007	0.000	0.006	1.596	3.868	7.589	0.00	4.10	5.32	5.86e-13	2.21e-11	yes	up
c409474_g1	0.00	0.00	2.00	109.00	148.00	152.00	0.000	0.000	0.026	4.016	6.400	9.739	0.01	6.47	5.89	5.88e-13	2.21e-11	yes	up
c357390_g1	0.00	0.00	0.00	168.00	78.00	113.00	0.000	0.000	0.000	4.489	2.458	5.240	0.00	4.09	5.39	5.91e-13	2.22e-11	yes	up
c419611_g1	0.00	0.00	0.00	81.00	144.00	132.00	0.000	0.000	0.000	1.866	4.155	5.782	0.00	3.75	5.27	5.93e-13	2.23e-11	yes	up
c402785_g2	1.00	3.00	5.00	215.00	157.00	216.00	0.013	0.065	0.058	6.409	5.527	11.113	0.04	7.56	5.73	5.98e-13	2.24e-11	yes	up
c420815_g1	0.00	0.00	0.00	103.00	122.00	102.00	0.000	0.000	0.000	3.286	2.782	4.481	0.00	3.49	5.17	6.06e-13	2.27e-11	yes	up
c408677_g1	0.00	0.00	0.00	91.00	103.00	342.00	0.000	0.000	0.000	0.717	0.961	4.734	0.00	2.00	4.39	6.06e-13	2.27e-11	yes	up
c408061_g1	0.00	1.00	0.00	104.00	183.00	129.00	0.000	0.059	0.000	8.856	18.253	18.828	0.01	14.74	7.02	6.07e-13	2.27e-11	yes	up
c419712_g3	1.00	0.00	1.00	93.00	156.00	159.00	0.013	0.000	0.006	2.190	4.342	6.505	0.01	4.15	5.31	6.09e-13	2.28e-11	yes	up
c406319_g1	1.00	0.00	0.00	87.00	124.00	127.00	0.020	0.000	0.000	2.975	5.040	7.553	0.01	4.99	5.58	6.12e-13	2.29e-11	yes	up
c359323_g2	0.00	0.00	0.00	84.00	111.00	310.00	0.000	0.000	0.000	6.314	9.781	40.005	0.00	17.53	7.46	6.13e-13	2.29e-11	yes	up
c346207_g1	0.00	0.00	0.00	126.00	73.00	252.00	0.000	0.000	0.000	12.034	8.159	41.161	0.00	19.62	7.62	6.13e-13	2.29e-11	yes	up
c416585_g2	0.00	1.00	2.00	107.00	169.00	184.00	0.000	0.020	0.019	2.799	5.227	8.258	0.01	5.19	5.55	6.14e-13	2.29e-11	yes	up
c422171_g2	1.00	1.00	3.00	117.00	223.00	154.00	0.007	0.013	0.019	1.677	3.755	3.813	0.01	2.96	4.75	6.16e-13	2.30e-11	yes	up
c50644_g1	0.00	0.00	0.00	130.00	85.00	120.00	0.000	0.000	0.000	3.421	2.632	5.457	0.00	3.79	5.28	6.18e-13	2.30e-11	yes	up
c387758_g1	0.00	0.00	0.00	75.00	149.00	153.00	0.000	0.000	0.000	8.302	16.169	24.014	0.00	15.45	7.28	6.20e-13	2.31e-11	yes	up
c397934_g2	0.00	0.00	1.00	91.00	123.00	117.00	0.000	0.000	0.013	4.286	6.862	15.178	0.01	8.36	6.32	6.21e-13	2.31e-11	yes	up
c373121_g1	0.00	0.00	0.00	87.00	127.00	555.00	0.000	0.000	0.000	1.406	2.433	15.612	0.00	6.00	5.93	6.21e-13	2.31e-11	yes	up
c419506_g1	0.00	1.00	2.00	114.00	147.00	197.00	0.000	0.020	0.019	3.299	5.178	10.119	0.01	5.93	5.74	6.22e-13	2.31e-11	yes	up
c418433_g2	0.00	0.00	1.00	87.00	131.00	119.00	0.000	0.000	0.013	2.407	4.279	5.710	0.01	3.98	5.27	6.22e-13	2.31e-11	yes	up
c405735_g1	0.00	0.00	0.00	86.00	455.00	6360.00	0.000	0.000	0.000	1.798	11.191	230.038	0.00	73.46	9.52	6.22e-13	2.31e-11	yes	up
c415879_g1	0.00	0.00	0.00	69.00	154.00	184.00	0.000	0.000	0.000	1.514	3.992	7.011	0.00	3.93	5.33	6.25e-13	2.32e-11	yes	up
c418911_g2	0.00	1.00	2.00	115.00	152.00	178.00	0.000	0.020	0.013	2.407	3.780	6.559	0.01	4.08	5.24	6.28e-13	2.33e-11	yes	up
c408860_g1	4.00	1.00	3.00	210.00	219.00	120.00	0.197	0.065	0.116	20.904	25.476	20.382	0.13	22.15	6.59	6.32e-13	2.35e-11	yes	up
c368754_g1	6.00	1.00	3.00	270.00	132.00	459.00	0.125	0.026	0.045	11.087	6.375	32.543	0.07	16.11	6.60	6.35e-13	2.35e-11	yes	up
c401126_g1	1.00	0.00	1.00	119.00	100.00	295.00	0.020	0.000	0.013	4.070	4.017	17.419	0.01	8.08	6.19	6.36e-13	2.36e-11	yes	up
c403935_g2	6.00	3.00	2.00	178.00	206.00	295.00	0.270	0.195	0.071	16.604	22.744	48.443	0.17	28.08	6.72	6.42e-13	2.38e-11	yes	up
c409171_g1	1.00	0.00	0.00	104.00	220.00	80.00	0.020	0.000	0.000	5.801	14.535	8.619	0.01	9.33	6.47	6.45e-13	2.39e-11	yes	up
c410228_g2	0.00	0.00	0.00	103.00	156.00	1440.00	0.000	0.000	0.000	2.542	4.541	61.580	0.00	20.95	7.72	6.47e-13	2.39e-11	yes	up
c417987_g2	1.00	6.00	5.00	234.00	572.00	204.00	0.013	0.111	0.052	7.058	20.997	11.799	0.05	12.76	6.39	6.49e-13	2.40e-11	yes	up
c397892_g1	75.00	38.00	96.00	1606.00	971.00	7356.00	1.380	0.957	1.366	58.196	41.421	460.799	1.27	174.39	6.99	6.49e-13	2.40e-11	yes	up
c360399_g1	0.00	0.00	0.00	75.00	143.00	491.00	0.000	0.000	0.000	2.177	4.878	24.592	0.00	9.76	6.62	6.50e-13	2.40e-11	yes	up
c409875_g1	0.00	2.00	1.00	121.00	173.00	158.00	0.000	0.156	0.045	13.657	22.806	30.410	0.06	21.51	7.11	6.50e-13	2.40e-11	yes	up
c420389_g1	1.00	2.00	4.00	148.00	197.00	195.00	0.007	0.026	0.032	2.853	4.479	6.523	0.02	4.46	5.22	6.53e-13	2.41e-11	yes	up
c408183_g1	2.00	1.00	1.00	109.00	187.00	198.00	0.020	0.013	0.019	3.353	6.625	13.028	0.02	7.27	5.97	6.53e-13	2.41e-11	yes	up
c408862_g2	0.00	0.00	1.00	79.00	135.00	138.00	0.000	0.000	0.026	4.895	10.218	14.871	0.01	9.53	6.44	6.56e-13	2.42e-11	yes	up
c408823_g1	3.00	1.00	5.00	211.00	525.00	125.00	0.092	0.039	0.122	12.886	37.653	13.136	0.09	20.55	6.75	6.58e-13	2.42e-11	yes	up
c418562_g1	0.00	0.00	1.00	82.00	127.00	136.00	0.000	0.000	0.006	1.920	3.269	5.475	0.00	3.40	5.09	6.60e-13	2.43e-11	yes	up
c299923_g1	0.00	1.00	0.00	108.00	148.00	651.00	0.000	0.020	0.000	3.096	4.990	32.271	0.00	12.47	6.91	6.66e-13	2.45e-11	yes	up
c405746_g1	1.00	0.00	0.00	92.00	147.00	100.00	0.033	0.000	0.000	5.665	10.630	10.589	0.01	8.67	6.30	6.70e-13	2.46e-11	yes	up
c421689_g1	0.00	0.00	0.00	70.00	186.00	142.00	0.000	0.000	0.000	2.610	7.111	10.065	0.00	6.24	5.99	6.72e-13	2.46e-11	yes	up
c420591_g1	0.00	0.00	0.00	106.00	100.00	119.00	0.000	0.000	0.000	2.758	3.119	5.385	0.00	3.66	5.23	6.73e-13	2.47e-11	yes	up
c407107_g4	10.00	15.00	35.00	622.00	456.00	2610.00	0.243	0.501	0.657	29.882	25.751	216.251	0.48	84.78	7.19	6.74e-13	2.47e-11	yes	up
c417714_g1	0.00	0.00	0.00	171.00	68.00	139.00	0.000	0.000	0.000	4.787	2.495	7.173	0.00	4.80	5.62	6.77e-13	2.48e-11	yes	up
c404659_g2	0.00	1.00	4.00	156.00	358.00	126.00	0.000	0.046	0.110	10.885	29.294	15.106	0.06	17.80	6.82	6.80e-13	2.49e-11	yes	up
c414275_g2	0.00	0.00	2.00	98.00	164.00	160.00	0.000	0.000	0.039	10.249	21.322	25.134	0.02	18.13	7.29	6.82e-13	2.49e-11	yes	up
c422022_g1	0.00	0.00	3.00	96.00	178.00	188.00	0.000	0.000	0.019	2.975	5.115	5.330	0.01	4.34	5.36	6.84e-13	2.50e-11	yes	up
c389092_g1	0.00	0.00	0.00	170.00	76.00	112.00	0.000	0.000	0.000	3.691	1.946	4.210	0.00	3.31	5.09	6.90e-13	2.52e-11	yes	up
c418531_g1	0.00	0.00	0.00	83.00	131.00	131.00	0.000	0.000	0.000	1.339	2.495	3.668	0.00	2.40	4.64	6.92e-13	2.52e-11	yes	up
c406075_g1	0.00	0.00	2.00	129.00	150.00	952.00	0.000	0.000	0.019	2.839	3.893	36.283	0.01	13.24	6.95	6.92e-13	2.52e-11	yes	up
c402588_g1	0.00	0.00	0.00	91.00	153.00	1052.00	0.000	0.000	0.000	2.501	4.965	50.178	0.00	17.62	7.47	6.98e-13	2.55e-11	yes	up
c421703_g1	0.00	0.00	0.00	87.00	135.00	116.00	0.000	0.000	0.000	1.352	2.470	3.126	0.00	2.23	4.54	6.99e-13	2.55e-11	yes	up
c421428_g4	3.00	1.00	3.00	112.00	238.00	184.00	0.026	0.013	0.019	1.961	4.916	5.583	0.02	3.96	5.08	7.00e-13	2.55e-11	yes	up
c421482_g1	0.00	1.00	0.00	95.00	159.00	163.00	0.000	0.013	0.000	1.420	2.770	4.210	0.00	2.67	4.75	7.02e-13	2.56e-11	yes	up
c402271_g2	1.00	1.00	0.00	110.00	119.00	157.00	0.033	0.046	0.000	7.626	9.719	18.683	0.02	11.60	6.58	7.15e-13	2.60e-11	yes	up
c387472_g1	0.00	0.00	0.00	94.00	105.00	456.00	0.000	0.000	0.000	1.568	2.059	13.172	0.00	5.22	5.73	7.16e-13	2.60e-11	yes	up
c414721_g1	0.00	0.00	1.00	74.00	228.00	115.00	0.000	0.000	0.013	2.556	9.245	6.848	0.01	5.90	5.83	7.20e-13	2.62e-11	yes	up
c402744_g3	0.00	0.00	0.00	120.00	78.00	162.00	0.000	0.000	0.000	2.488	1.896	5.818	0.00	3.31	5.09	7.21e-13	2.62e-11	yes	up
c422568_g2	1.00	1.00	0.00	105.00	126.00	156.00	0.007	0.013	0.000	1.961	2.782	5.059	0.01	3.15	4.94	7.21e-13	2.62e-11	yes	up
c302190_g1	108.00	140.00	149.00	2631.00	1320.00	5949.00	1.229	2.187	1.315	58.845	34.796	230.526	1.50	103.22	6.02	7.24e-13	2.63e-11	yes	up
c417580_g2	1.00	0.00	1.00	95.00	146.00	156.00	0.007	0.000	0.006	1.487	2.682	4.228	0.00	2.68	4.73	7.26e-13	2.63e-11	yes	up
c417791_g1	0.00	0.00	0.00	98.00	91.00	194.00	0.000	0.000	0.000	2.312	2.533	7.950	0.00	4.08	5.39	7.31e-13	2.65e-11	yes	up
c402982_g1	0.00	2.00	0.00	108.00	208.00	600.00	0.000	0.033	0.000	2.461	5.577	23.598	0.01	9.79	6.52	7.32e-13	2.65e-11	yes	up
c417652_g1	1.00	2.00	0.00	113.00	185.00	160.00	0.020	0.059	0.000	4.570	8.696	10.986	0.02	7.77	6.02	7.33e-13	2.65e-11	yes	up
c414741_g1	0.00	0.00	1.00	80.00	115.00	173.00	0.000	0.000	0.013	3.651	6.500	13.299	0.01	7.43	6.16	7.35e-13	2.66e-11	yes	up
c355537_g1	0.00	0.00	0.00	102.00	96.00	130.00	0.000	0.000	0.000	2.812	3.119	6.162	0.00	3.92	5.33	7.45e-13	2.69e-11	yes	up
c422103_g2	0.00	1.00	1.00	91.00	153.00	161.00	0.000	0.026	0.019	3.867	7.847	12.865	0.01	7.80	6.11	7.46e-13	2.69e-11	yes	up
c364733_g1	1.00	0.00	0.00	115.00	140.00	1636.00	0.013	0.000	0.000	2.894	4.167	71.355	0.00	23.92	7.85	7.47e-13	2.70e-11	yes	up
c336539_g2	0.00	2.00	1.00	136.00	121.00	229.00	0.000	0.104	0.032	10.222	10.667	29.561	0.04	16.19	6.88	7.48e-13	2.70e-11	yes	up
c267312_g1	1.00	0.00	0.00	140.00	132.00	2320.00	0.171	0.000	0.000	50.597	55.544	1387.782	0.06	455.10	11.50	7.49e-13	2.70e-11	yes	up
c407295_g1	2.00	0.00	0.00	100.00	157.00	159.00	0.066	0.000	0.000	6.274	11.578	17.184	0.02	11.19	6.53	7.57e-13	2.73e-11	yes	up
c413259_g2	60.00	52.00	58.00	1020.00	619.00	1296.00	0.868	1.022	0.651	28.760	20.636	63.712	0.81	36.80	5.34	7.59e-13	2.73e-11	yes	up
c420783_g1	0.00	0.00	1.00	87.00	110.00	139.00	0.000	0.000	0.006	1.596	2.346	5.059	0.00	2.87	4.86	7.64e-13	2.75e-11	yes	up
c420839_g1	0.00	1.00	1.00	96.00	179.00	127.00	0.000	0.013	0.006	1.636	3.606	3.758	0.01	2.88	4.82	7.70e-13	2.77e-11	yes	up
c412367_g1	0.00	3.00	0.00	166.00	165.00	471.00	0.000	0.059	0.000	4.868	9.282	23.960	0.01	11.97	6.72	7.70e-13	2.77e-11	yes	up
c389353_g1	1.00	0.00	2.00	439.00	80.00	180.00	0.099	0.000	0.155	89.308	18.914	61.616	0.10	59.40	8.22	7.74e-13	2.78e-11	yes	up
c415653_g2	0.00	0.00	0.00	90.00	96.00	230.00	0.000	0.000	0.000	5.517	6.413	28.260	0.00	12.65	6.99	7.77e-13	2.79e-11	yes	up
c421083_g1	0.00	0.00	0.00	102.00	103.00	114.00	0.000	0.000	0.000	1.893	2.258	3.668	0.00	2.54	4.72	7.83e-13	2.81e-11	yes	up
c387704_g1	1.00	0.00	0.00	81.00	112.00	368.00	0.033	0.000	0.000	4.814	7.823	37.656	0.01	15.63	7.15	7.95e-13	2.85e-11	yes	up
c422610_g1	0.00	0.00	5.00	175.00	291.00	152.00	0.000	0.000	0.019	1.663	3.256	2.512	0.01	2.41	4.54	8.00e-13	2.87e-11	yes	up
c417694_g1	0.00	0.00	2.00	92.00	150.00	212.00	0.000	0.000	0.026	3.110	5.989	12.305	0.01	6.76	5.95	8.00e-13	2.87e-11	yes	up
c406793_g1	3.00	3.00	0.00	143.00	232.00	236.00	0.079	0.046	0.000	5.165	9.070	13.678	0.04	8.93	6.04	8.03e-13	2.87e-11	yes	up
c397091_g3	0.00	0.00	0.00	102.00	88.00	160.00	0.000	0.000	0.000	2.204	2.246	6.017	0.00	3.37	5.12	8.03e-13	2.87e-11	yes	up
c349885_g1	0.00	1.00	0.00	173.00	84.00	166.00	0.000	0.020	0.000	4.300	2.458	7.155	0.00	4.60	5.49	8.04e-13	2.87e-11	yes	up
c411755_g1	0.00	0.00	2.00	102.00	157.00	147.00	0.000	0.000	0.013	2.204	3.980	5.403	0.01	3.71	5.17	8.07e-13	2.88e-11	yes	up
c422371_g2	0.00	0.00	0.00	101.00	86.00	202.00	0.000	0.000	0.000	1.555	1.659	9.251	0.00	3.91	5.32	8.10e-13	2.89e-11	yes	up
c406182_g1	0.00	0.00	0.00	90.00	135.00	105.00	0.000	0.000	0.000	2.542	4.529	5.222	0.00	3.96	5.34	8.10e-13	2.89e-11	yes	up
c419326_g1	1.00	0.00	0.00	81.00	118.00	142.00	0.013	0.000	0.000	1.731	2.969	5.258	0.00	3.17	4.97	8.24e-13	2.94e-11	yes	up
c415883_g1	0.00	0.00	0.00	81.00	119.00	148.00	0.000	0.000	0.000	1.663	2.657	7.065	0.00	3.60	5.21	8.27e-13	2.95e-11	yes	up
c402782_g3	0.00	0.00	0.00	168.00	117.00	2606.00	0.000	0.000	0.000	6.639	5.452	178.270	0.00	58.00	9.18	8.34e-13	2.97e-11	yes	up
c414167_g2	0.00	0.00	0.00	97.00	180.00	1952.00	0.000	0.000	0.000	5.368	11.703	186.130	0.00	61.79	9.27	8.36e-13	2.97e-11	yes	up
c419836_g1	0.00	0.00	0.00	96.00	155.00	90.00	0.000	0.000	0.000	1.907	3.468	2.620	0.00	2.60	4.75	8.38e-13	2.98e-11	yes	up
c372745_g1	0.00	0.00	0.00	267.00	104.00	70.00	0.000	0.000	0.000	8.262	3.793	3.740	0.00	5.53	5.82	8.47e-13	3.01e-11	yes	up
c421841_g1	1.00	1.00	0.00	106.00	131.00	137.00	0.007	0.007	0.000	1.974	3.344	4.806	0.00	3.25	5.01	8.49e-13	3.02e-11	yes	up
c406842_g1	0.00	0.00	0.00	89.00	123.00	645.00	0.000	0.000	0.000	3.813	6.138	47.287	0.00	17.63	7.47	8.52e-13	3.03e-11	yes	up
c418912_g1	1.00	0.00	0.00	81.00	126.00	129.00	0.007	0.000	0.000	1.312	2.395	3.614	0.00	2.34	4.57	8.56e-13	3.04e-11	yes	up
c418496_g1	0.00	0.00	4.00	105.00	213.00	302.00	0.000	0.000	0.045	2.785	6.662	13.913	0.02	7.33	5.96	8.63e-13	3.06e-11	yes	up
c419678_g1	0.00	0.00	1.00	82.00	117.00	137.00	0.000	0.000	0.006	1.163	1.971	3.234	0.00	2.03	4.38	8.64e-13	3.06e-11	yes	up
c420533_g2	0.00	1.00	0.00	104.00	129.00	166.00	0.000	0.013	0.000	1.609	4.579	5.348	0.00	3.65	5.18	8.75e-13	3.10e-11	yes	up
c419938_g1	1.00	0.00	0.00	71.00	128.00	193.00	0.013	0.000	0.000	7.856	8.733	20.075	0.00	11.81	6.83	8.77e-13	3.10e-11	yes	up
c400041_g1	2.00	0.00	1.00	92.00	188.00	235.00	0.072	0.000	0.026	6.909	16.269	29.706	0.04	16.65	6.95	8.78e-13	3.10e-11	yes	up
c419861_g2	1.00	0.00	3.00	119.00	162.00	156.00	0.007	0.000	0.019	2.177	3.256	4.391	0.01	3.17	4.89	8.78e-13	3.10e-11	yes	up
c413930_g1	1.00	2.00	1.00	106.00	177.00	248.00	0.013	0.033	0.013	3.096	9.781	29.055	0.02	12.97	6.79	8.79e-13	3.10e-11	yes	up
c392283_g1	2.00	2.00	1.00	108.00	195.00	310.00	0.263	0.364	0.103	30.071	63.079	143.921	0.22	74.49	7.87	8.88e-13	3.13e-11	yes	up
c419932_g2	1.00	2.00	4.00	130.00	183.00	289.00	0.020	0.059	0.071	8.262	14.223	28.350	0.05	16.14	6.75	9.03e-13	3.19e-11	yes	up
c418473_g1	1.00	4.00	1.00	142.00	242.00	276.00	0.013	0.091	0.013	4.543	9.120	15.286	0.03	9.18	6.14	9.06e-13	3.19e-11	yes	up
c337657_g1	0.00	0.00	0.00	108.00	123.00	1088.00	0.000	0.000	0.000	8.194	10.954	141.807	0.00	49.31	8.95	9.06e-13	3.19e-11	yes	up
c421706_g2	1.00	1.00	6.00	148.00	261.00	194.00	0.007	0.013	0.032	2.069	4.417	4.897	0.02	3.64	4.97	9.11e-13	3.21e-11	yes	up
c415720_g2	0.00	0.00	2.00	114.00	150.00	125.00	0.000	0.000	0.013	1.839	2.845	3.487	0.01	2.64	4.70	9.12e-13	3.21e-11	yes	up
c400302_g7	2.00	0.00	0.00	104.00	123.00	283.00	0.026	0.000	0.000	6.585	7.348	27.790	0.01	13.21	6.94	9.14e-13	3.22e-11	yes	up
c417754_g1	0.00	0.00	0.00	86.00	128.00	113.00	0.000	0.000	0.000	1.122	1.971	2.566	0.00	1.82	4.26	9.24e-13	3.25e-11	yes	up
c412442_g1	0.00	1.00	1.00	90.00	142.00	169.00	0.000	0.078	0.045	10.493	19.350	33.609	0.04	20.17	7.20	9.35e-13	3.28e-11	yes	up
c422284_g1	0.00	0.00	4.00	109.00	222.00	217.00	0.000	0.000	0.058	7.301	17.504	22.876	0.02	15.12	6.93	9.35e-13	3.28e-11	yes	up
c418543_g1	1.00	1.00	0.00	85.00	217.00	133.00	0.007	0.013	0.000	1.934	5.789	6.107	0.01	4.37	5.41	9.38e-13	3.29e-11	yes	up
c403588_g5	51995.00	15174.00	12295.00	344.00	173.00	456.00	3037.324	1218.679	562.330	40.631	23.867	91.809	1546.52	50.92	-4.92	9.38e-13	3.29e-11	yes	down
c419591_g1	5.00	1.00	7.00	157.00	229.00	541.00	0.059	0.013	0.058	3.786	6.725	23.887	0.05	10.74	6.20	9.44e-13	3.31e-11	yes	up
c410456_g1	0.00	0.00	0.00	78.00	125.00	142.00	0.000	0.000	0.000	2.583	4.866	8.095	0.00	4.94	5.66	9.48e-13	3.32e-11	yes	up
c404388_g2	1.00	0.00	0.00	78.00	157.00	112.00	0.066	0.000	0.000	10.371	24.366	25.333	0.02	19.17	7.30	9.51e-13	3.33e-11	yes	up
c420832_g1	1.00	0.00	1.00	78.00	176.00	181.00	0.007	0.000	0.006	1.460	3.893	5.891	0.00	3.54	5.12	9.56e-13	3.34e-11	yes	up
c420691_g1	0.00	0.00	0.00	85.00	138.00	108.00	0.000	0.000	0.000	0.690	1.322	1.518	0.00	1.13	3.62	9.64e-13	3.37e-11	yes	up
c414258_g1	0.00	0.00	0.00	88.00	96.00	290.00	0.000	0.000	0.000	5.463	7.086	31.982	0.00	13.95	7.13	9.68e-13	3.38e-11	yes	up
c418613_g5	0.00	0.00	0.00	112.00	90.00	114.00	0.000	0.000	0.000	5.733	5.415	10.065	0.00	6.94	6.14	9.69e-13	3.38e-11	yes	up
c418191_g1	0.00	0.00	1.00	94.00	101.00	121.00	0.000	0.000	0.006	1.433	1.822	3.216	0.00	2.09	4.42	9.69e-13	3.38e-11	yes	up
c422428_g2	0.00	1.00	2.00	112.00	218.00	127.00	0.000	0.007	0.006	1.055	2.408	2.060	0.00	1.77	4.17	9.70e-13	3.38e-11	yes	up
c420115_g1	2.00	1.00	3.00	124.00	154.00	232.00	0.013	0.007	0.013	3.191	4.117	9.179	0.01	5.28	5.59	9.71e-13	3.39e-11	yes	up
c418031_g2	0.00	0.00	0.00	85.00	127.00	114.00	0.000	0.000	0.000	1.893	3.019	4.481	0.00	3.02	4.96	9.73e-13	3.39e-11	yes	up
c420416_g2	0.00	0.00	2.00	91.00	166.00	165.00	0.000	0.000	0.039	3.245	7.186	10.679	0.02	6.69	5.86	9.74e-13	3.39e-11	yes	up
c413742_g2	1.00	1.00	1.00	94.00	186.00	159.00	0.020	0.026	0.013	3.718	8.671	10.896	0.02	7.40	5.98	9.79e-13	3.41e-11	yes	up
c414325_g1	17.00	3.00	13.00	319.00	314.00	870.00	0.329	0.078	0.193	12.142	14.073	57.225	0.21	26.32	6.41	9.81e-13	3.41e-11	yes	up
c422384_g1	0.00	0.00	3.00	106.00	165.00	143.00	0.000	0.000	0.013	1.352	2.495	3.180	0.01	2.25	4.48	9.85e-13	3.42e-11	yes	up
c410491_g1	0.00	0.00	0.00	106.00	91.00	120.00	0.000	0.000	0.000	1.406	1.547	2.963	0.00	1.92	4.34	9.86e-13	3.42e-11	yes	up
c413040_g2	2.00	0.00	0.00	91.00	170.00	164.00	0.039	0.000	0.000	3.421	7.523	10.643	0.01	6.85	5.94	9.95e-13	3.45e-11	yes	up
c418951_g1	0.00	0.00	1.00	103.00	81.00	174.00	0.000	0.000	0.006	1.312	1.223	3.849	0.00	2.05	4.39	9.95e-13	3.45e-11	yes	up
c419914_g1	0.00	2.00	0.00	105.00	197.00	203.00	0.000	0.026	0.000	1.988	4.454	6.740	0.01	4.18	5.33	9.96e-13	3.45e-11	yes	up
c402089_g2	0.00	0.00	0.00	74.00	141.00	574.00	0.000	0.000	0.000	3.516	7.847	63.387	0.00	22.89	7.84	1.00e-12	3.47e-11	yes	up
c396020_g1	0.00	0.00	2.00	257.00	261.00	60.00	0.000	0.000	0.058	7.166	8.758	3.379	0.02	6.51	5.73	1.00e-12	3.47e-11	yes	up
c419986_g2	1.00	0.00	1.00	92.00	142.00	156.00	0.007	0.000	0.006	1.068	1.946	3.126	0.00	1.96	4.29	1.00e-12	3.48e-11	yes	up
c418955_g1	0.00	2.00	1.00	165.00	97.00	243.00	0.000	0.033	0.006	4.151	3.007	10.643	0.01	5.76	5.73	1.01e-12	3.49e-11	yes	up
c417488_g1	5.00	0.00	1.00	141.00	239.00	249.00	0.046	0.000	0.006	2.583	5.153	7.896	0.02	4.97	5.43	1.02e-12	3.54e-11	yes	up
c368931_g1	0.00	2.00	0.00	316.00	414.00	69.00	0.000	0.065	0.000	15.076	23.268	5.692	0.02	14.76	7.00	1.02e-12	3.54e-11	yes	up
c416746_g1	0.00	1.00	0.00	89.00	190.00	143.00	0.000	0.007	0.000	1.190	2.982	3.307	0.00	2.38	4.61	1.03e-12	3.54e-11	yes	up
c421365_g1	1.00	0.00	4.00	121.00	190.00	518.00	0.013	0.000	0.039	3.340	6.887	25.622	0.02	11.14	6.54	1.03e-12	3.55e-11	yes	up
c397502_g1	0.00	1.00	6.00	141.00	236.00	666.00	0.000	0.026	0.097	5.720	11.278	46.709	0.05	19.78	7.07	1.03e-12	3.55e-11	yes	up
c422570_g2	0.00	1.00	0.00	83.00	152.00	249.00	0.000	0.020	0.000	2.217	4.791	11.528	0.00	5.81	5.82	1.06e-12	3.66e-11	yes	up
c408313_g9	1380.00	1332.00	1362.00	10578.00	17557.00	26619.00	94.838	125.955	73.500	1479.364	2862.870	6323.908	93.27	3363.22	5.17	1.07e-12	3.68e-11	yes	up
c384051_g3	0.00	0.00	0.00	128.00	98.00	1032.00	0.000	0.000	0.000	6.369	5.739	88.629	0.00	30.97	8.28	1.07e-12	3.69e-11	yes	up
c418248_g1	0.00	0.00	0.00	94.00	107.00	112.00	0.000	0.000	0.000	1.487	1.996	3.108	0.00	2.13	4.48	1.07e-12	3.69e-11	yes	up
c403916_g3	0.00	0.00	0.00	117.00	75.00	383.00	0.000	0.000	0.000	7.491	5.602	41.975	0.00	17.30	7.44	1.09e-12	3.73e-11	yes	up
c338669_g2	0.00	0.00	0.00	96.00	139.00	1211.00	0.000	0.000	0.000	5.341	9.095	116.148	0.00	39.88	8.64	1.09e-12	3.75e-11	yes	up
c420894_g1	0.00	0.00	0.00	98.00	152.00	84.00	0.000	0.000	0.000	1.731	3.156	2.566	0.00	2.42	4.65	1.09e-12	3.76e-11	yes	up
c417257_g1	0.00	0.00	0.00	77.00	133.00	128.00	0.000	0.000	0.000	1.961	3.481	5.095	0.00	3.37	5.12	1.10e-12	3.77e-11	yes	up
c420090_g1	0.00	1.00	0.00	109.00	129.00	140.00	0.000	0.007	0.000	3.975	9.943	15.449	0.00	9.26	6.52	1.10e-12	3.77e-11	yes	up
c404045_g1	0.00	0.00	0.00	119.00	148.00	2420.00	0.000	0.000	0.000	2.272	3.331	80.173	0.00	26.07	8.03	1.10e-12	3.78e-11	yes	up
c420682_g1	1.00	0.00	0.00	78.00	121.00	134.00	0.020	0.000	0.000	1.650	2.845	5.276	0.01	3.11	4.91	1.11e-12	3.79e-11	yes	up
c416407_g1	0.00	1.00	2.00	99.00	154.00	213.00	0.000	0.033	0.045	5.273	9.519	19.497	0.03	10.86	6.43	1.11e-12	3.80e-11	yes	up
c420012_g2	0.00	0.00	0.00	88.00	99.00	148.00	0.000	0.000	0.000	2.245	6.812	6.541	0.00	4.94	5.66	1.12e-12	3.84e-11	yes	up
c410668_g1	0.00	0.00	0.00	90.00	92.00	312.00	0.000	0.000	0.000	0.892	1.073	5.348	0.00	2.29	4.58	1.13e-12	3.86e-11	yes	up
c398991_g1	0.00	0.00	0.00	88.00	94.00	305.00	0.000	0.000	0.000	0.825	1.048	4.987	0.00	2.15	4.49	1.14e-12	3.89e-11	yes	up
c412766_g2	0.00	0.00	0.00	76.00	123.00	143.00	0.000	0.000	0.000	1.420	2.957	4.933	0.00	2.95	4.93	1.14e-12	3.90e-11	yes	up
c419100_g1	0.00	1.00	0.00	110.00	162.00	113.00	0.000	0.013	0.000	2.326	4.017	4.174	0.00	3.40	5.09	1.14e-12	3.91e-11	yes	up
c418604_g1	1377.00	1109.00	1955.00	15512.00	10224.00	15886.00	18.596	20.707	20.234	428.868	334.510	771.317	19.80	503.16	4.66	1.15e-12	3.91e-11	yes	up
c413887_g1	0.00	0.00	0.00	94.00	100.00	510.00	0.000	0.000	0.000	1.690	2.121	15.919	0.00	6.11	5.96	1.16e-12	3.95e-11	yes	up
c420249_g2	0.00	1.00	0.00	78.00	165.00	251.00	0.000	0.052	0.000	6.003	14.921	33.121	0.01	16.91	7.24	1.16e-12	3.97e-11	yes	up
c408919_g1	0.00	0.00	0.00	86.00	136.00	102.00	0.000	0.000	0.000	2.894	5.415	5.963	0.00	4.59	5.55	1.17e-12	4.00e-11	yes	up
c419881_g1	0.00	0.00	0.00	70.00	136.00	157.00	0.000	0.000	0.000	1.203	2.757	4.680	0.00	2.73	4.82	1.17e-12	4.00e-11	yes	up
c409363_g1	0.00	1.00	1.00	87.00	128.00	219.00	0.000	0.020	0.013	2.299	3.980	10.010	0.01	5.14	5.57	1.18e-12	4.01e-11	yes	up
c410008_g4	0.00	0.00	0.00	109.00	77.00	341.00	0.000	0.000	0.000	2.258	1.896	12.359	0.00	5.19	5.73	1.18e-12	4.02e-11	yes	up
c405841_g2	1.00	0.00	0.00	91.00	118.00	769.00	0.000	0.000	0.000	0.581	0.886	8.547	0.00	3.08	4.99	1.19e-12	4.03e-11	yes	up
c420605_g1	1.00	0.00	0.00	72.00	120.00	176.00	0.007	0.000	0.000	1.406	2.795	5.963	0.00	3.20	5.01	1.19e-12	4.04e-11	yes	up
c418249_g2	0.00	0.00	0.00	74.00	136.00	131.00	0.000	0.000	0.000	1.271	2.795	4.029	0.00	2.57	4.74	1.20e-12	4.06e-11	yes	up
c421843_g2	2.00	1.00	1.00	105.00	155.00	247.00	0.020	0.013	0.006	1.879	3.281	7.788	0.01	4.09	5.22	1.20e-12	4.08e-11	yes	up
c375800_g2	0.00	0.00	0.00	102.00	140.00	1490.00	0.000	0.000	0.000	7.707	12.414	193.430	0.00	65.12	9.35	1.21e-12	4.09e-11	yes	up
c385107_g1	0.00	0.00	0.00	160.00	59.00	443.00	0.000	0.000	0.000	7.410	3.219	35.416	0.00	14.57	7.20	1.21e-12	4.09e-11	yes	up
c416822_g2	0.00	0.00	1.00	66.00	154.00	148.00	0.000	0.000	0.006	1.690	4.654	6.595	0.00	4.08	5.35	1.21e-12	4.11e-11	yes	up
c409567_g1	0.00	2.00	0.00	111.00	161.00	413.00	0.000	0.039	0.000	3.259	5.564	20.996	0.01	9.31	6.43	1.21e-12	4.11e-11	yes	up
c404123_g2	1.00	0.00	1.00	94.00	124.00	171.00	0.020	0.000	0.032	5.679	10.318	20.617	0.02	11.60	6.60	1.22e-12	4.14e-11	yes	up
c418940_g1	0.00	1.00	2.00	126.00	185.00	112.00	0.000	0.007	0.013	1.744	2.994	3.740	0.01	2.73	4.72	1.23e-12	4.15e-11	yes	up
c394804_g1	3.00	3.00	1.00	199.00	117.00	336.00	0.053	0.065	0.013	6.612	4.629	19.515	0.04	9.89	6.17	1.23e-12	4.16e-11	yes	up
c403165_g1	1.00	1.00	3.00	107.00	175.00	179.00	0.026	0.039	0.071	6.179	11.877	17.816	0.05	11.43	6.28	1.24e-12	4.17e-11	yes	up
c421504_g1	1.00	0.00	3.00	101.00	185.00	171.00	0.007	0.000	0.019	2.380	5.115	7.011	0.01	4.61	5.42	1.25e-12	4.22e-11	yes	up
c420399_g1	0.00	0.00	1.00	101.00	118.00	88.00	0.000	0.000	0.006	2.217	3.082	3.343	0.00	2.82	4.83	1.26e-12	4.25e-11	yes	up
c420027_g1	2.00	0.00	0.00	94.00	145.00	171.00	0.039	0.000	0.000	6.301	10.904	27.104	0.01	13.98	6.96	1.26e-12	4.25e-11	yes	up
c413976_g1	0.00	0.00	3.00	111.00	145.00	141.00	0.000	0.000	0.032	3.313	5.090	7.282	0.01	5.05	5.50	1.27e-12	4.29e-11	yes	up
c413202_g1	1.00	0.00	0.00	70.00	116.00	220.00	0.020	0.000	0.000	2.542	4.965	13.823	0.01	6.68	5.99	1.28e-12	4.30e-11	yes	up
c372821_g1	0.00	2.00	1.00	169.00	93.00	226.00	0.000	0.026	0.006	3.286	2.133	7.625	0.01	4.24	5.32	1.28e-12	4.30e-11	yes	up
c420193_g1	0.00	0.00	1.00	112.00	72.00	176.00	0.000	0.000	0.006	1.920	0.848	4.355	0.00	2.33	4.56	1.28e-12	4.31e-11	yes	up
c421760_g3	0.00	1.00	2.00	116.00	150.00	142.00	0.000	0.007	0.006	1.217	1.846	2.584	0.00	1.82	4.20	1.30e-12	4.36e-11	yes	up
c413543_g4	2.00	1.00	0.00	108.00	190.00	1031.00	0.026	0.013	0.000	2.366	4.903	39.246	0.01	14.26	7.00	1.30e-12	4.37e-11	yes	up
c420550_g1	2.00	0.00	0.00	94.00	155.00	155.00	0.020	0.000	0.000	2.772	6.238	6.180	0.01	4.86	5.54	1.30e-12	4.38e-11	yes	up
c407771_g2	0.00	0.00	0.00	124.00	92.00	912.00	0.000	0.000	0.000	1.839	1.609	23.526	0.00	8.30	6.39	1.31e-12	4.39e-11	yes	up
c309042_g1	0.00	0.00	0.00	137.00	62.00	328.00	0.000	0.000	0.000	6.328	3.369	26.146	0.00	11.39	6.84	1.31e-12	4.41e-11	yes	up
c421981_g1	0.00	0.00	2.00	91.00	152.00	165.00	0.000	0.000	0.006	1.352	2.196	5.114	0.00	2.74	4.79	1.32e-12	4.41e-11	yes	up
c421516_g1	0.00	0.00	0.00	77.00	123.00	130.00	0.000	0.000	0.000	1.082	2.059	3.198	0.00	2.02	4.41	1.33e-12	4.44e-11	yes	up
c408223_g1	1.00	0.00	1.00	118.00	190.00	88.00	0.020	0.000	0.019	5.354	10.131	6.884	0.01	7.28	6.01	1.33e-12	4.44e-11	yes	up
c412755_g2	7.00	3.00	1.00	177.00	222.00	389.00	0.112	0.065	0.013	5.422	8.010	20.617	0.06	10.79	6.10	1.33e-12	4.46e-11	yes	up
c412330_g1	0.00	2.00	1.00	100.00	169.00	194.00	0.000	0.078	0.019	5.747	11.503	18.828	0.03	11.45	6.51	1.33e-12	4.46e-11	yes	up
c399640_g1	0.00	3.00	0.00	141.00	593.00	180.00	0.000	0.065	0.000	5.287	25.751	12.522	0.02	13.74	6.90	1.34e-12	4.47e-11	yes	up
c376076_g3	0.00	0.00	0.00	99.00	79.00	242.00	0.000	0.000	0.000	12.385	11.540	51.551	0.00	23.93	7.91	1.34e-12	4.48e-11	yes	up
c418532_g1	2.00	1.00	1.00	97.00	176.00	227.00	0.026	0.020	0.013	3.056	6.662	14.311	0.02	7.55	6.01	1.35e-12	4.50e-11	yes	up
c392237_g3	0.00	1.00	0.00	281.00	116.00	83.00	0.000	0.046	0.000	19.349	9.370	9.830	0.01	13.42	6.93	1.35e-12	4.51e-11	yes	up
c421719_g3	0.00	0.00	0.00	81.00	98.00	215.00	0.000	0.000	0.000	2.596	3.705	11.889	0.00	5.74	5.87	1.35e-12	4.51e-11	yes	up
c400866_g1	0.00	0.00	0.00	79.00	114.00	134.00	0.000	0.000	0.000	5.611	10.954	20.798	0.00	11.82	6.90	1.36e-12	4.53e-11	yes	up
c388984_g1	3.00	1.00	6.00	233.00	379.00	106.00	0.033	0.013	0.045	4.692	8.995	3.686	0.03	5.71	5.45	1.36e-12	4.54e-11	yes	up
c412529_g3	2.00	0.00	1.00	101.00	180.00	157.00	0.421	0.000	0.013	9.722	12.663	29.886	0.15	16.70	6.09	1.36e-12	4.54e-11	yes	up
c346883_g1	0.00	0.00	0.00	94.00	85.00	307.00	0.000	0.000	0.000	1.893	2.096	10.715	0.00	4.61	5.56	1.37e-12	4.55e-11	yes	up
c416185_g1	0.00	0.00	1.00	73.00	121.00	143.00	0.000	0.000	0.013	4.002	8.134	12.413	0.01	7.80	6.23	1.37e-12	4.56e-11	yes	up
c418718_g2	0.00	0.00	1.00	122.00	67.00	172.00	0.000	0.000	0.006	3.353	2.782	8.258	0.00	4.66	5.54	1.37e-12	4.56e-11	yes	up
c407512_g1	0.00	1.00	0.00	87.00	187.00	138.00	0.000	0.013	0.000	1.312	3.319	3.614	0.00	2.62	4.72	1.38e-12	4.58e-11	yes	up
c419257_g1	0.00	0.00	0.00	69.00	123.00	197.00	0.000	0.000	0.000	1.068	2.246	5.276	0.00	2.70	4.81	1.39e-12	4.62e-11	yes	up
c417459_g1	0.00	0.00	3.00	105.00	147.00	148.00	0.000	0.000	0.032	2.583	4.254	6.306	0.01	4.22	5.25	1.40e-12	4.63e-11	yes	up
c412438_g3	0.00	0.00	0.00	97.00	118.00	938.00	0.000	0.000	0.000	0.933	1.298	15.720	0.00	5.50	5.81	1.40e-12	4.66e-11	yes	up
c384208_g1	0.00	3.00	0.00	231.00	117.00	544.00	0.000	0.085	0.000	8.708	5.203	35.235	0.02	15.63	7.03	1.41e-12	4.67e-11	yes	up
c418848_g3	1.00	0.00	0.00	83.00	92.00	244.00	0.013	0.000	0.000	2.001	2.757	10.444	0.00	4.78	5.55	1.41e-12	4.68e-11	yes	up
c414098_g3	0.00	0.00	0.00	80.00	99.00	212.00	0.000	0.000	0.000	4.814	6.974	21.954	0.00	10.64	6.75	1.42e-12	4.69e-11	yes	up
c397449_g2	1.00	0.00	0.00	81.00	153.00	97.00	0.026	0.000	0.000	4.259	9.444	8.782	0.01	7.21	6.07	1.42e-12	4.69e-11	yes	up
c382729_g3	25.00	30.00	31.00	649.00	413.00	1668.00	0.401	0.664	0.387	20.525	15.383	91.267	0.46	40.27	6.18	1.43e-12	4.71e-11	yes	up
c420436_g1	0.00	1.00	1.00	88.00	121.00	217.00	0.000	0.020	0.013	2.163	3.506	9.233	0.01	4.71	5.44	1.43e-12	4.72e-11	yes	up
c409411_g1	0.00	0.00	2.00	90.00	144.00	176.00	0.000	0.000	0.045	5.016	9.295	15.973	0.02	9.63	6.35	1.45e-12	4.78e-11	yes	up
c408490_g1	0.00	1.00	0.00	84.00	161.00	165.00	0.000	0.007	0.000	1.203	2.882	4.698	0.00	2.77	4.82	1.46e-12	4.82e-11	yes	up
c409375_g1	0.00	0.00	1.00	72.00	128.00	134.00	0.000	0.000	0.013	2.948	6.375	9.468	0.01	5.96	5.84	1.47e-12	4.86e-11	yes	up
c421429_g1	0.00	1.00	0.00	86.00	143.00	186.00	0.000	0.007	0.000	1.285	2.271	5.294	0.00	2.80	4.83	1.47e-12	4.86e-11	yes	up
c421886_g1	0.00	1.00	1.00	89.00	136.00	157.00	0.000	0.007	0.006	1.028	1.846	3.126	0.00	1.91	4.27	1.48e-12	4.86e-11	yes	up
c377032_g1	0.00	0.00	0.00	145.00	82.00	91.00	0.000	0.000	0.000	5.747	3.830	6.234	0.00	5.31	5.76	1.48e-12	4.88e-11	yes	up
c421917_g1	0.00	0.00	1.00	74.00	128.00	124.00	0.000	0.000	0.006	7.261	1.946	2.783	0.00	4.28	5.42	1.48e-12	4.88e-11	yes	up
c422689_g2	1.00	0.00	0.00	72.00	136.00	125.00	0.013	0.000	0.000	1.704	3.793	5.114	0.00	3.37	5.06	1.50e-12	4.93e-11	yes	up
c422379_g1	0.00	0.00	1.00	76.00	140.00	109.00	0.000	0.000	0.039	6.936	14.971	17.039	0.02	12.44	6.75	1.50e-12	4.94e-11	yes	up
c418186_g1	0.00	1.00	2.00	104.00	188.00	135.00	0.000	0.013	0.013	2.001	4.267	4.499	0.01	3.45	5.03	1.50e-12	4.94e-11	yes	up
c410132_g1	1.00	0.00	1.00	96.00	129.00	138.00	0.013	0.000	0.006	5.273	7.598	13.100	0.01	8.34	6.30	1.51e-12	4.96e-11	yes	up
c412532_g1	0.00	0.00	0.00	68.00	144.00	583.00	0.000	0.000	0.000	1.217	3.044	18.159	0.00	6.88	6.13	1.51e-12	4.97e-11	yes	up
c415115_g1	0.00	1.00	1.00	75.00	147.00	316.00	0.000	0.026	0.013	3.178	7.710	23.472	0.01	10.68	6.59	1.53e-12	5.02e-11	yes	up
c420935_g1	1.00	4.00	1.00	163.00	208.00	199.00	0.013	0.059	0.006	3.286	5.053	7.065	0.02	4.97	5.39	1.53e-12	5.03e-11	yes	up
c420303_g1	1.00	2.00	1.00	102.00	245.00	159.00	0.007	0.039	0.006	2.217	6.063	6.162	0.01	4.58	5.36	1.54e-12	5.04e-11	yes	up
c413487_g1	0.00	4.00	1.00	141.00	240.00	234.00	0.000	0.098	0.013	5.043	11.054	15.774	0.03	10.12	6.31	1.54e-12	5.04e-11	yes	up
c422088_g1	1.00	0.00	0.00	68.00	141.00	135.00	0.007	0.000	0.000	0.771	3.431	3.216	0.00	2.32	4.57	1.57e-12	5.14e-11	yes	up
c397276_g1	1.00	0.00	0.00	84.00	91.00	299.00	0.092	0.000	0.000	13.251	17.691	85.557	0.03	36.40	8.13	1.57e-12	5.14e-11	yes	up
c412659_g1	0.00	0.00	0.00	85.00	127.00	838.00	0.000	0.000	0.000	0.757	1.322	12.847	0.00	4.57	5.55	1.58e-12	5.15e-11	yes	up
c422547_g1	0.00	2.00	0.00	93.00	195.00	263.00	0.000	0.020	0.000	1.501	3.705	7.354	0.00	3.94	5.27	1.58e-12	5.15e-11	yes	up
c380938_g1	1.00	1.00	1.00	84.00	156.00	389.00	0.125	0.176	0.097	22.040	47.546	170.482	0.13	74.59	8.37	1.58e-12	5.15e-11	yes	up
c410066_g2	0.00	1.00	1.00	79.00	137.00	234.00	0.000	0.033	0.019	4.043	8.234	20.635	0.02	10.33	6.49	1.58e-12	5.15e-11	yes	up
c411319_g2	2.00	1.00	1.00	134.00	157.00	1086.00	0.026	0.020	0.006	3.583	5.589	47.757	0.02	17.51	7.25	1.58e-12	5.16e-11	yes	up
c400946_g2	2.00	2.00	1.00	111.00	166.00	300.00	0.079	0.111	0.032	8.897	15.570	41.216	0.07	20.68	6.96	1.60e-12	5.22e-11	yes	up
c416133_g1	0.00	0.00	0.00	81.00	124.00	109.00	0.000	0.000	0.000	1.852	3.418	4.192	0.00	3.04	4.97	1.60e-12	5.22e-11	yes	up
c419474_g2	0.00	0.00	1.00	83.00	129.00	99.00	0.000	0.000	0.006	1.203	2.208	2.494	0.00	1.90	4.29	1.60e-12	5.22e-11	yes	up
c380328_g1	58.00	44.00	98.00	981.00	703.00	1195.00	1.315	1.367	1.721	43.931	37.029	92.369	1.50	56.41	5.14	1.61e-12	5.23e-11	yes	up
c407705_g1	0.00	0.00	3.00	113.00	111.00	204.00	0.000	0.000	0.039	4.219	5.215	12.685	0.02	7.08	5.94	1.61e-12	5.25e-11	yes	up
c382841_g2	0.00	1.00	1.00	82.00	142.00	173.00	0.000	0.130	0.077	16.266	32.737	57.767	0.06	33.82	7.69	1.62e-12	5.26e-11	yes	up
c40012_g1	0.00	0.00	0.00	117.00	104.00	1197.00	0.000	0.000	0.000	4.949	5.178	87.491	0.00	29.89	8.23	1.62e-12	5.27e-11	yes	up
c418750_g2	1.00	0.00	0.00	68.00	114.00	240.00	0.020	0.000	0.000	2.217	4.367	13.516	0.01	6.28	5.90	1.62e-12	5.27e-11	yes	up
c420728_g2	0.00	0.00	1.00	80.00	100.00	146.00	0.000	0.000	0.006	1.690	3.369	11.926	0.00	5.29	5.72	1.63e-12	5.29e-11	yes	up
c408775_g1	0.00	0.00	0.00	82.00	99.00	370.00	0.000	0.000	0.000	0.690	0.986	5.457	0.00	2.22	4.53	1.63e-12	5.31e-11	yes	up
c383613_g1	0.00	0.00	0.00	131.00	62.00	199.00	0.000	0.000	0.000	9.925	5.514	25.893	0.00	13.39	7.08	1.65e-12	5.34e-11	yes	up
c413088_g3	0.00	0.00	0.00	99.00	77.00	273.00	0.000	0.000	0.000	3.678	4.179	19.442	0.00	8.58	6.44	1.65e-12	5.34e-11	yes	up
c414839_g1	2.00	0.00	0.00	92.00	239.00	121.00	0.026	0.000	0.000	2.556	7.860	5.818	0.01	5.16	5.60	1.67e-12	5.40e-11	yes	up
c412768_g1	0.00	0.00	0.00	76.00	115.00	134.00	0.000	0.000	0.000	1.420	2.558	4.535	0.00	2.71	4.81	1.67e-12	5.40e-11	yes	up
c411329_g1	0.00	0.00	0.00	72.00	115.00	162.00	0.000	0.000	0.000	1.528	2.782	5.963	0.00	3.25	5.07	1.67e-12	5.42e-11	yes	up
c420881_g1	0.00	0.00	0.00	92.00	175.00	79.00	0.000	0.000	0.000	3.245	7.261	4.824	0.00	4.95	5.66	1.69e-12	5.45e-11	yes	up
c399685_g4	283.00	126.00	480.00	0.00	0.00	1.00	10.918	6.618	14.383	0.000	0.000	0.126	11.35	0.04	-6.38	1.69e-12	5.46e-11	yes	down
c421820_g1	1.00	1.00	0.00	91.00	122.00	167.00	0.007	0.007	0.000	0.987	3.730	4.626	0.00	2.92	4.86	1.71e-12	5.52e-11	yes	up
c403642_g1	18.00	10.00	12.00	493.00	224.00	1583.00	0.381	0.403	0.258	19.755	10.418	110.800	0.33	44.33	6.68	1.72e-12	5.54e-11	yes	up
c417228_g1	0.00	0.00	1.00	82.00	147.00	92.00	0.000	0.000	0.006	1.528	3.431	3.632	0.00	2.75	4.79	1.73e-12	5.58e-11	yes	up
c417361_g2	0.00	0.00	0.00	85.00	93.00	148.00	0.000	0.000	0.000	6.044	7.748	18.069	0.00	10.19	6.69	1.74e-12	5.62e-11	yes	up
c419183_g1	2.00	7.00	1.00	207.00	298.00	634.00	0.033	0.169	0.013	7.734	12.888	39.029	0.06	18.74	6.90	1.77e-12	5.71e-11	yes	up
c417457_g1	0.00	0.00	2.00	88.00	172.00	142.00	0.000	0.000	0.013	1.474	3.381	4.102	0.01	2.85	4.81	1.77e-12	5.72e-11	yes	up
c409819_g4	0.00	0.00	0.00	75.00	112.00	437.00	0.000	0.000	0.000	2.677	4.716	27.013	0.00	10.64	6.75	1.78e-12	5.74e-11	yes	up
c419147_g2	3.00	1.00	3.00	112.00	147.00	278.00	0.046	0.020	0.077	4.908	8.172	24.556	0.05	11.83	6.29	1.79e-12	5.76e-11	yes	up
c418608_g1	0.00	0.00	1.00	88.00	117.00	95.00	0.000	0.000	0.006	3.434	3.344	2.512	0.00	3.13	4.98	1.80e-12	5.80e-11	yes	up
c406055_g1	1.00	3.00	1.00	116.00	183.00	368.00	0.026	0.111	0.019	6.139	11.291	33.428	0.04	15.94	6.80	1.82e-12	5.84e-11	yes	up
c422242_g1	0.00	0.00	2.00	97.00	159.00	128.00	0.000	0.000	0.019	2.650	5.128	6.071	0.01	4.44	5.39	1.82e-12	5.84e-11	yes	up
c421017_g1	0.00	0.00	0.00	86.00	115.00	103.00	0.000	0.000	0.000	2.285	5.078	5.710	0.00	4.17	5.42	1.83e-12	5.88e-11	yes	up
c415526_g1	1.00	1.00	0.00	81.00	142.00	169.00	0.013	0.020	0.000	2.285	4.728	8.258	0.01	4.83	5.50	1.86e-12	5.95e-11	yes	up
c408765_g1	0.00	0.00	0.00	96.00	132.00	1412.00	0.000	0.000	0.000	3.394	5.489	86.316	0.00	29.03	8.19	1.86e-12	5.98e-11	yes	up
c421513_g1	0.00	1.00	1.00	84.00	168.00	132.00	0.000	0.007	0.006	1.055	2.495	2.873	0.00	2.04	4.36	1.87e-12	5.98e-11	yes	up
c407632_g1	0.00	2.00	2.00	117.00	157.00	190.00	0.000	0.091	0.052	7.585	11.952	21.195	0.04	13.02	6.51	1.87e-12	6.00e-11	yes	up
c421983_g1	0.00	0.00	0.00	81.00	118.00	109.00	0.000	0.000	0.000	2.907	5.028	6.776	0.00	4.72	5.59	1.87e-12	6.00e-11	yes	up
c415815_g1	0.00	0.00	0.00	89.00	84.00	202.00	0.000	0.000	0.000	1.285	1.435	5.077	0.00	2.47	4.69	1.88e-12	6.03e-11	yes	up
c419096_g2	0.00	0.00	1.00	93.00	162.00	76.00	0.000	0.000	0.013	1.582	3.631	2.331	0.01	2.44	4.59	1.89e-12	6.03e-11	yes	up
c397635_g1	0.00	1.00	1.00	92.00	130.00	138.00	0.000	0.026	0.013	71.771	65.762	144.969	0.01	91.99	9.69	1.89e-12	6.03e-11	yes	up
c405701_g1	1.00	0.00	0.00	74.00	103.00	172.00	0.033	0.000	0.000	4.922	8.047	19.677	0.01	10.33	6.55	1.89e-12	6.03e-11	yes	up
c390358_g1	1264.00	1132.00	1366.00	13456.00	8511.00	14790.00	16.887	20.727	14.080	353.027	263.371	672.913	16.62	421.96	4.66	1.92e-12	6.13e-11	yes	up
c419200_g1	0.00	0.00	0.00	67.00	128.00	154.00	0.000	0.000	0.000	3.232	7.773	10.119	0.00	6.70	6.09	1.92e-12	6.13e-11	yes	up
c408751_g1	0.00	0.00	0.00	131.00	80.00	877.00	0.000	0.000	0.000	2.569	1.846	29.850	0.00	10.57	6.74	1.92e-12	6.13e-11	yes	up
c401906_g3	0.00	0.00	0.00	80.00	106.00	479.00	0.000	0.000	0.000	0.541	0.848	5.872	0.00	2.24	4.55	1.93e-12	6.17e-11	yes	up
c415991_g1	0.00	1.00	1.00	94.00	142.00	120.00	0.000	0.020	0.006	2.528	4.529	6.180	0.01	4.24	5.34	1.94e-12	6.17e-11	yes	up
c420497_g1	0.00	0.00	0.00	80.00	125.00	105.00	0.000	0.000	0.000	1.082	1.971	2.439	0.00	1.76	4.22	1.94e-12	6.19e-11	yes	up
c416786_g1	0.00	0.00	0.00	82.00	100.00	131.00	0.000	0.000	0.000	1.690	2.420	4.680	0.00	2.81	4.87	1.95e-12	6.20e-11	yes	up
c412133_g2	1.00	1.00	3.00	115.00	168.00	142.00	0.007	0.013	0.026	2.177	3.805	4.698	0.02	3.44	4.92	1.95e-12	6.20e-11	yes	up
c405383_g1	0.00	0.00	0.00	115.00	103.00	1249.00	0.000	0.000	0.000	2.380	2.508	44.775	0.00	15.20	7.26	1.96e-12	6.22e-11	yes	up
c415827_g1	0.00	0.00	0.00	90.00	84.00	161.00	0.000	0.000	0.000	0.811	0.898	2.530	0.00	1.36	3.86	1.96e-12	6.24e-11	yes	up
c415291_g2	0.00	0.00	0.00	75.00	109.00	141.00	0.000	0.000	0.000	2.461	4.217	8.005	0.00	4.67	5.58	1.97e-12	6.25e-11	yes	up
c241022_g1	0.00	0.00	0.00	69.00	119.00	416.00	0.000	0.000	0.000	5.584	11.291	57.767	0.00	23.06	7.86	1.97e-12	6.26e-11	yes	up
c404333_g1	4.00	2.00	7.00	301.00	118.00	852.00	0.066	0.046	0.090	9.776	4.516	47.847	0.07	19.64	6.85	1.98e-12	6.29e-11	yes	up
c396888_g1	0.00	0.00	1.00	76.00	158.00	96.00	0.000	0.000	0.026	5.341	13.025	11.600	0.01	9.58	6.45	1.99e-12	6.30e-11	yes	up
c406662_g2	1.00	1.00	0.00	87.00	171.00	120.00	0.020	0.026	0.000	3.624	8.371	8.619	0.01	6.58	5.89	2.00e-12	6.34e-11	yes	up
c404297_g2	2.00	2.00	2.00	108.00	180.00	178.00	0.046	0.065	0.039	5.598	11.229	16.515	0.05	10.61	6.18	2.02e-12	6.41e-11	yes	up
c406386_g1	0.00	0.00	0.00	77.00	96.00	227.00	0.000	0.000	0.000	4.651	6.812	23.598	0.00	11.02	6.80	2.03e-12	6.41e-11	yes	up
c421224_g1	1.00	2.00	0.00	132.00	106.00	199.00	0.020	0.059	0.000	5.503	5.203	14.329	0.02	8.07	6.08	2.04e-12	6.44e-11	yes	up
c420215_g1	0.00	1.00	0.00	105.00	121.00	131.00	0.000	0.020	0.000	2.812	3.918	15.070	0.00	6.85	6.05	2.04e-12	6.45e-11	yes	up
c419230_g1	0.00	0.00	0.00	83.00	109.00	111.00	0.000	0.000	0.000	1.528	2.358	3.560	0.00	2.39	4.64	2.05e-12	6.47e-11	yes	up
c409018_g2	0.00	1.00	2.00	105.00	210.00	119.00	0.000	0.039	0.045	6.328	14.872	12.359	0.03	10.76	6.40	2.05e-12	6.47e-11	yes	up
c420917_g1	0.00	0.00	0.00	75.00	98.00	239.00	0.000	0.000	0.000	10.493	6.625	37.186	0.00	17.35	7.45	2.05e-12	6.48e-11	yes	up
c419560_g1	3.00	3.00	4.00	132.00	187.00	230.00	0.112	0.091	0.129	3.488	5.390	15.196	0.11	7.60	5.17	2.08e-12	6.56e-11	yes	up
c421080_g1	0.00	1.00	2.00	96.00	169.00	153.00	0.000	0.013	0.013	1.366	2.832	3.776	0.01	2.54	4.60	2.09e-12	6.58e-11	yes	up
c416024_g4	0.00	0.00	0.00	89.00	116.00	881.00	0.000	0.000	0.000	1.068	1.634	18.268	0.00	6.42	6.03	2.09e-12	6.59e-11	yes	up
c413364_g2	0.00	0.00	0.00	99.00	91.00	616.00	0.000	0.000	0.000	1.731	1.846	18.557	0.00	6.84	6.12	2.09e-12	6.60e-11	yes	up
c407947_g2	0.00	0.00	0.00	95.00	99.00	701.00	0.000	0.000	0.000	1.298	1.597	16.678	0.00	6.02	5.94	2.10e-12	6.61e-11	yes	up
c391347_g2	0.00	0.00	0.00	62.00	140.00	166.00	0.000	0.000	0.000	6.220	16.419	28.459	0.00	16.05	7.34	2.11e-12	6.64e-11	yes	up
c419445_g1	0.00	0.00	1.00	80.00	92.00	161.00	0.000	0.000	0.026	2.826	4.067	7.481	0.01	4.61	5.41	2.11e-12	6.65e-11	yes	up
c408302_g1	0.00	0.00	2.00	94.00	127.00	441.00	0.000	0.000	0.006	1.217	1.971	10.516	0.00	4.25	5.41	2.12e-12	6.66e-11	yes	up
c360355_g1	0.00	0.00	0.00	94.00	102.00	740.00	0.000	0.000	0.000	5.152	6.575	69.946	0.00	25.11	7.98	2.12e-12	6.67e-11	yes	up
c414930_g1	0.00	0.00	4.00	119.00	225.00	145.00	0.000	0.000	0.071	5.868	13.324	12.648	0.03	10.20	6.31	2.12e-12	6.67e-11	yes	up
c332325_g1	1.00	0.00	1.00	182.00	73.00	137.00	0.046	0.000	0.039	17.037	7.997	21.936	0.03	15.74	6.91	2.13e-12	6.68e-11	yes	up
c421827_g1	0.00	0.00	0.00	71.00	150.00	110.00	0.000	0.000	0.000	2.204	5.614	9.739	0.00	5.52	5.81	2.14e-12	6.73e-11	yes	up
c415394_g2	1.00	0.00	0.00	87.00	156.00	81.00	0.020	0.000	0.000	3.029	6.375	4.861	0.01	4.61	5.46	2.15e-12	6.76e-11	yes	up
c414588_g1	0.00	3.00	1.00	121.00	166.00	244.00	0.000	0.072	0.013	3.759	5.876	13.299	0.02	7.28	5.91	2.16e-12	6.76e-11	yes	up
c402556_g2	0.00	2.00	1.00	101.00	185.00	146.00	0.000	0.117	0.052	4.584	10.093	12.432	0.05	8.64	5.86	2.16e-12	6.76e-11	yes	up
c421953_g1	0.00	1.00	2.00	96.00	179.00	145.00	0.000	0.013	0.013	1.974	4.803	7.119	0.01	4.39	5.37	2.16e-12	6.77e-11	yes	up
c413052_g1	0.00	0.00	1.00	68.00	136.00	123.00	0.000	0.000	0.013	3.096	7.548	11.510	0.01	7.00	6.07	2.17e-12	6.80e-11	yes	up
c421832_g2	0.00	0.00	0.00	75.00	110.00	131.00	0.000	0.000	0.000	4.151	7.149	12.486	0.00	7.58	6.26	2.18e-12	6.81e-11	yes	up
c422536_g1	0.00	1.00	2.00	95.00	150.00	179.00	0.000	0.007	0.006	0.771	1.447	2.530	0.00	1.51	3.95	2.18e-12	6.81e-11	yes	up
c415761_g1	1.00	0.00	0.00	67.00	136.00	128.00	0.013	0.000	0.000	2.123	5.078	7.029	0.00	4.51	5.46	2.19e-12	6.85e-11	yes	up
c417505_g1	0.00	0.00	1.00	65.00	129.00	147.00	0.000	0.000	0.006	0.919	2.158	3.614	0.00	2.11	4.43	2.21e-12	6.89e-11	yes	up
c391569_g1	61.00	23.00	66.00	2296.00	3284.00	339.00	0.730	0.384	0.638	56.992	96.128	14.491	0.61	56.17	6.31	2.23e-12	6.97e-11	yes	up
c81694_g1	1.00	0.00	0.00	102.00	95.00	830.00	0.020	0.000	0.000	4.651	5.040	64.796	0.01	22.90	7.75	2.24e-12	6.98e-11	yes	up
c368731_g2	0.00	0.00	0.00	67.00	113.00	295.00	0.000	0.000	0.000	27.313	53.710	198.363	0.00	86.95	9.77	2.24e-12	6.98e-11	yes	up
c370527_g1	0.00	0.00	0.00	92.00	88.00	121.00	0.000	0.000	0.000	13.305	14.834	29.706	0.00	18.72	7.56	2.24e-12	6.99e-11	yes	up
c411495_g1	0.00	0.00	0.00	106.00	120.00	75.00	0.000	0.000	0.000	4.205	5.589	5.222	0.00	4.94	5.65	2.25e-12	7.01e-11	yes	up
c420079_g1	0.00	0.00	6.00	129.00	230.00	370.00	0.000	0.000	0.052	3.069	6.350	15.612	0.02	7.85	6.03	2.28e-12	7.10e-11	yes	up
c413204_g3	0.00	0.00	2.00	138.00	86.00	164.00	0.000	0.000	0.019	3.407	2.495	7.011	0.01	4.21	5.32	2.30e-12	7.14e-11	yes	up
c383620_g1	0.00	0.00	0.00	93.00	78.00	168.00	0.000	0.000	0.000	3.921	3.868	12.215	0.00	6.40	6.02	2.30e-12	7.15e-11	yes	up
c384625_g1	0.00	1.00	0.00	281.00	52.00	269.00	0.000	0.020	0.000	8.924	1.946	14.781	0.00	8.55	6.37	2.30e-12	7.15e-11	yes	up
c419280_g1	0.00	1.00	0.00	76.00	179.00	160.00	0.000	0.013	0.000	1.744	4.841	6.035	0.00	3.99	5.31	2.31e-12	7.18e-11	yes	up
c417482_g1	0.00	0.00	0.00	64.00	143.00	137.00	0.000	0.000	0.000	2.136	5.639	7.932	0.00	4.96	5.66	2.34e-12	7.27e-11	yes	up
c413490_g1	0.00	2.00	0.00	103.00	151.00	248.00	0.000	0.046	0.000	3.799	6.662	17.346	0.01	8.76	6.32	2.35e-12	7.28e-11	yes	up
c359675_g1	0.00	0.00	0.00	90.00	113.00	915.00	0.000	0.000	0.000	4.219	6.226	73.957	0.00	25.85	8.02	2.36e-12	7.33e-11	yes	up
c394548_g1	0.00	1.00	1.00	119.00	88.00	151.00	0.000	0.020	0.013	3.610	3.144	7.932	0.01	4.77	5.46	2.36e-12	7.33e-11	yes	up
c421460_g2	0.00	1.00	0.00	129.00	150.00	86.00	0.000	0.033	0.000	6.112	8.371	7.029	0.01	7.08	6.06	2.37e-12	7.33e-11	yes	up
c404317_g1	1.00	0.00	0.00	72.00	139.00	105.00	0.007	0.000	0.000	1.271	2.894	3.216	0.00	2.35	4.58	2.37e-12	7.33e-11	yes	up
c417970_g1	2.00	0.00	3.00	91.00	210.00	231.00	0.046	0.000	0.052	4.083	10.979	18.105	0.04	10.42	6.26	2.37e-12	7.34e-11	yes	up
c416055_g1	0.00	0.00	1.00	66.00	116.00	165.00	0.000	0.000	0.013	2.177	4.491	9.378	0.01	5.06	5.61	2.38e-12	7.37e-11	yes	up
c415888_g1	0.00	1.00	1.00	90.00	116.00	162.00	0.000	0.013	0.013	2.326	3.618	7.336	0.01	4.23	5.32	2.39e-12	7.40e-11	yes	up
c417911_g1	0.00	0.00	0.00	73.00	103.00	160.00	0.000	0.000	0.000	1.041	1.734	3.939	0.00	2.13	4.48	2.40e-12	7.42e-11	yes	up
c405270_g1	253.00	259.00	491.00	3284.00	3395.00	3035.00	2.228	3.247	3.454	55.829	68.931	89.027	2.99	69.85	4.50	2.40e-12	7.43e-11	yes	up
c421143_g1	0.00	0.00	3.00	100.00	117.00	229.00	0.000	0.000	0.019	1.555	8.322	14.491	0.01	7.53	6.14	2.43e-12	7.48e-11	yes	up
c415704_g1	0.00	0.00	0.00	86.00	92.00	125.00	0.000	0.000	0.000	2.272	2.782	5.782	0.00	3.49	5.16	2.43e-12	7.49e-11	yes	up
c420383_g1	0.00	0.00	1.00	71.00	103.00	164.00	0.000	0.000	0.006	1.014	1.747	20.490	0.00	7.11	6.14	2.45e-12	7.57e-11	yes	up
c419976_g2	0.00	0.00	2.00	87.00	165.00	137.00	0.000	0.000	0.006	0.581	1.298	1.572	0.00	1.10	3.55	2.46e-12	7.59e-11	yes	up
c407527_g1	0.00	0.00	0.00	72.00	112.00	459.00	0.000	0.000	0.000	1.312	2.408	14.600	0.00	5.65	5.85	2.47e-12	7.59e-11	yes	up
c392979_g2	0.00	3.00	9.00	169.00	293.00	575.00	0.000	0.410	0.702	34.574	69.729	197.622	0.40	94.48	7.57	2.48e-12	7.63e-11	yes	up
c420354_g1	0.00	1.00	0.00	85.00	131.00	179.00	0.000	0.013	0.000	1.528	2.782	5.583	0.00	3.13	4.97	2.49e-12	7.65e-11	yes	up
c325799_g1	0.00	1.00	0.00	104.00	98.00	207.00	0.000	0.091	0.000	14.333	15.745	48.479	0.02	25.06	7.69	2.50e-12	7.69e-11	yes	up
c375315_g1	0.00	0.00	1.00	89.00	77.00	238.00	0.000	0.000	0.019	4.394	4.466	20.255	0.01	9.20	6.43	2.51e-12	7.71e-11	yes	up
c400667_g1	3.00	4.00	12.00	337.00	248.00	182.00	0.085	0.150	0.258	18.227	15.770	16.967	0.17	17.09	5.97	2.52e-12	7.73e-11	yes	up
c422462_g1	0.00	0.00	0.00	68.00	111.00	174.00	0.000	0.000	0.000	1.420	2.707	6.740	0.00	3.42	5.14	2.52e-12	7.74e-11	yes	up
c420623_g1	1.00	1.00	0.00	90.00	115.00	158.00	0.013	0.020	0.000	3.529	7.136	11.058	0.01	6.90	6.00	2.53e-12	7.75e-11	yes	up
c418812_g3	0.00	1.00	2.00	94.00	140.00	199.00	0.000	0.013	0.013	1.839	3.231	6.758	0.01	3.75	5.15	2.53e-12	7.75e-11	yes	up
c421084_g1	0.00	0.00	0.00	69.00	115.00	146.00	0.000	0.000	0.000	0.946	1.859	3.469	0.00	1.99	4.38	2.54e-12	7.78e-11	yes	up
c413658_g1	0.00	0.00	0.00	72.00	105.00	155.00	0.000	0.000	0.000	1.447	2.732	6.342	0.00	3.32	5.09	2.54e-12	7.80e-11	yes	up
c420087_g2	0.00	0.00	4.00	110.00	159.00	244.00	0.000	0.000	0.013	1.623	3.194	4.843	0.01	3.07	4.91	2.56e-12	7.82e-11	yes	up
c418024_g1	0.00	0.00	3.00	77.00	169.00	239.00	0.000	0.000	0.071	4.732	12.202	25.279	0.03	13.21	6.68	2.56e-12	7.82e-11	yes	up
c368482_g1	23.00	14.00	26.00	539.00	265.00	1140.00	0.243	0.202	0.213	11.169	6.475	40.927	0.22	18.70	5.87	2.57e-12	7.85e-11	yes	up
c421104_g1	3.00	1.00	3.00	120.00	175.00	142.00	0.020	0.007	0.013	1.447	2.495	2.981	0.01	2.23	4.35	2.58e-12	7.90e-11	yes	up
c371955_g1	0.00	0.00	0.00	71.00	109.00	419.00	0.000	0.000	0.000	2.042	3.481	17.870	0.00	7.25	6.20	2.59e-12	7.93e-11	yes	up
c396519_g1	0.00	0.00	1.00	74.00	119.00	111.00	0.000	0.000	0.045	8.018	15.071	20.527	0.02	13.95	6.88	2.60e-12	7.93e-11	yes	up
c421544_g2	0.00	0.00	0.00	95.00	80.00	131.00	0.000	0.000	0.000	1.136	1.048	2.566	0.00	1.54	4.04	2.60e-12	7.94e-11	yes	up
c404550_g1	1.00	0.00	2.00	79.00	176.00	131.00	0.013	0.000	0.026	2.380	6.238	6.830	0.02	4.90	5.44	2.62e-12	7.98e-11	yes	up
c420366_g1	0.00	0.00	0.00	104.00	141.00	69.00	0.000	0.000	0.000	1.555	2.495	1.789	0.00	1.91	4.33	2.63e-12	8.02e-11	yes	up
c418756_g1	1.00	0.00	0.00	53.00	157.00	201.00	0.013	0.000	0.000	1.325	4.654	8.764	0.00	4.59	5.49	2.64e-12	8.05e-11	yes	up
c413557_g2	0.00	0.00	0.00	76.00	97.00	150.00	0.000	0.000	0.000	2.623	3.942	8.980	0.00	4.94	5.66	2.64e-12	8.06e-11	yes	up
c415496_g2	1.00	0.00	0.00	104.00	76.00	116.00	0.007	0.000	0.000	1.230	1.198	2.638	0.00	1.64	4.09	2.65e-12	8.07e-11	yes	up
c396370_g3	0.00	0.00	3.00	231.00	83.00	638.00	0.000	0.000	0.071	13.697	5.627	62.104	0.03	25.81	7.64	2.65e-12	8.08e-11	yes	up
c422240_g1	0.00	0.00	3.00	91.00	141.00	173.00	0.000	0.000	0.019	1.555	2.845	5.132	0.01	3.03	4.86	2.67e-12	8.12e-11	yes	up
c418335_g2	0.00	0.00	0.00	75.00	107.00	127.00	0.000	0.000	0.000	1.122	1.896	3.307	0.00	2.02	4.40	2.67e-12	8.12e-11	yes	up
c420806_g1	1.00	2.00	0.00	116.00	139.00	141.00	0.007	0.026	0.000	2.623	3.531	5.294	0.01	3.71	5.13	2.67e-12	8.12e-11	yes	up
c404243_g1	0.00	2.00	0.00	118.00	253.00	117.00	0.000	0.065	0.000	5.692	14.348	9.685	0.02	9.55	6.38	2.68e-12	8.14e-11	yes	up
c421519_g1	0.00	0.00	0.00	76.00	101.00	431.00	0.000	0.000	0.000	1.825	2.845	17.852	0.00	6.97	6.14	2.68e-12	8.14e-11	yes	up
c372401_g2	87.00	51.00	99.00	1079.00	716.00	1684.00	3.195	2.571	2.829	79.059	61.532	211.915	2.89	113.73	5.25	2.69e-12	8.15e-11	yes	up
c413652_g1	0.00	0.00	0.00	65.00	132.00	136.00	0.000	0.000	0.000	2.069	4.941	7.372	0.00	4.55	5.54	2.70e-12	8.18e-11	yes	up
c416230_g1	0.00	2.00	0.00	89.00	192.00	227.00	0.000	0.039	0.000	2.731	6.874	12.052	0.01	6.81	5.98	2.70e-12	8.19e-11	yes	up
c401292_g1	0.00	0.00	0.00	71.00	105.00	157.00	0.000	0.000	0.000	2.867	5.003	10.968	0.00	5.96	5.92	2.72e-12	8.23e-11	yes	up
c417309_g1	0.00	0.00	0.00	80.00	110.00	106.00	0.000	0.000	0.000	3.069	4.828	7.481	0.00	4.94	5.65	2.72e-12	8.24e-11	yes	up
c413387_g2	99.00	93.00	157.00	2260.00	964.00	1353.00	3.122	4.653	4.015	44.499	25.089	40.999	3.87	37.50	3.24	2.74e-12	8.29e-11	yes	up
c390486_g1	0.00	0.00	0.00	68.00	115.00	146.00	0.000	0.000	0.000	4.313	8.708	16.280	0.00	9.27	6.55	2.74e-12	8.29e-11	yes	up
c371582_g2	0.00	0.00	0.00	89.00	126.00	1305.00	0.000	0.000	0.000	2.894	4.816	73.234	0.00	24.68	7.95	2.76e-12	8.33e-11	yes	up
c417236_g3	0.00	1.00	1.00	78.00	124.00	216.00	0.000	0.013	0.006	1.514	2.932	7.372	0.01	3.71	5.17	2.76e-12	8.35e-11	yes	up
c403497_g1	0.00	0.00	0.00	71.00	101.00	193.00	0.000	0.000	0.000	3.110	5.639	15.178	0.00	7.52	6.25	2.77e-12	8.37e-11	yes	up
c422016_g1	0.00	0.00	1.00	69.00	112.00	136.00	0.000	0.000	0.006	2.015	2.932	4.915	0.00	3.17	4.99	2.78e-12	8.39e-11	yes	up
c416774_g2	0.00	0.00	0.00	65.00	112.00	215.00	0.000	0.000	0.000	1.731	3.506	9.504	0.00	4.62	5.56	2.78e-12	8.39e-11	yes	up
c422346_g2	0.00	0.00	0.00	68.00	129.00	124.00	0.000	0.000	0.000	3.029	6.712	9.504	0.00	6.11	5.96	2.79e-12	8.41e-11	yes	up
c414037_g1	0.00	0.00	0.00	69.00	119.00	130.00	0.000	0.000	0.000	3.678	7.473	11.962	0.00	7.34	6.22	2.79e-12	8.42e-11	yes	up
c402620_g2	242.00	190.00	308.00	3365.00	2133.00	10420.00	2.011	2.161	1.972	54.721	40.922	293.931	2.03	122.58	5.85	2.80e-12	8.45e-11	yes	up
c397393_g1	0.00	0.00	0.00	134.00	73.00	900.00	0.000	0.000	0.000	8.113	5.190	93.761	0.00	33.03	8.37	2.82e-12	8.48e-11	yes	up
c421950_g1	0.00	2.00	3.00	112.00	193.00	148.00	0.000	0.020	0.013	1.460	2.957	3.343	0.01	2.49	4.55	2.82e-12	8.49e-11	yes	up
c418142_g1	5.00	1.00	3.00	178.00	152.00	933.00	0.053	0.013	0.026	2.988	2.907	26.580	0.03	10.07	6.27	2.82e-12	8.49e-11	yes	up
c396845_g2	0.00	1.00	0.00	96.00	103.00	247.00	0.000	0.124	0.000	17.267	21.559	75.023	0.03	35.99	8.12	2.82e-12	8.49e-11	yes	up
c420011_g2	1.00	2.00	2.00	90.00	199.00	171.00	0.007	0.026	0.013	2.069	5.714	6.324	0.01	4.47	5.32	2.83e-12	8.51e-11	yes	up
c401717_g1	0.00	0.00	0.00	104.00	103.00	1185.00	0.000	0.000	0.000	1.798	2.059	36.626	0.00	12.37	6.96	2.86e-12	8.58e-11	yes	up
c402782_g6	0.00	0.00	0.00	107.00	70.00	412.00	0.000	0.000	0.000	5.544	4.267	36.771	0.00	14.56	7.20	2.86e-12	8.59e-11	yes	up
c421732_g2	0.00	0.00	0.00	65.00	115.00	177.00	0.000	0.000	0.000	2.109	4.404	9.956	0.00	5.18	5.72	2.86e-12	8.59e-11	yes	up
c416322_g1	0.00	0.00	2.00	76.00	151.00	206.00	0.000	0.000	0.026	2.190	5.128	10.281	0.01	5.53	5.66	2.87e-12	8.61e-11	yes	up
c416798_g1	1.00	0.00	0.00	83.00	102.00	645.00	0.013	0.000	0.000	2.096	3.032	28.296	0.00	10.28	6.64	2.87e-12	8.61e-11	yes	up
c399061_g1	1.00	0.00	1.00	73.00	201.00	133.00	0.026	0.000	0.019	3.570	11.540	11.185	0.02	8.31	6.17	2.88e-12	8.64e-11	yes	up
c412428_g2	3.00	1.00	1.00	103.00	156.00	175.00	0.046	0.020	0.013	3.164	5.639	9.306	0.03	5.77	5.55	2.89e-12	8.64e-11	yes	up
c412961_g1	0.00	1.00	1.00	94.00	161.00	101.00	0.000	0.020	0.006	2.501	5.090	4.806	0.01	3.99	5.25	2.90e-12	8.67e-11	yes	up
c421723_g3	3.00	1.00	2.00	114.00	164.00	166.00	0.020	0.007	0.006	3.962	8.446	11.944	0.01	7.74	6.14	2.91e-12	8.69e-11	yes	up
c407839_g2	0.00	0.00	0.00	73.00	106.00	455.00	0.000	0.000	0.000	1.514	2.595	16.407	0.00	6.33	6.01	2.91e-12	8.69e-11	yes	up
c421842_g1	0.00	2.00	2.00	112.00	142.00	224.00	0.000	0.020	0.013	1.420	2.121	4.933	0.01	2.69	4.66	2.92e-12	8.74e-11	yes	up
c377344_g1	0.00	1.00	0.00	117.00	84.00	256.00	0.000	0.059	0.000	10.452	8.796	39.192	0.01	18.61	7.36	2.93e-12	8.75e-11	yes	up
c413891_g1	0.00	0.00	0.00	87.00	93.00	109.00	0.000	0.000	0.000	1.893	2.333	4.029	0.00	2.67	4.79	2.96e-12	8.85e-11	yes	up
c421787_g4	0.00	0.00	0.00	106.00	71.00	437.00	0.000	0.000	0.000	0.690	0.549	4.933	0.00	1.93	4.34	2.98e-12	8.89e-11	yes	up
c418468_g1	0.00	2.00	0.00	95.00	164.00	232.00	0.000	0.039	0.000	3.718	6.999	15.955	0.01	8.41	6.28	2.98e-12	8.89e-11	yes	up
c416623_g2	0.00	0.00	0.00	78.00	100.00	123.00	0.000	0.000	0.000	2.123	2.670	5.059	0.00	3.18	5.03	2.98e-12	8.89e-11	yes	up
c418961_g1	0.00	0.00	1.00	79.00	117.00	96.00	0.000	0.000	0.006	1.501	2.545	3.162	0.00	2.32	4.56	3.00e-12	8.93e-11	yes	up
c420719_g1	2.00	0.00	0.00	83.00	169.00	142.00	0.020	0.000	0.000	1.122	2.670	3.289	0.01	2.25	4.46	3.00e-12	8.94e-11	yes	up
c422170_g1	0.00	0.00	0.00	77.00	102.00	123.00	0.000	0.000	0.000	1.650	2.445	4.644	0.00	2.80	4.86	3.02e-12	8.98e-11	yes	up
c412944_g1	0.00	0.00	0.00	78.00	97.00	446.00	0.000	0.000	0.000	1.379	2.009	13.606	0.00	5.26	5.74	3.03e-12	9.00e-11	yes	up
c422075_g1	0.00	0.00	0.00	59.00	138.00	165.00	0.000	0.000	0.000	1.501	4.155	7.264	0.00	4.05	5.38	3.03e-12	9.01e-11	yes	up
c421997_g1	2.00	0.00	1.00	92.00	145.00	194.00	0.013	0.000	0.006	1.298	6.912	10.823	0.01	5.89	5.81	3.06e-12	9.09e-11	yes	up
c421338_g1	0.00	0.00	1.00	65.00	140.00	117.00	0.000	0.000	0.013	1.947	5.352	4.897	0.01	3.88	5.24	3.07e-12	9.11e-11	yes	up
c405378_g7	0.00	0.00	1.00	83.00	80.00	221.00	0.000	0.000	0.019	4.421	5.015	20.310	0.01	9.39	6.46	3.07e-12	9.13e-11	yes	up
c393003_g3	0.00	0.00	0.00	86.00	110.00	862.00	0.000	0.000	0.000	1.785	3.369	29.055	0.00	10.49	6.73	3.08e-12	9.14e-11	yes	up
c408645_g1	1.00	0.00	4.00	131.00	142.00	187.00	0.013	0.000	0.032	3.745	5.040	9.577	0.02	5.90	5.67	3.09e-12	9.16e-11	yes	up
c409125_g1	0.00	0.00	1.00	71.00	108.00	127.00	0.000	0.000	0.013	2.190	3.680	6.487	0.01	3.94	5.26	3.13e-12	9.27e-11	yes	up
c416299_g1	1.00	1.00	4.00	105.00	165.00	361.00	0.026	0.033	0.077	4.800	8.945	27.483	0.05	12.91	6.44	3.13e-12	9.27e-11	yes	up
c408647_g2	0.00	0.00	0.00	65.00	111.00	197.00	0.000	0.000	0.000	2.934	5.889	15.341	0.00	7.58	6.26	3.14e-12	9.29e-11	yes	up
c412434_g1	0.00	2.00	4.00	152.00	133.00	200.00	0.000	0.039	0.045	4.205	4.329	9.577	0.03	5.86	5.54	3.15e-12	9.31e-11	yes	up
c420847_g1	2.00	1.00	1.00	86.00	165.00	275.00	0.039	0.039	0.026	3.205	5.889	20.237	0.03	9.16	6.12	3.16e-12	9.36e-11	yes	up
c60485_g1	0.00	0.00	0.00	105.00	67.00	161.00	0.000	0.000	0.000	11.182	8.347	29.290	0.00	15.77	7.31	3.17e-12	9.36e-11	yes	up
c422258_g1	0.00	1.00	1.00	74.00	150.00	159.00	0.000	0.007	0.006	0.703	1.684	2.620	0.00	1.58	4.01	3.19e-12	9.43e-11	yes	up
c421903_g1	0.00	0.00	2.00	97.00	129.00	128.00	0.000	0.000	0.006	1.690	2.370	4.897	0.00	2.86	4.85	3.22e-12	9.51e-11	yes	up
c418120_g2	1.00	3.00	1.00	118.00	163.00	247.00	0.020	0.065	0.013	3.745	8.758	18.828	0.03	9.83	6.28	3.24e-12	9.55e-11	yes	up
c421207_g1	0.00	0.00	0.00	74.00	104.00	126.00	0.000	0.000	0.000	1.582	2.632	4.626	0.00	2.82	4.87	3.25e-12	9.60e-11	yes	up
c407444_g1	342.00	263.00	280.00	3180.00	2453.00	6964.00	4.397	4.627	2.777	80.114	72.798	303.851	3.76	145.30	5.23	3.29e-12	9.69e-11	yes	up
c420364_g1	0.00	2.00	0.00	97.00	163.00	199.00	0.000	0.026	0.000	1.974	3.930	6.993	0.01	4.09	5.30	3.30e-12	9.73e-11	yes	up
c420164_g1	1.00	0.00	0.00	74.00	114.00	107.00	0.007	0.000	0.000	1.163	2.108	2.909	0.00	1.98	4.34	3.31e-12	9.76e-11	yes	up
c170052_g1	0.00	0.00	0.00	68.00	103.00	311.00	0.000	0.000	0.000	21.039	38.364	168.332	0.00	70.74	9.47	3.33e-12	9.79e-11	yes	up
c421175_g2	0.00	1.00	0.00	93.00	124.00	134.00	0.000	0.026	0.000	2.420	3.718	5.529	0.01	3.75	5.18	3.35e-12	9.85e-11	yes	up
c403768_g1	0.00	0.00	0.00	91.00	104.00	926.00	0.000	0.000	0.000	1.677	2.258	29.670	0.00	10.29	6.70	3.35e-12	9.85e-11	yes	up
c402216_g1	5.00	0.00	5.00	533.00	144.00	167.00	0.099	0.000	0.090	20.485	6.325	12.016	0.07	13.59	6.32	3.35e-12	9.85e-11	yes	up
c416153_g2	0.00	0.00	1.00	71.00	99.00	148.00	0.000	0.000	0.006	1.731	2.832	6.234	0.00	3.43	5.10	3.35e-12	9.85e-11	yes	up
c409390_g3	45.00	54.00	50.00	1352.00	1244.00	428.00	0.703	1.230	0.619	43.484	47.946	24.285	0.79	39.06	5.45	3.40e-12	9.98e-11	yes	up
c403148_g6	0.00	0.00	0.00	88.00	113.00	1051.00	0.000	0.000	0.000	1.650	2.533	34.928	0.00	11.95	6.91	3.41e-12	1.00e-10	yes	up
c417571_g2	1.00	0.00	0.00	72.00	103.00	129.00	0.013	0.000	0.000	1.758	2.919	5.312	0.00	3.18	4.98	3.43e-12	1.01e-10	yes	up
[truncated: 329,499 more rows]
