# Supplementary material for: Analysis of Dendrobium huoshanense transcriptome unveils putative genes associated with active ingredients synthesis
Source: BMC Genomics. 2018 Dec 29;19:978. doi: 10.1186/s12864-018-5305-6 (PMC6310986; doi:10.1186/s12864-018-5305-6)
Supplement: Supplementary file 4 — Differential expression genes between Dh_R and Dh_L. (XLS 37941 kb) [file 12864_2018_5305_MOESM4_ESM.xls]

seq_id	Dh_R3_count	Dh_R1_count	Dh_R2_count	Dh_L1_count	Dh_L2_count	Dh_L3_count	Dh_R3_fpkm	Dh_R1_fpkm	Dh_R2_fpkm	Dh_L1_fpkm	Dh_L2_fpkm	Dh_L3_fpkm	Dh_R_mean_fpkm	Dh_L_mean_fpkm	logFC(Dh_L/Dh_R)	p-value	FDR	significant	regulate
c383924_g1	8.00	30.00	8.00	44131.00	29431.00	53671.00	0.339	1.090	0.375	910.528	832.509	859.930	0.64	870.20	10.20	0.00e+00	0.00e+00	yes	up
c413865_g1	3.00	6.00	6.00	12821.00	8942.00	20148.00	0.070	0.112	0.148	140.351	133.791	173.683	0.11	152.94	9.52	0.00e+00	0.00e+00	yes	up
c409505_g3	11.00	14.00	9.00	13671.00	10576.00	23916.00	2.985	3.247	3.473	1752.386	1878.430	2442.149	3.23	2076.01	9.29	0.00e+00	0.00e+00	yes	up
c418604_g3	294.00	576.00	356.00	536415.00	406829.00	747309.00	9.165	14.572	12.553	7785.891	8133.623	8409.814	12.22	8135.00	9.37	0.00e+00	0.00e+00	yes	up
c419761_g2	420.00	546.00	364.00	76407.00	56434.00	105746.00	22.566	21.999	23.449	2217.046	2253.387	2367.927	22.60	2289.95	6.66	0.00e+00	0.00e+00	yes	up
c412578_g3	330.00	456.00	298.00	42510.00	29863.00	57526.00	9.235	9.808	9.035	534.843	507.895	552.329	9.40	535.78	5.82	0.00e+00	0.00e+00	yes	up
c395103_g1	26.00	59.00	35.00	14239.00	11098.00	20915.00	2.493	4.696	4.063	642.512	687.864	736.026	3.79	693.20	7.48	0.00e+00	0.00e+00	yes	up
c391585_g1	67.00	88.00	45.00	14345.00	9539.00	20662.00	2.575	2.775	1.986	259.004	236.156	288.611	2.48	266.08	6.69	0.00e+00	0.00e+00	yes	up
c403098_g1	454.00	384.00	394.00	92102.00	69653.00	121998.00	8.884	6.089	8.626	843.310	893.401	877.774	7.73	870.04	6.80	0.00e+00	1.00e-308	yes	up
c422580_g3	3711.00	3961.00	3601.00	437281.00	296835.00	557328.00	45.952	40.132	49.725	2533.632	2373.941	2511.395	44.78	2485.66	5.79	0.00e+00	6.00e-307	yes	up
c404626_g2	155.00	139.00	130.00	21419.00	14470.00	25457.00	5.747	4.191	5.584	367.798	341.248	338.326	5.10	348.87	6.07	4.00e-303	2.00e-299	yes	up
c421137_g1	357.00	372.00	383.00	69295.00	56468.00	100769.00	9.176	7.606	10.964	841.890	942.996	945.100	9.08	910.15	6.63	6.00e-298	3.35e-294	yes	up
c374300_g1	325.00	322.00	342.00	65499.00	49656.00	87678.00	9.527	7.797	11.441	883.348	922.965	920.574	9.41	908.73	6.58	3.00e-297	1.36e-293	yes	up
c408239_g2	755.00	902.00	726.00	51286.00	34814.00	70294.00	18.914	18.718	19.931	598.642	563.392	640.205	19.13	607.81	4.98	8.84e-285	3.67e-281	yes	up
c413327_g1	467.00	614.00	516.00	44453.00	31474.00	61428.00	19.523	21.032	24.720	871.483	846.390	932.438	21.59	891.34	5.36	1.35e-277	5.22e-274	yes	up
c408415_g2	50216.00	43688.00	31572.00	7.00	13.00	2.00	1663.061	1179.541	1195.323	0.112	0.280	0.026	1342.25	0.12	-12.60	2.37e-277	8.60e-274	yes	down
c419066_g2	579.00	782.00	555.00	37998.00	25538.00	51411.00	13.378	14.729	14.131	404.936	376.688	424.668	14.12	406.51	4.84	7.19e-275	2.46e-271	yes	up
c414663_g4	691.00	689.00	689.00	106242.00	74102.00	170437.00	25.258	19.841	29.964	2149.355	2075.325	2702.761	24.51	2366.75	6.59	4.32e-273	1.39e-269	yes	up
c408881_g1	547.00	752.00	487.00	37567.00	28700.00	46790.00	22.414	24.852	22.496	707.146	741.298	682.619	23.38	704.96	4.91	5.43e-271	1.66e-267	yes	up
c419262_g7	83.00	89.00	71.00	12256.00	6730.00	13896.00	3.078	2.708	3.019	213.735	160.921	187.441	2.92	189.82	5.98	8.06e-270	2.34e-266	yes	up
c416908_g5	540.00	571.00	484.00	30940.00	24390.00	42325.00	10.721	9.044	10.442	378.407	399.699	390.354	9.99	388.62	5.27	4.70e-267	1.30e-263	yes	up
c400957_g2	36.00	29.00	28.00	5741.00	4803.00	7813.00	2.879	1.932	2.679	218.618	251.078	231.756	2.46	232.03	6.51	8.76e-259	2.31e-255	yes	up
c421839_g2	19519.00	21384.00	17048.00	90.00	80.00	98.00	358.531	320.215	352.817	0.776	0.944	0.651	342.08	0.76	-8.63	6.75e-258	1.70e-254	yes	down
c412778_g1	358.00	481.00	317.00	18854.00	13261.00	27670.00	14.947	16.134	16.242	365.727	359.976	411.536	15.78	383.81	4.60	1.79e-254	4.33e-251	yes	up
c421453_g1	832.00	1061.00	819.00	41449.00	30924.00	51622.00	25.481	25.560	27.853	589.341	602.796	562.685	26.19	581.26	4.47	1.73e-247	4.03e-244	yes	up
c351459_g1	28.00	42.00	24.00	5120.00	3589.00	8148.00	1.369	1.685	1.362	117.739	113.200	145.169	1.49	128.30	6.34	1.45e-245	3.23e-242	yes	up
c381454_g2	1035.00	971.00	1049.00	134326.00	99553.00	156951.00	48.620	37.413	57.170	2996.366	3017.117	2690.356	46.74	2871.29	5.94	2.04e-243	4.40e-240	yes	up
c419577_g1	39.00	84.00	50.00	7483.00	5170.00	10597.00	1.007	1.663	1.214	96.843	117.059	112.994	1.32	108.59	6.26	1.75e-241	3.64e-238	yes	up
c413641_g6	280.00	389.00	241.00	18083.00	15702.00	25424.00	3.020	3.416	2.906	91.466	108.840	99.127	3.14	98.91	4.93	5.40e-241	1.08e-237	yes	up
c390772_g1	414.00	542.00	437.00	21302.00	16246.00	27967.00	36.459	39.537	46.274	883.229	925.028	903.363	40.46	901.87	4.48	1.11e-236	2.15e-233	yes	up
c374255_g1	417.00	414.00	405.00	32998.00	29308.00	53874.00	45.167	37.323	53.811	1684.629	2056.056	2148.782	44.61	1971.53	5.46	2.05e-236	3.85e-233	yes	up
c408545_g1	1086.00	1429.00	1025.00	43271.00	28845.00	58574.00	59.541	61.401	61.937	1065.393	998.011	1131.252	60.95	1077.14	4.14	2.50e-236	4.53e-233	yes	up
c401229_g2	920.00	1067.00	746.00	35891.00	22137.00	41522.00	43.529	41.514	40.906	778.650	672.031	680.512	42.00	711.21	4.08	4.11e-235	7.23e-232	yes	up
c403848_g1	256.00	382.00	316.00	49891.00	48846.00	70063.00	8.146	10.426	11.532	828.882	1109.774	896.184	10.00	925.25	6.52	7.52e-232	1.28e-228	yes	up
c412819_g1	689.00	998.00	645.00	37497.00	23791.00	53537.00	21.782	25.852	23.483	557.803	484.904	614.565	23.84	564.35	4.56	5.82e-229	9.65e-226	yes	up
c408725_g1	578.00	675.00	504.00	17723.00	12043.00	22836.00	10.007	9.483	9.818	144.302	133.979	143.049	9.75	141.28	3.84	7.69e-227	1.22e-223	yes	up
c411530_g2	1129.00	1735.00	1089.00	63067.00	49443.00	82126.00	33.323	42.009	36.377	863.911	928.269	869.152	37.55	881.66	4.55	7.79e-227	1.22e-223	yes	up
c392566_g1	1415.00	1642.00	1438.00	63292.00	48738.00	81658.00	130.423	125.509	160.025	2747.419	2905.719	2763.044	137.00	2792.24	4.35	4.66e-226	7.13e-223	yes	up
c400957_g1	1630.00	1585.00	1591.00	96494.00	65716.00	120561.00	72.263	57.603	77.078	1977.235	1889.525	1943.639	67.97	1941.80	4.83	1.24e-225	1.84e-222	yes	up
c402037_g1	409.00	347.00	411.00	41861.00	29729.00	56227.00	30.233	21.257	35.287	1449.485	1404.264	1503.622	28.21	1461.59	5.69	8.49e-222	1.23e-218	yes	up
c409877_g1	525.00	627.00	429.00	14812.00	10677.00	19701.00	15.099	14.527	14.925	210.961	216.490	203.893	14.83	209.29	3.81	8.71e-222	1.23e-218	yes	up
c419182_g6	617.00	642.00	539.00	21564.00	17272.00	28115.00	29.261	24.965	30.464	482.263	534.453	489.262	27.94	497.83	4.15	7.68e-220	1.06e-216	yes	up
c406200_g1	717.00	790.00	681.00	23920.00	18050.00	33318.00	31.052	27.605	36.275	479.891	507.732	495.371	31.21	493.19	3.98	1.28e-218	1.73e-215	yes	up
c409505_g4	0.00	0.00	0.00	2459.00	1791.00	3644.00	0.000	0.000	0.000	81.482	81.476	93.695	0.00	86.67	9.76	1.54e-218	2.03e-215	yes	up
c401082_g5	944.00	1329.00	841.00	36680.00	25915.00	55541.00	34.399	39.660	35.094	627.821	608.171	735.253	36.63	668.75	4.19	8.37e-217	1.08e-213	yes	up
c403068_g2	724.00	995.00	884.00	51588.00	36397.00	72081.00	45.952	52.053	65.842	1549.806	1499.529	1678.935	54.00	1592.57	4.88	1.55e-216	1.95e-213	yes	up
c422733_g3	549.00	647.00	553.00	19558.00	14990.00	27223.00	39.374	38.312	46.955	660.082	694.404	714.123	41.13	691.33	4.07	2.97e-216	3.67e-213	yes	up
c420597_g2	430.00	553.00	334.00	15579.00	13237.00	23237.00	15.977	17.516	14.483	278.625	321.653	317.912	16.14	305.70	4.23	6.55e-216	7.92e-213	yes	up
c396103_g1	420.00	494.00	298.00	14957.00	9527.00	20705.00	13.273	12.774	10.737	221.958	193.810	237.478	12.35	221.77	4.15	2.46e-215	2.91e-212	yes	up
c411937_g1	1349.00	1384.00	1355.00	63428.00	43353.00	78209.00	16.480	13.774	18.625	362.966	340.968	345.968	16.05	350.43	4.44	1.61e-212	1.87e-209	yes	up
c419964_g5	234.00	334.00	221.00	9371.00	6927.00	12266.00	11.681	12.381	14.551	199.017	196.453	199.478	12.77	198.59	3.95	3.49e-212	3.97e-209	yes	up
c394177_g2	185.00	270.00	212.00	10005.00	7323.00	13142.00	8.380	10.190	10.919	211.809	212.468	214.738	9.81	213.21	4.43	1.11e-210	1.24e-207	yes	up
c379361_g1	473.00	628.00	434.00	14221.00	10731.00	21102.00	11.505	12.494	11.963	162.891	168.411	186.610	12.02	174.31	3.85	1.97e-209	2.16e-206	yes	up
c413705_g4	13967.00	11335.00	10793.00	22.00	29.00	35.00	419.534	268.836	368.424	0.316	0.514	0.361	346.65	0.38	-9.49	2.17e-208	2.34e-205	yes	down
c339877_g1	112.00	114.00	131.00	8472.00	5842.00	11144.00	3.418	2.843	4.551	121.269	114.639	123.272	3.52	120.52	5.06	1.68e-206	1.77e-203	yes	up
c389946_g6	103.00	81.00	66.00	5804.00	3826.00	8143.00	6.274	3.741	4.949	186.074	171.411	202.146	4.92	189.37	5.24	3.84e-206	3.98e-203	yes	up
c420583_g2	743.00	896.00	656.00	17584.00	13346.00	24154.00	22.660	22.324	22.723	251.701	261.958	267.024	22.55	260.69	3.53	8.37e-204	8.53e-201	yes	up
c374610_g1	5725.00	7695.00	6536.00	16.00	20.00	22.00	245.548	270.702	323.012	0.322	0.553	0.342	277.45	0.39	-9.16	4.98e-202	4.99e-199	yes	down
c397068_g1	900.00	1181.00	799.00	24775.00	18693.00	30497.00	33.767	36.301	34.379	436.757	451.845	415.879	34.92	431.52	3.62	6.12e-201	6.03e-198	yes	up
c386460_g1	5881.00	4828.00	3740.00	2.00	2.00	0.00	132.272	88.253	94.989	0.020	0.026	0.000	104.58	0.01	-9.86	1.14e-200	1.11e-197	yes	down
c419062_g10	7807.00	9872.00	4391.00	5.00	3.00	2.00	315.716	327.664	204.835	0.092	0.085	0.026	288.59	0.06	-10.80	2.68e-200	2.55e-197	yes	down
c397444_g1	363.00	298.00	358.00	29810.00	20342.00	38137.00	9.621	6.449	10.783	370.854	347.215	367.169	8.73	363.59	5.36	3.50e-200	3.27e-197	yes	up
c420178_g9	353.00	426.00	328.00	11462.00	8544.00	13211.00	12.231	12.089	13.007	186.640	190.745	166.337	12.40	179.00	3.84	1.37e-198	1.26e-195	yes	up
c381332_g2	391.00	684.00	485.00	30000.00	20401.00	38840.00	11.342	16.224	16.004	408.637	380.925	408.758	14.56	402.00	4.78	4.96e-198	4.50e-195	yes	up
c404764_g3	4896.00	5210.00	3649.00	13.00	14.00	30.00	119.011	109.746	102.548	0.197	0.325	0.574	110.72	0.39	-7.83	5.34e-198	4.77e-195	yes	down
c405887_g2	432.00	532.00	469.00	17413.00	10839.00	22680.00	13.226	13.516	16.458	249.440	216.548	253.608	14.26	243.28	4.08	2.25e-197	1.98e-194	yes	up
c404719_g1	83.00	67.00	54.00	6286.00	3707.00	9379.00	2.844	1.944	2.100	109.608	88.237	126.991	2.28	111.84	5.55	9.38e-197	8.13e-194	yes	up
c392069_g1	623.00	572.00	672.00	46352.00	35115.00	67451.00	31.344	23.392	39.169	1094.466	1139.344	1227.731	30.51	1161.94	5.25	7.11e-195	6.07e-192	yes	up
c364802_g1	202.00	299.00	195.00	7710.00	5063.00	9810.00	7.151	8.674	7.900	128.237	115.452	126.172	7.95	124.28	3.95	1.31e-194	1.10e-191	yes	up
c408479_g1	1667.00	2555.00	1633.00	57055.00	40304.00	81363.00	28.723	35.908	31.667	461.466	446.697	507.615	32.34	477.52	3.88	5.88e-193	4.88e-190	yes	up
c411672_g1	4586.00	4977.00	2763.00	2.00	1.00	2.00	98.189	86.657	67.862	0.020	0.013	0.013	85.05	0.02	-9.53	1.51e-192	1.24e-189	yes	down
c411772_g3	196.00	231.00	237.00	11220.00	7912.00	13719.00	7.561	7.494	11.475	198.827	200.910	194.414	8.66	197.45	4.50	5.56e-189	4.49e-186	yes	up
c393162_g1	227.00	286.00	182.00	6504.00	5425.00	9304.00	14.748	15.224	13.870	197.900	227.097	219.738	14.68	214.23	3.86	2.25e-188	1.79e-185	yes	up
c402933_g1	1587.00	2012.00	1385.00	32365.00	25311.00	44979.00	56.451	57.951	56.330	523.201	559.794	564.083	57.00	549.41	3.27	4.02e-188	3.16e-185	yes	up
c419799_g1	222.00	232.00	206.00	7324.00	6397.00	11099.00	10.335	6.786	9.920	147.457	174.040	161.008	8.84	159.63	4.16	3.36e-186	2.60e-183	yes	up
c332755_g1	237.00	308.00	203.00	6696.00	4399.00	9219.00	6.988	7.415	6.810	92.636	83.428	98.547	7.10	92.93	3.69	5.54e-186	4.23e-183	yes	up
c417544_g8	4.00	1.00	8.00	2185.00	1711.00	3348.00	0.234	0.045	0.533	58.732	63.098	69.807	0.25	64.49	7.54	3.15e-184	2.38e-181	yes	up
c387087_g1	137.00	124.00	126.00	5507.00	3578.00	7046.00	3.476	2.573	3.632	65.699	58.510	64.916	3.17	63.63	4.28	4.08e-182	3.04e-179	yes	up
c418452_g5	224.00	289.00	168.00	6953.00	4519.00	10189.00	6.098	6.438	5.187	88.850	79.139	100.828	5.97	91.60	3.92	2.62e-180	1.92e-177	yes	up
c398456_g1	3284.00	3791.00	2920.00	11.00	11.00	17.00	74.347	70.085	74.797	0.118	0.163	0.142	72.83	0.14	-8.25	2.92e-180	2.12e-177	yes	down
c394152_g1	128.00	182.00	131.00	4800.00	3567.00	6166.00	4.506	5.303	5.312	79.950	81.801	79.099	5.04	80.03	3.96	9.32e-179	6.68e-176	yes	up
c420933_g7	91.00	77.00	97.00	6418.00	4420.00	7250.00	3.312	2.303	4.052	110.049	103.953	96.182	3.13	102.68	4.99	1.58e-178	1.12e-175	yes	up
c381534_g1	9.00	12.00	6.00	2158.00	1848.00	3027.00	0.351	0.348	0.272	37.139	43.575	40.519	0.33	40.13	6.56	2.93e-178	2.05e-175	yes	up
c398572_g1	1000.00	1218.00	850.00	24368.00	14315.00	33775.00	38.086	38.346	36.774	434.509	352.506	468.706	37.81	429.27	3.50	2.56e-177	1.77e-174	yes	up
c388402_g1	1014.00	1575.00	959.00	28527.00	20378.00	38145.00	40.813	51.581	44.379	543.256	537.414	548.727	46.00	544.17	3.56	4.93e-177	3.37e-174	yes	up
c404111_g1	4183.00	5182.00	2949.00	113979.00	71595.00	167198.00	120.673	121.666	96.691	1537.317	1321.981	1739.605	114.19	1571.37	3.78	7.39e-177	4.99e-174	yes	up
c418573_g1	2433.00	2901.00	2376.00	48565.00	33602.00	64906.00	79.017	70.355	83.820	695.827	657.948	678.166	77.04	679.18	3.14	1.68e-176	1.12e-173	yes	up
c399714_g3	1683.00	2163.00	1563.00	30809.00	24153.00	44195.00	155.330	165.090	174.553	1339.647	1436.001	1495.650	164.61	1429.21	3.12	1.16e-173	7.69e-171	yes	up
c419717_g8	211.00	195.00	140.00	6495.00	4049.00	7371.00	16.363	12.808	14.959	268.858	230.832	243.768	14.59	249.02	4.08	1.29e-172	8.39e-170	yes	up
c422458_g1	5482.00	4397.00	4203.00	4.00	9.00	11.00	118.976	81.500	106.804	0.039	0.124	0.084	101.01	0.08	-9.14	1.42e-172	9.18e-170	yes	down
c402911_g3	2598.00	3639.00	2278.00	53771.00	35989.00	67478.00	115.991	133.317	117.383	1128.252	1035.632	1096.320	123.09	1092.34	3.15	3.23e-172	2.06e-169	yes	up
c421122_g1	144.00	116.00	76.00	6705.00	4078.00	9589.00	2.493	1.652	1.532	38.204	31.601	42.008	1.89	38.23	4.27	7.52e-172	4.75e-169	yes	up
c419741_g2	405.00	381.00	375.00	10070.00	7859.00	14031.00	11.084	8.651	11.963	130.807	140.344	141.225	10.40	137.54	3.71	1.59e-170	9.91e-168	yes	up
c418318_g5	1232.00	1542.00	1133.00	20606.00	15141.00	27579.00	46.373	49.064	45.718	381.233	384.985	386.217	47.23	384.26	3.02	2.82e-170	1.74e-167	yes	up
c413756_g1	1191.00	1309.00	1035.00	22589.00	16819.00	26568.00	31.789	28.346	30.418	278.323	283.896	252.660	30.07	268.76	3.16	5.20e-170	3.18e-167	yes	up
c404968_g2	527.00	763.00	528.00	13760.00	8592.00	16453.00	21.642	25.684	24.936	265.479	227.318	245.669	24.15	247.85	3.35	3.31e-169	2.00e-166	yes	up
c415413_g4	263.00	310.00	230.00	6307.00	5662.00	9298.00	5.431	5.258	5.255	61.137	75.170	69.195	5.31	67.95	3.65	4.77e-169	2.85e-166	yes	up
c393613_g2	58365.00	60158.00	35917.00	0.00	14.00	0.00	2732.613	2312.164	1944.768	0.000	0.423	0.000	2344.55	0.10	-13.50	4.96e-169	2.94e-166	yes	down
c389134_g10	3029.00	3713.00	2610.00	3.00	8.00	1.00	85.805	85.994	84.070	0.039	0.143	0.013	85.38	0.05	-9.13	1.02e-167	5.99e-165	yes	down
c411424_g1	95.00	92.00	63.00	3334.00	2643.00	5084.00	2.879	2.337	2.191	48.924	52.497	58.343	2.47	53.79	4.39	6.69e-167	3.89e-164	yes	up
c422733_g2	1448.00	1614.00	1405.00	27101.00	20496.00	36102.00	19.593	17.797	21.338	172.146	178.381	176.802	19.40	175.63	3.17	4.38e-166	2.52e-163	yes	up
c391082_g1	386.00	409.00	333.00	6762.00	4882.00	9843.00	19.699	17.089	19.681	160.833	160.368	182.988	18.68	170.14	3.18	1.18e-165	6.74e-163	yes	up
c400100_g1	2180.00	2458.00	1984.00	33906.00	25378.00	46865.00	74.230	68.512	77.056	543.933	556.826	580.083	72.83	562.41	2.95	5.80e-165	3.27e-162	yes	up
c382803_g1	3.00	4.00	3.00	1725.00	1284.00	2309.00	0.152	0.169	0.182	41.457	42.690	43.213	0.17	42.50	7.32	7.14e-164	3.99e-161	yes	up
c415344_g2	1203.00	1420.00	1148.00	20235.00	14523.00	25463.00	26.452	24.650	28.409	213.708	201.613	201.025	26.32	205.40	2.96	7.53e-163	4.17e-160	yes	up
c410118_g1	62.00	113.00	67.00	4961.00	3919.00	5379.00	3.254	4.505	4.733	134.646	154.264	114.109	4.16	130.65	4.94	2.31e-162	1.27e-159	yes	up
c406669_g7	513.00	695.00	421.00	9347.00	7347.00	12819.00	21.934	24.347	19.999	172.757	186.014	185.012	22.31	181.16	3.02	2.79e-162	1.52e-159	yes	up
c404484_g1	1871.00	1670.00	1859.00	67151.00	45107.00	82736.00	123.868	89.163	136.087	1944.369	1824.566	1895.754	113.95	1894.80	4.05	1.00e-161	5.39e-159	yes	up
c417903_g2	3683.00	4481.00	3121.00	11.00	8.00	34.00	60.407	59.917	57.148	0.099	0.078	0.271	59.28	0.17	-7.80	1.18e-161	6.27e-159	yes	down
c420396_g1	474.00	504.00	420.00	8074.00	6540.00	12092.00	14.010	14.988	16.492	222.050	250.472	259.504	15.10	244.83	4.01	3.05e-161	1.61e-158	yes	up
c383666_g1	595.00	752.00	488.00	10006.00	7981.00	13134.00	20.939	21.718	19.840	166.401	182.481	169.211	20.93	171.47	3.03	5.72e-161	2.99e-158	yes	up
c402557_g2	1883.00	2650.00	2154.00	48139.00	35155.00	63345.00	59.646	68.793	76.216	715.448	716.927	728.126	67.93	721.19	3.41	9.50e-161	4.92e-158	yes	up
c415080_g3	1322.00	1367.00	1028.00	18934.00	12945.00	24055.00	24.767	21.145	21.520	165.448	155.669	163.367	22.44	162.20	2.85	1.20e-160	6.18e-158	yes	up
c419214_g3	8437.00	12172.00	5949.00	111.00	60.00	144.00	309.536	365.650	250.031	1.913	1.419	1.914	314.19	1.79	-7.37	1.49e-158	7.61e-156	yes	down
c419205_g1	478.00	371.00	301.00	21674.00	19191.00	24656.00	10.323	6.269	7.207	209.613	247.525	177.775	7.86	205.22	4.69	2.55e-158	1.29e-155	yes	up
c395103_g2	17.00	10.00	27.00	2841.00	2131.00	4019.00	0.702	0.337	1.294	55.912	57.528	61.333	0.73	58.61	6.14	2.75e-158	1.38e-155	yes	up
c409490_g7	431.00	554.00	383.00	7141.00	5023.00	8943.00	22.075	23.740	22.904	168.728	164.786	164.868	22.96	166.14	2.85	4.18e-158	2.08e-155	yes	up
c411152_g8	107.00	164.00	129.00	4423.00	3787.00	6919.00	7.596	9.606	10.839	147.733	173.617	179.612	9.30	167.53	4.16	1.18e-157	5.82e-155	yes	up
c409871_g1	21.00	60.00	22.00	5774.00	5349.00	6776.00	0.983	2.247	1.146	132.950	168.912	120.669	1.52	136.40	6.40	1.74e-157	8.50e-155	yes	up
c409841_g2	2229.00	2931.00	1910.00	32954.00	23996.00	42735.00	58.335	62.434	56.660	406.678	404.762	404.821	59.44	405.43	2.77	6.10e-157	2.95e-154	yes	up
c381913_g1	2321.00	2632.00	2375.00	44881.00	29772.00	57129.00	81.299	76.040	98.292	752.482	673.189	738.617	84.13	727.46	3.11	5.89e-156	2.83e-153	yes	up
c383644_g1	1541.00	1936.00	1352.00	21954.00	17897.00	31463.00	40.111	40.986	40.032	284.883	317.924	314.870	40.43	305.60	2.92	7.02e-155	3.34e-152	yes	up
c417135_g3	361.00	380.00	324.00	6130.00	5021.00	8463.00	9.563	8.146	10.022	75.940	85.478	80.826	9.15	80.32	3.12	3.13e-153	1.48e-150	yes	up
c404725_g2	27.00	56.00	51.00	3527.00	2387.00	5079.00	0.878	1.629	1.998	60.132	55.347	66.553	1.49	61.71	5.28	3.96e-153	1.86e-150	yes	up
c407506_g1	4304.00	4691.00	4279.00	79859.00	53930.00	96756.00	73.317	65.344	82.050	636.570	592.208	597.649	72.74	609.32	3.06	5.17e-153	2.40e-150	yes	up
c403129_g4	3852.00	3902.00	2447.00	24.00	14.00	27.00	185.071	153.923	136.122	0.539	0.430	0.470	159.02	0.48	-8.09	1.01e-152	4.67e-150	yes	down
c407687_g4	1297.00	1441.00	1282.00	22303.00	16839.00	28596.00	26.780	26.380	30.055	231.200	247.049	233.232	27.56	235.89	3.09	1.21e-152	5.52e-150	yes	up
c417461_g4	21.00	13.00	12.00	1952.00	1555.00	2691.00	0.714	0.360	0.465	31.413	34.315	33.489	0.51	33.00	5.77	3.89e-152	1.76e-149	yes	up
c418370_g2	2571.00	3421.00	2255.00	39478.00	25783.00	47685.00	66.352	72.681	66.228	544.518	487.656	509.393	68.76	515.87	2.91	5.37e-152	2.42e-149	yes	up
c390451_g1	50.00	55.00	23.00	2844.00	2050.00	4521.00	3.031	2.550	1.464	75.901	71.538	95.512	2.40	83.19	5.06	3.22e-151	1.44e-148	yes	up
c407939_g1	98.00	85.00	67.00	3060.00	2155.00	4178.00	3.020	1.798	2.202	43.324	43.341	46.905	2.31	44.85	4.22	6.59e-151	2.92e-148	yes	up
c409715_g3	228.00	213.00	162.00	4935.00	3725.00	5856.00	8.088	6.191	6.572	82.218	85.087	75.452	6.92	80.03	3.51	1.30e-150	5.71e-148	yes	up
c418299_g1	62.00	75.00	45.00	2649.00	1769.00	3263.00	1.089	1.191	0.749	19.595	18.755	19.126	1.03	19.19	4.09	1.55e-150	6.78e-148	yes	up
c408639_g7	1072.00	1304.00	899.00	13450.00	10418.00	19228.00	56.661	56.659	55.264	334.235	355.141	370.410	56.26	354.66	2.65	2.16e-149	9.37e-147	yes	up
c391548_g1	229.00	304.00	300.00	10675.00	8831.00	13073.00	12.091	13.190	18.421	264.940	300.659	251.513	14.33	267.85	4.22	6.53e-149	2.81e-146	yes	up
c411014_g1	184.00	157.00	95.00	5210.00	3431.00	6526.00	13.987	12.044	6.731	115.058	96.905	108.007	11.16	107.68	3.26	2.38e-148	1.02e-145	yes	up
c410796_g1	1781.00	2058.00	1639.00	22588.00	16473.00	31564.00	52.506	50.165	54.730	311.196	311.859	339.215	52.24	323.27	2.63	4.05e-147	1.72e-144	yes	up
c391798_g1	228.00	240.00	226.00	4957.00	4140.00	6925.00	8.521	7.348	9.682	87.069	99.710	94.094	8.40	93.10	3.45	1.14e-144	4.80e-142	yes	up
c412901_g5	3173.00	2969.00	3043.00	6.00	7.00	2.00	61.144	46.682	66.114	0.053	0.085	0.013	56.98	0.04	-8.63	1.49e-144	6.22e-142	yes	down
c414705_g2	662.00	708.00	617.00	9291.00	7196.00	13513.00	14.233	13.145	14.188	85.721	85.862	94.694	13.80	89.57	2.69	1.22e-143	5.04e-141	yes	up
c396685_g2	11867.00	13406.00	10174.00	139963.00	94833.00	170542.00	216.193	199.223	208.796	1196.864	1111.270	1125.073	207.52	1145.70	2.46	1.51e-143	6.20e-141	yes	up
c391133_g4	292.00	378.00	341.00	7199.00	5704.00	9381.00	6.976	7.460	9.716	81.876	88.888	82.650	7.95	83.90	3.38	2.21e-143	8.97e-141	yes	up
c409290_g4	775.00	882.00	633.00	8975.00	6710.00	12118.00	28.629	28.122	27.172	155.233	160.680	163.689	28.02	160.14	2.51	2.21e-143	8.97e-141	yes	up
c408361_g2	73.00	74.00	66.00	2669.00	2295.00	3674.00	2.435	2.146	2.747	39.236	48.384	42.807	2.41	42.96	4.10	2.91e-143	1.17e-140	yes	up
c418670_g1	3454.00	3395.00	1842.00	2.00	1.00	2.00	135.432	110.689	83.809	0.039	0.026	0.032	111.09	0.03	-9.71	9.44e-143	3.78e-140	yes	down
c400913_g3	335.00	355.00	278.00	6015.00	5585.00	8433.00	13.975	11.359	11.815	120.684	148.335	128.640	12.35	130.74	3.39	2.78e-142	1.11e-139	yes	up
c389439_g1	1424.00	1840.00	1267.00	17261.00	12699.00	23185.00	80.925	85.961	83.934	461.459	466.780	482.541	83.73	471.70	2.49	4.05e-142	1.60e-139	yes	up
c407730_g1	238.00	326.00	235.00	4541.00	3491.00	6762.00	7.023	8.460	9.659	67.783	71.005	77.121	8.33	72.53	3.11	6.98e-142	2.74e-139	yes	up
c390523_g2	269.00	393.00	247.00	5044.00	3686.00	6728.00	9.282	11.100	9.738	81.725	81.879	84.287	10.12	82.85	3.02	8.79e-142	3.43e-139	yes	up
c398879_g2	869.00	767.00	1012.00	46740.00	35794.00	61825.00	24.462	17.347	31.213	594.251	630.362	608.572	23.64	609.05	4.68	1.84e-141	7.11e-139	yes	up
c418091_g4	271.00	319.00	279.00	6657.00	4471.00	7072.00	4.775	4.584	5.539	55.248	52.204	44.656	4.92	50.01	3.32	2.80e-141	1.08e-138	yes	up
c414531_g2	1216.00	1190.00	1102.00	19511.00	12701.00	27814.00	24.369	19.752	23.960	179.271	163.849	201.160	22.47	184.86	3.03	3.31e-141	1.26e-138	yes	up
c414088_g4	11666.00	14650.00	9923.00	273.00	216.00	255.00	420.271	426.882	414.062	4.687	4.998	3.125	421.05	4.10	-6.65	5.56e-141	2.11e-138	yes	down
c419159_g1	31.00	11.00	29.00	3208.00	2292.00	3637.00	0.644	0.180	0.670	32.347	32.278	29.333	0.47	31.05	5.77	1.29e-140	4.87e-138	yes	up
c422193_g1	34.00	60.00	35.00	2266.00	1667.00	3664.00	0.176	0.416	0.216	13.922	14.056	17.308	0.28	15.39	5.35	3.42e-140	1.28e-137	yes	up
c407779_g1	2.00	15.00	2.00	1745.00	1461.00	2382.00	0.105	0.663	0.125	44.441	51.046	47.041	0.33	47.14	6.79	4.93e-140	1.83e-137	yes	up
c393377_g1	216.00	278.00	310.00	10747.00	8049.00	15662.00	5.080	5.516	8.331	119.547	123.443	134.994	6.18	127.05	4.34	5.06e-140	1.87e-137	yes	up
c421918_g1	536.00	602.00	473.00	10560.00	5569.00	11792.00	13.963	11.348	13.893	84.380	59.629	68.783	12.93	71.78	2.46	7.76e-140	2.85e-137	yes	up
c378335_g4	541.00	656.00	464.00	6554.00	4894.00	8650.00	16.117	15.988	15.811	92.755	94.875	94.649	15.98	94.07	2.55	8.45e-140	3.09e-137	yes	up
c407146_g3	368.00	451.00	316.00	4939.00	3714.00	6612.00	10.663	10.145	9.920	66.850	67.725	68.325	10.25	67.69	2.71	9.07e-140	3.29e-137	yes	up
c408228_g3	6436.00	5804.00	3373.00	44.00	33.00	58.00	71.526	51.862	42.109	0.329	0.273	0.232	55.50	0.27	-7.22	1.14e-139	4.11e-137	yes	down
c419523_g4	1671.00	2217.00	1611.00	25368.00	16054.00	36305.00	21.056	21.471	23.506	166.105	124.452	167.239	21.92	156.54	2.83	7.15e-139	2.56e-136	yes	up
c403198_g1	1538.00	1486.00	1408.00	24041.00	16387.00	28614.00	49.603	39.829	51.893	365.260	342.120	336.096	46.48	347.28	2.90	1.26e-137	4.49e-135	yes	up
c417512_g2	91.00	180.00	80.00	4345.00	3321.00	5755.00	5.068	8.235	5.187	113.651	119.168	116.732	6.33	116.29	4.18	1.39e-137	4.93e-135	yes	up
c420371_g4	95.00	155.00	64.00	3905.00	2757.00	4851.00	2.294	3.056	1.748	44.303	42.866	42.491	2.43	43.19	4.10	1.98e-137	6.97e-135	yes	up
c375950_g1	70.00	92.00	71.00	2424.00	1749.00	3409.00	5.466	5.584	6.776	90.060	88.790	99.655	5.89	93.83	3.97	2.38e-137	8.34e-135	yes	up
c415818_g3	1127.00	1157.00	1002.00	14565.00	10944.00	22691.00	51.944	44.289	55.241	334.195	342.172	399.563	49.93	363.91	2.86	4.11e-137	1.43e-134	yes	up
c413797_g6	4724.00	4925.00	4424.00	60042.00	43720.00	81225.00	73.843	62.771	77.828	440.701	439.597	459.801	70.70	448.55	2.66	1.34e-136	4.63e-134	yes	up
c414238_g1	3765.00	4129.00	3814.00	55961.00	37566.00	71915.00	43.505	38.750	49.554	305.549	279.256	300.597	43.40	297.10	2.77	1.43e-135	4.91e-133	yes	up
c410288_g5	554.00	619.00	473.00	7131.00	5771.00	8992.00	19.944	18.246	19.488	120.566	133.778	117.576	19.16	122.48	2.67	2.26e-135	7.72e-133	yes	up
c413641_g3	2008.00	2128.00	1738.00	2.00	2.00	2.00	40.696	35.200	39.759	0.020	0.026	0.013	38.30	0.02	-8.34	3.45e-135	1.17e-132	yes	down
c406956_g2	1368.00	1538.00	1163.00	14845.00	10144.00	21298.00	34.645	31.717	33.823	174.900	168.203	194.240	33.28	181.51	2.44	1.16e-134	3.93e-132	yes	up
c389978_g3	3439.00	4047.00	1751.00	1.00	0.00	2.00	15.579	14.999	8.785	0.000	0.000	0.000	13.41	0.00	-7.08	1.29e-134	4.32e-132	yes	down
c399363_g1	5039.00	6783.00	4302.00	67473.00	52151.00	81193.00	147.464	160.720	140.764	904.513	992.337	864.770	150.67	908.80	2.59	2.49e-134	8.32e-132	yes	up
c411072_g5	1399.00	1525.00	1336.00	17341.00	13083.00	25575.00	61.203	54.738	67.408	356.538	368.898	407.109	60.48	381.02	2.65	9.34e-134	3.10e-131	yes	up
c415583_g2	2349.00	2983.00	2006.00	25372.00	17079.00	33760.00	65.919	59.423	64.764	261.568	242.338	266.399	63.08	258.98	2.04	3.08e-133	1.02e-130	yes	up
c401301_g1	1385.00	1573.00	1093.00	13686.00	10165.00	18272.00	42.686	39.660	38.329	197.854	201.542	204.260	40.27	201.47	2.32	4.19e-133	1.37e-130	yes	up
c403227_g6	938.00	1103.00	825.00	9919.00	6955.00	13385.00	64.164	62.243	66.602	319.228	307.200	334.666	64.12	322.89	2.33	1.69e-132	5.50e-130	yes	up
c392284_g1	1076.00	1045.00	721.00	12178.00	8457.00	16570.00	27.037	21.763	19.692	136.092	132.424	145.349	22.90	139.14	2.60	2.05e-132	6.66e-130	yes	up
c384341_g1	344.00	401.00	317.00	5172.00	4756.00	8158.00	21.665	20.808	23.449	153.241	193.368	187.641	21.84	177.54	3.02	3.21e-132	1.04e-129	yes	up
c388195_g2	705.00	867.00	637.00	9410.00	8290.00	12723.00	54.952	55.862	59.123	345.192	417.491	363.084	56.50	370.24	2.71	4.02e-132	1.29e-129	yes	up
c252774_g2	272.00	396.00	196.00	5484.00	4402.00	7818.00	19.851	23.864	16.957	188.362	207.535	208.751	20.57	201.65	3.29	7.23e-132	2.31e-129	yes	up
c403146_g1	358.00	392.00	356.00	5464.00	4239.00	7160.00	9.387	8.539	10.567	67.257	70.790	67.346	9.40	68.15	2.85	4.05e-131	1.29e-128	yes	up
c408456_g1	485.00	612.00	392.00	5732.00	4163.00	8152.00	19.090	19.853	17.808	106.604	106.263	117.241	19.02	111.04	2.54	1.26e-130	3.96e-128	yes	up
c408921_g9	2721.00	3356.00	2417.00	28172.00	22263.00	38126.00	94.876	95.511	95.431	456.976	498.713	480.866	95.28	477.20	2.32	1.71e-130	5.37e-128	yes	up
c410009_g3	38.00	83.00	38.00	3549.00	2604.00	3640.00	5.805	9.865	8.603	284.134	292.199	225.873	8.18	261.31	4.98	1.74e-130	5.44e-128	yes	up
c416302_g3	411.00	421.00	394.00	5924.00	4148.00	7819.00	14.607	12.370	16.072	99.781	94.862	101.086	14.16	99.15	2.80	6.02e-130	1.87e-127	yes	up
c382718_g1	320.00	364.00	223.00	4489.00	3366.00	5751.00	5.829	5.415	4.574	38.401	39.462	37.955	5.31	38.47	2.83	2.70e-129	8.34e-127	yes	up
c397401_g1	114.00	66.00	106.00	10364.00	10173.00	13046.00	7.397	3.505	7.752	338.087	456.387	332.043	5.99	364.05	5.90	5.54e-129	1.70e-126	yes	up
c409336_g1	2638.00	2302.00	1717.00	4.00	2.00	0.00	63.766	45.536	48.578	0.046	0.039	0.000	52.37	0.02	-8.72	5.68e-129	1.74e-126	yes	down
c352808_g1	912.00	955.00	748.00	10160.00	6475.00	13978.00	20.097	17.179	18.637	105.125	91.823	111.635	18.55	104.68	2.49	5.97e-129	1.82e-126	yes	up
c397728_g1	573.00	752.00	462.00	6951.00	5832.00	9889.00	17.791	20.583	16.310	103.581	121.250	116.236	18.45	113.22	2.61	2.76e-128	8.36e-126	yes	up
c406476_g1	93.00	107.00	69.00	2585.00	1616.00	3684.00	5.478	5.000	4.654	71.116	62.389	83.945	5.06	74.46	3.85	3.42e-128	1.03e-125	yes	up
c415395_g3	8910.00	10179.00	7827.00	84223.00	61329.00	110353.00	146.001	138.395	143.283	647.139	648.675	655.290	142.28	650.97	2.19	3.97e-128	1.19e-125	yes	up
c406172_g3	2610.00	2346.00	1613.00	3.00	2.00	0.00	93.764	68.052	65.490	0.066	0.046	0.000	75.73	0.03	-9.15	4.00e-128	1.19e-125	yes	down
c396645_g4	1732.00	2121.00	1542.00	17690.00	14206.00	23753.00	70.355	70.872	72.516	338.027	371.606	350.943	71.17	351.62	2.30	7.47e-127	2.21e-124	yes	up
c407059_g2	1267.00	1946.00	1317.00	19360.00	14706.00	25004.00	16.796	21.021	20.010	120.809	127.751	119.226	19.35	121.81	2.65	8.64e-127	2.55e-124	yes	up
c408391_g1	43.00	78.00	38.00	2207.00	1881.00	3057.00	1.170	2.123	1.317	34.398	43.575	35.339	1.58	37.01	4.46	1.37e-126	4.01e-124	yes	up
c412095_g1	182.00	237.00	194.00	3521.00	2749.00	5115.00	4.319	4.528	5.119	38.650	41.779	43.561	4.63	41.49	3.14	1.45e-126	4.24e-124	yes	up
c401064_g2	78.00	87.00	69.00	2164.00	1618.00	3221.00	2.212	2.067	2.247	29.639	30.313	34.237	2.17	31.76	3.81	2.05e-126	5.95e-124	yes	up
c397051_g2	2951.00	3144.00	1647.00	7.00	2.00	2.00	189.647	166.517	124.431	0.210	0.085	0.045	162.04	0.11	-9.59	4.70e-126	1.36e-123	yes	down
c380976_g1	47.00	20.00	38.00	3478.00	3597.00	5316.00	7.994	2.865	8.410	279.243	397.799	336.232	6.13	332.07	5.74	8.66e-126	2.49e-123	yes	up
c411809_g1	832.00	1058.00	729.00	8631.00	5845.00	11378.00	8.474	8.775	8.308	41.247	38.271	41.905	8.54	40.81	2.24	2.48e-125	7.10e-123	yes	up
c396294_g2	398.00	587.00	314.00	6005.00	4814.00	8484.00	26.440	32.155	24.573	187.659	206.461	205.922	28.11	199.96	2.83	2.88e-125	8.20e-123	yes	up
c365022_g1	1532.00	1842.00	1655.00	21186.00	16917.00	29356.00	51.172	50.368	63.152	332.434	363.920	356.111	54.29	350.09	2.69	6.39e-125	1.81e-122	yes	up
c407818_g3	15.00	18.00	13.00	2418.00	1884.00	2156.00	0.445	0.438	0.431	33.451	35.727	23.050	0.44	29.58	5.78	8.13e-125	2.29e-122	yes	up
c411307_g1	796.00	798.00	619.00	8768.00	6694.00	10493.00	32.129	26.122	28.364	164.087	172.036	151.819	28.73	160.79	2.48	1.01e-124	2.82e-122	yes	up
c387828_g2	457.00	605.00	372.00	5442.00	4404.00	8137.00	23.865	25.920	22.575	133.265	147.691	154.178	24.29	145.63	2.58	3.02e-124	8.43e-122	yes	up
c410555_g2	669.00	824.00	601.00	6751.00	5108.00	9412.00	13.308	12.909	12.882	58.521	60.977	64.439	13.03	61.63	2.23	3.17e-124	8.82e-122	yes	up
c400772_g1	428.00	652.00	465.00	6673.00	4789.00	8808.00	11.704	14.583	14.449	85.721	84.326	87.399	13.60	86.10	2.65	3.45e-124	9.55e-122	yes	up
c390915_g10	388.00	492.00	288.00	4758.00	3806.00	6524.00	23.655	24.695	20.578	136.394	149.708	145.143	23.18	143.32	2.62	3.71e-124	1.02e-121	yes	up
c409315_g1	387.00	439.00	338.00	4744.00	3800.00	6024.00	31.333	25.774	35.378	188.132	214.257	164.204	30.34	184.26	2.60	4.10e-124	1.12e-121	yes	up
c405270_g1	13133.00	14720.00	13645.00	253.00	259.00	491.00	247.151	229.232	289.359	2.228	3.247	3.454	252.31	2.99	-6.35	4.75e-124	1.30e-121	yes	down
c390440_g9	199.00	306.00	180.00	3897.00	3087.00	6413.00	8.099	10.213	8.422	74.521	80.949	94.906	9.01	84.74	3.22	7.97e-124	2.16e-121	yes	up
c408415_g1	3318.00	2522.00	2050.00	7.00	5.00	12.00	143.941	89.623	102.480	0.151	0.137	0.180	111.08	0.16	-8.74	1.16e-123	3.15e-121	yes	down
c408369_g2	24930.00	30172.00	20110.00	1134.00	695.00	1032.00	512.526	483.811	477.396	10.754	8.844	7.449	491.37	8.89	-5.77	1.27e-123	3.41e-121	yes	down
c416556_g3	2226.00	2529.00	2022.00	29670.00	17531.00	43398.00	16.691	15.156	16.696	102.568	84.196	116.339	16.10	103.99	2.68	1.40e-123	3.76e-121	yes	up
c404871_g7	189.00	215.00	160.00	3078.00	2420.00	4208.00	3.605	3.416	3.961	23.769	25.367	24.532	3.63	24.48	2.72	2.64e-123	7.05e-121	yes	up
c394661_g2	14.00	12.00	8.00	3253.00	1616.00	6178.00	0.222	0.157	0.148	24.038	16.334	35.203	0.18	26.93	6.62	4.98e-123	1.32e-120	yes	up
c403307_g1	52.00	56.00	63.00	2174.00	1752.00	3402.00	4.483	3.427	5.823	79.917	88.764	96.749	4.46	89.21	4.29	5.44e-123	1.44e-120	yes	up
c420813_g1	3859.00	4394.00	3651.00	38603.00	30817.00	55815.00	139.494	130.317	150.196	668.147	715.762	746.988	139.01	713.15	2.36	1.38e-122	3.62e-120	yes	up
c391749_g2	1.00	0.00	0.00	1107.00	973.00	1508.00	0.012	0.000	0.000	6.856	8.258	7.198	0.00	7.34	6.16	3.16e-122	8.27e-120	yes	up
c408921_g8	693.00	842.00	615.00	7439.00	5926.00	9440.00	18.961	18.830	19.114	95.561	104.350	93.676	18.95	96.88	2.35	5.36e-122	1.40e-119	yes	up
c407949_g7	27.00	37.00	13.00	1723.00	1416.00	2440.00	1.007	1.101	0.499	28.219	32.148	31.408	0.90	30.52	4.94	8.56e-122	2.22e-119	yes	up
c400569_g1	2520.00	5110.00	2760.00	92974.00	67352.00	140622.00	104.088	173.067	131.173	1804.551	1792.633	2112.393	138.51	1932.54	3.80	1.81e-121	4.67e-119	yes	up
c395487_g2	1357.00	1499.00	1197.00	13175.00	10754.00	17768.00	51.523	46.637	52.131	235.038	263.052	245.211	49.81	246.12	2.30	2.07e-121	5.32e-119	yes	up
c407330_g2	256.00	371.00	168.00	7783.00	4520.00	12226.00	11.365	13.516	8.603	162.431	129.372	197.565	11.41	169.39	3.88	1.11e-119	2.84e-117	yes	up
c414334_g3	1042.00	1262.00	889.00	9238.00	6712.00	12265.00	54.367	54.322	53.141	223.614	220.557	232.819	54.00	226.79	2.07	2.10e-119	5.36e-117	yes	up
c388454_g1	186.00	226.00	139.00	3162.00	2669.00	4148.00	4.178	4.640	3.530	36.540	41.486	36.337	4.17	37.65	3.14	1.73e-118	4.39e-116	yes	up
c413212_g2	422.00	277.00	374.00	13290.00	9823.00	16965.00	24.006	12.943	24.743	355.598	359.762	351.046	19.94	354.67	4.15	4.01e-118	1.01e-115	yes	up
c415727_g1	327.00	417.00	289.00	4068.00	2822.00	5381.00	6.016	6.449	6.050	48.379	51.690	52.821	6.19	51.07	3.02	5.28e-118	1.33e-115	yes	up
c419018_g2	228.00	304.00	259.00	4045.00	3385.00	5894.00	14.174	15.561	18.887	118.226	135.756	133.718	16.06	129.04	3.00	9.24e-118	2.31e-115	yes	up
c404968_g1	150.00	160.00	94.00	2815.00	2469.00	4706.00	15.707	14.033	12.258	139.464	168.294	182.177	14.07	164.58	3.54	2.38e-117	5.94e-115	yes	up
c399155_g1	549.00	682.00	522.00	5707.00	4206.00	7936.00	14.502	14.707	15.538	71.523	71.636	76.709	14.88	73.75	2.30	2.87e-117	7.12e-115	yes	up
c405894_g1	18053.00	18765.00	11426.00	275.00	102.00	215.00	425.023	360.965	298.360	3.103	1.380	1.740	364.00	2.11	-7.37	7.99e-117	1.97e-114	yes	down
c411053_g1	482.00	628.00	398.00	5319.00	3945.00	6586.00	9.293	9.876	8.649	48.122	48.905	46.010	9.33	47.41	2.33	8.70e-117	2.14e-114	yes	up
c395851_g2	390.00	457.00	289.00	4281.00	3558.00	5873.00	25.118	24.111	21.565	129.196	146.988	137.204	23.71	136.89	2.52	2.07e-116	5.08e-114	yes	up
c405281_g4	1126.00	1365.00	967.00	10092.00	8324.00	15713.00	23.608	23.358	22.893	99.341	112.289	119.367	23.31	110.98	2.25	3.13e-116	7.63e-114	yes	up
c356130_g1	1776.00	1631.00	1493.00	0.00	1.00	1.00	59.716	44.885	57.352	0.000	0.020	0.013	53.31	0.01	-8.92	8.73e-116	2.12e-113	yes	down
c410797_g1	9823.00	11559.00	8780.00	363.00	355.00	616.00	261.255	248.748	264.355	4.575	6.007	5.838	257.31	5.46	-5.53	3.57e-115	8.64e-113	yes	down
c411543_g4	397.00	567.00	342.00	4863.00	3724.00	6197.00	11.833	13.022	10.862	62.985	66.313	63.395	12.01	63.96	2.40	6.49e-115	1.56e-112	yes	up
c387955_g1	155.00	138.00	115.00	3000.00	2359.00	3523.00	5.068	3.831	4.415	47.012	50.603	43.071	4.40	46.20	3.36	7.12e-115	1.71e-112	yes	up
c397493_g1	221.00	351.00	254.00	4139.00	3382.00	5957.00	13.647	14.752	12.916	67.421	85.113	81.664	13.86	77.74	2.48	4.51e-114	1.08e-111	yes	up
c399330_g3	2286.00	2392.00	1721.00	20.00	13.00	31.00	68.810	60.659	61.188	0.256	0.228	0.290	63.48	0.26	-7.45	4.69e-114	1.12e-111	yes	down
c384518_g1	386.00	422.00	383.00	4562.00	3478.00	6315.00	7.280	6.449	8.195	40.340	42.365	42.891	7.22	41.91	2.52	6.60e-114	1.56e-111	yes	up
c402169_g2	629.00	806.00	669.00	7908.00	5105.00	9528.00	29.402	30.807	36.729	175.426	156.867	160.473	32.04	164.59	2.36	1.15e-113	2.72e-111	yes	up
c392165_g2	414.00	730.00	374.00	10355.00	9876.00	14002.00	23.280	33.773	24.539	273.794	358.252	287.135	27.70	299.84	3.43	3.33e-113	7.84e-111	yes	up
c396964_g2	8541.00	8597.00	9789.00	167072.00	137784.00	233893.00	417.357	345.011	554.247	3837.402	4340.770	4162.209	428.58	4096.90	3.26	6.73e-113	1.58e-110	yes	up
c383978_g1	2589.00	1901.00	1826.00	0.00	3.00	3.00	113.287	66.883	93.899	0.000	0.091	0.052	89.80	0.04	-9.29	1.65e-112	3.84e-110	yes	down
c402389_g2	436.00	559.00	406.00	4678.00	4004.00	6741.00	35.289	35.885	37.557	175.544	201.327	194.536	36.17	189.84	2.39	2.25e-112	5.23e-110	yes	up
c406525_g2	987.00	1066.00	843.00	8733.00	6917.00	11089.00	22.449	19.796	21.577	92.965	100.582	91.169	21.17	94.04	2.15	6.74e-112	1.56e-109	yes	up
c292634_g1	292.00	322.00	263.00	3725.00	2927.00	4677.00	14.993	13.729	15.947	90.355	97.673	88.024	14.78	91.13	2.62	1.30e-111	2.99e-109	yes	up
c402116_g2	460.00	525.00	417.00	4872.00	3892.00	6075.00	12.828	12.044	13.473	67.375	73.243	64.478	12.71	67.56	2.40	2.41e-111	5.54e-109	yes	up
c414065_g2	15874.00	21268.00	13305.00	739.00	531.00	1269.00	275.066	301.868	248.760	5.850	6.794	7.275	277.90	6.68	-5.36	3.62e-111	8.28e-109	yes	down
c399243_g5	493.00	580.00	404.00	5303.00	4691.00	6976.00	18.996	18.426	17.672	94.871	116.506	98.128	18.40	101.47	2.46	4.29e-111	9.77e-109	yes	up
c400051_g1	191.00	229.00	171.00	2840.00	2353.00	3872.00	7.643	7.516	7.866	53.414	60.684	56.352	7.66	56.42	2.86	9.95e-111	2.26e-108	yes	up
c396953_g2	199.00	238.00	129.00	3132.00	2219.00	4726.00	13.179	12.999	10.056	97.566	94.862	114.335	12.22	104.04	3.08	1.57e-110	3.56e-108	yes	up
c398663_g5	323.00	534.00	321.00	5205.00	4628.00	7877.00	21.220	28.919	24.823	160.847	196.264	189.039	25.23	181.37	2.84	3.24e-110	7.30e-108	yes	up
c406220_g2	1239.00	1492.00	1061.00	10374.00	8668.00	14289.00	28.734	27.639	27.615	220.985	259.889	237.176	27.99	237.25	3.08	5.04e-110	1.13e-107	yes	up
c404842_g1	170.00	242.00	135.00	2862.00	2308.00	4028.00	8.099	9.460	7.446	64.069	70.862	69.852	8.44	68.17	3.00	5.75e-110	1.28e-107	yes	up
c418727_g2	19358.00	16886.00	14290.00	449.00	451.00	805.00	436.587	309.306	366.733	4.746	6.540	6.579	367.39	5.96	-5.92	6.34e-110	1.41e-107	yes	down
c365420_g5	501.00	558.00	427.00	4546.00	3768.00	6360.00	23.573	21.504	23.222	100.399	114.124	108.787	22.67	107.28	2.24	2.54e-109	5.63e-107	yes	up
c401707_g1	4046.00	4461.00	4068.00	39060.00	28353.00	52987.00	68.892	63.895	76.874	313.634	312.093	326.604	69.25	318.78	2.20	4.57e-109	1.01e-106	yes	up
c417099_g5	204.00	348.00	213.00	3891.00	2781.00	5099.00	10.277	13.471	13.121	88.870	92.480	89.268	12.33	89.91	2.86	5.96e-109	1.31e-106	yes	up
c400915_g1	3896.00	5414.00	2433.00	51.00	24.00	41.00	46.361	52.468	32.427	0.283	0.182	0.174	44.73	0.21	-7.17	9.84e-109	2.16e-106	yes	down
c420969_g1	115.00	98.00	98.00	2277.00	1927.00	3317.00	2.259	1.124	2.225	17.932	20.642	20.543	1.81	19.70	3.37	1.38e-108	3.01e-106	yes	up
c405955_g1	44.00	79.00	40.00	1871.00	1439.00	2471.00	1.978	2.955	2.940	40.373	41.402	40.152	2.63	40.53	3.89	2.91e-108	6.32e-106	yes	up
c417409_g4	1398.00	1761.00	1139.00	11109.00	8439.00	14837.00	31.227	32.043	29.249	120.835	126.515	122.351	30.98	122.85	1.98	4.07e-108	8.81e-106	yes	up
c419778_g4	14300.00	15202.00	14202.00	159469.00	97295.00	205772.00	207.660	182.101	243.471	1100.053	994.009	1039.471	208.03	1048.72	2.33	5.06e-108	1.09e-105	yes	up
c414108_g2	5746.00	6333.00	4927.00	218.00	95.00	249.00	103.818	93.286	100.289	1.854	1.106	1.624	98.74	1.58	-5.88	6.43e-108	1.38e-105	yes	down
c416496_g1	38.00	32.00	24.00	1455.00	1144.00	2027.00	0.492	0.337	0.352	8.828	9.508	9.479	0.39	9.27	4.25	6.67e-108	1.43e-105	yes	up
c417340_g2	858.00	959.00	811.00	7785.00	6608.00	11560.00	28.688	26.369	30.884	117.976	138.118	137.456	28.42	131.12	2.20	7.07e-108	1.51e-105	yes	up
c402136_g3	1185.00	1464.00	1022.00	9258.00	6507.00	12386.00	17.627	17.740	16.912	60.237	60.358	64.407	17.47	62.04	1.82	7.72e-108	1.64e-105	yes	up
c404186_g1	1120.00	1256.00	1079.00	9942.00	7053.00	14006.00	47.216	43.514	53.050	199.780	192.958	215.898	47.46	204.99	2.11	1.38e-107	2.92e-105	yes	up
c414884_g4	539.00	616.00	557.00	5755.00	4229.00	7943.00	12.301	11.348	14.256	61.762	62.161	65.805	12.49	63.58	2.34	3.93e-107	8.30e-105	yes	up
c395672_g1	300.00	360.00	256.00	3478.00	2744.00	4438.00	8.837	9.134	9.125	50.653	53.356	48.890	9.03	50.56	2.47	5.46e-107	1.15e-104	yes	up
c389074_g4	49.00	106.00	33.00	2980.00	2416.00	3949.00	2.552	4.371	1.998	70.563	78.534	72.668	3.10	73.38	4.52	7.32e-107	1.54e-104	yes	up
c396855_g1	2304.00	3017.00	1646.00	23958.00	18772.00	29062.00	230.858	251.130	200.681	1130.980	1217.403	1070.615	230.06	1126.16	2.29	8.14e-107	1.70e-104	yes	up
c375996_g1	99.00	133.00	71.00	2120.00	1556.00	3180.00	2.259	2.483	1.827	22.710	22.842	26.298	2.22	24.27	3.39	8.47e-107	1.76e-104	yes	up
c407058_g3	87.00	156.00	100.00	2566.00	2057.00	3275.00	1.884	2.730	2.429	25.859	28.386	25.486	2.37	26.31	3.42	1.89e-106	3.91e-104	yes	up
c394071_g1	3017.00	2366.00	3299.00	8.00	6.00	5.00	74.920	48.424	92.106	0.092	0.091	0.039	69.60	0.07	-8.69	2.17e-106	4.48e-104	yes	down
c398158_g2	3067.00	3002.00	2942.00	71.00	44.00	89.00	159.098	129.430	176.766	1.722	1.334	1.688	152.69	1.61	-6.48	6.13e-106	1.26e-103	yes	down
c410729_g4	94.00	83.00	49.00	2054.00	1824.00	3128.00	22.648	17.021	16.401	233.914	287.254	282.927	18.68	267.62	3.83	7.84e-106	1.61e-103	yes	up
c378748_g1	2219.00	2522.00	1603.00	27.00	21.00	38.00	75.377	69.995	62.142	0.401	0.403	0.503	69.51	0.44	-7.00	1.24e-105	2.54e-103	yes	down
c393303_g4	2832.00	2973.00	2502.00	21379.00	15950.00	29992.00	82.095	70.074	75.387	274.458	279.594	297.807	75.53	285.62	1.92	2.33e-105	4.74e-103	yes	up
c416424_g2	236.00	338.00	234.00	3388.00	2840.00	4584.00	7.034	8.337	8.127	47.465	54.638	49.812	7.85	50.19	2.66	4.18e-105	8.50e-103	yes	up
c405314_g3	47.00	88.00	18.00	3687.00	2882.00	4965.00	0.983	1.550	0.420	37.033	39.684	38.470	1.04	38.28	5.07	6.60e-105	1.34e-102	yes	up
c409871_g2	27.00	60.00	11.00	3978.00	4622.00	6261.00	1.381	2.607	0.636	99.203	158.494	120.437	1.64	122.53	6.14	8.72e-105	1.76e-102	yes	up
c396589_g1	104.00	149.00	96.00	2365.00	1446.00	3054.00	1.861	2.180	1.941	19.884	16.660	19.809	2.01	19.07	3.19	1.17e-104	2.35e-102	yes	up
c355885_g1	5.00	10.00	2.00	1090.00	747.00	1690.00	0.492	0.820	0.238	50.476	47.519	61.056	0.55	54.26	6.39	5.34e-104	1.07e-101	yes	up
c404745_g2	369.00	421.00	279.00	3459.00	2761.00	4763.00	14.116	14.067	13.597	83.592	94.641	91.317	13.95	89.54	2.67	9.89e-104	1.97e-101	yes	up
c396501_g5	1926.00	2165.00	1831.00	16177.00	13847.00	23681.00	62.771	57.951	66.965	244.129	288.978	277.115	62.11	268.97	2.11	1.19e-103	2.36e-101	yes	up
c393928_g2	443.00	608.00	377.00	4716.00	4288.00	6863.00	25.364	28.639	25.197	126.942	158.357	143.294	26.58	141.47	2.41	1.26e-103	2.51e-101	yes	up
c408936_g1	39.00	48.00	26.00	2013.00	1609.00	2005.00	2.926	2.753	2.259	68.907	74.916	52.228	2.67	63.27	4.52	1.35e-103	2.67e-101	yes	up
c396098_g1	1.00	4.00	6.00	1014.00	786.00	1496.00	0.117	0.371	0.829	57.128	62.005	65.367	0.42	61.81	6.90	1.58e-103	3.12e-101	yes	up
c412281_g1	235.00	217.00	250.00	5094.00	4546.00	6205.00	6.426	5.134	8.093	70.254	83.838	63.408	6.40	70.62	3.44	2.84e-103	5.58e-101	yes	up
c397193_g1	470.00	678.00	447.00	4872.00	3634.00	7446.00	16.585	19.594	18.047	80.752	82.588	95.441	18.17	87.44	2.26	2.89e-103	5.64e-101	yes	up
c416896_g4	1993.00	2008.00	1691.00	18575.00	12427.00	20019.00	52.635	43.604	50.497	229.721	211.030	191.817	48.53	209.10	2.10	2.95e-103	5.76e-101	yes	up
c375744_g2	842.00	1017.00	713.00	6231.00	4758.00	9066.00	36.998	36.661	36.127	128.657	134.728	144.931	36.62	137.04	1.90	3.29e-103	6.39e-101	yes	up
c398166_g2	742.00	964.00	544.00	6429.00	4866.00	8711.00	33.241	37.672	29.942	142.908	154.231	152.998	34.01	149.93	2.14	3.35e-103	6.48e-101	yes	up
c415545_g1	325.00	416.00	323.00	3574.00	2811.00	4824.00	7.268	7.426	8.036	37.342	40.614	39.295	7.55	38.96	2.35	4.55e-103	8.78e-101	yes	up
c412617_g1	74.00	71.00	132.00	8277.00	5136.00	11795.00	1.381	1.090	2.758	69.702	59.317	76.580	1.66	70.12	5.32	6.45e-103	1.24e-100	yes	up
c366724_g1	2231.00	2634.00	2048.00	31.00	10.00	39.00	84.986	82.433	86.874	0.585	0.228	0.548	84.54	0.48	-7.18	6.93e-103	1.33e-100	yes	down
c399741_g2	26.00	11.00	28.00	1841.00	1216.00	2334.00	1.135	0.393	1.419	37.895	34.321	37.194	0.93	36.73	5.16	1.45e-102	2.78e-100	yes	up
c398691_g1	494.00	617.00	533.00	5269.00	3899.00	7153.00	26.347	27.257	33.653	133.686	136.023	140.607	28.79	137.19	2.25	1.97e-102	3.74e-100	yes	up
c420279_g1	3395.00	3551.00	3459.00	81.00	73.00	115.00	63.976	53.772	73.435	0.697	0.846	0.741	62.74	0.75	-6.21	2.20e-102	4.18e-100	yes	down
c417921_g3	1139.00	1444.00	910.00	9292.00	7255.00	11571.00	17.486	18.662	15.981	60.756	64.790	60.489	17.51	61.62	1.81	3.31e-102	6.26e-100	yes	up
c415030_g1	2663.00	3234.00	2366.00	65.00	41.00	108.00	84.635	82.770	84.967	0.789	0.742	0.844	84.01	0.80	-6.54	4.50e-102	8.49e-100	yes	down
c421388_g2	405.00	345.00	446.00	9802.00	7495.00	17692.00	6.917	4.831	8.569	72.062	74.408	94.739	6.58	82.27	3.62	6.21e-102	1.17e-99	yes	up
c405494_g4	2562.00	2962.00	2550.00	22141.00	16203.00	27591.00	90.979	85.848	103.604	368.744	369.640	355.402	92.61	363.29	1.97	8.32e-102	1.56e-99	yes	up
c382729_g2	1915.00	1972.00	1976.00	11.00	5.00	2.00	92.805	78.489	110.924	0.250	0.156	0.032	92.46	0.13	-8.62	1.48e-101	2.77e-99	yes	down
c407113_g2	760.00	793.00	585.00	10190.00	8576.00	10327.00	36.916	31.638	32.915	232.672	268.590	182.686	33.73	220.09	2.70	1.83e-101	3.40e-99	yes	up
c413964_g7	9557.00	7220.00	6245.00	105.00	104.00	103.00	122.733	75.557	89.881	0.631	0.859	0.483	95.09	0.62	-7.04	2.74e-101	5.08e-99	yes	down
c410334_g2	100.00	136.00	72.00	2268.00	2337.00	3463.00	2.200	2.438	1.793	23.447	33.059	27.599	2.18	27.53	3.60	3.62e-101	6.70e-99	yes	up
c389928_g2	2290.00	2517.00	2116.00	17975.00	13699.00	22686.00	53.864	48.300	54.548	195.343	201.236	187.055	51.91	193.24	1.89	3.70e-101	6.81e-99	yes	up
c419314_g5	504.00	615.00	430.00	4249.00	3301.00	6721.00	71.619	73.254	77.464	284.968	304.583	353.804	73.92	318.96	2.11	7.50e-101	1.38e-98	yes	up
c402506_g5	35.00	40.00	16.00	1568.00	1288.00	1957.00	1.334	1.236	0.704	28.166	32.057	27.226	1.12	28.70	4.57	8.21e-101	1.50e-98	yes	up
c405132_g4	714.00	862.00	649.00	5656.00	4000.00	7619.00	23.385	23.100	24.255	86.990	84.345	90.589	23.52	87.88	1.90	9.70e-101	1.77e-98	yes	up
c373284_g1	985.00	1330.00	921.00	8610.00	5511.00	11512.00	28.301	31.369	30.203	116.852	101.994	120.341	30.03	114.75	1.93	1.25e-100	2.28e-98	yes	up
c410009_g2	17.00	19.00	12.00	1164.00	1140.00	1723.00	1.498	1.000	0.545	32.491	45.241	39.121	1.03	38.38	5.09	1.55e-100	2.81e-98	yes	up
c400596_g3	994.00	1160.00	1000.00	8860.00	7490.00	12461.00	22.414	21.347	25.492	93.773	108.645	101.808	22.88	100.78	2.13	3.01e-100	5.44e-98	yes	up
c384419_g1	16.00	23.00	21.00	1457.00	860.00	2234.00	0.667	0.786	0.999	28.449	23.031	33.760	0.81	29.40	5.02	3.16e-100	5.71e-98	yes	up
c416843_g3	1833.00	2314.00	1626.00	14583.00	9483.00	21200.00	30.689	31.492	30.520	114.762	101.695	128.511	30.95	117.45	1.92	3.90e-100	7.01e-98	yes	up
c414664_g2	94.00	113.00	92.00	1918.00	1510.00	2560.00	5.817	5.584	6.617	54.071	58.770	54.155	5.96	55.24	3.19	5.19e-100	9.31e-98	yes	up
c419049_g1	589.00	697.00	430.00	4849.00	4155.00	7594.00	26.522	27.335	24.028	118.574	146.650	143.184	26.12	135.81	2.37	7.88e-100	1.41e-97	yes	up
c354459_g1	1240.00	1377.00	1020.00	0.00	0.00	0.00	47.848	44.469	45.639	0.000	0.000	0.000	45.91	0.00	-8.85	1.49e-99	2.65e-97	yes	down
c403197_g1	1788.00	1915.00	1577.00	19.00	15.00	26.00	34.247	29.931	34.050	0.171	0.182	0.180	32.52	0.18	-6.88	3.74e-99	6.64e-97	yes	down
c392075_g5	1876.00	2081.00	1341.00	14.00	4.00	19.00	48.281	43.581	39.805	0.184	0.124	0.303	44.04	0.22	-7.11	3.94e-99	6.97e-97	yes	down
c416896_g3	4191.00	4097.00	3850.00	36817.00	24325.00	44979.00	118.812	94.960	124.090	490.145	443.905	462.610	111.10	467.29	2.07	6.30e-99	1.11e-96	yes	up
c421839_g4	1745.00	1409.00	1448.00	1.00	2.00	2.00	276.529	184.640	294.807	0.046	0.130	0.103	246.24	0.09	-10.34	7.93e-99	1.40e-96	yes	down
c393464_g1	1384.00	1619.00	994.00	1.00	1.00	3.00	43.541	41.773	35.912	0.013	0.026	0.039	40.67	0.03	-8.32	2.98e-98	5.23e-96	yes	down
c398384_g4	448.00	487.00	392.00	3773.00	2767.00	5137.00	18.329	16.538	18.796	73.088	73.933	77.617	17.77	75.22	2.08	4.73e-98	8.27e-96	yes	up
c392917_g3	1051.00	1270.00	949.00	8136.00	6350.00	10065.00	33.182	35.492	35.628	124.483	132.801	118.040	34.78	123.75	1.83	4.75e-98	8.28e-96	yes	up
c404164_g1	1250.00	1485.00	1243.00	9889.00	7682.00	14466.00	35.933	34.717	40.520	133.265	141.183	149.370	36.78	142.02	1.95	5.24e-98	9.10e-96	yes	up
c418680_g3	924.00	1106.00	820.00	6446.00	4695.00	8983.00	31.204	30.740	31.281	99.124	98.981	106.454	31.05	102.21	1.72	1.28e-97	2.22e-95	yes	up
c402061_g2	619.00	688.00	481.00	4474.00	3472.00	6239.00	14.256	13.224	13.132	51.541	55.979	56.591	13.54	54.76	2.01	2.25e-97	3.88e-95	yes	up
c388717_g1	59.00	117.00	35.00	3282.00	1960.00	4702.00	1.568	2.663	1.056	43.140	34.992	47.556	1.84	43.05	4.47	3.10e-97	5.34e-95	yes	up
c364618_g1	553.00	639.00	540.00	4737.00	3740.00	6415.00	7.175	6.752	7.854	28.850	31.211	30.119	7.21	29.96	2.04	4.26e-97	7.32e-95	yes	up
c381826_g1	1131.00	1497.00	1070.00	8885.00	7522.00	13004.00	56.860	63.108	63.436	210.369	248.696	238.786	61.16	231.69	1.92	4.32e-97	7.40e-95	yes	up
c393642_g3	0.00	2.00	0.00	861.00	580.00	1137.00	0.000	0.067	0.000	17.695	16.386	18.191	0.03	17.59	7.13	5.25e-97	8.97e-95	yes	up
c403262_g1	1805.00	2536.00	1525.00	14049.00	10214.00	19148.00	56.509	63.614	52.914	197.847	195.021	210.356	58.23	202.48	1.80	8.63e-97	1.47e-94	yes	up
c413708_g3	690.00	718.00	767.00	8535.00	6939.00	11327.00	16.620	13.977	19.386	92.531	105.105	96.279	16.39	97.16	2.56	1.20e-96	2.04e-94	yes	up
c420813_g2	2466.00	2143.00	2281.00	27787.00	17575.00	33528.00	59.634	42.312	62.494	315.560	273.451	294.017	53.76	296.24	2.46	1.25e-96	2.12e-94	yes	up
c402226_g2	1606.00	1630.00	1589.00	14808.00	9841.00	18711.00	38.414	32.155	44.447	163.187	155.565	159.230	37.72	159.67	2.08	2.26e-96	3.81e-94	yes	up
c416843_g1	968.00	1092.00	920.00	7250.00	5810.00	10204.00	42.101	38.930	48.215	154.260	170.474	164.172	42.63	162.38	1.93	5.12e-96	8.62e-94	yes	up
c389044_g1	947.00	1316.00	782.00	7859.00	6438.00	10478.00	48.831	56.120	50.712	195.468	216.216	197.668	52.19	201.41	1.95	5.81e-96	9.75e-94	yes	up
c405429_g2	558.00	745.00	394.00	5059.00	3710.00	7063.00	23.421	25.650	19.045	99.788	100.354	107.833	23.03	103.34	2.16	9.12e-96	1.53e-93	yes	up
c401283_g2	963.00	1072.00	872.00	6881.00	4819.00	8855.00	19.464	17.471	19.511	65.772	62.714	64.710	18.71	64.58	1.78	1.02e-95	1.71e-93	yes	up
c396656_g3	1296.00	1432.00	1114.00	9395.00	7596.00	11812.00	33.030	29.818	32.200	112.428	124.595	109.160	31.55	113.97	1.85	1.30e-95	2.17e-93	yes	up
c409916_g1	154.00	167.00	149.00	2260.00	1710.00	2939.00	3.125	2.741	3.405	21.593	22.419	21.671	3.06	21.83	2.80	2.53e-95	4.19e-93	yes	up
c421016_g5	476.00	541.00	369.00	3669.00	2788.00	5046.00	48.632	45.885	45.718	176.833	184.192	189.065	46.74	183.81	1.97	4.06e-95	6.71e-93	yes	up
c385184_g1	1251.00	1340.00	1026.00	1.00	1.00	1.00	82.610	73.242	80.063	0.033	0.046	0.026	78.26	0.03	-9.20	4.37e-95	7.21e-93	yes	down
c395511_g1	1898.00	2450.00	1449.00	21895.00	13069.00	20682.00	189.261	202.931	175.733	1028.596	843.442	758.168	190.67	868.98	2.19	8.30e-95	1.36e-92	yes	up
c393305_g2	836.00	959.00	830.00	7371.00	6906.00	11532.00	52.717	50.952	61.949	217.291	284.156	265.832	54.68	254.05	2.21	1.50e-94	2.47e-92	yes	up
c397565_g2	660.00	1020.00	508.00	7299.00	6291.00	11301.00	53.302	67.232	49.237	278.737	323.924	334.157	57.52	313.20	2.44	1.97e-94	3.22e-92	yes	up
c402045_g4	1094.00	1242.00	1211.00	12438.00	10788.00	16160.00	38.215	35.515	48.385	204.072	242.676	205.027	40.08	213.79	2.41	2.60e-94	4.24e-92	yes	up
c400082_g2	823.00	894.00	726.00	6788.00	5710.00	8313.00	23.327	20.751	23.427	90.415	104.779	86.143	22.36	92.06	2.04	2.67e-94	4.35e-92	yes	up
c422410_g1	2988.00	3172.00	2897.00	114.00	68.00	146.00	40.240	34.683	43.652	0.723	0.631	0.690	39.07	0.69	-5.64	2.95e-94	4.78e-92	yes	down
c421802_g2	3524.00	2163.00	2581.00	12.00	13.00	17.00	105.902	51.716	84.967	0.145	1.965	0.161	78.96	0.59	-6.84	3.18e-94	5.14e-92	yes	down
c390599_g1	419.00	537.00	436.00	4118.00	2773.00	5571.00	12.734	13.347	15.096	58.771	54.254	61.443	13.65	58.82	2.10	3.67e-94	5.92e-92	yes	up
c413213_g2	700.00	781.00	601.00	5169.00	3468.00	6398.00	11.424	10.898	11.543	38.361	35.857	37.968	11.25	37.59	1.73	4.08e-94	6.57e-92	yes	up
c406636_g4	545.00	739.00	472.00	4503.00	3332.00	5838.00	24.392	27.493	24.301	97.435	98.773	97.967	25.56	97.98	1.93	4.99e-94	8.01e-92	yes	up
c408873_g3	5938.00	6312.00	5355.00	216.00	150.00	407.00	126.607	110.678	124.374	1.919	1.881	3.119	119.81	2.42	-5.57	7.29e-94	1.17e-91	yes	down
c402538_g1	29.00	24.00	9.00	1520.00	891.00	2202.00	1.100	0.742	0.465	29.862	25.601	33.083	0.78	30.20	5.11	1.29e-93	2.06e-91	yes	up
c402200_g3	357.00	372.00	349.00	3614.00	2534.00	4724.00	23.187	20.268	27.955	108.734	105.072	107.820	23.42	107.46	2.19	1.30e-93	2.06e-91	yes	up
c401070_g2	142.00	124.00	93.00	3244.00	2504.00	3011.00	3.862	2.640	3.008	39.308	41.232	27.767	3.15	34.87	3.43	1.34e-93	2.12e-91	yes	up
c416183_g1	212.00	298.00	209.00	2645.00	2177.00	4159.00	12.219	14.437	14.051	71.655	80.942	87.406	13.60	80.59	2.56	1.67e-93	2.64e-91	yes	up
c408393_g3	230.00	272.00	210.00	2513.00	1936.00	3691.00	6.157	5.943	6.583	30.756	32.987	35.525	6.20	33.32	2.41	2.11e-93	3.34e-91	yes	up
c404280_g1	5390.00	5948.00	4576.00	352.00	210.00	334.00	163.066	147.429	156.858	5.048	4.113	3.725	155.24	4.26	-5.15	2.57e-93	4.05e-91	yes	down
c364073_g1	2361.00	2316.00	1050.00	1.00	2.00	1.00	195.347	158.428	102.741	0.046	0.098	0.026	154.57	0.05	-10.01	3.27e-93	5.13e-91	yes	down
c407760_g3	590.00	582.00	551.00	5183.00	4402.00	8531.00	18.353	14.943	19.238	74.008	85.764	94.178	17.29	85.42	2.30	3.99e-93	6.24e-91	yes	up
c419863_g3	510.00	706.00	475.00	4298.00	3158.00	6016.00	38.004	43.020	41.258	145.012	148.211	159.455	40.87	151.92	1.89	5.20e-93	8.12e-91	yes	up
c402969_g2	3134.00	3752.00	1622.00	19.00	20.00	38.00	179.160	176.483	108.268	0.513	0.735	0.793	157.83	0.69	-7.65	6.36e-93	9.90e-91	yes	down
c415988_g1	13040.00	11352.00	14548.00	368.00	183.00	353.00	164.319	117.644	204.665	2.130	1.373	1.598	157.83	1.72	-6.44	9.44e-93	1.47e-90	yes	down
c422632_g5	531.00	624.00	395.00	4240.00	2864.00	5112.00	24.263	26.324	17.888	66.396	61.621	65.142	23.23	64.71	1.47	9.70e-93	1.50e-90	yes	up
c419214_g1	1839.00	2084.00	1306.00	19.00	8.00	28.00	210.575	201.549	181.987	0.874	0.495	1.186	198.90	0.92	-7.61	1.55e-92	2.39e-90	yes	down
c266665_g1	739.00	978.00	683.00	5710.00	3879.00	7394.00	26.850	29.110	28.421	97.474	90.795	97.626	28.17	95.93	1.76	2.35e-92	3.62e-90	yes	up
c379077_g1	687.00	819.00	503.00	4821.00	3767.00	7235.00	44.922	43.896	37.319	154.497	162.131	176.686	42.35	165.77	1.97	5.21e-92	8.01e-90	yes	up
c421371_g1	799.00	804.00	668.00	5541.00	4167.00	7291.00	10.042	8.247	9.352	25.747	27.020	27.155	9.15	26.65	1.53	7.17e-92	1.10e-89	yes	up
c400575_g2	78027.00	96100.00	57842.00	6254.00	4331.00	6695.00	6381.871	6502.993	5655.122	240.796	228.952	200.638	6220.64	220.87	-4.82	1.13e-91	1.73e-89	yes	down
c409646_g1	212.00	261.00	198.00	2441.00	2078.00	3487.00	6.402	6.483	6.787	39.275	45.371	42.014	6.54	41.91	2.66	1.92e-91	2.93e-89	yes	up
c405569_g3	61.00	71.00	56.00	1669.00	1000.00	2367.00	1.721	1.629	1.793	22.066	18.124	24.178	1.71	22.01	3.61	2.48e-91	3.76e-89	yes	up
c403293_g1	331.00	427.00	391.00	3939.00	2933.00	5358.00	6.426	6.775	8.569	35.923	36.658	37.710	7.17	36.86	2.35	2.77e-91	4.21e-89	yes	up
c405026_g9	2636.00	3438.00	2813.00	20943.00	16862.00	30026.00	68.553	73.332	83.469	255.501	286.030	285.705	74.67	275.70	1.88	6.90e-91	1.04e-88	yes	up
c408855_g1	171.00	216.00	134.00	2105.00	1803.00	3526.00	5.606	5.404	5.925	33.405	37.686	42.627	5.62	38.36	2.75	8.75e-91	1.32e-88	yes	up
c408353_g2	1152.00	1465.00	1005.00	7396.00	5681.00	10850.00	65.861	67.771	68.214	220.728	240.848	231.930	67.27	230.34	1.77	9.43e-91	1.42e-88	yes	up
c415851_g2	949.00	1109.00	928.00	6760.00	5149.00	9161.00	29.507	28.313	32.915	97.717	105.573	103.683	30.02	102.15	1.76	1.33e-90	1.99e-88	yes	up
c373330_g1	2214.00	2027.00	1235.00	15.00	5.00	11.00	88.310	66.569	55.820	0.263	0.104	0.103	70.60	0.16	-8.11	1.75e-90	2.61e-88	yes	down
c387496_g1	570.00	777.00	485.00	4873.00	3108.00	7000.00	20.202	22.594	19.272	78.326	69.541	87.515	20.86	80.11	1.94	2.20e-90	3.29e-88	yes	up
c414319_g1	78.00	162.00	72.00	2504.00	1593.00	3484.00	1.053	1.775	1.090	15.815	13.783	16.960	1.34	15.81	3.46	2.48e-90	3.69e-88	yes	up
c406823_g1	2046.00	2033.00	2268.00	12.00	6.00	1.00	55.011	44.447	69.054	0.158	0.091	0.013	54.95	0.08	-8.25	3.66e-90	5.43e-88	yes	down
c394048_g7	66.00	206.00	51.00	13430.00	12393.00	23490.00	2.821	7.056	2.395	265.873	339.471	360.564	4.34	323.88	6.19	5.00e-90	7.41e-88	yes	up
c406425_g1	4838.00	6051.00	3947.00	365.00	214.00	454.00	100.857	99.735	92.583	3.543	2.636	3.190	98.05	3.17	-4.91	5.78e-90	8.54e-88	yes	down
c412859_g11	551.00	730.00	469.00	6322.00	3855.00	10955.00	24.474	26.594	24.028	131.938	110.337	177.021	25.17	145.89	2.53	6.44e-90	9.50e-88	yes	up
c416580_g2	289.00	243.00	210.00	2932.00	2270.00	4630.00	9.235	6.348	7.650	43.981	46.679	53.678	7.67	48.75	2.65	1.26e-89	1.86e-87	yes	up
c414316_g5	180.00	273.00	209.00	2781.00	1911.00	3725.00	5.524	6.786	7.071	43.377	38.363	43.593	6.45	42.26	2.69	1.30e-89	1.91e-87	yes	up
c422605_g1	206.00	234.00	201.00	2488.00	1661.00	3455.00	2.481	3.056	2.645	20.055	16.158	22.070	2.75	19.97	2.82	2.15e-89	3.14e-87	yes	up
c401430_g1	1910.00	2094.00	1785.00	12621.00	9811.00	16747.00	40.907	36.548	42.881	126.580	135.873	130.496	39.79	130.49	1.71	2.60e-89	3.79e-87	yes	up
c416780_g1	449.00	503.00	386.00	3675.00	3064.00	4694.00	11.084	10.011	10.998	45.013	51.710	43.935	10.64	46.17	2.11	3.02e-89	4.40e-87	yes	up
c402320_g3	984.00	1175.00	989.00	8014.00	7040.00	10739.00	40.357	40.761	48.068	160.413	188.630	161.459	42.72	167.66	1.97	4.68e-89	6.79e-87	yes	up
c419505_g1	1608.00	2236.00	864.00	0.00	0.00	0.00	83.698	87.309	43.176	0.000	0.000	0.000	73.49	0.00	-9.52	1.37e-88	1.98e-86	yes	down
c405715_g4	110.00	82.00	162.00	6335.00	4326.00	8752.00	5.326	3.202	8.933	146.287	136.973	158.102	5.54	149.06	4.73	1.69e-88	2.44e-86	yes	up
c409711_g1	694.00	999.00	605.00	5631.00	4122.00	7101.00	15.836	18.673	15.447	63.997	64.985	62.229	16.82	63.48	1.91	2.17e-88	3.13e-86	yes	up
c420946_g5	76.00	107.00	87.00	1667.00	1282.00	2579.00	2.598	2.786	3.711	18.931	19.204	23.192	2.99	20.81	2.76	2.25e-88	3.24e-86	yes	up
c411974_g1	1284.00	1220.00	1282.00	1.00	1.00	3.00	12.313	9.516	13.711	0.007	0.007	0.013	11.63	0.01	-6.74	4.91e-88	7.04e-86	yes	down
c413717_g5	318.00	351.00	387.00	4438.00	3215.00	5548.00	8.673	7.842	12.076	57.391	56.948	55.360	9.33	56.42	2.58	1.68e-87	2.41e-85	yes	up
c372689_g1	894.00	1100.00	813.00	6043.00	4324.00	7440.00	37.829	38.177	39.623	120.171	117.918	114.528	38.48	117.23	1.60	2.17e-87	3.10e-85	yes	up
c398775_g2	3733.00	4342.00	3434.00	22028.00	17208.00	31592.00	181.981	173.843	193.950	504.757	540.843	560.854	182.26	537.31	1.56	2.39e-87	3.40e-85	yes	up
c393657_g1	622.00	796.00	572.00	4472.00	3744.00	6243.00	21.747	23.897	23.324	74.172	81.131	77.688	23.03	77.35	1.74	2.72e-87	3.86e-85	yes	up
c387921_g1	35.00	23.00	25.00	1185.00	943.00	1629.00	1.112	0.607	1.010	18.753	19.972	19.834	0.89	19.51	4.31	3.09e-87	4.37e-85	yes	up
c420178_g2	2174.00	2159.00	2064.00	17409.00	12037.00	20100.00	44.629	36.144	47.670	167.538	159.697	149.628	42.22	158.03	1.90	4.97e-87	7.02e-85	yes	up
c406946_g2	156.00	216.00	139.00	2099.00	1479.00	3170.00	3.699	4.191	3.734	23.387	22.588	27.271	3.90	24.85	2.64	6.46e-87	9.10e-85	yes	up
c404943_g1	505.00	633.00	448.00	3659.00	2781.00	5105.00	15.579	16.291	16.072	54.821	57.593	59.478	16.00	57.47	1.84	6.66e-87	9.37e-85	yes	up
c355781_g1	255.00	388.00	191.00	3095.00	2626.00	4700.00	21.384	26.774	19.352	122.893	143.663	143.062	22.89	136.48	2.57	6.90e-87	9.69e-85	yes	up
c419314_g3	3340.00	4054.00	3860.00	31735.00	21482.00	41273.00	37.290	36.930	48.363	166.519	154.569	166.962	40.32	163.82	2.02	9.76e-87	1.37e-84	yes	up
c409259_g1	289.00	287.00	278.00	3083.00	2177.00	3996.00	6.917	5.606	7.536	34.634	33.514	34.655	6.59	34.37	2.37	1.08e-86	1.51e-84	yes	up
c403129_g3	41928.00	36369.00	28993.00	35.00	29.00	5.00	1375.553	977.026	1103.296	0.539	0.618	0.052	1143.56	0.35	-11.31	1.21e-86	1.69e-84	yes	down
c406702_g2	541.00	505.00	559.00	5853.00	3936.00	7377.00	17.264	13.572	18.160	85.241	77.539	81.548	16.09	81.81	2.34	1.23e-86	1.71e-84	yes	up
c393978_g4	605.00	688.00	563.00	4277.00	3585.00	6163.00	57.223	60.715	62.153	215.522	230.461	255.302	59.98	236.04	1.97	2.16e-86	2.99e-84	yes	up
c403886_g2	174.00	253.00	111.00	2631.00	2005.00	3561.00	7.877	11.224	5.891	56.457	60.469	62.442	8.60	59.97	2.79	2.31e-86	3.20e-84	yes	up
c399959_g1	544.00	788.00	432.00	4480.00	3656.00	6471.00	27.704	32.908	25.742	107.393	120.170	119.960	29.15	115.82	1.99	2.58e-86	3.56e-84	yes	up
c401606_g1	952.00	1068.00	891.00	6127.00	4598.00	8121.00	20.085	18.302	21.145	60.848	62.545	62.029	19.70	61.76	1.64	6.18e-86	8.50e-84	yes	up
c400217_g1	257.00	273.00	182.00	2393.00	1700.00	3412.00	14.326	12.853	12.133	64.385	62.590	70.181	13.13	66.42	2.33	6.58e-86	9.04e-84	yes	up
c407570_g1	521.00	681.00	539.00	4237.00	3468.00	5920.00	12.945	15.145	15.118	47.846	52.159	51.848	14.42	50.59	1.80	9.81e-86	1.34e-83	yes	up
c409765_g1	1201.00	1497.00	1237.00	8752.00	6979.00	11536.00	28.009	27.729	33.993	97.099	102.274	99.759	29.61	99.48	1.74	9.85e-86	1.35e-83	yes	up
c414634_g1	34.00	65.00	43.00	1539.00	1024.00	1766.00	0.562	0.876	0.806	12.009	10.946	10.626	0.75	11.16	3.72	1.10e-85	1.50e-83	yes	up
c370776_g1	206.00	245.00	164.00	2097.00	1752.00	3380.00	14.677	14.381	13.983	71.655	82.107	89.629	14.36	81.82	2.50	1.12e-85	1.52e-83	yes	up
c412048_g1	846.00	977.00	784.00	5415.00	4110.00	7759.00	18.610	17.516	19.454	55.938	58.321	61.585	18.43	58.91	1.67	1.45e-85	1.97e-83	yes	up
c410807_g1	159.00	239.00	167.00	2277.00	1538.00	3172.00	2.996	3.708	3.587	20.107	18.735	21.259	3.44	20.27	2.52	1.53e-85	2.08e-83	yes	up
c389469_g1	318.00	400.00	233.00	2868.00	2082.00	4117.00	47.637	50.300	44.583	202.803	202.615	228.740	47.79	213.78	2.16	1.96e-85	2.65e-83	yes	up
c415244_g2	706.00	956.00	510.00	5842.00	4278.00	6983.00	13.331	14.415	10.749	47.899	48.241	44.070	13.01	46.35	1.83	5.29e-85	7.12e-83	yes	up
c397003_g6	2024.00	2269.00	2026.00	14886.00	11796.00	18522.00	56.181	51.176	63.890	194.784	210.411	186.565	56.45	195.06	1.79	9.70e-85	1.30e-82	yes	up
c370642_g1	1046.00	1142.00	901.00	1.00	0.00	1.00	25.621	22.864	25.027	0.013	0.000	0.006	24.39	0.01	-7.84	9.78e-85	1.31e-82	yes	down
c409259_g2	497.00	409.00	513.00	7019.00	5501.00	8327.00	6.320	4.236	7.309	41.885	44.974	38.303	5.80	41.11	2.80	1.09e-84	1.46e-82	yes	up
c420702_g2	46.00	51.00	43.00	1189.00	985.00	1852.00	2.528	2.303	2.747	30.690	34.874	37.059	2.50	34.41	3.73	1.38e-84	1.84e-82	yes	up
c416636_g1	6.00	9.00	2.00	1268.00	572.00	1373.00	0.082	0.101	0.034	8.052	4.978	6.721	0.08	6.74	5.28	1.54e-84	2.05e-82	yes	up
c422286_g1	1449.00	1196.00	1533.00	0.00	1.00	1.00	26.932	17.785	31.701	0.000	0.013	0.006	24.76	0.01	-7.88	1.80e-84	2.39e-82	yes	down
c410178_g1	370.00	475.00	316.00	3335.00	2873.00	4154.00	12.617	13.291	12.145	52.763	62.272	50.733	12.74	54.19	2.08	5.32e-84	7.05e-82	yes	up
c400777_g4	1148.00	1503.00	1059.00	8620.00	7932.00	11483.00	81.042	87.084	88.020	282.359	357.575	293.895	85.38	305.41	1.84	6.34e-84	8.38e-82	yes	up
c415101_g3	2853.00	3328.00	2689.00	16805.00	13271.00	23138.00	103.900	99.252	112.298	287.848	309.308	304.134	104.51	299.95	1.52	1.08e-83	1.43e-81	yes	up
c410804_g2	2259.00	1268.00	1573.00	1.00	1.00	0.00	112.690	51.536	91.459	0.020	0.039	0.000	82.97	0.02	-9.48	1.22e-83	1.60e-81	yes	down
c416994_g2	3021.00	3410.00	3195.00	24622.00	15608.00	30004.00	50.949	46.918	60.666	194.968	169.407	183.175	52.17	183.79	1.81	1.26e-83	1.66e-81	yes	up
c415890_g3	1990.00	2332.00	1881.00	13298.00	11088.00	16830.00	161.498	155.372	194.313	588.210	668.998	577.370	168.52	603.09	1.84	1.30e-83	1.71e-81	yes	up
c392623_g1	1396.00	1471.00	1541.00	17883.00	13988.00	18763.00	30.595	26.796	37.489	175.439	191.403	143.094	31.10	165.54	2.41	1.59e-83	2.08e-81	yes	up
c416293_g3	1960.00	2349.00	1812.00	11450.00	8636.00	15070.00	25.258	24.931	26.854	68.171	69.222	67.288	25.59	68.05	1.41	1.70e-83	2.22e-81	yes	up
c393204_g1	322.00	319.00	200.00	2912.00	1930.00	4036.00	8.041	6.505	5.664	34.154	31.028	36.550	6.77	34.42	2.33	3.39e-83	4.41e-81	yes	up
c415455_g1	98.00	175.00	90.00	2195.00	1596.00	4049.00	3.617	4.764	3.507	34.628	34.458	49.219	4.03	40.79	3.31	5.48e-83	7.11e-81	yes	up
c377047_g1	26288.00	33020.00	22595.00	1804.00	1276.00	3225.00	1391.658	1436.064	1390.771	43.863	42.690	60.676	1408.57	50.73	-4.79	6.75e-83	8.75e-81	yes	down
c420493_g4	272.00	364.00	278.00	3145.00	3311.00	4972.00	30.092	33.537	37.807	164.008	237.281	202.630	33.63	198.10	2.55	1.15e-82	1.49e-80	yes	up
c413516_g5	614.00	891.00	588.00	5302.00	3252.00	7374.00	18.692	22.190	20.419	75.599	63.664	81.271	20.54	75.13	1.87	2.74e-82	3.53e-80	yes	up
c390269_g1	1557.00	2239.00	1128.00	8.00	6.00	23.00	41.129	48.334	33.812	0.099	0.104	0.219	41.82	0.15	-7.38	3.23e-82	4.17e-80	yes	down
c407062_g1	1314.00	1601.00	1170.00	17522.00	13336.00	15077.00	26.136	26.010	26.298	189.631	196.348	125.367	26.13	163.93	2.64	4.50e-82	5.78e-80	yes	up
c415431_g3	1207.00	1452.00	1077.00	6858.00	5660.00	10245.00	10.721	10.449	10.771	30.362	34.503	35.268	10.63	33.45	1.64	5.33e-82	6.83e-80	yes	up
c376682_g1	211.00	246.00	160.00	2059.00	1855.00	3481.00	21.805	21.909	21.327	101.300	123.528	137.978	21.71	122.25	2.49	7.35e-82	9.40e-80	yes	up
c408313_g9	40485.00	40084.00	33833.00	1380.00	1332.00	1362.00	5894.592	4895.423	6266.335	94.838	125.955	73.500	5614.79	93.27	-5.91	8.62e-82	1.10e-79	yes	down
c374894_g1	212.00	289.00	158.00	2756.00	2016.00	5159.00	9.001	9.966	7.571	54.137	54.501	78.706	8.96	64.67	2.84	1.11e-81	1.41e-79	yes	up
c408831_g4	1636.00	1693.00	1577.00	11505.00	10031.00	15798.00	68.869	58.198	76.363	227.828	272.286	241.641	66.89	244.42	1.87	1.58e-81	2.01e-79	yes	up
c397809_g2	175.00	502.00	154.00	14924.00	12512.00	21079.00	3.394	8.067	3.246	134.002	148.700	142.379	5.16	141.11	4.75	2.19e-81	2.77e-79	yes	up
c404860_g2	234.00	319.00	174.00	2483.00	1676.00	3374.00	18.224	20.785	16.321	91.874	85.003	96.827	18.67	92.32	2.30	2.20e-81	2.78e-79	yes	up
c399030_g9	1894.00	2182.00	1519.00	59.00	39.00	68.00	44.161	41.447	39.805	0.677	0.527	0.586	41.86	0.60	-5.90	2.78e-81	3.52e-79	yes	down
c404434_g3	328.00	444.00	288.00	2785.00	2169.00	4021.00	5.419	6.022	5.425	22.020	23.493	24.474	5.65	23.42	2.03	3.46e-81	4.36e-79	yes	up
c398401_g7	458.00	448.00	502.00	6385.00	4919.00	6680.00	27.424	20.482	35.900	176.793	201.405	144.898	27.17	169.17	2.63	3.53e-81	4.44e-79	yes	up
c398779_g5	749.00	890.00	925.00	8301.00	7347.00	12085.00	22.051	21.628	30.838	111.850	138.600	128.383	24.40	125.33	2.36	3.85e-81	4.83e-79	yes	up
c382363_g1	3275.00	2927.00	2745.00	63.00	61.00	137.00	142.923	105.016	137.858	1.282	1.718	2.165	126.82	1.76	-6.09	3.91e-81	4.89e-79	yes	down
c389134_g6	188.00	313.00	142.00	2704.00	2082.00	3890.00	8.170	9.550	5.868	50.094	51.768	53.382	8.04	51.90	2.67	4.38e-81	5.47e-79	yes	up
c389564_g1	229.00	310.00	208.00	2230.00	1833.00	3408.00	12.922	14.898	13.586	59.165	67.074	69.756	13.88	65.57	2.23	5.16e-81	6.43e-79	yes	up
c369145_g1	416.00	479.00	369.00	2971.00	2400.00	4360.00	23.046	21.830	23.835	77.400	85.771	88.082	22.80	83.96	1.88	5.76e-81	7.17e-79	yes	up
c418207_g1	370.00	497.00	342.00	3133.00	2757.00	4269.00	17.299	22.437	17.105	64.135	79.009	68.866	19.23	69.73	1.85	7.90e-81	9.80e-79	yes	up
c384472_g1	874.00	1082.00	674.00	5173.00	3754.00	6942.00	34.072	34.739	30.997	96.422	96.033	101.150	33.45	98.34	1.55	8.49e-81	1.05e-78	yes	up
c405363_g1	1080.00	1305.00	947.00	6194.00	4220.00	8809.00	19.792	19.965	19.863	53.046	51.677	59.523	19.88	55.47	1.48	9.30e-81	1.15e-78	yes	up
c414928_g2	3748.00	4269.00	3037.00	20882.00	18453.00	28572.00	92.875	82.714	84.377	208.746	250.316	216.523	86.51	222.08	1.36	1.15e-80	1.42e-78	yes	up
c420925_g2	1727.00	1653.00	840.00	3.00	1.00	4.00	51.605	40.233	28.194	0.039	0.026	0.045	40.51	0.04	-8.20	1.39e-80	1.71e-78	yes	down
c393257_g1	470.00	371.00	356.00	3830.00	3384.00	5567.00	18.926	12.224	16.446	73.081	89.421	80.794	15.63	80.30	2.35	1.39e-80	1.71e-78	yes	up
c416941_g3	11.00	5.00	3.00	930.00	556.00	1269.00	0.620	0.236	0.193	24.623	20.200	26.059	0.35	24.17	5.76	1.73e-80	2.12e-78	yes	up
c415646_g3	312.00	323.00	249.00	2449.00	1982.00	3662.00	9.925	8.393	8.842	37.500	41.057	42.330	9.02	40.41	2.15	2.82e-80	3.44e-78	yes	up
c391890_g1	284.00	251.00	271.00	3150.00	2190.00	3962.00	9.949	6.977	10.408	50.055	47.766	49.535	8.93	49.28	2.45	2.95e-80	3.60e-78	yes	up
c420508_g3	1227.00	1211.00	1084.00	7343.00	5861.00	9996.00	29.156	23.628	28.897	82.704	89.923	79.782	26.95	83.20	1.62	3.13e-80	3.81e-78	yes	up
c351452_g1	6.00	8.00	1.00	881.00	535.00	1054.00	0.351	0.393	0.068	24.531	20.440	22.773	0.29	22.80	5.89	3.18e-80	3.87e-78	yes	up
c397519_g2	1560.00	1776.00	1378.00	8454.00	6897.00	11796.00	37.887	35.301	37.705	95.851	107.981	103.290	36.84	101.94	1.47	3.40e-80	4.12e-78	yes	up
c393071_g1	1304.00	1180.00	729.00	0.00	0.00	0.00	83.933	62.591	55.161	0.000	0.000	0.000	67.45	0.00	-9.40	6.04e-80	7.30e-78	yes	down
c416447_g2	298.00	391.00	206.00	2794.00	2099.00	3663.00	19.102	20.347	15.266	80.272	82.374	81.703	18.49	81.39	2.13	6.41e-80	7.74e-78	yes	up
c421451_g2	583.00	754.00	452.00	3961.00	2702.00	5416.00	17.990	18.448	14.766	64.667	64.361	69.446	17.24	66.62	1.94	6.71e-80	8.09e-78	yes	up
c404867_g2	85.00	84.00	81.00	1827.00	1850.00	2278.00	6.180	5.797	7.321	72.088	100.127	69.826	6.36	77.89	3.59	8.22e-80	9.89e-78	yes	up
c388876_g1	2499.00	2813.00	2170.00	123.00	84.00	135.00	51.383	47.210	50.372	1.190	1.113	1.005	49.48	1.09	-5.38	1.09e-79	1.30e-77	yes	down
c405990_g2	684.00	763.00	547.00	4005.00	3016.00	5237.00	24.661	22.268	21.894	69.144	70.517	68.712	22.94	69.29	1.59	1.09e-79	1.31e-77	yes	up
c400203_g8	379.00	423.00	351.00	2890.00	2114.00	3996.00	20.846	18.381	23.029	82.704	84.306	90.357	20.52	86.34	2.07	1.71e-79	2.04e-77	yes	up
c403119_g4	6494.00	7647.00	5714.00	270.00	238.00	589.00	169.679	160.563	167.289	3.431	3.840	5.568	165.47	4.44	-5.19	1.97e-79	2.35e-77	yes	down
c394990_g1	494.00	608.00	520.00	4105.00	2696.00	5066.00	6.648	6.573	7.661	25.964	23.154	24.474	6.91	24.65	1.82	2.35e-79	2.80e-77	yes	up
c418313_g2	19719.00	27742.00	15324.00	1456.00	983.00	2371.00	458.592	527.348	400.465	16.584	15.156	20.215	468.53	17.78	-4.71	3.30e-79	3.92e-77	yes	down
c411485_g2	80.00	100.00	51.00	1932.00	979.00	2379.00	0.901	0.921	0.647	10.248	7.106	9.717	0.84	9.26	3.32	3.58e-79	4.24e-77	yes	up
c378341_g1	257.00	343.00	252.00	2431.00	1894.00	3274.00	9.492	10.258	10.465	43.469	45.892	44.611	10.07	44.54	2.13	4.80e-79	5.67e-77	yes	up
c417442_g2	1629.00	1812.00	1531.00	9277.00	6549.00	12741.00	69.290	63.209	75.013	185.437	179.520	197.139	68.58	188.98	1.46	5.18e-79	6.11e-77	yes	up
c393915_g3	329.00	372.00	265.00	2551.00	1840.00	3359.00	9.902	9.123	9.114	36.107	35.675	36.730	9.38	36.27	1.94	6.01e-79	7.08e-77	yes	up
c357962_g1	455.00	478.00	400.00	3266.00	2227.00	4253.00	6.110	5.236	6.027	20.561	19.217	20.653	5.75	20.28	1.80	9.81e-79	1.15e-76	yes	up
c402378_g1	59.00	81.00	43.00	1229.00	1107.00	1989.00	2.072	2.337	1.737	20.318	25.093	25.428	2.08	23.64	3.45	1.32e-78	1.54e-76	yes	up
c411151_g5	4593.00	4519.00	3989.00	323.00	218.00	340.00	161.779	130.317	160.831	5.331	4.946	4.350	149.35	4.82	-4.92	3.22e-78	3.77e-76	yes	down
c411950_g6	16.00	23.00	18.00	1207.00	626.00	1861.00	0.796	0.944	1.044	28.324	20.154	33.844	0.92	28.70	4.81	3.60e-78	4.21e-76	yes	up
c404825_g1	811.00	813.00	785.00	6202.00	5077.00	7526.00	29.448	25.077	31.769	105.671	114.847	96.601	28.42	104.03	1.87	3.75e-78	4.38e-76	yes	up
c400811_g2	248.00	246.00	223.00	2287.00	1919.00	3195.00	5.314	4.303	5.391	22.987	26.434	24.790	4.95	24.58	2.29	4.24e-78	4.93e-76	yes	up
c366923_g1	796.00	899.00	819.00	5503.00	4064.00	7307.00	13.507	12.370	15.504	43.791	43.953	44.663	13.64	44.20	1.69	5.09e-78	5.91e-76	yes	up
c393820_g1	73.00	78.00	115.00	3530.00	3237.00	3707.00	2.411	2.112	4.336	54.729	68.799	44.431	2.85	53.75	4.19	6.57e-78	7.62e-76	yes	up
c421454_g2	816.00	975.00	936.00	7179.00	4610.00	10033.00	11.096	10.685	13.563	43.423	37.113	47.498	11.64	43.63	1.90	7.97e-78	9.23e-76	yes	up
c399721_g1	1216.00	1315.00	859.00	7.00	5.00	8.00	43.517	39.615	35.083	0.099	0.137	0.103	39.59	0.11	-7.56	1.01e-77	1.16e-75	yes	down
c401321_g1	1794.00	2363.00	1654.00	12442.00	10113.00	14335.00	94.923	103.645	103.422	311.807	349.434	279.506	100.73	307.15	1.61	1.03e-77	1.19e-75	yes	up
c408950_g2	932.00	1060.00	906.00	6064.00	4868.00	10523.00	21.981	20.403	24.130	67.652	74.278	89.596	21.99	78.58	1.83	1.33e-77	1.53e-75	yes	up
c404195_g1	1100.00	1380.00	1227.00	9644.00	8428.00	11995.00	25.165	25.920	32.257	106.217	126.938	101.434	27.49	109.18	1.99	1.51e-77	1.73e-75	yes	up
c411699_g3	4723.00	5853.00	3737.00	431.00	249.00	470.00	130.270	132.497	116.736	5.673	4.458	4.704	127.26	4.97	-4.65	2.38e-77	2.72e-75	yes	down
c417217_g1	3525.00	2644.00	3327.00	39099.00	29211.00	50232.00	63.883	44.772	57.011	233.553	233.722	233.187	54.53	233.44	2.10	3.16e-77	3.61e-75	yes	up
c400049_g1	1521.00	1946.00	1543.00	9214.00	7057.00	12429.00	40.591	42.795	47.591	114.657	121.738	121.616	43.45	119.32	1.46	3.51e-77	4.01e-75	yes	up
c417606_g2	3197.00	3461.00	3113.00	19794.00	12804.00	25486.00	39.093	34.964	43.187	114.624	102.378	112.775	38.67	110.88	1.52	5.35e-77	6.10e-75	yes	up
c393874_g1	80.00	141.00	80.00	1623.00	1188.00	2244.00	1.955	2.809	2.213	18.589	18.644	19.841	2.36	19.13	2.97	6.87e-77	7.81e-75	yes	up
c416619_g3	491.00	489.00	535.00	4627.00	3330.00	7299.00	11.178	8.741	14.415	52.855	53.493	66.952	11.16	59.00	2.39	1.01e-76	1.14e-74	yes	up
c422343_g2	1975.00	1341.00	1711.00	7.00	4.00	15.00	43.494	24.482	44.084	0.059	0.046	0.103	36.31	0.07	-7.70	1.13e-76	1.28e-74	yes	down
c408320_g6	658.00	698.00	383.00	4965.00	3021.00	6612.00	10.171	8.584	7.741	35.462	29.310	36.080	8.86	34.24	1.94	1.86e-76	2.10e-74	yes	up
c407077_g1	3949.00	1766.00	2448.00	3.00	6.00	6.00	102.905	39.582	69.587	0.033	0.085	0.052	68.89	0.05	-8.81	2.43e-76	2.74e-74	yes	down
c412197_g2	250.00	264.00	230.00	2400.00	1705.00	2837.00	4.167	3.910	4.154	17.794	17.805	16.548	4.06	17.27	2.06	3.35e-76	3.77e-74	yes	up
c395743_g1	3763.00	4755.00	3676.00	21434.00	17874.00	29537.00	141.202	146.170	158.163	377.861	432.049	402.791	147.98	401.53	1.44	3.84e-76	4.32e-74	yes	up
c396964_g1	293.00	761.00	241.00	14928.00	10287.00	21418.00	10.616	22.886	10.124	255.613	241.564	283.894	15.22	264.25	4.11	3.99e-76	4.48e-74	yes	up
c402613_g2	472.00	625.00	490.00	4606.00	4009.00	5213.00	32.187	35.155	39.419	147.746	176.487	129.903	35.40	147.09	2.05	4.19e-76	4.69e-74	yes	up
c410473_g2	564.00	655.00	529.00	3569.00	3007.00	5822.00	14.783	14.111	16.446	50.068	58.094	62.931	15.00	57.47	1.93	4.62e-76	5.15e-74	yes	up
c394353_g1	3367.00	4084.00	3240.00	18769.00	12759.00	23631.00	53.583	53.120	58.169	141.298	132.287	138.029	54.72	137.73	1.33	5.14e-76	5.73e-74	yes	up
c392722_g2	616.00	683.00	532.00	4012.00	3066.00	4723.00	28.173	25.684	28.023	86.010	90.463	78.577	27.17	83.92	1.62	8.60e-76	9.56e-74	yes	up
c397243_g1	110.00	136.00	176.00	3293.00	2067.00	3746.00	7.105	7.235	18.092	103.357	89.402	91.575	10.30	94.98	3.19	1.54e-75	1.71e-73	yes	up
c407097_g2	6394.00	6213.00	6245.00	511.00	313.00	551.00	82.013	64.917	89.734	3.063	2.571	2.552	77.61	2.73	-4.78	3.89e-75	4.31e-73	yes	down
c398645_g4	586.00	741.00	468.00	3539.00	2833.00	4974.00	23.409	24.302	21.054	67.152	72.873	72.127	23.08	70.65	1.61	4.03e-75	4.46e-73	yes	up
c412923_g1	64.00	98.00	56.00	1406.00	1043.00	2604.00	2.130	2.989	3.099	27.627	30.267	36.022	2.74	31.83	3.49	4.81e-75	5.31e-73	yes	up
c408549_g1	3877.00	3548.00	3569.00	26109.00	18193.00	31118.00	44.933	33.458	46.354	142.067	135.567	130.380	40.90	135.53	1.73	8.04e-75	8.86e-73	yes	up
c398143_g7	924.00	1047.00	767.00	4984.00	3391.00	7251.00	51.745	48.233	50.111	131.247	122.506	148.088	49.92	136.30	1.45	9.10e-75	1.00e-72	yes	up
c395824_g1	3805.00	4560.00	3008.00	205.00	195.00	270.00	112.210	109.229	99.518	2.649	3.377	2.945	107.42	2.95	-5.14	1.25e-74	1.38e-72	yes	down
c393648_g1	252.00	332.00	195.00	2163.00	1864.00	3382.00	11.131	12.258	9.682	45.059	52.907	55.128	11.15	51.23	2.19	1.29e-74	1.41e-72	yes	up
c408695_g1	701.00	1181.00	741.00	5941.00	4322.00	8247.00	27.283	37.604	33.108	108.866	109.094	117.918	32.94	112.77	1.77	2.10e-74	2.29e-72	yes	up
c411983_g2	1807.00	1265.00	1326.00	6.00	3.00	15.00	30.303	17.302	25.016	0.046	0.033	0.090	23.76	0.06	-7.21	2.38e-74	2.60e-72	yes	down
c396865_g1	4823.00	2353.00	3788.00	16.00	18.00	18.00	707.815	289.801	709.119	1.111	1.718	0.986	546.61	1.20	-8.71	2.41e-74	2.63e-72	yes	down
c387272_g2	3156.00	3920.00	2316.00	156.00	123.00	157.00	196.120	200.661	168.855	4.562	4.933	3.563	190.07	4.23	-5.46	2.77e-74	3.01e-72	yes	down
c404137_g1	554.00	666.00	525.00	4188.00	3822.00	5240.00	17.065	16.830	18.728	62.229	77.597	59.465	17.45	64.76	1.89	3.38e-74	3.67e-72	yes	up
c406269_g1	308.00	317.00	343.00	3366.00	2359.00	4094.00	11.424	9.606	14.494	58.396	55.972	55.089	11.60	56.41	2.27	4.46e-74	4.84e-72	yes	up
c379048_g3	647.00	842.00	586.00	3838.00	2925.00	5207.00	28.582	30.515	29.862	79.667	83.272	83.687	29.70	82.25	1.47	5.84e-74	6.32e-72	yes	up
c408998_g6	124.00	252.00	96.00	3007.00	3256.00	4931.00	2.844	5.281	2.667	35.423	52.998	42.865	3.74	42.83	3.48	7.01e-74	7.57e-72	yes	up
c411872_g1	118.00	205.00	101.00	2114.00	1335.00	2505.00	2.528	3.595	2.452	21.297	18.430	19.474	2.92	19.83	2.72	1.64e-73	1.77e-71	yes	up
c405830_g2	1020.00	1113.00	823.00	5061.00	3961.00	6922.00	24.661	21.853	23.097	56.878	61.367	60.502	23.13	59.50	1.36	1.98e-73	2.13e-71	yes	up
c408923_g1	691.00	799.00	598.00	4326.00	3257.00	4978.00	28.137	26.156	27.819	85.209	88.192	74.357	27.28	81.32	1.57	2.05e-73	2.20e-71	yes	up
c414790_g6	379.00	616.00	390.00	3431.00	2619.00	4533.00	9.083	12.145	10.839	39.189	41.434	40.107	10.77	40.12	1.89	2.15e-73	2.31e-71	yes	up
c413175_g1	1569.00	1722.00	1209.00	35.00	25.00	32.00	38.238	34.335	33.460	0.401	0.390	0.284	35.36	0.35	-6.30	2.25e-73	2.41e-71	yes	down
c391388_g1	377.00	468.00	350.00	3001.00	1885.00	3519.00	45.214	46.750	51.995	174.230	150.548	159.835	47.75	162.40	1.76	4.22e-73	4.51e-71	yes	up
c386604_g4	945.00	939.00	742.00	1.00	1.00	0.00	8.942	7.235	7.854	0.007	0.007	0.000	7.97	0.00	-6.28	5.40e-73	5.75e-71	yes	down
c399253_g2	617.00	665.00	590.00	4032.00	2639.00	5539.00	18.669	16.089	19.329	55.406	51.026	60.161	17.86	56.37	1.65	6.07e-73	6.45e-71	yes	up
c407215_g2	8395.00	8734.00	6391.00	36504.00	27380.00	50312.00	484.669	413.726	426.695	985.305	1022.506	1057.186	440.65	1024.83	1.22	1.31e-72	1.39e-70	yes	up
c400153_g5	1085.00	1296.00	1005.00	6888.00	5742.00	8063.00	52.260	50.559	55.808	154.517	173.936	138.918	52.62	152.57	1.53	1.81e-72	1.92e-70	yes	up
c403157_g1	609.00	679.00	540.00	3462.00	2622.00	4861.00	10.078	9.168	10.056	26.904	27.918	29.133	9.72	28.10	1.52	2.43e-72	2.57e-70	yes	up
c395127_g1	93.00	47.00	64.00	3482.00	1961.00	2660.00	3.125	1.292	2.452	54.945	42.423	32.452	2.22	42.36	4.19	2.70e-72	2.85e-70	yes	up
c408898_g1	4930.00	5918.00	3537.00	255.00	225.00	263.00	105.001	104.881	84.308	2.537	3.091	2.069	99.03	2.47	-5.27	2.82e-72	2.97e-70	yes	down
c401464_g2	1181.00	1487.00	989.00	5879.00	4360.00	7902.00	28.208	29.122	26.718	66.869	67.745	69.163	28.13	68.06	1.27	3.18e-72	3.35e-70	yes	up
c388369_g1	412.00	543.00	360.00	2804.00	2289.00	3959.00	21.700	23.493	22.496	69.426	78.821	76.483	22.62	74.69	1.72	3.54e-72	3.72e-70	yes	up
c405678_g1	1076.00	1011.00	677.00	0.00	1.00	1.00	33.077	25.021	26.026	0.000	0.013	0.006	27.94	0.01	-8.05	4.56e-72	4.78e-70	yes	down
c420458_g3	335.00	386.00	286.00	2388.00	2043.00	3399.00	10.312	9.651	10.181	34.759	40.803	38.026	10.02	37.61	1.90	7.81e-72	8.17e-70	yes	up
c420263_g2	3360.00	3079.00	4078.00	44595.00	33549.00	55694.00	105.562	81.186	140.503	703.130	672.597	651.920	106.14	674.00	2.67	8.80e-72	9.19e-70	yes	up
c416400_g5	1735.00	1872.00	1566.00	9666.00	7573.00	11501.00	59.985	52.300	59.849	155.312	167.019	141.895	56.98	152.43	1.42	1.06e-71	1.10e-69	yes	up
c421110_g2	226.00	512.00	294.00	4505.00	3132.00	6600.00	3.043	5.325	4.449	25.898	24.710	29.545	4.33	27.16	2.62	1.23e-71	1.28e-69	yes	up
c407227_g2	2246.00	2769.00	2022.00	10648.00	8053.00	15378.00	90.604	91.106	93.854	205.005	210.607	228.102	91.73	216.17	1.24	1.75e-71	1.82e-69	yes	up
c406592_g3	4519.00	5073.00	4454.00	25461.00	20165.00	32162.00	122.721	112.936	132.626	298.286	325.558	296.125	121.77	303.95	1.32	2.18e-71	2.27e-69	yes	up
c410895_g2	2569.00	2868.00	2675.00	119.00	96.00	125.00	74.932	67.636	87.747	1.571	1.803	1.295	75.78	1.51	-5.56	4.20e-71	4.35e-69	yes	down
c400405_g3	570.00	660.00	465.00	3224.00	2290.00	4323.00	12.851	12.516	11.952	34.049	32.896	35.467	12.46	34.37	1.46	4.57e-71	4.72e-69	yes	up
c408015_g4	187.00	208.00	186.00	1941.00	1485.00	2472.00	13.671	12.201	15.936	66.409	69.899	66.482	13.75	67.28	2.28	4.59e-71	4.73e-69	yes	up
c410197_g5	1462.00	2084.00	794.00	7.00	3.00	6.00	83.921	98.432	53.232	0.191	0.111	0.122	80.74	0.14	-8.38	4.70e-71	4.84e-69	yes	down
c412371_g1	10.00	13.00	12.00	786.00	784.00	1047.00	0.866	0.933	1.249	37.743	45.638	37.620	1.00	39.60	5.17	5.37e-71	5.53e-69	yes	up
c408143_g1	271.00	328.00	205.00	2190.00	1548.00	3571.00	11.669	11.685	10.124	44.461	44.681	57.937	11.23	50.24	2.15	7.78e-71	7.99e-69	yes	up
c419418_g3	1136.00	871.00	983.00	1.00	1.00	0.00	19.125	11.954	18.614	0.007	0.013	0.000	16.21	0.01	-7.27	8.07e-71	8.26e-69	yes	down
c387156_g1	5.00	8.00	6.00	675.00	472.00	967.00	0.222	0.292	0.306	14.014	13.438	15.543	0.27	14.53	5.29	8.09e-71	8.28e-69	yes	up
c408256_g3	651.00	858.00	502.00	3813.00	3359.00	6092.00	28.454	30.706	25.254	78.399	94.380	96.872	28.41	90.11	1.66	1.80e-70	1.84e-68	yes	up
c417609_g2	682.00	944.00	547.00	4081.00	3203.00	5584.00	35.102	39.368	32.904	98.644	106.270	103.548	36.12	102.57	1.50	2.15e-70	2.19e-68	yes	up
c402783_g1	17362.00	21966.00	13557.00	1440.00	1340.00	2329.00	340.857	351.573	299.926	13.199	16.809	16.451	333.28	15.45	-4.42	2.28e-70	2.32e-68	yes	down
c397436_g1	354.00	419.00	390.00	3398.00	2454.00	3755.00	6.824	7.247	8.535	31.104	29.226	25.885	7.48	28.43	1.91	2.58e-70	2.62e-68	yes	up
c347058_g1	1176.00	1390.00	1218.00	6911.00	5617.00	9372.00	38.812	37.526	45.502	106.795	119.200	111.854	40.23	111.94	1.47	2.97e-70	3.01e-68	yes	up
c411920_g3	1802.00	2020.00	1594.00	9600.00	7423.00	11230.00	69.922	64.277	70.416	172.540	184.114	156.807	67.88	168.64	1.31	3.49e-70	3.54e-68	yes	up
c415003_g3	729.00	652.00	694.00	5942.00	4878.00	6905.00	36.249	26.122	39.634	138.287	157.400	122.970	33.30	136.39	2.03	3.52e-70	3.55e-68	yes	up
c380481_g2	347.00	486.00	341.00	2667.00	2025.00	3458.00	32.129	37.312	38.136	116.293	121.270	117.537	35.85	118.02	1.72	5.73e-70	5.78e-68	yes	up
c409895_g4	1322.00	1510.00	1167.00	6136.00	4555.00	8583.00	38.238	35.874	38.318	82.283	80.903	90.834	37.35	85.59	1.19	5.82e-70	5.86e-68	yes	up
c380051_g1	1643.00	1651.00	1159.00	27.00	27.00	46.00	75.470	62.243	61.517	0.585	0.800	0.767	66.36	0.71	-6.35	7.95e-70	7.99e-68	yes	down
c420156_g1	2802.00	3415.00	2565.00	13682.00	9228.00	19731.00	58.487	57.727	58.964	134.317	122.116	147.199	58.33	136.85	1.23	1.93e-69	1.94e-67	yes	up
c422133_g1	2063.00	1976.00	1898.00	12387.00	8538.00	14301.00	31.391	24.706	32.223	88.758	83.812	78.867	29.05	83.36	1.52	2.17e-69	2.17e-67	yes	up
c395888_g1	1159.00	1235.00	622.00	2.00	1.00	1.00	24.334	21.324	14.755	0.020	0.013	0.006	20.43	0.01	-7.51	2.25e-69	2.25e-67	yes	down
c378296_g1	231.00	268.00	176.00	1945.00	1584.00	3624.00	16.971	15.594	14.914	65.903	74.695	96.388	15.85	80.98	2.35	2.71e-69	2.71e-67	yes	up
c414151_g3	113.00	168.00	94.00	1637.00	1038.00	2231.00	3.874	4.460	3.621	26.142	24.189	26.124	4.03	25.66	2.64	3.79e-69	3.78e-67	yes	up
c415769_g2	3683.00	1935.00	2607.00	8.00	11.00	30.00	162.095	69.917	132.410	0.164	0.312	0.477	117.97	0.33	-8.09	3.93e-69	3.90e-67	yes	down
c414668_g2	17.00	16.00	24.00	1016.00	601.00	1275.00	0.304	0.236	0.477	8.585	6.957	8.313	0.33	8.08	4.26	5.31e-69	5.27e-67	yes	up
c397892_g1	2299.00	2881.00	1457.00	75.00	38.00	96.00	90.019	92.455	65.513	1.380	0.957	1.366	83.95	1.27	-5.94	8.09e-69	8.02e-67	yes	down
c401763_g1	214.00	286.00	215.00	2140.00	2270.00	3483.00	15.415	17.370	19.840	76.762	112.185	95.647	17.44	93.33	2.41	8.70e-69	8.61e-67	yes	up
c408523_g2	661.00	804.00	635.00	4093.00	2889.00	4771.00	17.697	18.089	19.613	53.552	48.352	47.067	18.40	49.54	1.42	1.10e-68	1.08e-66	yes	up
c417319_g1	1277.00	1348.00	1099.00	6792.00	4372.00	7702.00	130.797	114.757	137.268	327.800	289.896	290.170	126.45	302.66	1.26	1.27e-68	1.25e-66	yes	up
c394776_g2	2558.00	1598.00	1772.00	19.00	21.00	22.00	128.328	65.850	102.071	0.440	0.657	0.380	96.66	0.47	-7.42	1.50e-68	1.47e-66	yes	down
c387067_g1	647.00	735.00	624.00	3739.00	2832.00	4937.00	8.907	8.314	9.716	24.413	25.432	24.835	8.91	24.84	1.47	1.82e-68	1.79e-66	yes	up
c410501_g1	1958.00	2441.00	1776.00	9373.00	6361.00	12886.00	59.728	66.198	70.359	136.703	129.814	136.811	65.27	135.09	1.05	2.19e-68	2.15e-66	yes	up
c385911_g2	476.00	549.00	393.00	2714.00	2204.00	4132.00	19.956	18.875	18.977	53.480	59.558	63.022	19.26	59.00	1.61	3.27e-68	3.20e-66	yes	up
c420702_g1	87.00	84.00	57.00	1154.00	963.00	1852.00	3.593	2.966	3.087	22.467	25.718	28.005	3.21	25.61	2.96	3.45e-68	3.38e-66	yes	up
c420226_g2	685.00	825.00	544.00	3598.00	2722.00	4673.00	9.516	8.865	8.286	23.644	26.174	21.297	8.91	23.26	1.37	4.42e-68	4.31e-66	yes	up
c384443_g1	842.00	809.00	809.00	1.00	0.00	0.00	32.772	25.639	36.195	0.020	0.000	0.000	30.99	0.01	-8.19	4.71e-68	4.59e-66	yes	down
c420897_g5	1188.00	1115.00	1110.00	6889.00	4661.00	9456.00	18.189	14.786	19.114	47.169	45.026	51.229	17.14	48.38	1.49	8.22e-68	8.00e-66	yes	up
c384671_g1	894.00	874.00	610.00	1.00	0.00	0.00	33.615	27.066	26.332	0.020	0.000	0.000	29.00	0.01	-8.09	1.00e-67	9.73e-66	yes	down
c375109_g1	450.00	542.00	330.00	2810.00	2352.00	3739.00	17.428	17.201	14.664	51.113	58.666	52.621	16.55	53.58	1.69	1.60e-67	1.56e-65	yes	up
c372813_g1	22.00	44.00	21.00	945.00	679.00	1233.00	0.702	1.157	0.772	14.277	14.063	14.396	0.90	14.28	3.85	1.65e-67	1.60e-65	yes	up
c420458_g2	760.00	835.00	629.00	4369.00	2664.00	4958.00	12.208	10.336	10.749	32.794	26.506	29.591	11.07	29.92	1.43	1.68e-67	1.63e-65	yes	up
c391232_g2	835.00	1092.00	672.00	4243.00	3177.00	6167.00	29.741	31.852	27.399	70.997	72.886	79.802	29.89	75.20	1.33	2.47e-67	2.38e-65	yes	up
c422713_g1	1421.00	987.00	929.00	3.00	4.00	5.00	24.650	14.010	18.137	0.026	0.046	0.032	18.67	0.03	-7.14	2.49e-67	2.40e-65	yes	down
c420356_g3	747.00	878.00	757.00	0.00	1.00	0.00	32.562	31.369	38.182	0.000	0.026	0.000	33.71	0.01	-8.31	2.68e-67	2.57e-65	yes	down
c403198_g3	56.00	71.00	48.00	1001.00	939.00	1543.00	6.192	6.539	6.526	52.198	67.295	63.589	6.42	60.68	3.22	5.11e-67	4.91e-65	yes	up
c416429_g1	1373.00	2580.00	1189.00	25.00	21.00	29.00	41.481	62.524	40.338	0.348	0.390	0.284	49.29	0.33	-6.84	6.47e-67	6.20e-65	yes	down
c408151_g1	632.00	828.00	532.00	3509.00	2490.00	5071.00	18.259	19.605	17.456	47.018	45.638	52.615	18.55	49.06	1.40	6.65e-67	6.36e-65	yes	up
c402378_g2	172.00	310.00	143.00	2317.00	1878.00	2969.00	11.400	15.988	11.520	76.256	83.500	74.801	13.21	77.38	2.54	7.03e-67	6.71e-65	yes	up
c410462_g1	742.00	918.00	688.00	3827.00	2863.00	5363.00	23.830	24.122	25.209	57.719	59.193	62.519	24.34	60.12	1.30	7.45e-67	7.11e-65	yes	up
c407383_g1	1816.00	1715.00	1733.00	31.00	33.00	32.00	38.625	30.998	40.996	0.302	0.436	0.245	36.36	0.31	-6.47	1.02e-66	9.75e-65	yes	down
c414230_g2	301.00	344.00	262.00	2184.00	1719.00	2736.00	7.245	6.415	7.491	26.799	27.892	25.086	6.99	26.33	1.90	1.16e-66	1.11e-64	yes	up
c414502_g1	520.00	868.00	505.00	4072.00	2801.00	5762.00	6.402	8.808	7.082	23.657	22.269	25.834	7.53	24.25	1.67	1.21e-66	1.15e-64	yes	up
c410641_g1	5246.00	4865.00	4551.00	456.00	286.00	598.00	60.734	48.368	56.603	2.353	2.297	2.526	54.77	2.41	-4.45	1.22e-66	1.16e-64	yes	down
c374547_g1	125.00	154.00	111.00	1369.00	1123.00	2197.00	11.681	11.932	12.530	60.237	67.868	75.362	12.02	68.51	2.50	1.43e-66	1.35e-64	yes	up
c366262_g1	914.00	1297.00	884.00	9.00	2.00	12.00	45.249	52.738	50.735	0.210	0.065	0.219	49.71	0.18	-7.48	1.65e-66	1.56e-64	yes	down
c404021_g2	2151.00	2370.00	1935.00	9474.00	7364.00	13459.00	68.494	61.468	70.836	142.106	150.112	153.997	66.45	149.09	1.16	1.81e-66	1.71e-64	yes	up
c416225_g1	767.00	949.00	654.00	3850.00	3435.00	6086.00	24.872	25.841	23.665	57.956	69.274	76.090	24.90	68.39	1.45	2.14e-66	2.01e-64	yes	up
c421493_g2	1461.00	1084.00	1378.00	1.00	6.00	4.00	57.211	35.368	61.404	0.013	0.176	0.045	49.97	0.07	-8.24	2.35e-66	2.20e-64	yes	down
c383126_g1	797.00	899.00	742.00	4091.00	2949.00	5528.00	75.470	70.636	85.046	182.479	180.678	192.274	76.34	186.21	1.29	2.39e-66	2.24e-64	yes	up
c408942_g2	123.00	125.00	91.00	1406.00	1323.00	1927.00	6.391	5.764	5.845	36.698	47.200	40.977	5.99	41.05	2.76	3.17e-66	2.97e-64	yes	up
c322695_g1	754.00	883.00	584.00	3574.00	2914.00	5386.00	42.452	40.907	38.375	94.628	105.853	110.604	40.69	104.13	1.35	3.70e-66	3.46e-64	yes	up
c370581_g1	224.00	365.00	171.00	2480.00	1648.00	3711.00	4.670	6.224	3.973	24.268	21.332	27.561	5.07	24.96	2.28	3.74e-66	3.49e-64	yes	up
c409161_g3	1528.00	1402.00	1204.00	9132.00	8435.00	11081.00	61.273	46.132	56.603	174.243	220.446	163.824	54.08	180.96	1.74	4.53e-66	4.23e-64	yes	up
c404836_g5	184.00	183.00	132.00	1848.00	1078.00	2384.00	6.800	5.809	5.891	32.689	25.985	32.626	6.16	31.05	2.32	7.53e-66	7.01e-64	yes	up
c403027_g1	942.00	1048.00	834.00	4626.00	3231.00	7054.00	24.310	22.100	24.471	56.254	53.675	66.005	23.50	59.78	1.34	7.84e-66	7.29e-64	yes	up
c420097_g1	2440.00	3327.00	1854.00	129.00	59.00	151.00	66.575	74.197	57.454	1.650	1.035	1.495	66.91	1.44	-5.45	8.33e-66	7.73e-64	yes	down
c416753_g1	1234.00	1265.00	1309.00	8404.00	5620.00	12996.00	27.611	23.100	33.154	88.929	81.508	106.254	27.45	94.50	1.78	8.91e-66	8.25e-64	yes	up
c402213_g6	1325.00	1500.00	1196.00	6148.00	4438.00	7739.00	33.732	27.493	27.433	60.677	60.000	57.635	29.52	59.22	1.00	9.35e-66	8.64e-64	yes	up
c401288_g3	3102.00	3317.00	3341.00	19306.00	13320.00	24474.00	48.164	41.424	57.511	138.774	130.159	135.174	48.23	135.17	1.48	9.76e-66	9.01e-64	yes	up
c399330_g4	878.00	1058.00	610.00	2.00	1.00	4.00	58.136	57.760	47.568	0.059	0.046	0.097	54.97	0.07	-8.32	1.13e-65	1.04e-63	yes	down
c416809_g3	112.00	132.00	101.00	1271.00	1082.00	2145.00	6.660	6.483	7.026	35.719	41.649	46.764	6.70	41.84	2.63	1.19e-65	1.09e-63	yes	up
c398354_g1	22130.00	25463.00	20628.00	2819.00	1799.00	2784.00	674.106	631.026	731.456	41.700	35.974	31.208	673.87	35.86	-4.23	1.33e-65	1.22e-63	yes	down
c404951_g1	15074.00	16542.00	14359.00	75571.00	49938.00	90076.00	245.665	220.559	263.231	578.712	521.600	530.201	240.99	544.31	1.18	2.51e-65	2.31e-63	yes	up
c400532_g1	368.00	582.00	253.00	4441.00	3076.00	8771.00	15.707	20.201	12.633	89.816	86.024	137.752	16.56	109.28	2.71	4.49e-65	4.11e-63	yes	up
c420099_g4	1229.00	1393.00	1292.00	7557.00	6182.00	9280.00	33.919	30.886	40.633	96.258	105.476	89.397	34.67	95.56	1.46	5.16e-65	4.72e-63	yes	up
c416275_g2	4896.00	9809.00	5207.00	420.00	286.00	499.00	93.355	154.484	112.933	4.154	3.807	3.654	122.59	3.86	-4.95	5.30e-65	4.84e-63	yes	down
c393935_g1	1249.00	1496.00	1188.00	5879.00	4898.00	8447.00	49.744	48.884	54.435	112.192	127.426	123.627	50.75	120.73	1.25	5.69e-65	5.19e-63	yes	up
c395941_g5	659.00	748.00	541.00	3411.00	2357.00	4282.00	32.492	29.683	29.885	71.260	66.846	70.439	30.66	69.85	1.19	7.94e-65	7.23e-63	yes	up
c400873_g3	183.00	178.00	143.00	1619.00	1144.00	2164.00	18.505	14.965	17.649	77.360	75.183	80.762	16.89	78.28	2.21	8.04e-65	7.31e-63	yes	up
c389595_g1	1108.00	1290.00	1149.00	6165.00	4523.00	7649.00	35.008	33.357	41.575	92.347	91.771	87.889	36.25	90.31	1.31	8.12e-65	7.36e-63	yes	up
c420146_g3	753.00	846.00	680.00	3664.00	2998.00	5622.00	11.903	10.876	12.406	27.529	31.438	31.923	11.65	30.34	1.37	8.12e-65	7.36e-63	yes	up
c418896_g4	418.00	463.00	363.00	2454.00	1801.00	3332.00	17.276	15.785	16.980	46.236	46.425	48.607	16.61	47.29	1.50	8.27e-65	7.49e-63	yes	up
c412211_g3	383.00	608.00	301.00	3091.00	2470.00	4182.00	39.432	53.603	41.212	157.304	171.502	166.589	45.42	164.68	1.86	9.21e-65	8.32e-63	yes	up
c411762_g5	197.00	248.00	173.00	1775.00	1235.00	2234.00	7.690	7.932	7.752	32.564	31.067	31.711	7.80	31.84	2.02	9.91e-65	8.93e-63	yes	up
c408208_g1	911.00	1358.00	809.00	5152.00	3786.00	7114.00	35.511	42.694	34.970	89.231	91.250	97.568	38.13	93.26	1.29	1.29e-64	1.16e-62	yes	up
c399280_g3	1376.00	945.00	839.00	4.00	1.00	6.00	38.309	20.538	26.400	0.085	0.013	0.058	28.03	0.06	-7.49	1.31e-64	1.18e-62	yes	down
c405752_g1	643.00	780.00	576.00	3457.00	2982.00	4693.00	19.441	20.044	20.351	52.264	62.441	55.669	19.93	56.17	1.49	1.33e-64	1.19e-62	yes	up
c408495_g4	502.00	635.00	444.00	2812.00	2217.00	4458.00	27.646	28.773	28.182	71.793	77.506	88.230	28.24	80.16	1.50	1.54e-64	1.38e-62	yes	up
c395933_g1	93.00	120.00	89.00	1309.00	944.00	1590.00	3.043	3.213	3.326	20.134	19.907	18.907	3.19	19.56	2.58	2.17e-64	1.94e-62	yes	up
c404249_g1	232.00	290.00	191.00	1762.00	1556.00	3016.00	12.992	13.583	11.327	43.469	51.788	59.632	12.74	52.35	2.03	3.44e-64	3.07e-62	yes	up
c411682_g2	3282.00	3902.00	2930.00	14368.00	12858.00	21389.00	79.508	78.411	79.587	163.969	201.093	188.266	79.11	183.25	1.21	3.47e-64	3.09e-62	yes	up
c356908_g1	917.00	1148.00	912.00	11.00	6.00	17.00	34.481	35.795	39.646	0.210	0.189	0.296	36.47	0.24	-6.74	3.79e-64	3.38e-62	yes	down
c418242_g3	928.00	1077.00	1014.00	5722.00	3970.00	8625.00	22.742	20.516	27.740	54.761	53.851	63.325	23.31	58.18	1.32	4.48e-64	3.99e-62	yes	up
c400918_g3	34.00	28.00	26.00	1167.00	860.00	1055.00	3.663	2.640	3.621	68.677	69.137	48.871	3.26	60.37	4.17	4.86e-64	4.31e-62	yes	up
c413645_g2	413.00	815.00	337.00	5755.00	5547.00	11716.00	7.257	11.550	6.855	47.215	64.666	70.104	8.80	61.15	2.78	5.00e-64	4.43e-62	yes	up
c417997_g6	2514.00	2940.00	2105.00	189.00	136.00	212.00	57.972	55.378	54.878	2.051	2.017	1.772	56.08	1.92	-4.79	6.81e-64	6.03e-62	yes	down
c411492_g2	419.00	508.00	359.00	2460.00	1971.00	3299.00	15.415	15.594	14.903	42.930	46.803	44.089	15.34	44.36	1.53	7.11e-64	6.28e-62	yes	up
c420522_g2	1430.00	1542.00	1327.00	7055.00	4659.00	8533.00	30.607	27.841	29.068	66.712	59.909	67.313	29.10	65.33	1.16	7.31e-64	6.45e-62	yes	up
c379136_g1	6.00	40.00	8.00	1755.00	996.00	1848.00	0.187	1.270	0.306	30.888	24.423	24.609	0.64	26.66	5.18	7.52e-64	6.62e-62	yes	up
c411254_g5	748.00	822.00	594.00	4587.00	2451.00	5484.00	28.793	27.684	25.027	84.269	58.048	78.461	27.29	75.48	1.46	7.64e-64	6.73e-62	yes	up
c364018_g1	1255.00	1454.00	1199.00	5799.00	4444.00	7910.00	27.049	25.583	29.226	58.587	61.549	61.707	27.11	60.63	1.16	8.60e-64	7.56e-62	yes	up
c408547_g4	51.00	5.00	29.00	4009.00	3256.00	6424.00	2.130	0.146	1.396	75.658	85.048	100.764	1.15	88.60	6.15	9.88e-64	8.67e-62	yes	up
c395302_g3	1709.00	1862.00	1548.00	8519.00	5139.00	11407.00	35.780	31.818	36.604	83.730	69.222	86.523	34.48	81.42	1.24	1.78e-63	1.56e-61	yes	up
c408779_g2	1741.00	2086.00	1491.00	7325.00	5144.00	9731.00	47.145	46.525	44.753	87.674	87.092	93.212	46.22	89.89	0.96	1.84e-63	1.61e-61	no	up
c410201_g1	266.00	410.00	254.00	2259.00	1630.00	2904.00	7.936	9.831	7.945	29.987	29.811	30.319	8.67	30.09	1.78	1.93e-63	1.69e-61	yes	up
c393723_g2	230.00	267.00	226.00	1859.00	1695.00	2767.00	9.703	9.539	11.498	40.103	50.590	45.333	10.15	44.86	2.13	2.63e-63	2.30e-61	yes	up
c346795_g1	220.00	285.00	208.00	1769.00	1376.00	2809.00	10.124	10.527	10.873	38.236	41.265	47.646	10.49	42.97	2.02	2.66e-63	2.32e-61	yes	up
c420364_g1	998.00	764.00	826.00	0.00	2.00	0.00	21.723	13.651	20.521	0.000	0.026	0.000	18.26	0.01	-7.43	3.37e-63	2.93e-61	yes	down
c411393_g1	1016.00	1086.00	928.00	4842.00	3376.00	6971.00	15.227	13.651	15.822	33.517	32.519	37.594	14.79	35.01	1.24	3.86e-63	3.35e-61	yes	up
c415311_g1	1000.00	1125.00	815.00	4284.00	3133.00	5990.00	22.414	19.190	24.879	48.990	47.493	50.946	21.87	49.46	1.17	5.13e-63	4.45e-61	yes	up
c374576_g2	4920.00	5157.00	4761.00	24898.00	16276.00	30719.00	111.672	95.612	122.411	265.525	238.180	253.060	108.54	253.63	1.22	5.70e-63	4.94e-61	yes	up
c408873_g2	1664.00	2183.00	1231.00	41.00	45.00	65.00	35.020	37.694	29.317	0.394	0.618	0.490	34.42	0.49	-5.87	5.85e-63	5.05e-61	yes	down
c421511_g1	949.00	696.00	803.00	0.00	0.00	0.00	23.678	14.370	22.382	0.000	0.000	0.000	19.71	0.00	-7.63	6.67e-63	5.75e-61	yes	down
c412290_g3	1889.00	1165.00	1514.00	9.00	12.00	15.00	132.939	67.063	125.282	0.348	0.677	0.451	105.28	0.47	-7.53	8.30e-63	7.16e-61	yes	down
c403081_g1	1205.00	1549.00	1021.00	5423.00	3879.00	7241.00	48.585	50.660	47.693	102.674	101.083	104.875	49.13	103.23	1.07	8.91e-63	7.66e-61	yes	up
c395028_g4	1597.00	1870.00	1340.00	6840.00	5125.00	8509.00	48.468	48.682	46.524	92.544	96.730	90.666	47.99	92.76	0.95	9.85e-63	8.46e-61	no	up
c386554_g1	867.00	939.00	634.00	5.00	1.00	4.00	24.802	21.965	20.623	0.066	0.020	0.039	22.51	0.04	-7.30	9.94e-63	8.53e-61	yes	down
c417838_g1	446.00	728.00	372.00	3372.00	2427.00	4866.00	4.869	5.943	4.756	16.170	15.722	17.953	5.25	16.82	1.66	1.05e-62	8.98e-61	yes	up
c394265_g1	14061.00	21877.00	11964.00	651.00	415.00	1380.00	473.784	604.062	456.705	10.320	8.863	16.993	519.25	12.81	-5.33	1.10e-62	9.45e-61	yes	down
c395837_g1	882.00	1033.00	865.00	4366.00	3161.00	6042.00	18.037	17.246	20.146	43.285	42.911	46.151	18.33	44.41	1.27	1.55e-62	1.33e-60	yes	up
c420360_g1	1356.00	1644.00	1279.00	5994.00	4412.00	8327.00	41.878	44.784	43.573	83.322	82.413	95.357	43.49	88.22	1.02	1.59e-62	1.35e-60	yes	up
c415745_g1	1461.00	1932.00	1382.00	43.00	45.00	77.00	64.726	70.243	69.803	0.887	1.113	1.186	68.31	1.07	-5.87	2.05e-62	1.74e-60	yes	down
c417259_g6	1024.00	885.00	528.00	0.00	0.00	0.00	25.176	17.763	14.710	0.000	0.000	0.000	19.31	0.00	-7.60	2.09e-62	1.77e-60	yes	down
c407490_g10	1126.00	1644.00	1083.00	33.00	17.00	42.00	62.724	75.321	70.348	0.861	0.612	0.851	69.78	0.80	-6.28	2.57e-62	2.18e-60	yes	down
c390777_g1	827.00	804.00	670.00	2.00	2.00	3.00	34.458	27.920	32.370	0.046	0.059	0.058	31.33	0.05	-7.67	2.96e-62	2.51e-60	yes	down
c371918_g1	1618.00	1833.00	804.00	18.00	8.00	13.00	95.801	89.343	55.695	0.500	0.306	0.284	81.82	0.36	-7.47	3.41e-62	2.89e-60	yes	down
c403756_g4	1596.00	1855.00	1335.00	7394.00	4478.00	9970.00	26.873	25.481	25.345	58.574	48.612	60.947	25.90	57.18	1.14	3.76e-62	3.18e-60	yes	up
c391272_g3	1829.00	2174.00	1120.00	58.00	41.00	68.00	66.212	64.973	46.274	1.006	0.950	0.909	60.03	0.95	-5.84	3.88e-62	3.27e-60	yes	down
c379247_g1	106.00	138.00	98.00	1275.00	895.00	1772.00	6.157	6.595	6.651	34.805	33.521	37.523	6.47	35.65	2.44	4.11e-62	3.47e-60	yes	up
c379099_g1	1453.00	1509.00	1327.00	6723.00	5399.00	8748.00	73.153	62.423	77.521	156.903	172.986	157.844	70.26	161.18	1.20	4.13e-62	3.48e-60	yes	up
c412337_g4	520.00	518.00	569.00	3808.00	2701.00	5113.00	13.460	11.482	17.229	46.479	46.172	48.858	13.77	47.42	1.78	4.21e-62	3.54e-60	yes	up
c422794_g1	838.00	943.00	490.00	0.00	0.00	0.00	3.886	3.562	2.531	0.000	0.000	0.000	3.37	0.00	-5.12	4.57e-62	3.83e-60	yes	down
c393731_g2	978.00	1088.00	897.00	4960.00	4445.00	6585.00	29.238	26.481	30.634	69.702	85.354	71.315	28.57	74.16	1.37	5.54e-62	4.65e-60	yes	up
c318203_g1	11.00	10.00	15.00	728.00	758.00	977.00	1.299	0.977	2.191	40.458	57.911	42.478	1.43	45.53	4.90	6.48e-62	5.42e-60	yes	up
c410781_g1	807.00	1043.00	601.00	4440.00	2726.00	5523.00	22.952	24.257	19.443	59.310	49.920	57.003	22.45	56.06	1.32	6.70e-62	5.60e-60	yes	up
c415151_g1	1101.00	1200.00	1190.00	19.00	14.00	29.00	40.544	34.751	50.360	0.296	0.299	0.367	41.11	0.33	-6.59	8.22e-62	6.86e-60	yes	down
c422795_g1	889.00	715.00	797.00	0.00	1.00	0.00	4.424	2.955	4.336	0.000	0.000	0.000	3.83	0.00	-5.30	8.34e-62	6.95e-60	yes	down
c421109_g1	472.00	494.00	443.00	3320.00	3442.00	4540.00	13.636	11.797	14.290	41.365	57.820	45.410	13.11	47.05	1.84	1.13e-61	9.43e-60	yes	up
c412899_g1	1614.00	2094.00	1597.00	7646.00	5360.00	9950.00	40.334	43.806	45.128	89.152	82.667	88.076	43.05	87.13	1.02	1.19e-61	9.87e-60	yes	up
c409978_g3	541.00	784.00	500.00	3288.00	2690.00	4299.00	17.077	20.280	18.047	48.793	54.742	49.309	18.59	50.45	1.44	1.30e-61	1.08e-59	yes	up
c398159_g1	896.00	1192.00	706.00	4636.00	3167.00	7303.00	21.337	23.178	19.034	51.830	48.527	63.035	21.39	55.80	1.38	1.51e-61	1.25e-59	yes	up
c422577_g1	0.00	0.00	0.00	689.00	301.00	1109.00	0.000	0.000	0.000	2.978	1.783	3.692	0.00	2.99	4.95	1.67e-61	1.38e-59	yes	up
c400811_g3	1135.00	1382.00	1036.00	5350.00	3684.00	6525.00	17.557	17.538	17.525	38.381	36.651	36.569	17.54	37.19	1.08	2.02e-61	1.67e-59	yes	up
c395266_g1	246.00	293.00	176.00	1774.00	1363.00	2485.00	15.965	15.628	13.302	54.019	57.046	59.020	15.07	56.88	1.91	2.81e-61	2.32e-59	yes	up
c409917_g4	759.00	1030.00	711.00	3918.00	2690.00	5269.00	16.304	18.639	17.195	39.117	38.174	42.304	17.46	40.24	1.20	2.90e-61	2.39e-59	yes	up
c402618_g2	14.00	2.00	5.00	989.00	867.00	917.00	14.607	1.820	9.784	479.154	606.564	365.738	8.28	461.67	5.78	3.58e-61	2.94e-59	yes	up
c416355_g5	82.00	143.00	87.00	1390.00	893.00	2064.00	5.197	6.685	5.981	37.789	33.423	44.044	6.00	39.39	2.70	4.35e-61	3.57e-59	yes	up
c422520_g6	18.00	13.00	16.00	727.00	492.00	966.00	4.974	2.921	5.720	89.882	82.920	96.614	4.39	91.06	4.34	4.45e-61	3.65e-59	yes	up
c393070_g2	2022.00	1067.00	1528.00	11.00	5.00	13.00	88.802	38.380	77.305	0.204	0.137	0.180	66.02	0.18	-7.90	5.55e-61	4.55e-59	yes	down
c401778_g3	3028.00	3604.00	2676.00	14099.00	13022.00	18569.00	147.078	141.564	149.492	321.739	404.892	325.561	145.64	343.42	1.24	1.09e-60	8.94e-59	yes	up
c357356_g2	691.00	686.00	586.00	0.00	0.00	0.00	84.576	70.097	89.189	0.000	0.000	0.000	80.30	0.00	-9.65	1.32e-60	1.08e-58	yes	down
c418280_g1	1303.00	1528.00	1255.00	7105.00	5666.00	7980.00	33.884	30.919	35.208	75.914	81.638	64.633	33.12	72.50	1.13	1.42e-60	1.16e-58	yes	up
c414554_g3	563.00	575.00	430.00	2958.00	1915.00	4224.00	14.080	11.752	12.190	34.733	30.820	38.303	12.64	35.31	1.47	1.67e-60	1.36e-58	yes	up
c396004_g3	1669.00	1628.00	1614.00	9185.00	5971.00	10758.00	25.469	19.179	27.433	68.079	59.187	59.819	23.60	62.42	1.40	1.75e-60	1.43e-58	yes	up
c412341_g4	239.00	258.00	197.00	1704.00	1257.00	2379.00	14.900	13.246	14.403	49.956	50.564	54.136	14.12	51.88	1.87	2.40e-60	1.95e-58	yes	up
c381202_g2	767.00	744.00	692.00	3.00	0.00	0.00	38.203	31.223	40.701	0.079	0.000	0.000	36.22	0.03	-8.17	2.95e-60	2.39e-58	yes	down
c403213_g2	349.00	432.00	385.00	2470.00	2139.00	3539.00	11.400	11.977	14.664	37.553	43.770	42.066	12.56	40.97	1.70	3.27e-60	2.65e-58	yes	up
c397239_g5	3226.00	3703.00	2815.00	12731.00	11223.00	19970.00	200.275	187.988	201.532	371.590	447.693	450.360	195.89	423.43	1.11	4.27e-60	3.46e-58	yes	up
c403709_g5	1345.00	1573.00	1340.00	6290.00	5371.00	8956.00	50.107	48.514	56.921	111.633	129.216	121.707	51.44	120.16	1.22	4.65e-60	3.76e-58	yes	up
c418681_g1	1205.00	813.00	1169.00	1.00	3.00	1.00	45.975	25.212	50.826	0.020	0.072	0.013	39.34	0.03	-8.25	4.73e-60	3.82e-58	yes	down
c391192_g3	769.00	971.00	786.00	4067.00	2778.00	5762.00	16.105	16.594	18.580	39.972	37.419	43.703	17.00	40.94	1.26	5.37e-60	4.32e-58	yes	up
c410877_g2	754.00	842.00	621.00	4.00	1.00	3.00	33.381	30.582	31.712	0.085	0.026	0.045	31.82	0.05	-7.70	5.57e-60	4.48e-58	yes	down
c384697_g1	0.00	0.00	0.00	552.00	288.00	640.00	0.000	0.000	0.000	9.064	6.482	8.126	0.00	8.04	6.35	5.77e-60	4.63e-58	yes	up
c410896_g3	16389.00	18464.00	14342.00	1497.00	1463.00	1914.00	310.460	287.734	313.557	13.140	17.525	12.888	302.56	14.09	-4.41	6.53e-60	5.24e-58	yes	down
c418804_g1	99.00	193.00	154.00	1827.00	1464.00	2749.00	2.435	4.112	3.689	16.505	18.280	19.190	3.44	18.07	2.36	6.87e-60	5.50e-58	yes	up
c403255_g4	535.00	618.00	585.00	3255.00	2609.00	4858.00	16.480	15.639	20.578	45.671	51.313	53.491	17.33	50.36	1.53	7.11e-60	5.68e-58	yes	up
c410154_g1	1032.00	908.00	1162.00	7.00	5.00	7.00	28.500	20.605	36.195	0.092	0.091	0.071	27.65	0.08	-7.25	7.38e-60	5.89e-58	yes	down
c409945_g2	588.00	686.00	570.00	3248.00	2919.00	4466.00	33.334	31.998	38.216	88.291	109.029	93.134	34.22	95.35	1.48	8.46e-60	6.75e-58	yes	up
c352963_g1	162.00	156.00	126.00	1476.00	1311.00	1933.00	12.020	9.561	11.089	51.514	62.812	52.460	10.80	54.64	2.33	9.48e-60	7.55e-58	yes	up
c387054_g1	896.00	1040.00	796.00	4010.00	2798.00	5252.00	43.798	41.379	45.945	102.220	98.122	104.302	43.48	102.12	1.23	1.13e-59	9.02e-58	yes	up
c418771_g1	68.00	66.00	48.00	1339.00	689.00	1342.00	3.067	2.449	2.497	28.403	20.044	22.045	2.66	23.68	3.10	1.30e-59	1.03e-57	yes	up
c399085_g2	219.00	302.00	195.00	1738.00	1260.00	2550.00	8.298	9.370	8.467	30.920	30.736	35.094	8.76	32.65	1.89	1.54e-59	1.22e-57	yes	up
c388514_g1	1074.00	1402.00	876.00	4686.00	3823.00	7287.00	35.722	37.582	32.246	73.403	80.766	91.762	35.45	82.98	1.22	1.74e-59	1.38e-57	yes	up
c385359_g1	3630.00	5131.00	2304.00	194.00	151.00	197.00	114.797	132.621	83.026	2.879	3.052	2.249	112.59	2.65	-5.36	1.76e-59	1.39e-57	yes	down
c394462_g1	911.00	1004.00	815.00	13.00	5.00	13.00	40.099	36.335	41.416	0.270	0.143	0.206	39.02	0.21	-6.97	1.90e-59	1.50e-57	yes	down
c391689_g2	1012.00	818.00	1023.00	1.00	4.00	3.00	57.867	37.694	67.192	0.026	0.143	0.058	52.74	0.07	-8.30	2.38e-59	1.87e-57	yes	down
c380934_g1	196.00	240.00	169.00	1499.00	1257.00	2287.00	7.046	7.067	6.958	25.307	29.096	29.861	7.03	28.16	1.99	3.71e-59	2.93e-57	yes	up
c416302_g2	555.00	676.00	438.00	2884.00	2249.00	5152.00	8.392	9.381	7.673	25.386	25.406	32.535	8.57	28.43	1.72	7.30e-59	5.75e-57	yes	up
c421879_g2	391.00	417.00	536.00	4375.00	3049.00	5879.00	6.871	6.348	11.305	45.250	45.449	49.696	7.94	47.19	2.56	8.96e-59	7.04e-57	yes	up
c277522_g1	20.00	24.00	29.00	919.00	786.00	1005.00	1.884	1.876	3.314	40.899	48.046	34.875	2.29	40.06	4.07	9.10e-59	7.14e-57	yes	up
c384591_g1	1225.00	1431.00	1038.00	4879.00	3789.00	6746.00	48.328	46.233	47.012	90.566	96.378	96.794	47.14	94.62	1.00	1.57e-58	1.23e-56	yes	up
c396416_g1	474.00	500.00	360.00	2318.00	1836.00	3364.00	13.881	11.999	11.986	31.998	34.874	35.803	12.61	34.31	1.44	1.76e-58	1.37e-56	yes	up
c406782_g6	1619.00	1748.00	1427.00	6354.00	4671.00	9310.00	41.469	36.683	41.496	76.506	77.181	86.716	39.63	81.01	1.03	2.07e-58	1.62e-56	yes	up
c301015_g1	786.00	839.00	691.00	2.00	4.00	0.00	35.464	30.852	35.934	0.039	0.104	0.000	33.82	0.04	-7.94	2.33e-58	1.82e-56	yes	down
c422494_g1	1636.00	2064.00	1445.00	6735.00	4632.00	9579.00	30.350	31.211	30.225	58.679	55.354	64.323	30.65	60.28	0.97	2.86e-58	2.23e-56	no	up
c410279_g2	1572.00	1865.00	860.00	23.00	10.00	11.00	176.913	172.135	119.403	1.117	0.612	0.432	158.60	0.70	-7.62	2.87e-58	2.24e-56	yes	down
c414844_g1	1160.00	1312.00	759.00	13.00	5.00	24.00	23.549	21.819	17.116	0.118	0.059	0.168	21.04	0.13	-6.55	3.89e-58	3.02e-56	yes	down
c402267_g2	601.00	825.00	430.00	3417.00	2390.00	5307.00	26.663	30.358	22.223	70.853	66.742	87.012	26.82	76.73	1.51	6.20e-58	4.82e-56	yes	up
c411687_g2	649.00	821.00	544.00	3072.00	2291.00	4089.00	14.631	15.639	15.845	34.871	38.799	37.645	15.37	37.00	1.26	6.57e-58	5.09e-56	yes	up
c421966_g1	1063.00	811.00	838.00	0.00	4.00	5.00	27.072	17.134	23.688	0.000	0.065	0.045	22.26	0.03	-7.37	6.67e-58	5.16e-56	yes	down
c378914_g1	554.00	516.00	457.00	2742.00	2242.00	4158.00	21.232	16.212	19.999	50.371	54.872	57.454	18.94	54.47	1.52	6.84e-58	5.29e-56	yes	up
c422614_g1	683.00	974.00	455.00	0.00	0.00	0.00	12.746	14.830	9.568	0.000	0.000	0.000	12.64	0.00	-6.99	7.56e-58	5.84e-56	yes	down
c402167_g1	840.00	655.00	584.00	1.00	0.00	0.00	46.104	29.571	37.353	0.026	0.000	0.000	37.21	0.01	-8.42	7.76e-58	5.99e-56	yes	down
c392964_g1	1532.00	2343.00	1426.00	78.00	65.00	96.00	23.783	29.650	24.879	0.565	0.651	0.541	26.36	0.58	-5.29	8.56e-58	6.59e-56	yes	down
c394412_g1	309.00	340.00	222.00	1824.00	1418.00	2689.00	6.742	6.056	5.357	18.655	20.017	21.271	6.08	20.10	1.71	1.03e-57	7.95e-56	yes	up
c419472_g4	600.00	976.00	493.00	0.00	0.00	0.00	22.800	29.785	21.293	0.000	0.000	0.000	25.07	0.00	-7.98	1.25e-57	9.63e-56	yes	down
c390434_g3	2546.00	3289.00	2361.00	11801.00	9516.00	13987.00	76.910	81.781	81.380	167.223	185.351	153.933	80.07	165.95	1.05	1.82e-57	1.39e-55	yes	up
c396556_g1	838.00	747.00	468.00	0.00	0.00	0.00	101.559	76.029	59.100	0.000	0.000	0.000	79.54	0.00	-9.64	1.82e-57	1.39e-55	yes	down
c397694_g1	826.00	864.00	632.00	3525.00	2583.00	4507.00	26.628	22.639	22.995	52.862	52.666	52.563	24.05	52.69	1.13	1.94e-57	1.49e-55	yes	up
c417301_g2	1438.00	1616.00	985.00	33.00	24.00	63.00	23.620	22.706	17.570	0.256	0.189	0.438	21.53	0.32	-5.70	2.34e-57	1.79e-55	yes	down
c388152_g1	20.00	23.00	10.00	649.00	509.00	929.00	1.311	1.247	0.772	20.022	21.553	22.257	1.13	21.34	4.12	3.13e-57	2.39e-55	yes	up
c389270_g1	969.00	1145.00	839.00	3913.00	3138.00	5958.00	32.538	31.346	32.132	61.893	68.102	72.862	31.96	68.05	1.09	3.14e-57	2.39e-55	yes	up
c421322_g1	1307.00	757.00	1121.00	13032.00	11245.00	21092.00	28.489	14.258	27.762	136.039	160.888	168.792	22.78	155.96	2.77	3.53e-57	2.68e-55	yes	up
c402603_g2	1377.00	702.00	867.00	1.00	0.00	1.00	100.951	40.143	72.323	0.020	0.000	0.026	69.25	0.02	-9.20	4.08e-57	3.10e-55	yes	down
c405635_g3	406.00	453.00	451.00	2941.00	2127.00	3527.00	12.056	9.606	13.280	39.834	37.269	36.460	11.46	37.78	1.71	4.27e-57	3.24e-55	yes	up
c422188_g1	846.00	394.00	1042.00	48507.00	46074.00	66441.00	10.335	3.955	14.256	278.362	362.586	293.753	8.99	305.22	5.07	4.93e-57	3.74e-55	yes	up
c383948_g3	374.00	488.00	268.00	2193.00	1773.00	3719.00	36.775	39.795	32.836	103.015	114.391	135.896	36.81	119.74	1.70	5.12e-57	3.88e-55	yes	up
c391681_g1	492.00	556.00	451.00	2482.00	1965.00	3531.00	30.958	28.762	33.358	75.375	80.226	82.437	30.80	79.55	1.37	5.59e-57	4.23e-55	yes	up
c407167_g7	1234.00	1467.00	1075.00	5397.00	4034.00	6365.00	29.355	28.493	28.988	60.296	61.803	54.928	28.92	58.38	1.01	5.73e-57	4.33e-55	yes	up
c399566_g1	92.00	86.00	65.00	1005.00	791.00	1547.00	4.073	3.056	3.587	19.043	21.625	23.237	3.54	21.45	2.57	5.87e-57	4.43e-55	yes	up
c422675_g3	1627.00	1305.00	950.00	29.00	19.00	25.00	94.712	62.524	64.639	0.795	0.716	0.528	73.66	0.66	-6.60	5.98e-57	4.50e-55	yes	down
c410320_g3	1045.00	1196.00	940.00	4852.00	5012.00	7672.00	28.336	26.774	29.226	62.656	88.172	75.935	27.99	74.46	1.41	5.98e-57	4.50e-55	yes	up
c376028_g1	895.00	1105.00	702.00	5.00	9.00	13.00	19.734	19.864	17.445	0.053	0.130	0.103	19.13	0.09	-6.64	6.09e-57	4.58e-55	yes	down
c421184_g1	424.00	505.00	350.00	2227.00	1780.00	2941.00	20.869	20.369	19.409	48.951	53.532	51.030	20.26	50.94	1.33	7.07e-57	5.30e-55	yes	up
c384714_g1	274.00	356.00	303.00	2148.00	1877.00	2791.00	12.945	13.808	16.560	47.702	57.170	48.007	14.31	50.12	1.80	9.21e-57	6.90e-55	yes	up
c397842_g1	133.00	197.00	158.00	1484.00	1179.00	2099.00	4.471	5.269	5.902	24.531	25.601	26.472	5.19	25.61	2.28	9.48e-57	7.10e-55	yes	up
c397315_g1	781.00	863.00	704.00	4748.00	4257.00	5190.00	17.159	15.819	17.513	48.090	60.462	41.969	16.74	48.47	1.53	1.15e-56	8.63e-55	yes	up
c420020_g2	1344.00	1209.00	1188.00	19.00	14.00	8.00	41.141	30.886	41.473	0.263	0.267	0.084	37.27	0.19	-7.02	1.47e-56	1.10e-54	yes	down
c401924_g1	372.00	472.00	394.00	2329.00	1809.00	3122.00	13.846	13.831	14.449	34.792	37.627	38.747	14.01	37.16	1.40	1.72e-56	1.29e-54	yes	up
c395321_g6	940.00	942.00	950.00	5047.00	3646.00	6200.00	19.429	15.909	21.860	50.528	49.764	47.782	18.76	49.18	1.39	1.87e-56	1.40e-54	yes	up
c404166_g5	1597.00	2120.00	1446.00	8139.00	4589.00	10609.00	33.206	36.368	33.063	84.584	66.502	86.755	34.39	81.15	1.24	1.88e-56	1.40e-54	yes	up
c415966_g1	647.00	866.00	710.00	3679.00	3191.00	5061.00	18.680	21.280	23.290	52.218	63.807	56.713	21.00	56.92	1.43	1.97e-56	1.47e-54	yes	up
c384522_g1	516.00	693.00	461.00	2673.00	2127.00	3722.00	12.301	13.887	12.303	30.059	32.805	34.172	12.91	32.47	1.32	2.15e-56	1.60e-54	yes	up
c408995_g1	167.00	228.00	184.00	1536.00	1188.00	2165.00	8.930	10.134	11.634	39.446	41.896	43.174	10.17	41.62	2.02	2.65e-56	1.96e-54	yes	up
c412940_g7	55.00	83.00	39.00	14889.00	5682.00	4509.00	1.042	1.292	0.840	132.877	69.495	31.047	1.08	74.30	5.98	3.00e-56	2.22e-54	yes	up
c414739_g1	890.00	1668.00	949.00	6926.00	4653.00	9055.00	27.997	43.076	34.357	103.009	94.341	101.904	35.65	100.45	1.49	3.02e-56	2.23e-54	yes	up
c407805_g2	1563.00	1327.00	1293.00	46.00	19.00	44.00	59.810	41.301	55.865	0.743	0.410	0.541	51.53	0.58	-6.25	3.78e-56	2.79e-54	yes	down
c388503_g1	0.00	0.00	0.00	404.00	287.00	550.00	0.000	0.000	0.000	4.864	4.666	5.271	0.00	4.99	5.67	5.02e-56	3.70e-54	yes	up
c402933_g2	248.00	238.00	194.00	2100.00	1123.00	2458.00	10.990	8.651	9.920	43.732	32.076	39.637	9.78	39.18	1.99	6.09e-56	4.48e-54	yes	up
c410859_g4	2268.00	2223.00	1814.00	8311.00	6228.00	10904.00	47.017	37.784	42.438	80.430	82.875	81.748	42.14	81.58	0.95	6.48e-56	4.76e-54	no	up
c405067_g2	3331.00	3770.00	3051.00	12364.00	9404.00	17745.00	52.658	50.030	53.777	91.177	97.179	102.639	51.96	97.50	0.91	6.60e-56	4.84e-54	no	up
c421119_g3	885.00	633.00	813.00	1.00	1.00	1.00	23.760	14.089	25.004	0.013	0.020	0.013	20.38	0.01	-7.48	7.28e-56	5.34e-54	yes	down
c411490_g1	475.00	564.00	361.00	2335.00	1867.00	3194.00	8.802	7.898	7.151	20.942	22.673	22.141	7.98	21.87	1.44	7.33e-56	5.37e-54	yes	up
c417578_g2	859.00	922.00	851.00	5996.00	4657.00	5837.00	17.135	15.021	19.159	56.286	60.306	42.169	16.90	51.25	1.60	8.16e-56	5.97e-54	yes	up
c405581_g2	991.00	1133.00	789.00	3959.00	2722.00	5327.00	29.132	27.234	26.400	54.656	51.514	56.823	27.62	54.82	0.99	8.24e-56	6.02e-54	no	up
c399231_g3	140.00	132.00	108.00	1177.00	1119.00	1990.00	10.815	8.438	9.920	42.726	55.836	56.314	9.64	51.66	2.41	9.64e-56	7.03e-54	yes	up
c400194_g2	102.00	155.00	100.00	1209.00	932.00	1623.00	3.301	2.674	3.303	10.714	10.406	11.270	3.06	10.88	1.80	1.03e-55	7.52e-54	yes	up
c405375_g2	2792.00	3254.00	2460.00	10387.00	8785.00	14650.00	133.969	129.722	136.984	233.165	274.752	260.213	133.19	254.69	0.93	1.04e-55	7.54e-54	no	up
c421045_g1	79.00	95.00	80.00	1088.00	710.00	1677.00	1.545	1.517	1.759	9.972	8.915	11.857	1.60	10.52	2.65	1.07e-55	7.80e-54	yes	up
c381849_g5	804.00	982.00	771.00	3831.00	3399.00	5176.00	41.644	42.705	47.205	96.455	117.027	101.138	43.65	103.41	1.24	1.32e-55	9.58e-54	yes	up
c374576_g1	864.00	1008.00	712.00	3515.00	3180.00	5535.00	41.246	39.514	39.339	78.865	97.862	96.208	40.03	90.82	1.18	1.42e-55	1.03e-53	yes	up
c415080_g1	189.00	234.00	165.00	1427.00	1189.00	2095.00	5.665	7.359	5.323	23.861	27.996	27.200	6.22	26.28	2.06	2.01e-55	1.45e-53	yes	up
c417334_g2	3435.00	3494.00	4030.00	22916.00	19150.00	30603.00	85.232	68.366	111.515	272.795	309.874	272.849	86.24	281.76	1.71	2.14e-55	1.54e-53	yes	up
c417504_g3	837.00	1013.00	787.00	3900.00	2964.00	4714.00	19.640	19.246	20.294	41.602	43.751	39.231	19.67	41.11	1.06	2.76e-55	2.00e-53	yes	up
c398965_g5	57.00	71.00	47.00	937.00	597.00	1233.00	3.933	3.595	3.609	30.815	27.410	31.202	3.71	30.16	2.99	2.77e-55	2.00e-53	yes	up
c376339_g1	851.00	845.00	768.00	5.00	7.00	11.00	24.638	20.280	24.766	0.105	0.111	0.097	22.99	0.10	-6.83	3.62e-55	2.61e-53	yes	down
c409632_g2	3449.00	3976.00	3543.00	15294.00	11073.00	19331.00	163.101	152.653	196.595	342.372	342.497	330.142	168.65	337.20	1.00	4.14e-55	2.98e-53	no	up
c405738_g1	171.00	210.00	112.00	1414.00	1044.00	1972.00	5.443	5.258	4.461	20.167	19.881	21.516	5.09	20.67	2.00	4.61e-55	3.31e-53	yes	up
c396906_g3	58.00	81.00	70.00	936.00	821.00	1575.00	2.704	3.101	3.768	20.482	24.638	26.691	3.16	24.12	2.89	4.77e-55	3.42e-53	yes	up
c396020_g1	706.00	863.00	438.00	0.00	0.00	2.00	23.655	24.459	17.332	0.000	0.000	0.058	22.16	0.02	-7.48	5.77e-55	4.14e-53	yes	down
c420634_g5	1145.00	1156.00	462.00	0.00	1.00	2.00	456.883	397.120	286.748	0.000	0.260	0.303	385.08	0.19	-10.37	6.15e-55	4.41e-53	yes	down
c412940_g4	307.00	368.00	293.00	1864.00	1507.00	2681.00	11.435	11.235	12.508	32.623	36.163	36.292	11.66	35.04	1.58	6.17e-55	4.41e-53	yes	up
c412392_g1	338.00	444.00	385.00	2779.00	1611.00	3175.00	8.298	8.910	10.714	32.051	25.464	28.276	9.23	28.86	1.63	6.81e-55	4.86e-53	yes	up
c378393_g2	519.00	629.00	348.00	2764.00	1963.00	3376.00	26.276	26.088	20.600	66.245	64.536	62.964	24.58	64.44	1.39	7.39e-55	5.27e-53	yes	up
c422548_g1	651.00	605.00	526.00	0.00	0.00	1.00	8.123	6.146	7.355	0.000	0.000	0.006	7.14	0.00	-6.14	7.90e-55	5.63e-53	yes	down
c405723_g3	939.00	1091.00	875.00	3927.00	3231.00	5466.00	44.126	42.660	47.965	89.705	99.287	95.667	44.66	94.55	1.08	8.69e-55	6.18e-53	yes	up
c398628_g1	3261.00	1893.00	3539.00	50.00	20.00	45.00	77.671	37.031	95.420	0.572	0.286	0.380	67.04	0.42	-7.01	8.74e-55	6.21e-53	yes	down
c361176_g1	642.00	860.00	558.00	2985.00	2524.00	4968.00	52.717	58.434	54.787	115.386	133.960	149.486	55.52	134.36	1.27	9.06e-55	6.43e-53	yes	up
c397349_g1	1026.00	1135.00	622.00	13.00	9.00	14.00	35.933	32.683	25.243	0.217	0.202	0.187	31.62	0.20	-6.72	1.08e-54	7.68e-53	yes	down
c408341_g1	960.00	1091.00	860.00	3917.00	3205.00	5334.00	32.094	31.032	33.449	60.592	68.096	64.259	32.07	63.96	0.99	1.18e-54	8.38e-53	no	up
c387663_g2	608.00	721.00	488.00	2705.00	2033.00	4092.00	22.192	21.515	20.283	46.183	47.694	54.181	21.38	49.95	1.22	1.22e-54	8.63e-53	yes	up
c407407_g1	3326.00	4170.00	2852.00	13169.00	11431.00	17286.00	145.486	152.338	140.151	247.646	291.829	249.947	146.61	259.28	0.82	1.31e-54	9.26e-53	no	up
c402000_g5	1557.00	1688.00	1651.00	7431.00	6413.00	10966.00	35.008	30.942	41.848	77.386	91.764	89.274	35.39	85.91	1.28	1.32e-54	9.34e-53	yes	up
c402464_g3	1310.00	1302.00	1145.00	5685.00	4002.00	6628.00	38.051	30.481	37.399	76.769	73.224	68.705	34.94	72.49	1.05	1.52e-54	1.07e-52	yes	up
c405070_g1	215.00	797.00	426.00	17285.00	10837.00	16887.00	6.765	20.572	15.289	256.257	220.121	193.176	14.54	220.72	3.91	2.14e-54	1.50e-52	yes	up
c419836_g1	669.00	572.00	633.00	0.00	0.00	0.00	14.010	9.561	14.494	0.000	0.000	0.000	12.43	0.00	-6.97	2.49e-54	1.75e-52	yes	down
c420054_g1	31.00	42.00	30.00	686.00	569.00	1154.00	0.819	0.876	0.885	8.052	8.870	10.323	0.86	9.21	3.28	2.51e-54	1.76e-52	yes	up
c400343_g2	2453.00	3235.00	1839.00	10671.00	7435.00	12456.00	51.570	55.502	43.664	105.303	100.556	94.868	50.83	99.72	0.97	2.62e-54	1.84e-52	no	up
c409368_g3	822.00	1018.00	845.00	4253.00	3649.00	5320.00	39.795	40.469	47.375	96.771	113.877	93.779	42.23	99.63	1.24	2.66e-54	1.87e-52	yes	up
c414140_g5	810.00	1107.00	707.00	5140.00	3194.00	4869.00	16.433	18.246	16.401	49.444	42.326	35.931	17.12	41.98	1.29	2.69e-54	1.88e-52	yes	up
c400926_g4	1220.00	1577.00	1051.00	4992.00	3486.00	7508.00	38.695	40.436	37.319	72.752	69.833	84.377	38.97	76.99	0.98	3.01e-54	2.10e-52	no	up
c404860_g5	1587.00	1936.00	1425.00	5967.00	5164.00	9292.00	41.457	41.334	42.234	73.206	86.838	88.044	41.63	82.80	0.99	3.24e-54	2.26e-52	no	up
c401533_g2	4115.00	4800.00	3675.00	436.00	391.00	651.00	63.251	60.120	62.482	3.043	3.813	3.628	61.82	3.48	-4.11	3.25e-54	2.27e-52	yes	down
c387301_g2	1820.00	2264.00	1435.00	135.00	83.00	147.00	47.672	48.199	43.164	1.676	1.393	1.353	46.59	1.47	-4.89	3.39e-54	2.36e-52	yes	down
c412905_g1	428.00	534.00	372.00	2360.00	1903.00	2856.00	27.002	28.335	28.307	71.043	79.855	67.262	27.89	71.56	1.36	6.04e-54	4.20e-52	yes	up
c413855_g1	284.00	526.00	300.00	2757.00	1832.00	3192.00	11.143	16.909	13.518	50.818	46.302	45.526	14.05	47.48	1.75	6.94e-54	4.82e-52	yes	up
c403312_g1	691.00	831.00	624.00	3218.00	2158.00	3984.00	12.535	12.291	12.735	27.377	25.172	26.162	12.50	26.33	1.07	8.11e-54	5.63e-52	yes	up
c385611_g1	183.00	221.00	134.00	1352.00	1060.00	2146.00	15.263	12.853	10.726	47.196	46.471	55.263	13.03	50.45	1.94	8.12e-54	5.63e-52	yes	up
c400851_g1	404.00	520.00	288.00	2167.00	1901.00	3714.00	15.110	15.864	12.360	42.877	52.868	55.631	14.61	50.71	1.79	8.27e-54	5.72e-52	yes	up
c379446_g2	171.00	176.00	178.00	1720.00	1714.00	2179.00	4.342	3.651	5.119	20.495	27.996	20.054	4.30	22.12	2.34	1.09e-53	7.51e-52	yes	up
c421898_g5	21.00	26.00	28.00	988.00	802.00	873.00	0.574	0.876	1.600	17.649	18.905	13.004	0.98	15.98	3.89	1.15e-53	7.96e-52	yes	up
c380849_g1	384.00	507.00	489.00	3156.00	2006.00	4128.00	23.315	26.481	37.580	94.142	82.035	94.674	28.62	91.45	1.67	1.38e-53	9.49e-52	yes	up
c398525_g2	1537.00	1734.00	1461.00	31.00	32.00	87.00	35.102	32.369	37.750	0.329	0.469	0.715	34.80	0.53	-5.80	1.43e-53	9.83e-52	yes	down
c409671_g3	1071.00	1270.00	914.00	4085.00	2961.00	5571.00	38.110	37.380	37.387	66.876	67.595	71.238	37.62	68.90	0.87	1.52e-53	1.04e-51	no	up
c417054_g1	787.00	856.00	754.00	3510.00	2884.00	4832.00	17.873	15.898	19.568	34.588	38.877	36.737	17.59	36.54	1.05	1.56e-53	1.07e-51	yes	up
c412489_g1	2960.00	3684.00	2410.00	158.00	182.00	215.00	133.875	138.002	126.304	3.339	5.239	3.557	133.30	3.89	-5.06	1.78e-53	1.22e-51	yes	down
c415363_g1	795.00	1060.00	891.00	4491.00	3735.00	5546.00	23.385	24.897	28.659	54.604	63.462	53.330	25.48	56.20	1.14	2.22e-53	1.52e-51	yes	up
c400620_g2	541.00	680.00	510.00	2642.00	2260.00	3764.00	18.037	17.864	19.579	43.436	47.473	45.868	18.41	45.44	1.30	2.29e-53	1.57e-51	yes	up
c408323_g1	497.00	644.00	384.00	2479.00	1738.00	3533.00	28.828	30.436	24.959	68.743	64.959	75.897	28.34	70.87	1.32	2.53e-53	1.73e-51	yes	up
c402173_g1	931.00	1137.00	546.00	6.00	1.00	10.00	38.402	38.155	26.741	0.085	0.046	0.155	34.97	0.11	-7.42	2.90e-53	1.98e-51	yes	down
c389979_g1	457.00	554.00	342.00	2596.00	2182.00	2999.00	35.640	36.009	32.109	93.208	108.059	83.765	34.77	92.78	1.41	3.44e-53	2.35e-51	yes	up
c418704_g1	1261.00	1445.00	999.00	52.00	39.00	67.00	35.699	32.695	29.295	0.546	0.605	0.657	32.70	0.61	-5.54	3.50e-53	2.39e-51	yes	down
c410896_g7	16058.00	14485.00	14331.00	1622.00	1191.00	1571.00	502.741	371.010	511.514	23.854	24.007	17.856	454.33	21.34	-4.41	3.54e-53	2.41e-51	yes	down
c420290_g2	808.00	1287.00	422.00	0.00	0.00	0.00	50.025	71.714	29.522	0.000	0.000	0.000	52.54	0.00	-9.04	3.61e-53	2.45e-51	yes	down
c400386_g1	391.00	430.00	346.00	2779.00	1543.00	2744.00	4.775	4.269	4.733	15.907	12.104	12.108	4.57	13.37	1.53	4.62e-53	3.14e-51	yes	up
c403588_g5	64.00	59.00	75.00	51995.00	15174.00	12295.00	7.924	6.101	11.566	3037.324	1218.679	562.330	8.26	1546.52	7.53	5.09e-53	3.45e-51	yes	up
c417273_g1	386.00	421.00	402.00	2360.00	1686.00	2992.00	7.643	6.820	9.398	21.994	21.950	21.710	7.83	21.86	1.47	5.56e-53	3.77e-51	yes	up
c411161_g1	245.00	282.00	230.00	1737.00	1277.00	2092.00	5.560	5.325	5.947	18.845	18.762	17.238	5.58	18.14	1.68	6.13e-53	4.15e-51	yes	up
c411694_g2	404.00	429.00	310.00	2090.00	1374.00	2761.00	17.299	14.808	14.959	40.649	35.955	42.685	15.67	40.38	1.36	6.51e-53	4.40e-51	yes	up
c366315_g1	6603.00	7854.00	4737.00	937.00	640.00	1141.00	414.688	406.367	349.242	27.680	25.939	26.162	392.74	26.61	-3.88	7.50e-53	5.06e-51	yes	down
c418029_g1	667.00	682.00	581.00	0.00	3.00	1.00	18.212	15.898	18.535	0.000	0.059	0.006	17.41	0.02	-7.23	1.27e-52	8.55e-51	yes	down
c385653_g1	616.00	643.00	473.00	1.00	1.00	2.00	38.156	33.077	33.925	0.033	0.039	0.045	34.98	0.04	-7.97	1.62e-52	1.09e-50	yes	down
c389128_g1	85.00	93.00	53.00	1002.00	724.00	1269.00	2.914	2.595	1.895	15.861	14.889	15.955	2.50	15.67	2.60	1.72e-52	1.16e-50	yes	up
c409026_g3	1460.00	2048.00	1251.00	49.00	51.00	104.00	31.789	36.470	30.838	0.546	0.800	0.857	33.33	0.74	-5.32	1.75e-52	1.17e-50	yes	down
c402911_g1	69.00	79.00	44.00	1159.00	619.00	1228.00	1.732	1.618	1.260	13.659	9.996	11.154	1.55	11.71	2.84	1.82e-52	1.22e-50	yes	up
c415539_g14	3.00	10.00	2.00	461.00	400.00	710.00	0.140	0.371	0.114	10.142	12.013	12.140	0.22	11.44	5.16	1.83e-52	1.23e-50	yes	up
c410059_g3	2965.00	3469.00	2742.00	11072.00	7445.00	14578.00	24.767	23.583	25.572	43.383	39.963	44.012	24.54	42.83	0.80	1.92e-52	1.29e-50	no	up
c492605_g1	1.00	1.00	0.00	363.00	277.00	465.00	0.105	0.090	0.000	18.293	19.178	18.301	0.07	18.51	6.78	2.23e-52	1.49e-50	yes	up
c393613_g1	311452.00	297425.00	196579.00	23272.00	16661.00	43973.00	13496.944	10660.981	9672.313	477.774	471.316	698.168	11305.80	569.91	-4.31	2.74e-52	1.83e-50	yes	down
c388612_g3	789.00	1023.00	626.00	3374.00	2804.00	4562.00	56.135	60.153	52.914	112.139	128.096	117.911	56.77	118.44	1.06	2.78e-52	1.86e-50	yes	up
c416535_g2	328.00	330.00	282.00	1939.00	1302.00	2477.00	6.554	5.505	6.401	18.563	16.939	18.430	6.10	18.11	1.55	2.94e-52	1.96e-50	yes	up
c378652_g2	0.00	0.00	0.00	393.00	265.00	455.00	0.000	0.000	0.000	7.125	6.586	6.379	0.00	6.68	6.08	2.99e-52	1.99e-50	yes	up
c410847_g4	763.00	864.00	694.00	3330.00	2376.00	4145.00	9.457	8.292	9.398	18.280	18.391	17.908	8.99	18.15	1.01	3.03e-52	2.02e-50	yes	up
c341243_g1	853.00	779.00	427.00	2.00	0.00	0.00	93.870	71.377	57.727	0.105	0.000	0.000	74.83	0.04	-9.12	3.45e-52	2.30e-50	yes	down
c392676_g1	17.00	13.00	46.00	2092.00	1632.00	2118.00	0.761	0.494	2.349	43.751	46.354	34.237	1.11	40.33	5.06	3.79e-52	2.51e-50	yes	up
c413480_g1	6552.00	6740.00	6355.00	28276.00	17841.00	37159.00	63.473	53.188	68.645	128.158	110.617	130.122	60.98	124.76	1.03	4.16e-52	2.76e-50	yes	up
c409095_g3	3182.00	3642.00	2662.00	11277.00	7536.00	13969.00	48.398	45.166	45.491	80.509	73.719	76.908	46.32	77.34	0.74	4.35e-52	2.88e-50	no	up
c413229_g4	815.00	969.00	981.00	14.00	11.00	14.00	40.813	39.761	57.261	0.335	0.358	0.271	45.12	0.31	-6.77	5.00e-52	3.31e-50	yes	down
c407878_g1	819.00	854.00	976.00	5157.00	3903.00	7238.00	17.100	14.550	23.007	50.535	52.413	54.735	17.81	52.77	1.56	6.01e-52	3.97e-50	yes	up
c381977_g1	1609.00	2070.00	1467.00	6114.00	4559.00	7886.00	129.802	138.126	141.320	232.179	237.698	233.058	136.32	233.88	0.78	6.31e-52	4.16e-50	no	up
c398525_g1	27.00	28.00	41.00	826.00	648.00	1144.00	0.702	0.607	1.226	10.208	10.978	10.929	0.82	10.70	3.56	7.41e-52	4.89e-50	yes	up
c389703_g1	10651.00	10622.00	6938.00	1200.00	882.00	1835.00	771.990	631.094	582.963	41.332	41.551	48.774	663.41	44.55	-3.89	8.28e-52	5.45e-50	yes	down
c406252_g2	2401.00	2695.00	2112.00	8336.00	6444.00	11049.00	84.190	77.343	85.023	137.150	145.830	140.864	81.78	140.82	0.78	9.06e-52	5.96e-50	no	up
c399925_g1	3643.00	3202.00	2769.00	82.00	129.00	168.00	168.567	115.408	146.234	1.834	3.397	2.655	141.63	2.56	-5.74	9.93e-52	6.52e-50	yes	down
c394407_g1	1069.00	782.00	532.00	1.00	3.00	1.00	25.890	15.785	14.222	0.007	0.052	0.006	18.64	0.02	-7.32	1.02e-51	6.72e-50	yes	down
c422524_g1	627.00	719.00	396.00	0.00	1.00	0.00	9.024	8.337	6.356	0.000	0.007	0.000	7.99	0.00	-6.31	1.04e-51	6.80e-50	yes	down
c387617_g3	897.00	972.00	843.00	5987.00	5655.00	6191.00	16.351	14.448	17.332	51.264	66.274	40.809	15.90	50.44	1.66	1.10e-51	7.22e-50	yes	up
c419141_g3	3049.00	3455.00	2922.00	11435.00	8728.00	14950.00	44.945	41.413	48.522	79.345	82.907	79.589	44.60	80.31	0.85	1.24e-51	8.12e-50	no	up
c415385_g3	998.00	1229.00	900.00	3838.00	3347.00	6014.00	36.448	37.458	37.364	65.535	76.888	79.074	37.10	74.03	0.99	1.38e-51	8.98e-50	no	up
c417084_g3	604.00	526.00	543.00	0.00	0.00	0.00	14.584	10.370	14.846	0.000	0.000	0.000	13.03	0.00	-7.04	1.93e-51	1.26e-49	yes	down
c403469_g1	1715.00	2149.00	1476.00	6209.00	4296.00	8184.00	25.785	26.335	24.925	43.817	41.558	44.547	25.75	43.58	0.76	2.05e-51	1.34e-49	no	up
c420085_g2	484.00	589.00	471.00	2956.00	2871.00	3611.00	8.989	8.898	10.953	28.968	38.844	26.968	9.52	30.50	1.67	2.10e-51	1.37e-49	yes	up
c419437_g1	278.00	298.00	272.00	1952.00	1683.00	2349.00	27.236	25.358	20.521	35.055	40.269	33.109	24.59	35.49	0.53	2.12e-51	1.38e-49	no	up
c409359_g1	1602.00	1892.00	1395.00	5639.00	3966.00	8015.00	20.167	19.358	19.704	33.030	31.295	35.680	19.72	33.74	0.77	2.41e-51	1.57e-49	no	up
c417251_g2	2363.00	2514.00	2082.00	8913.00	6341.00	10510.00	38.519	31.998	40.043	89.435	85.998	77.031	36.43	83.33	1.19	2.48e-51	1.61e-49	yes	up
c407944_g2	602.00	770.00	505.00	2861.00	2034.00	3453.00	14.303	14.943	13.121	28.508	28.061	26.968	14.21	27.75	0.96	2.67e-51	1.73e-49	no	up
c406925_g4	807.00	819.00	477.00	5.00	0.00	1.00	21.232	17.606	14.244	0.059	0.000	0.006	17.83	0.02	-7.20	2.75e-51	1.78e-49	yes	down
c409189_g6	287.00	329.00	267.00	1694.00	1505.00	2462.00	17.592	16.516	18.126	51.435	62.877	57.686	17.33	56.85	1.71	2.86e-51	1.85e-49	yes	up
c409062_g8	672.00	809.00	664.00	3030.00	2425.00	4190.00	30.830	30.492	35.287	66.113	72.033	69.975	31.98	69.18	1.11	2.96e-51	1.91e-49	yes	up
c419957_g2	1016.00	1219.00	922.00	4125.00	3193.00	5103.00	26.031	25.684	25.163	46.052	50.376	43.851	25.65	46.16	0.85	3.17e-51	2.05e-49	no	up
c418070_g2	1015.00	1332.00	942.00	5488.00	3538.00	5403.00	22.168	23.706	23.324	56.431	49.888	42.730	23.09	49.03	1.08	3.24e-51	2.09e-49	yes	up
c414427_g1	391.00	708.00	376.00	2972.00	2840.00	4314.00	21.115	27.167	16.685	41.536	51.404	46.512	22.19	46.03	1.05	3.41e-51	2.19e-49	yes	up
c417772_g4	9513.00	10624.00	9471.00	47628.00	25817.00	61412.00	88.661	81.309	97.815	208.719	150.912	204.956	88.44	193.18	1.13	4.66e-51	3.00e-49	yes	up
c408664_g7	69.00	164.00	92.00	1338.00	1275.00	2281.00	4.108	7.977	6.651	37.592	49.705	49.361	6.33	45.52	2.83	5.60e-51	3.60e-49	yes	up
c398447_g2	1938.00	2429.00	1864.00	7421.00	5688.00	9536.00	41.036	41.031	43.539	69.091	72.248	68.679	41.75	69.68	0.74	5.78e-51	3.71e-49	no	up
c363933_g1	1321.00	1482.00	976.00	25.00	5.00	35.00	13.589	12.415	11.237	0.118	0.033	0.129	12.46	0.10	-5.96	5.93e-51	3.80e-49	yes	down
c420702_g3	30.00	40.00	15.00	666.00	557.00	1189.00	2.294	2.528	1.362	23.979	27.527	33.296	2.12	28.80	3.70	7.16e-51	4.58e-49	yes	up
c391035_g1	1646.00	1958.00	1438.00	5744.00	4025.00	7976.00	33.510	32.515	32.722	54.400	52.399	58.453	32.90	55.64	0.76	7.21e-51	4.61e-49	no	up
c414922_g1	1102.00	1343.00	1086.00	4492.00	3209.00	5877.00	25.598	26.099	29.340	49.490	47.981	49.760	26.86	49.24	0.87	7.40e-51	4.73e-49	no	up
c415239_g3	136.00	177.00	123.00	1155.00	879.00	1691.00	6.016	6.427	6.277	24.025	25.080	27.239	6.25	25.65	2.02	8.76e-51	5.59e-49	yes	up
c371969_g1	2.00	1.00	5.00	792.00	313.00	1462.00	0.023	0.011	0.057	3.806	2.063	5.413	0.03	4.07	5.02	9.01e-51	5.74e-49	yes	up
c386629_g1	4094.00	4453.00	3208.00	529.00	386.00	715.00	265.574	238.086	244.776	16.144	16.165	16.941	248.99	16.49	-3.91	9.85e-51	6.27e-49	yes	down
c398041_g3	803.00	973.00	702.00	3164.00	2466.00	4357.00	31.567	31.346	31.689	58.429	62.447	62.255	31.52	61.02	0.95	1.10e-50	7.01e-49	no	up
c246685_g1	922.00	886.00	737.00	8.00	7.00	22.00	93.519	74.669	91.062	0.381	0.462	0.818	85.53	0.59	-6.96	1.14e-50	7.27e-49	yes	down
c418364_g1	658.00	742.00	640.00	2922.00	2613.00	4449.00	23.854	21.897	27.161	50.436	62.154	59.413	24.04	57.08	1.24	1.20e-50	7.61e-49	yes	up
c419343_g6	1291.00	1707.00	1040.00	4965.00	3505.00	7063.00	40.778	44.873	37.081	73.160	72.293	80.672	41.30	76.14	0.88	1.32e-50	8.35e-49	no	up
c420777_g1	666.00	823.00	554.00	2801.00	2107.00	4533.00	17.580	15.999	16.798	41.332	42.775	52.924	16.74	46.61	1.47	1.34e-50	8.51e-49	yes	up
c421239_g2	516.00	617.00	428.00	2671.00	1785.00	2933.00	14.268	14.673	13.745	30.493	30.404	30.738	14.27	30.58	1.09	1.60e-50	1.01e-48	yes	up
c415839_g10	88.00	132.00	84.00	1050.00	858.00	1339.00	5.911	7.359	6.617	33.385	37.530	33.341	6.67	34.37	2.35	1.61e-50	1.02e-48	yes	up
c414032_g1	40.00	66.00	42.00	807.00	550.00	1244.00	1.147	1.550	1.453	9.814	9.423	11.792	1.39	10.56	2.84	1.61e-50	1.02e-48	yes	up
c377504_g1	445.00	557.00	387.00	2223.00	1850.00	2838.00	18.294	18.774	18.296	42.930	48.996	42.420	18.48	44.18	1.25	1.61e-50	1.02e-48	yes	up
c343197_g1	333.00	417.00	270.00	1946.00	1555.00	2353.00	10.475	10.685	9.670	28.955	31.516	26.916	10.33	28.71	1.47	1.63e-50	1.02e-48	yes	up
c421776_g5	1715.00	1975.00	1549.00	6103.00	4658.00	7924.00	70.004	66.086	72.720	117.049	122.506	117.615	69.27	118.61	0.78	1.68e-50	1.05e-48	no	up
c408124_g3	119.00	157.00	104.00	1197.00	754.00	1484.00	1.908	1.932	1.748	9.689	7.900	10.091	1.87	9.43	2.27	1.78e-50	1.12e-48	yes	up
c415946_g1	13.00	7.00	21.00	883.00	458.00	1244.00	0.304	0.135	0.556	9.774	6.898	10.620	0.31	9.44	4.54	1.80e-50	1.13e-48	yes	up
c414345_g2	708.00	1006.00	632.00	3175.00	2401.00	4471.00	36.237	41.952	37.296	76.216	78.254	84.699	38.75	80.31	1.05	1.91e-50	1.20e-48	yes	up
c406148_g1	719.00	775.00	689.00	3967.00	2279.00	4277.00	36.342	31.582	40.395	93.261	74.324	79.196	35.66	82.71	1.21	2.04e-50	1.28e-48	yes	up
c416155_g5	219.00	276.00	196.00	1529.00	1040.00	2021.00	7.432	7.696	7.673	24.525	22.842	25.138	7.60	24.38	1.67	2.22e-50	1.39e-48	yes	up
c410049_g3	24.00	30.00	12.00	641.00	519.00	821.00	1.346	1.371	0.783	16.827	18.670	16.638	1.19	17.19	3.74	2.39e-50	1.49e-48	yes	up
c387789_g1	59.00	113.00	36.00	1128.00	938.00	1643.00	1.966	3.090	1.373	17.702	20.180	19.931	2.23	19.25	3.05	2.52e-50	1.57e-48	yes	up
c411465_g1	387.00	482.00	406.00	2157.00	1530.00	3109.00	12.301	12.145	12.678	30.184	28.569	34.320	12.35	31.55	1.35	2.71e-50	1.69e-48	yes	up
c409990_g2	942.00	1138.00	820.00	3544.00	2576.00	4970.00	12.418	12.797	12.292	22.342	22.985	25.267	12.53	23.74	0.92	3.37e-50	2.10e-48	no	up
c408950_g1	334.00	427.00	275.00	1870.00	1583.00	2456.00	17.170	18.280	16.685	45.730	52.439	46.474	17.46	47.66	1.44	3.37e-50	2.10e-48	yes	up
c407187_g4	1993.00	2501.00	1840.00	7003.00	5282.00	9946.00	67.277	67.175	71.324	114.196	115.211	122.016	68.40	117.77	0.78	3.38e-50	2.10e-48	no	up
c399427_g1	628.00	657.00	516.00	4.00	1.00	4.00	23.666	20.291	21.815	0.072	0.046	0.071	21.83	0.07	-7.05	3.48e-50	2.16e-48	yes	down
c417250_g3	2264.00	2940.00	2294.00	9316.00	6146.00	13011.00	27.143	29.964	30.838	51.915	49.933	57.106	29.29	53.64	0.87	3.81e-50	2.37e-48	no	up
c391913_g1	720.00	731.00	607.00	5.00	6.00	7.00	17.018	14.111	16.355	0.053	0.091	0.058	15.70	0.06	-6.59	4.78e-50	2.96e-48	yes	down
c402634_g1	3409.00	3641.00	3467.00	13782.00	9861.00	19257.00	116.143	101.701	135.486	217.764	216.685	237.195	116.10	225.76	0.96	4.93e-50	3.05e-48	no	up
c422596_g1	1071.00	668.00	831.00	4.00	3.00	9.00	27.658	14.089	24.335	0.046	0.052	0.084	21.46	0.06	-7.04	4.93e-50	3.05e-48	yes	down
c422536_g1	713.00	541.00	640.00	0.00	1.00	2.00	6.344	3.921	6.356	0.000	0.007	0.006	5.41	0.00	-5.72	6.76e-50	4.17e-48	yes	down
c392900_g1	42.00	84.00	47.00	897.00	637.00	1244.00	0.936	1.517	1.180	9.308	9.033	9.943	1.23	9.51	2.85	7.31e-50	4.51e-48	yes	up
c370580_g1	235.00	272.00	221.00	1693.00	1187.00	1917.00	4.120	3.887	4.358	13.955	13.393	12.173	4.10	13.06	1.65	8.08e-50	4.98e-48	yes	up
c410785_g4	1488.00	1559.00	1308.00	88.00	41.00	93.00	29.718	25.403	29.510	0.815	0.527	0.664	27.99	0.68	-5.17	8.61e-50	5.30e-48	yes	down
c396588_g1	60.00	42.00	58.00	935.00	682.00	1496.00	1.955	1.112	3.496	19.687	18.892	25.170	2.07	21.83	3.34	8.97e-50	5.52e-48	yes	up
c422270_g2	726.00	744.00	799.00	4149.00	2843.00	4996.00	18.189	15.033	22.609	42.575	39.924	38.258	18.23	40.10	1.13	1.06e-49	6.54e-48	yes	up
c417079_g1	2714.00	3081.00	2419.00	9379.00	6385.00	12286.00	52.693	48.907	53.096	83.335	78.983	84.847	51.34	82.93	0.69	1.07e-49	6.58e-48	no	up
c411668_g1	1060.00	681.00	1133.00	1.00	2.00	7.00	52.366	27.571	65.138	0.020	0.065	0.129	46.44	0.08	-8.04	1.20e-49	7.37e-48	yes	down
c396644_g1	98.00	259.00	121.00	2104.00	1628.00	4273.00	3.266	7.426	4.619	33.477	34.321	51.912	5.26	41.52	2.96	1.35e-49	8.26e-48	yes	up
c412875_g2	64.00	110.00	62.00	932.00	754.00	1342.00	2.622	3.764	2.894	18.931	21.215	20.588	3.14	20.19	2.65	1.41e-49	8.64e-48	yes	up
c399353_g1	148.00	151.00	133.00	1182.00	1025.00	2354.00	3.886	3.236	3.961	14.579	17.323	22.418	3.66	18.57	2.31	1.48e-49	9.07e-48	yes	up
c394905_g1	2513.00	2546.00	1841.00	200.00	136.00	187.00	194.200	165.304	181.965	8.979	5.310	4.137	179.53	6.04	-4.87	1.59e-49	9.69e-48	yes	down
c389828_g1	293.00	447.00	258.00	1888.00	1365.00	2741.00	8.661	9.550	7.639	24.380	23.896	28.308	8.71	25.93	1.56	1.59e-49	9.71e-48	yes	up
c414919_g3	1540.00	1925.00	1601.00	6718.00	5860.00	8741.00	36.471	37.245	42.949	74.783	89.233	75.046	38.62	78.38	1.02	1.87e-49	1.14e-47	yes	up
c398272_g1	25.00	17.00	23.00	725.00	581.00	785.00	0.854	0.472	0.897	11.608	12.755	9.717	0.72	11.08	3.77	1.91e-49	1.16e-47	yes	up
c420798_g2	447.00	536.00	440.00	2310.00	1557.00	3484.00	9.586	9.404	11.021	24.157	22.113	28.089	9.93	25.34	1.34	2.04e-49	1.24e-47	yes	up
c412477_g2	642.00	795.00	595.00	2783.00	2323.00	3805.00	35.710	52.592	38.590	78.412	83.356	77.179	43.06	79.08	0.88	2.16e-49	1.31e-47	no	up
c405333_g1	3531.00	3879.00	2503.00	264.00	244.00	281.00	131.066	117.947	106.486	4.601	5.837	3.789	118.96	4.55	-4.68	2.26e-49	1.37e-47	yes	down
c403589_g8	139.00	180.00	115.00	1217.00	1045.00	1505.00	4.670	4.966	4.427	19.181	22.555	18.256	4.71	19.60	2.03	2.30e-49	1.39e-47	yes	up
c396083_g10	374.00	500.00	409.00	2239.00	1513.00	3296.00	10.113	11.145	12.031	29.737	27.430	33.779	11.06	30.90	1.47	2.36e-49	1.43e-47	yes	up
c416001_g7	2.00	0.00	0.00	395.00	224.00	597.00	0.398	0.000	0.000	37.520	29.349	44.837	0.13	38.66	7.40	2.50e-49	1.51e-47	yes	up
c420486_g7	1079.00	1250.00	1145.00	4871.00	3455.00	7623.00	29.952	27.785	34.277	56.839	55.738	69.659	30.35	62.02	1.03	2.69e-49	1.63e-47	yes	up
c399189_g1	1892.00	2203.00	1711.00	7822.00	6633.00	9081.00	80.866	74.501	82.765	151.664	173.695	136.908	78.95	150.71	0.93	2.73e-49	1.65e-47	no	up
c368919_g1	310.00	437.00	201.00	2003.00	1486.00	2932.00	24.205	27.493	18.206	73.114	73.966	82.753	23.76	77.42	1.70	3.06e-49	1.85e-47	yes	up
c390740_g1	2433.00	2832.00	1924.00	8086.00	7065.00	11224.00	93.600	90.073	86.454	151.210	180.457	161.827	90.19	162.78	0.85	3.41e-49	2.05e-47	no	up
c404835_g1	421.00	523.00	286.00	2113.00	1505.00	2809.00	11.903	12.089	9.114	27.870	27.124	28.824	11.18	28.10	1.32	3.49e-49	2.10e-47	yes	up
c390323_g1	579.00	535.00	430.00	0.00	0.00	2.00	32.082	24.380	27.774	0.000	0.000	0.039	27.87	0.02	-7.91	3.53e-49	2.12e-47	yes	down
c411863_g1	1119.00	1352.00	1242.00	5781.00	3613.00	6899.00	19.464	19.257	24.187	48.405	41.629	46.880	20.74	46.12	1.15	3.81e-49	2.29e-47	yes	up
c402457_g1	169.00	215.00	164.00	1459.00	954.00	1650.00	8.603	9.595	10.056	38.322	32.336	31.556	9.40	34.00	1.84	3.95e-49	2.37e-47	yes	up
c408423_g1	13690.00	20121.00	9908.00	777.00	406.00	1519.00	496.315	597.860	412.610	13.357	9.560	20.073	511.60	15.30	-5.05	4.09e-49	2.45e-47	yes	down
c415519_g5	589.00	567.00	563.00	2929.00	2132.00	3732.00	16.375	13.415	17.184	38.940	37.504	37.607	15.46	38.03	1.29	4.38e-49	2.62e-47	yes	up
c406085_g1	720.00	719.00	735.00	5.00	6.00	10.00	20.588	17.572	23.869	0.066	0.124	0.122	20.36	0.10	-6.65	4.75e-49	2.84e-47	yes	down
c372608_g1	6.00	6.00	5.00	417.00	320.00	595.00	0.386	0.326	0.465	13.534	14.701	15.047	0.39	14.46	4.91	4.75e-49	2.84e-47	yes	up
c403498_g9	193.00	281.00	222.00	1571.00	1239.00	2120.00	5.279	6.280	6.889	20.167	21.801	21.020	6.13	20.92	1.76	5.04e-49	3.01e-47	yes	up
c399619_g3	15.00	85.00	10.00	5472.00	3994.00	11226.00	0.480	2.573	0.409	91.920	92.799	147.205	1.27	115.63	6.40	5.72e-49	3.41e-47	yes	up
c407825_g1	516.00	939.00	461.00	0.00	2.00	0.00	18.271	27.650	18.467	0.000	0.046	0.000	21.95	0.01	-7.63	9.13e-49	5.44e-47	yes	down
c420595_g1	526.00	582.00	495.00	2329.00	1875.00	3600.00	25.820	23.470	28.171	53.749	59.350	64.368	25.58	59.61	1.22	1.08e-48	6.44e-47	yes	up
c412670_g5	2882.00	5943.00	3381.00	250.00	189.00	421.00	71.643	120.565	95.068	2.919	3.026	3.783	97.26	3.31	-4.83	1.11e-48	6.59e-47	yes	down
c415405_g1	438.00	491.00	398.00	2040.00	1593.00	2761.00	13.296	12.460	13.927	28.751	30.527	29.771	13.15	29.61	1.16	1.15e-48	6.84e-47	yes	up
c368451_g1	6.00	6.00	5.00	404.00	314.00	621.00	0.164	0.146	0.170	5.666	6.007	6.695	0.16	6.19	4.60	1.49e-48	8.86e-47	yes	up
c413211_g3	1065.00	1219.00	873.00	3815.00	2684.00	4839.00	38.847	36.694	36.184	60.500	58.536	59.768	37.25	59.72	0.68	1.72e-48	1.02e-46	no	up
c392200_g2	388.00	484.00	341.00	1944.00	1843.00	2788.00	6.636	6.719	6.560	15.625	20.271	17.257	6.65	17.44	1.38	1.74e-48	1.03e-46	yes	up
c413734_g1	635.00	680.00	498.00	2.00	4.00	2.00	23.233	20.572	21.100	0.033	0.091	0.026	21.59	0.04	-7.23	1.97e-48	1.17e-46	yes	down
c404961_g2	1908.00	2053.00	1393.00	149.00	89.00	189.00	45.097	39.761	40.043	1.656	1.367	1.559	41.59	1.55	-4.66	2.07e-48	1.22e-46	yes	down
c415190_g2	1224.00	627.00	497.00	0.00	0.00	0.00	127.298	56.974	65.921	0.000	0.000	0.000	82.54	0.00	-9.69	2.11e-48	1.25e-46	yes	down
c405607_g5	379.00	492.00	408.00	2153.00	1511.00	2846.00	11.061	11.494	13.098	28.094	26.798	28.856	11.81	28.11	1.24	2.48e-48	1.46e-46	yes	up
c420661_g1	885.00	584.00	727.00	2.00	2.00	6.00	46.947	25.302	45.241	0.046	0.065	0.110	38.09	0.08	-7.75	2.72e-48	1.60e-46	yes	down
c421342_g4	1342.00	1408.00	906.00	4622.00	3297.00	7231.00	43.622	37.795	33.959	82.349	78.541	101.350	38.60	89.51	1.21	2.74e-48	1.61e-46	yes	up
c419478_g1	2531.00	2683.00	1799.00	230.00	172.00	294.00	57.738	47.986	50.985	4.207	2.753	2.797	52.04	3.26	-3.96	2.84e-48	1.67e-46	yes	down
c381285_g1	1317.00	1713.00	1185.00	4751.00	3470.00	6751.00	61.636	65.827	64.423	104.744	104.688	115.140	64.05	109.15	0.77	4.94e-48	2.90e-46	no	up
c407403_g1	2641.00	2894.00	1915.00	260.00	190.00	375.00	79.450	67.883	64.548	4.010	3.638	3.725	70.71	3.80	-4.18	5.31e-48	3.12e-46	yes	down
c406119_g3	283.00	385.00	311.00	1996.00	1342.00	2371.00	11.201	12.921	14.176	36.370	33.521	33.199	12.72	34.33	1.43	5.50e-48	3.23e-46	yes	up
c408420_g2	290.00	399.00	270.00	1907.00	1252.00	2231.00	4.576	5.134	4.790	14.126	12.703	12.740	4.85	13.19	1.42	5.54e-48	3.24e-46	yes	up
c417712_g2	809.00	1080.00	624.00	3228.00	2444.00	4680.00	26.920	29.459	23.665	50.305	52.373	56.520	26.97	53.45	0.98	6.11e-48	3.57e-46	no	up
c417783_g2	1356.00	1652.00	1098.00	4672.00	3356.00	6081.00	23.362	23.639	21.327	39.268	39.189	39.862	22.89	39.50	0.78	6.39e-48	3.73e-46	no	up
c397342_g3	624.00	711.00	588.00	2653.00	2224.00	3747.00	20.354	18.954	21.690	39.525	44.877	43.529	20.20	42.52	1.07	7.22e-48	4.22e-46	yes	up
c411208_g1	1287.00	1381.00	1226.00	4993.00	3417.00	7518.00	21.138	18.493	22.643	38.493	36.098	44.702	20.55	40.55	0.98	8.58e-48	5.00e-46	no	up
c415461_g1	1681.00	1706.00	1668.00	6891.00	4959.00	8637.00	40.708	32.706	46.706	64.707	63.885	62.609	39.33	63.62	0.69	8.60e-48	5.01e-46	no	up
c416332_g7	735.00	800.00	647.00	3021.00	2061.00	3791.00	13.308	11.819	13.200	25.675	24.000	24.854	12.70	24.92	0.97	8.98e-48	5.22e-46	no	up
c421370_g1	737.00	508.00	664.00	1.00	1.00	2.00	19.020	10.707	19.431	0.013	0.020	0.019	15.92	0.02	-7.09	1.36e-47	7.91e-46	yes	down
c398718_g3	938.00	887.00	473.00	3.00	4.00	10.00	43.014	32.313	25.027	0.059	0.137	0.238	33.73	0.15	-7.06	1.66e-47	9.63e-46	yes	down
c407090_g1	21752.00	29524.00	15952.00	3367.00	2489.00	4004.00	573.740	623.667	473.514	44.514	43.927	40.674	564.35	42.74	-3.72	1.74e-47	1.01e-45	yes	down
c399879_g4	471.00	747.00	392.00	2655.00	2474.00	3917.00	15.555	19.796	14.721	40.215	51.957	47.253	16.96	46.04	1.44	2.30e-47	1.33e-45	yes	up
c421348_g2	2643.00	3125.00	2728.00	11126.00	7632.00	12808.00	56.345	55.626	66.636	111.659	107.513	101.092	59.01	106.17	0.85	2.44e-47	1.41e-45	no	up
c413902_g5	78.00	96.00	35.00	970.00	795.00	1509.00	1.884	1.854	1.010	11.109	12.267	13.358	1.62	12.34	2.85	2.48e-47	1.43e-45	yes	up
c418391_g3	454.00	662.00	353.00	0.00	0.00	0.00	20.928	25.099	18.841	0.000	0.000	0.000	21.94	0.00	-7.78	2.51e-47	1.45e-45	yes	down
c413234_g5	515.00	711.00	561.00	2684.00	1927.00	3602.00	14.818	16.729	18.364	36.278	35.707	37.620	16.57	36.71	1.14	2.96e-47	1.71e-45	yes	up
c416848_g1	2767.00	3680.00	1986.00	215.00	205.00	324.00	208.971	232.075	182.021	8.407	10.900	9.395	210.19	9.43	-4.46	3.39e-47	1.95e-45	yes	down
c417549_g1	1014.00	1221.00	394.00	2.00	2.00	2.00	69.758	69.703	31.848	0.066	0.085	0.052	58.88	0.06	-8.48	3.61e-47	2.08e-45	yes	down
c400663_g3	58.00	108.00	34.00	1146.00	785.00	1407.00	1.662	2.539	1.112	15.460	14.512	14.660	1.84	14.89	2.95	3.96e-47	2.28e-45	yes	up
c391145_g1	640.00	565.00	537.00	2.00	2.00	5.00	43.447	31.829	41.700	0.072	0.078	0.142	38.46	0.10	-7.57	4.08e-47	2.35e-45	yes	down
c380224_g1	531.00	591.00	349.00	0.00	1.00	0.00	32.843	29.919	25.424	0.000	0.033	0.000	29.59	0.01	-8.10	4.09e-47	2.35e-45	yes	down
c419334_g2	697.00	869.00	613.00	2861.00	1952.00	4181.00	12.430	12.752	12.372	23.959	22.529	27.219	12.54	25.00	0.99	4.10e-47	2.35e-45	no	up
c375033_g2	694.00	493.00	599.00	0.00	1.00	2.00	22.566	13.112	22.223	0.000	0.020	0.026	18.81	0.02	-7.35	5.23e-47	3.00e-45	yes	down
c409260_g1	1445.00	1892.00	1167.00	5036.00	3780.00	6869.00	61.963	66.277	58.532	102.608	103.094	107.388	62.65	104.76	0.74	6.72e-47	3.85e-45	no	up
c414683_g7	75.00	69.00	65.00	1257.00	555.00	1708.00	1.697	1.270	1.657	13.324	8.063	13.977	1.52	12.33	2.94	7.07e-47	4.05e-45	yes	up
c402271_g2	648.00	478.00	520.00	1.00	1.00	0.00	48.562	29.425	46.149	0.033	0.046	0.000	40.47	0.02	-8.38	7.25e-47	4.14e-45	yes	down
c629066_g1	3298.00	3567.00	2005.00	283.00	216.00	425.00	163.078	144.878	114.942	6.580	6.885	7.655	142.26	7.11	-4.30	7.81e-47	4.46e-45	yes	down
c420147_g1	1314.00	862.00	1120.00	4.00	10.00	18.00	57.551	30.594	55.967	0.092	0.286	0.322	46.68	0.24	-7.12	8.45e-47	4.82e-45	yes	down
c419700_g1	514.00	540.00	468.00	0.00	2.00	0.00	8.872	7.606	9.103	0.000	0.020	0.000	8.45	0.00	-6.35	8.62e-47	4.91e-45	yes	down
c401508_g1	360.00	397.00	368.00	2304.00	2456.00	3075.00	38.473	32.672	48.374	105.809	157.127	110.359	39.07	120.12	1.62	9.53e-47	5.43e-45	yes	up
c412988_g4	122.00	136.00	92.00	946.00	770.00	1581.00	6.730	6.280	5.686	24.880	27.404	32.445	6.26	28.70	2.18	1.37e-46	7.82e-45	yes	up
c380904_g1	52.00	56.00	24.00	794.00	553.00	1020.00	1.966	1.730	1.044	14.086	13.451	13.996	1.61	13.89	3.03	1.51e-46	8.57e-45	yes	up
c375356_g1	190.00	230.00	145.00	1237.00	1047.00	1696.00	9.633	10.303	8.819	30.013	33.267	30.222	9.66	30.89	1.67	1.51e-46	8.60e-45	yes	up
c400013_g4	148.00	223.00	195.00	1531.00	1018.00	2190.00	3.757	4.640	5.630	18.300	16.673	20.215	4.63	18.72	1.99	1.52e-46	8.64e-45	yes	up
c388629_g2	556.00	630.00	463.00	2265.00	1584.00	3214.00	12.875	11.909	12.133	24.617	23.597	26.968	12.29	25.37	1.04	1.57e-46	8.92e-45	yes	up
c396457_g1	3475.00	3635.00	2314.00	273.00	176.00	482.00	221.881	191.841	176.187	8.124	7.315	11.232	197.19	9.25	-4.40	1.58e-46	8.95e-45	yes	down
c397771_g6	624.00	663.00	306.00	0.00	0.00	0.00	15.520	13.460	8.626	0.000	0.000	0.000	12.75	0.00	-7.01	1.75e-46	9.89e-45	yes	down
c381934_g2	343.00	428.00	334.00	2060.00	1702.00	2331.00	10.897	11.224	12.258	31.091	34.972	26.903	11.41	30.25	1.40	1.80e-46	1.02e-44	yes	up
c404942_g1	17.00	32.00	20.00	646.00	422.00	737.00	0.328	0.562	0.556	8.394	8.017	7.707	0.48	8.01	3.80	1.84e-46	1.04e-44	yes	up
c417400_g3	1814.00	2325.00	1714.00	6319.00	5457.00	9062.00	31.192	33.537	32.858	49.062	57.365	54.831	32.58	53.52	0.71	2.22e-46	1.25e-44	no	up
c409113_g2	2091.00	3430.00	1059.00	44.00	14.00	53.00	86.110	115.813	50.179	0.855	0.371	0.793	87.31	0.71	-6.75	2.55e-46	1.44e-44	yes	down
c407048_g1	471.00	570.00	414.00	2323.00	1415.00	2802.00	10.113	9.887	9.977	23.263	19.302	21.761	9.99	21.67	1.11	3.05e-46	1.72e-44	yes	up
c408044_g1	53.00	71.00	62.00	842.00	588.00	1054.00	1.287	1.416	1.714	9.630	9.221	9.311	1.46	9.40	2.61	3.17e-46	1.78e-44	yes	up
c409721_g1	3933.00	5048.00	3073.00	592.00	340.00	732.00	102.976	108.004	90.903	7.125	5.642	6.901	101.46	6.67	-3.91	3.25e-46	1.83e-44	yes	down
c403701_g2	3492.00	3572.00	2701.00	10328.00	8969.00	15198.00	88.123	73.478	76.965	122.544	145.426	139.666	79.27	135.34	0.77	3.60e-46	2.02e-44	no	up
c418727_g1	839.00	886.00	602.00	3365.00	2201.00	5669.00	20.342	17.527	16.526	38.315	34.302	49.786	18.16	42.22	1.21	3.67e-46	2.06e-44	yes	up
c410738_g7	559.00	731.00	569.00	2545.00	1989.00	3490.00	10.475	10.820	11.441	22.428	23.532	23.785	10.88	23.27	1.09	3.88e-46	2.17e-44	yes	up
c410680_g2	193.00	271.00	135.00	1436.00	971.00	1999.00	5.887	6.707	4.540	20.015	18.664	21.600	5.82	20.36	1.79	4.13e-46	2.31e-44	yes	up
c404881_g2	30.00	15.00	24.00	2153.00	2792.00	1413.00	2.669	1.101	2.565	90.040	160.348	46.042	2.03	88.30	5.37	4.22e-46	2.36e-44	yes	up
c356130_g2	473.00	533.00	421.00	2.00	0.00	1.00	46.712	43.716	50.519	0.092	0.000	0.039	46.64	0.05	-8.31	4.67e-46	2.61e-44	yes	down
c405754_g3	788.00	993.00	676.00	3395.00	2216.00	3820.00	83.394	87.410	87.532	169.319	151.856	148.790	86.13	156.38	0.86	4.71e-46	2.63e-44	no	up
c402863_g1	2937.00	2951.00	3013.00	12410.00	8843.00	15100.00	46.209	37.683	53.765	92.623	89.981	85.911	45.08	89.13	0.98	4.93e-46	2.75e-44	no	up
c407676_g2	528.00	587.00	459.00	2103.00	1730.00	3208.00	25.797	23.549	25.992	48.188	54.365	56.887	24.98	53.38	1.09	6.78e-46	3.78e-44	yes	up
c383153_g1	1075.00	1408.00	1111.00	4423.00	3906.00	6067.00	42.499	45.615	50.451	82.152	99.482	87.193	45.98	88.48	0.94	7.85e-46	4.37e-44	no	up
c418784_g2	1037.00	689.00	813.00	8.00	9.00	12.00	77.179	44.121	76.136	0.296	0.247	0.238	64.10	0.26	-7.48	8.44e-46	4.69e-44	yes	down
c414629_g2	1246.00	595.00	505.00	0.00	0.00	1.00	110.385	44.480	53.867	0.000	0.000	0.032	68.73	0.01	-9.24	8.93e-46	4.96e-44	yes	down
c398713_g1	2236.00	5584.00	656.00	0.00	0.00	0.00	10.475	21.280	3.416	0.000	0.000	0.000	12.63	0.00	-6.99	9.02e-46	5.00e-44	yes	down
c421582_g1	457.00	624.00	343.00	1.00	0.00	0.00	13.870	15.505	11.781	0.020	0.000	0.000	13.90	0.01	-7.04	9.12e-46	5.05e-44	yes	down
c411278_g3	4763.00	6074.00	4207.00	15317.00	10714.00	21256.00	131.300	142.744	131.922	203.152	191.032	211.561	135.90	203.80	0.58	9.76e-46	5.40e-44	no	up
c394061_g1	2125.00	2809.00	1856.00	241.00	176.00	320.00	67.558	72.973	67.124	3.596	3.612	3.692	69.53	3.64	-4.22	1.01e-45	5.56e-44	yes	down
c418963_g2	2227.00	2312.00	2042.00	7395.00	5770.00	9961.00	48.374	41.143	50.360	77.465	81.014	78.880	46.15	78.92	0.77	1.14e-45	6.28e-44	no	up
c408135_g5	950.00	1136.00	753.00	3563.00	2421.00	4263.00	52.916	51.592	48.669	93.438	87.359	86.768	51.19	89.14	0.80	1.15e-45	6.36e-44	no	up
c402630_g3	672.00	703.00	555.00	2508.00	1973.00	3473.00	17.299	14.786	16.208	30.316	32.688	32.419	16.02	31.78	0.98	1.21e-45	6.66e-44	no	up
c401780_g2	265.00	327.00	217.00	1646.00	1263.00	1866.00	13.004	13.763	12.712	41.924	43.861	35.332	13.21	39.59	1.58	1.21e-45	6.66e-44	yes	up
c404111_g3	30.00	35.00	11.00	822.00	419.00	1034.00	2.271	2.135	0.965	28.666	20.304	28.218	1.84	26.46	3.77	1.23e-45	6.78e-44	yes	up
c364457_g1	736.00	567.00	359.00	1.00	0.00	1.00	11.154	7.000	6.106	0.007	0.000	0.006	8.10	0.00	-6.29	1.26e-45	6.93e-44	yes	down
c417774_g3	889.00	1735.00	710.00	6565.00	5078.00	10604.00	23.362	36.908	21.202	74.849	81.983	96.472	27.98	85.76	1.61	1.36e-45	7.50e-44	yes	up
c422111_g1	597.00	432.00	454.00	0.00	0.00	1.00	19.476	11.527	16.900	0.000	0.000	0.013	15.67	0.01	-7.22	1.46e-45	7.99e-44	yes	down
c403793_g3	14.00	7.00	10.00	438.00	400.00	763.00	0.667	0.315	0.522	10.096	12.443	13.771	0.49	12.22	4.39	1.66e-45	9.09e-44	yes	up
c421388_g3	19.00	24.00	5.00	768.00	462.00	1708.00	1.697	1.730	0.533	27.423	22.198	47.105	1.38	34.53	4.55	1.76e-45	9.66e-44	yes	up
c422598_g2	517.00	463.00	467.00	1.00	0.00	1.00	4.424	3.225	4.472	0.007	0.000	0.000	3.97	0.00	-5.32	1.94e-45	1.06e-43	yes	down
c411528_g1	710.00	946.00	621.00	2823.00	2057.00	4160.00	18.762	19.774	18.319	33.747	32.935	37.729	19.03	35.24	0.89	2.21e-45	1.21e-43	no	up
c422219_g1	13285.00	11932.00	11077.00	743.00	705.00	1790.00	335.672	245.198	323.046	7.816	9.898	14.473	297.08	11.15	-4.72	2.73e-45	1.49e-43	yes	down
c408884_g2	1116.00	1435.00	951.00	65.00	39.00	86.00	46.010	49.469	46.331	1.163	0.892	1.231	47.44	1.13	-5.28	2.73e-45	1.49e-43	yes	down
c397405_g1	144.00	145.00	138.00	1494.00	754.00	1690.00	2.552	2.281	2.906	12.588	8.766	11.129	2.55	11.05	2.07	3.18e-45	1.73e-43	yes	up
c413973_g4	864.00	1099.00	1093.00	4607.00	3750.00	6803.00	28.980	30.009	36.456	79.562	88.419	91.124	31.52	86.61	1.46	3.23e-45	1.76e-43	yes	up
c401683_g1	6447.00	7882.00	6242.00	21778.00	16345.00	27826.00	181.009	184.325	195.607	290.306	298.577	285.679	186.47	290.33	0.64	3.95e-45	2.15e-43	no	up
c362385_g1	46.00	56.00	60.00	926.00	632.00	976.00	4.015	4.045	6.299	38.072	35.681	31.253	4.68	34.60	2.86	4.07e-45	2.21e-43	yes	up
c417211_g1	398.00	405.00	425.00	2620.00	1854.00	2735.00	10.253	8.370	13.597	46.611	46.185	37.368	10.48	42.58	2.01	4.24e-45	2.30e-43	yes	up
c421867_g2	604.00	491.00	503.00	0.00	2.00	1.00	16.562	11.022	15.686	0.000	0.033	0.013	14.17	0.01	-6.97	4.35e-45	2.36e-43	yes	down
c399317_g1	643.00	583.00	480.00	5.00	3.00	5.00	15.462	11.449	13.075	0.059	0.046	0.045	13.23	0.05	-6.47	4.60e-45	2.49e-43	yes	down
c416724_g1	3445.00	3870.00	3207.00	11724.00	7608.00	15069.00	42.838	39.357	42.461	68.335	65.623	69.073	41.38	67.99	0.71	4.76e-45	2.58e-43	no	up
c397866_g2	540.00	620.00	453.00	2574.00	1456.00	3199.00	13.999	13.134	13.314	31.328	24.287	30.067	13.47	29.09	1.11	5.24e-45	2.83e-43	yes	up
c416048_g1	822.00	911.00	744.00	3304.00	2069.00	4712.00	13.811	13.112	13.722	26.799	23.154	30.873	13.52	27.65	1.03	5.24e-45	2.83e-43	yes	up
c417848_g9	37.00	58.00	48.00	906.00	500.00	971.00	3.429	4.606	5.414	39.538	30.195	33.405	4.45	34.68	2.93	5.92e-45	3.20e-43	yes	up
c418331_g1	859.00	1032.00	664.00	2945.00	2460.00	4503.00	12.664	13.381	10.226	11.746	13.581	14.434	12.24	13.33	0.12	5.96e-45	3.22e-43	no	up
c408262_g2	2317.00	2720.00	3262.00	174.00	107.00	259.00	28.418	27.627	43.755	0.986	0.905	1.205	32.50	1.06	-4.81	6.08e-45	3.28e-43	yes	down
c401585_g2	609.00	788.00	573.00	2582.00	1830.00	3375.00	19.359	20.403	20.907	38.407	37.627	39.037	20.21	38.49	0.93	6.70e-45	3.61e-43	no	up
c410643_g3	2643.00	3064.00	2366.00	8740.00	5704.00	12483.00	46.595	43.930	45.809	71.549	64.679	79.750	45.34	73.38	0.69	6.84e-45	3.68e-43	no	up
c413853_g2	831.00	697.00	724.00	11.00	10.00	16.00	25.750	17.707	25.719	0.171	0.208	0.180	22.63	0.18	-6.32	7.32e-45	3.94e-43	yes	down
c419695_g3	731.00	466.00	730.00	0.00	1.00	1.00	33.580	17.572	38.749	0.000	0.033	0.019	28.87	0.02	-7.96	7.63e-45	4.10e-43	yes	down
c398974_g3	1192.00	1411.00	1039.00	4016.00	2847.00	5231.00	19.020	18.482	18.898	29.961	28.783	29.584	18.78	29.52	0.65	9.44e-45	5.07e-43	no	up
c414108_g3	2176.00	2421.00	1830.00	176.00	71.00	218.00	58.101	52.839	55.479	2.209	1.223	2.114	55.32	1.93	-4.77	1.05e-44	5.65e-43	yes	down
c347689_g1	9.00	2.00	6.00	499.00	282.00	604.00	0.140	0.022	0.102	3.681	2.850	3.441	0.08	3.38	4.24	1.11e-44	5.95e-43	yes	up
c385009_g1	2332.00	2895.00	2406.00	8722.00	5834.00	12321.00	67.944	68.996	81.278	122.682	105.599	128.267	72.17	120.94	0.74	1.12e-44	5.98e-43	no	up
c415841_g3	461.00	422.00	373.00	0.00	0.00	0.00	34.727	22.897	25.674	0.000	0.000	0.000	27.56	0.00	-8.11	1.16e-44	6.18e-43	yes	down
c410409_g4	1768.00	2171.00	1605.00	5810.00	4755.00	7719.00	71.268	71.703	75.013	111.876	127.738	114.760	72.51	116.93	0.69	1.28e-44	6.85e-43	no	up
c421173_g1	528.00	399.00	457.00	0.00	0.00	0.00	10.487	6.460	10.238	0.000	0.000	0.000	8.86	0.00	-6.49	1.31e-44	7.01e-43	yes	down
c416218_g2	100.00	139.00	96.00	1015.00	647.00	1467.00	2.633	2.921	1.964	20.390	17.004	21.864	2.55	20.20	2.94	1.38e-44	7.34e-43	yes	up
c416806_g6	1441.00	1758.00	1361.00	5146.00	4120.00	6478.00	68.319	68.434	74.661	114.670	125.916	111.815	70.18	116.17	0.73	1.41e-44	7.52e-43	no	up
c421898_g2	19.00	30.00	16.00	892.00	436.00	682.00	0.808	1.258	12.905	18.734	12.586	11.225	4.45	14.06	1.64	1.64e-44	8.71e-43	yes	up
c394000_g1	503.00	410.00	402.00	2292.00	1756.00	2932.00	15.450	11.123	15.130	34.253	36.013	33.657	13.69	34.42	1.32	1.67e-44	8.89e-43	yes	up
c408822_g3	733.00	790.00	643.00	2715.00	2049.00	3738.00	23.432	20.662	23.449	40.767	42.176	43.381	22.37	42.22	0.91	1.82e-44	9.70e-43	no	up
c388635_g1	1527.00	2153.00	964.00	52.00	35.00	103.00	32.562	37.402	23.177	0.546	0.514	0.844	31.75	0.66	-5.38	1.98e-44	1.05e-42	yes	down
c417928_g2	324.00	358.00	435.00	2558.00	2447.00	3729.00	15.696	14.359	24.437	59.547	78.534	67.822	17.68	67.64	1.93	2.01e-44	1.07e-42	yes	up
c404352_g1	346.00	607.00	382.00	0.00	0.00	0.00	6.625	9.460	8.252	0.000	0.000	0.000	8.19	0.00	-6.37	2.49e-44	1.32e-42	yes	down
c396906_g2	1016.00	1122.00	832.00	3415.00	2644.00	4388.00	37.279	33.717	34.981	58.870	62.493	58.504	35.24	59.59	0.76	3.00e-44	1.59e-42	no	up
c415441_g1	3190.00	3635.00	2610.00	481.00	311.00	602.00	32.936	31.065	29.034	2.248	2.148	2.165	31.10	2.19	-3.77	3.29e-44	1.74e-42	yes	down
c409390_g3	1356.00	1764.00	1109.00	45.00	54.00	50.00	47.672	51.042	44.072	0.703	1.230	0.619	47.94	0.79	-5.75	3.47e-44	1.83e-42	yes	down
c366205_g1	746.00	705.00	566.00	6.00	9.00	11.00	61.366	48.143	56.103	0.237	0.488	0.335	54.75	0.34	-6.96	3.63e-44	1.91e-42	yes	down
c408114_g4	333.00	515.00	242.00	1897.00	1584.00	3191.00	18.680	23.639	15.811	50.088	57.020	65.625	19.78	58.36	1.56	3.66e-44	1.93e-42	yes	up
c372094_g1	837.00	924.00	468.00	10.00	8.00	15.00	48.550	44.087	31.689	0.276	0.299	0.322	42.00	0.30	-6.71	3.73e-44	1.97e-42	yes	down
c396644_g2	1406.00	1552.00	1237.00	4690.00	3665.00	5908.00	37.478	33.919	37.478	58.469	63.300	57.254	36.10	59.12	0.71	3.93e-44	2.07e-42	no	up
c375698_g1	634.00	585.00	316.00	0.00	1.00	0.00	59.529	45.727	36.945	0.000	0.059	0.000	47.73	0.01	-8.71	4.19e-44	2.20e-42	yes	down
c392168_g10	1786.00	2009.00	1658.00	6123.00	4941.00	7627.00	88.708	81.815	93.479	141.981	157.361	134.530	87.41	142.52	0.70	4.46e-44	2.34e-42	no	up
c396893_g1	60.00	133.00	74.00	995.00	1200.00	1952.00	1.814	3.674	2.735	17.077	28.198	26.188	2.80	23.63	3.03	4.50e-44	2.36e-42	yes	up
c420869_g2	1002.00	1093.00	661.00	34.00	21.00	34.00	96.726	87.826	77.374	1.584	1.321	1.186	87.75	1.35	-5.92	4.55e-44	2.39e-42	yes	down
c410979_g1	421.00	476.00	358.00	1780.00	1502.00	2582.00	17.603	16.392	17.263	35.443	40.953	39.714	17.04	38.59	1.17	5.35e-44	2.80e-42	yes	up
c407883_g3	722.00	826.00	833.00	3662.00	3502.00	5223.00	21.700	19.976	27.899	51.554	67.354	56.546	22.81	57.49	1.33	5.36e-44	2.80e-42	yes	up
c413532_g1	359.00	500.00	326.00	1746.00	1507.00	2605.00	7.830	8.752	8.433	17.301	19.946	20.311	8.36	19.22	1.19	5.36e-44	2.80e-42	yes	up
c403637_g1	7670.00	8922.00	7361.00	24703.00	17348.00	34149.00	210.317	198.246	231.269	322.396	307.401	340.684	211.65	326.55	0.63	6.22e-44	3.25e-42	no	up
c418705_g3	9992.00	12541.00	7354.00	1062.00	939.00	2060.00	387.616	395.750	324.465	19.207	23.252	28.766	372.68	24.25	-3.94	6.44e-44	3.36e-42	yes	down
c416161_g1	355.00	432.00	271.00	1703.00	1300.00	2249.00	10.148	10.202	8.921	23.683	24.644	23.881	9.82	24.00	1.28	6.44e-44	3.36e-42	yes	up
c371683_g3	977.00	1232.00	936.00	3567.00	3150.00	5080.00	65.931	68.411	73.617	112.080	136.296	124.832	69.09	123.34	0.84	6.71e-44	3.50e-42	no	up
c388268_g1	1214.00	1473.00	781.00	4823.00	3041.00	5658.00	27.388	27.380	20.351	51.869	45.430	47.073	25.37	48.28	0.93	6.78e-44	3.53e-42	no	up
c421919_g2	2696.00	2966.00	2644.00	9584.00	6777.00	11791.00	44.816	40.200	49.441	74.777	72.456	70.954	44.36	72.59	0.71	7.27e-44	3.78e-42	no	up
c403569_g1	7961.00	9105.00	6386.00	1532.00	1023.00	1776.00	116.026	108.162	104.500	10.478	9.586	9.369	109.69	9.79	-3.47	8.20e-44	4.26e-42	yes	down
c410304_g1	1150.00	1242.00	830.00	4020.00	2473.00	5701.00	26.323	23.302	21.531	43.449	36.195	47.472	23.78	43.41	0.87	9.33e-44	4.85e-42	no	up
c382251_g2	492.00	598.00	421.00	2018.00	1743.00	2803.00	12.992	12.426	12.735	25.221	29.733	26.903	12.70	27.02	1.08	9.42e-44	4.89e-42	yes	up
c414123_g6	10411.00	11471.00	9536.00	31264.00	24973.00	44730.00	224.971	201.841	233.380	319.866	346.154	350.015	218.44	339.02	0.63	9.99e-44	5.18e-42	no	up
c408372_g5	1738.00	2057.00	1614.00	5582.00	4710.00	7791.00	36.342	34.953	39.249	56.503	61.393	59.523	36.64	58.97	0.69	1.01e-43	5.25e-42	no	up
c404038_g1	1223.00	1272.00	1135.00	51.00	36.00	96.00	38.882	35.076	39.669	0.710	0.716	1.192	37.64	0.92	-5.21	1.02e-43	5.28e-42	yes	down
c375537_g1	2278.00	2619.00	2195.00	8202.00	6786.00	10026.00	84.237	79.714	93.388	141.692	161.298	134.704	85.11	143.45	0.75	1.11e-43	5.72e-42	no	up
c422512_g1	972.00	421.00	786.00	0.00	0.00	0.00	12.875	4.539	11.668	0.000	0.000	0.000	9.31	0.00	-6.56	1.13e-43	5.86e-42	yes	down
c422095_g1	1202.00	677.00	884.00	0.00	6.00	6.00	24.790	10.527	20.930	0.000	0.046	0.026	18.17	0.02	-7.22	1.15e-43	5.95e-42	yes	down
c395550_g1	4203.00	6086.00	2486.00	316.00	139.00	239.00	115.897	137.182	77.884	4.095	2.466	2.391	113.24	2.98	-5.20	1.20e-43	6.21e-42	yes	down
c386898_g1	397.00	504.00	335.00	1796.00	1291.00	2680.00	30.537	32.043	30.850	65.647	64.165	76.084	31.21	69.73	1.16	1.33e-43	6.84e-42	yes	up
c412855_g1	1265.00	1370.00	1107.00	4044.00	2968.00	5527.00	30.513	26.830	30.713	44.553	44.642	46.873	29.15	45.56	0.64	1.33e-43	6.84e-42	no	up
c383294_g1	260.00	269.00	224.00	1361.00	1173.00	2064.00	11.365	9.696	11.203	28.317	33.553	33.618	10.67	31.83	1.57	1.41e-43	7.24e-42	yes	up
c408431_g1	2683.00	3697.00	2241.00	135.00	168.00	157.00	55.865	62.816	53.561	1.545	2.740	1.308	57.89	1.73	-4.98	1.64e-43	8.44e-42	yes	down
c410926_g1	938.00	875.00	908.00	23.00	22.00	34.00	20.998	15.999	23.279	0.243	0.306	0.284	19.72	0.28	-5.72	1.76e-43	9.01e-42	yes	down
c405199_g1	751.00	552.00	514.00	5.00	4.00	5.00	55.362	34.526	44.027	0.151	0.169	0.200	44.06	0.18	-7.32	1.79e-43	9.16e-42	yes	down
c415273_g1	18085.00	19258.00	15443.00	2998.00	2458.00	4174.00	480.327	418.523	464.582	40.307	45.846	40.603	451.93	41.77	-3.43	1.80e-43	9.22e-42	yes	down
c416821_g2	831.00	1370.00	339.00	0.00	1.00	0.00	26.206	34.672	12.099	0.000	0.052	0.000	25.44	0.01	-7.83	1.87e-43	9.56e-42	yes	down
c393747_g2	893.00	1253.00	991.00	4178.00	3714.00	5330.00	47.040	54.716	60.768	103.140	126.170	102.439	53.94	108.40	1.01	1.87e-43	9.56e-42	yes	up
c414136_g1	205.00	220.00	216.00	1337.00	1125.00	2004.00	6.871	5.752	8.217	20.653	23.616	24.584	6.82	23.04	1.74	2.17e-43	1.11e-41	yes	up
c404072_g4	47931.00	64825.00	69329.00	6459.00	4230.00	9354.00	2317.714	2575.878	3890.422	146.990	132.007	164.630	2867.74	150.87	-4.25	2.19e-43	1.12e-41	yes	down
c417104_g2	1306.00	1620.00	1061.00	4597.00	2855.00	6458.00	20.869	21.178	19.125	34.398	29.213	37.246	20.49	34.36	0.74	2.40e-43	1.22e-41	no	up
c394267_g9	1756.00	2323.00	1541.00	5648.00	4997.00	8864.00	136.860	149.664	143.045	207.188	251.650	252.957	143.58	237.37	0.72	2.48e-43	1.26e-41	no	up
c405621_g3	5055.00	5068.00	3013.00	239.00	122.00	481.00	181.454	144.114	122.479	3.826	2.629	6.740	150.14	4.78	-4.95	2.64e-43	1.35e-41	yes	down
c404700_g2	1736.00	1888.00	1832.00	7364.00	5214.00	8383.00	31.485	27.762	37.013	61.558	58.029	53.285	31.63	57.19	0.85	3.30e-43	1.68e-41	no	up
c404672_g1	559.00	380.00	420.00	0.00	0.00	0.00	16.105	8.954	13.756	0.000	0.000	0.000	12.67	0.00	-7.00	3.42e-43	1.74e-41	yes	down
c417210_g6	905.00	563.00	775.00	5.00	5.00	9.00	59.260	29.043	57.556	0.151	0.221	0.206	47.09	0.19	-7.34	3.89e-43	1.98e-41	yes	down
c410279_g1	885.00	1108.00	474.00	5.00	4.00	17.00	61.284	61.569	39.237	0.151	0.150	0.400	55.08	0.26	-7.27	4.07e-43	2.07e-41	yes	down
c348075_g1	570.00	598.00	368.00	0.00	3.00	2.00	24.240	20.538	15.936	0.000	0.065	0.026	20.43	0.03	-7.34	4.12e-43	2.09e-41	yes	down
c411224_g2	2721.00	2511.00	1723.00	101.00	57.00	218.00	116.436	88.095	83.888	2.130	1.575	3.332	96.16	2.51	-5.21	4.21e-43	2.13e-41	yes	down
c421612_g1	529.00	515.00	279.00	0.00	0.00	0.00	45.249	33.458	12.008	0.000	0.000	0.000	31.18	0.00	-8.29	4.59e-43	2.33e-41	yes	down
c385795_g1	952.00	1154.00	732.00	3184.00	2427.00	5187.00	58.031	57.592	50.485	89.882	93.892	113.136	55.70	100.73	0.85	5.20e-43	2.63e-41	no	up
c411885_g1	10440.00	21320.00	5019.00	249.00	108.00	386.00	364.605	603.287	202.917	4.108	2.388	4.852	410.58	4.01	-6.64	5.27e-43	2.66e-41	yes	down
c368548_g1	405.00	496.00	352.00	1723.00	1494.00	2654.00	24.216	24.302	24.459	48.254	57.430	57.551	24.32	54.42	1.16	5.28e-43	2.67e-41	yes	up
c418094_g2	1888.00	2456.00	1515.00	5899.00	4349.00	8784.00	38.250	38.953	37.569	77.413	74.948	84.783	38.33	79.95	1.06	5.35e-43	2.70e-41	yes	up
c409828_g3	1172.00	1316.00	1126.00	4151.00	2926.00	5318.00	22.075	20.235	24.119	37.224	35.974	36.692	21.95	36.70	0.74	5.36e-43	2.70e-41	no	up
c418318_g1	28.00	35.00	7.00	813.00	567.00	837.00	139.470	154.069	67.760	1860.896	1965.873	1602.156	124.58	1776.23	3.83	5.42e-43	2.73e-41	yes	up
c391148_g1	4433.00	4911.00	5078.00	623.00	430.00	654.00	148.611	134.295	194.189	9.669	9.163	7.842	156.13	8.77	-4.14	5.88e-43	2.96e-41	yes	down
c413344_g1	2048.00	2336.00	1921.00	6658.00	4835.00	8445.00	34.364	31.886	37.319	62.511	62.044	60.070	34.25	61.36	0.84	5.90e-43	2.97e-41	no	up
c399697_g1	1583.00	1789.00	1391.00	4895.00	3580.00	6594.00	42.042	38.806	42.041	60.861	60.736	63.267	40.79	61.85	0.60	6.34e-43	3.18e-41	no	up
c404708_g7	489.00	544.00	392.00	1930.00	1643.00	2614.00	43.833	40.391	42.097	80.693	95.552	86.188	42.01	86.61	1.04	6.52e-43	3.28e-41	yes	up
c394838_g4	2456.00	3041.00	1634.00	200.00	169.00	224.00	101.150	102.679	77.419	3.872	4.484	3.357	94.95	3.80	-4.61	7.01e-43	3.52e-41	yes	down
c415312_g1	440.00	525.00	286.00	2291.00	1385.00	3798.00	16.480	16.111	12.292	40.478	33.579	51.835	15.14	43.64	1.52	7.44e-43	3.73e-41	yes	up
c419594_g1	663.00	840.00	547.00	2700.00	1773.00	4208.00	9.457	9.763	8.774	17.767	16.028	21.297	9.38	18.85	1.00	8.10e-43	4.06e-41	no	up
c407899_g2	447.00	590.00	334.00	1966.00	1814.00	2843.00	21.349	23.145	15.561	40.760	51.287	47.427	20.39	46.13	1.17	8.71e-43	4.36e-41	yes	up
c394888_g1	603.00	579.00	283.00	0.00	0.00	1.00	22.812	17.482	11.611	0.000	0.000	0.013	17.55	0.01	-7.39	9.39e-43	4.69e-41	yes	down
c414707_g1	9311.00	11366.00	8000.00	1719.00	1369.00	2242.00	126.314	120.869	121.673	10.557	11.089	10.065	122.88	10.48	-3.54	9.68e-43	4.83e-41	yes	down
c405059_g3	607.00	615.00	580.00	2704.00	1858.00	3217.00	25.902	21.527	28.511	54.216	51.091	49.934	24.96	51.64	1.05	1.01e-42	5.05e-41	yes	up
c416672_g1	2916.00	2589.00	2453.00	231.00	85.00	232.00	44.044	31.841	41.575	1.637	0.826	1.269	38.62	1.28	-4.81	1.08e-42	5.40e-41	yes	down
c407973_g2	2625.00	3135.00	1720.00	242.00	156.00	370.00	40.240	38.919	28.035	1.584	1.425	2.101	36.24	1.77	-4.28	1.14e-42	5.67e-41	yes	down
c418312_g2	607.00	477.00	481.00	3.00	2.00	0.00	33.955	21.942	31.383	0.079	0.072	0.000	28.58	0.04	-7.64	1.14e-42	5.67e-41	yes	down
c399184_g2	1458.00	1985.00	797.00	46.00	39.00	74.00	44.968	50.603	27.740	0.684	0.755	0.838	42.21	0.77	-5.61	1.16e-42	5.76e-41	yes	down
c402800_g3	3111.00	2944.00	1809.00	265.00	163.00	362.00	138.148	107.914	94.592	5.804	5.063	6.115	113.99	5.76	-4.28	1.16e-42	5.76e-41	yes	down
c420678_g1	526.00	423.00	578.00	0.00	1.00	0.00	13.062	8.584	16.276	0.000	0.013	0.000	12.25	0.00	-6.90	1.16e-42	5.78e-41	yes	down
c421072_g2	400.00	451.00	343.00	1924.00	1531.00	2220.00	12.898	11.954	12.633	29.218	31.829	26.027	12.46	28.49	1.19	1.52e-42	7.56e-41	yes	up
c388301_g1	3975.00	3762.00	2420.00	155.00	208.00	325.00	166.894	128.351	116.134	2.991	5.349	4.865	137.46	4.36	-4.95	1.61e-42	7.96e-41	yes	down
c417507_g3	167.00	201.00	128.00	1207.00	971.00	1372.00	3.687	3.618	3.189	12.509	13.790	10.974	3.52	12.17	1.76	1.70e-42	8.43e-41	yes	up
c418461_g5	434.00	510.00	276.00	0.00	0.00	0.00	7.842	7.516	5.618	0.000	0.000	0.000	7.08	0.00	-6.17	1.78e-42	8.78e-41	yes	down
c422495_g7	1723.00	1658.00	1884.00	7601.00	6872.00	11402.00	38.344	30.290	48.306	79.950	99.840	91.195	38.08	89.53	1.23	2.17e-42	1.07e-40	yes	up
c421630_g1	451.00	376.00	408.00	0.00	0.00	0.00	10.089	6.483	11.259	0.000	0.000	0.000	9.03	0.00	-6.51	2.17e-42	1.07e-40	yes	down
c403250_g2	1262.00	1597.00	1088.00	3978.00	3137.00	5647.00	43.786	45.357	43.164	64.832	70.094	71.160	44.22	68.79	0.64	2.18e-42	1.08e-40	no	up
c405059_g2	651.00	674.00	597.00	2448.00	1975.00	3535.00	41.902	35.784	45.128	74.100	82.016	83.172	40.46	79.87	0.98	2.23e-42	1.10e-40	no	up
c415729_g2	3052.00	2655.00	2199.00	161.00	109.00	338.00	72.989	52.457	59.009	2.255	1.978	3.209	61.05	2.59	-4.50	2.29e-42	1.13e-40	yes	down
c409615_g6	364.00	686.00	400.00	1.00	1.00	1.00	12.301	18.976	15.447	0.013	0.020	0.013	15.78	0.01	-7.11	2.59e-42	1.27e-40	yes	down
c410797_g2	5612.00	4919.00	5906.00	619.00	467.00	796.00	171.962	126.003	206.208	8.644	9.325	8.893	164.00	8.91	-4.19	2.60e-42	1.28e-40	yes	down
c331845_g1	388.00	393.00	344.00	1754.00	1253.00	2724.00	9.914	8.202	9.965	21.041	20.603	25.234	9.27	22.72	1.28	2.66e-42	1.31e-40	yes	up
c396743_g1	806.00	1017.00	858.00	3385.00	2781.00	4338.00	20.237	20.751	24.448	39.801	44.571	39.405	21.64	40.78	0.91	2.80e-42	1.37e-40	no	up
c420990_g1	411.00	424.00	343.00	0.00	0.00	1.00	8.661	7.303	8.172	0.000	0.000	0.006	8.00	0.00	-6.30	2.93e-42	1.44e-40	yes	down
c409945_g1	2896.00	3063.00	2281.00	287.00	249.00	301.00	77.647	67.973	64.548	2.682	3.260	1.753	70.16	2.43	-4.80	2.98e-42	1.46e-40	yes	down
c404537_g1	396.00	476.00	306.00	1704.00	1251.00	2452.00	28.980	27.987	24.278	54.893	55.263	64.652	27.25	59.13	1.11	3.06e-42	1.50e-40	yes	up
c420252_g2	4176.00	5133.00	3817.00	762.00	537.00	893.00	90.475	90.781	93.502	7.743	7.477	7.005	91.46	7.37	-3.62	3.16e-42	1.54e-40	yes	down
c410533_g1	1086.00	669.00	808.00	6.00	10.00	9.00	75.260	38.492	66.455	0.184	0.423	0.206	58.53	0.25	-7.38	3.26e-42	1.60e-40	yes	down
c396668_g2	203.00	272.00	179.00	1268.00	967.00	1648.00	13.905	15.111	14.517	37.651	39.358	38.573	14.55	38.45	1.40	3.37e-42	1.65e-40	yes	up
c399794_g1	1333.00	1610.00	1208.00	4360.00	2934.00	5863.00	10.405	10.629	10.896	17.196	16.503	18.088	10.63	17.41	0.71	3.92e-42	1.91e-40	no	up
c421529_g2	10528.00	12515.00	8166.00	905.00	633.00	568.00	89.176	86.567	77.408	3.622	3.475	1.766	84.80	2.80	-4.87	3.92e-42	1.91e-40	yes	down
c410851_g3	450.00	1046.00	341.00	0.00	0.00	0.00	22.121	41.582	20.464	0.000	0.000	0.000	29.17	0.00	-8.19	4.07e-42	1.98e-40	yes	down
c409473_g2	1598.00	1892.00	1467.00	5218.00	3488.00	6879.00	36.249	34.739	36.718	54.873	49.972	55.560	35.80	53.98	0.59	4.92e-42	2.40e-40	no	up
c416306_g3	466.00	412.00	330.00	0.00	0.00	1.00	14.256	10.145	11.327	0.000	0.000	0.019	11.83	0.01	-6.79	5.15e-42	2.50e-40	yes	down
c387311_g1	49.00	53.00	44.00	634.00	486.00	905.00	3.441	3.078	3.655	20.962	22.054	23.250	3.36	22.20	2.69	6.11e-42	2.97e-40	yes	up
c411657_g2	643.00	1584.00	375.00	1.00	0.00	0.00	24.556	48.783	16.231	0.020	0.000	0.000	31.54	0.01	-8.21	6.32e-42	3.07e-40	yes	down
c401949_g1	544.00	642.00	474.00	2058.00	1574.00	2869.00	25.902	23.695	27.592	42.562	44.564	46.525	25.53	44.73	0.81	7.08e-42	3.43e-40	no	up
c397919_g3	84.00	106.00	72.00	869.00	783.00	1035.00	4.658	4.651	4.619	22.908	28.048	20.588	4.64	23.16	2.29	7.47e-42	3.62e-40	yes	up
c399093_g1	1102.00	1485.00	657.00	38.00	27.00	39.00	21.232	23.369	14.301	0.342	0.332	0.271	20.07	0.31	-5.62	8.61e-42	4.17e-40	yes	down
c402320_g4	38.00	48.00	16.00	779.00	460.00	863.00	1.334	1.382	0.647	12.890	10.438	11.045	1.16	11.51	3.21	8.73e-42	4.23e-40	yes	up
c409667_g1	9657.00	11699.00	8330.00	1938.00	1182.00	2611.00	71.350	70.254	68.543	6.711	5.707	6.927	70.12	6.56	-3.40	8.95e-42	4.33e-40	yes	down
c396823_g1	557.00	523.00	497.00	2.00	2.00	8.00	31.941	22.864	33.664	0.033	0.039	0.090	28.93	0.06	-7.52	9.21e-42	4.45e-40	yes	down
c396661_g1	776.00	923.00	787.00	2981.00	2667.00	4296.00	28.137	27.043	31.610	49.746	62.161	55.566	28.71	55.21	0.94	1.12e-41	5.40e-40	no	up
c383835_g1	1343.00	1550.00	1182.00	4302.00	3043.00	5304.00	27.693	26.032	27.002	41.740	41.226	40.648	26.85	41.15	0.61	1.24e-41	5.99e-40	no	up
c413690_g2	321.00	354.00	256.00	1485.00	1234.00	2021.00	14.244	12.921	13.041	31.657	36.248	33.399	13.39	33.50	1.32	1.42e-41	6.86e-40	yes	up
c415462_g2	5005.00	5848.00	4871.00	17837.00	13710.00	20273.00	135.315	133.182	143.159	209.304	229.095	190.644	136.74	206.15	0.59	1.63e-41	7.85e-40	no	up
c398282_g1	3806.00	1721.00	3199.00	67.00	19.00	55.00	99.991	36.953	95.420	0.828	0.319	0.522	74.32	0.58	-6.78	1.70e-41	8.20e-40	yes	down
c422582_g1	506.00	582.00	279.00	0.00	1.00	0.00	12.044	8.696	4.960	0.000	0.007	0.000	8.72	0.00	-6.44	1.71e-41	8.23e-40	yes	down
c390484_g1	505.00	561.00	528.00	2371.00	2090.00	3120.00	15.380	14.347	18.807	34.950	42.124	35.538	15.96	36.93	1.21	1.71e-41	8.23e-40	yes	up
c416597_g2	1629.00	2021.00	1424.00	5430.00	3404.00	6986.00	32.492	32.481	30.679	47.386	40.796	47.215	31.97	45.72	0.51	1.89e-41	9.09e-40	no	up
c414923_g1	412.00	467.00	330.00	1.00	0.00	2.00	13.624	13.718	12.235	0.013	0.000	0.013	13.26	0.01	-6.93	2.02e-41	9.69e-40	yes	down
c410515_g2	1150.00	1378.00	980.00	3534.00	2940.00	5110.00	54.192	54.929	54.628	79.036	90.873	88.353	54.60	85.85	0.65	2.06e-41	9.87e-40	no	up
c411682_g1	405.00	406.00	350.00	1725.00	1319.00	2373.00	13.800	11.179	13.609	27.377	28.595	29.133	12.73	28.42	1.15	2.15e-41	1.03e-39	yes	up
c394227_g1	616.00	732.00	404.00	2465.00	1631.00	3483.00	25.949	25.717	19.817	49.023	44.376	53.485	24.10	49.80	1.04	2.19e-41	1.05e-39	yes	up
c413150_g2	5495.00	6417.00	4637.00	15447.00	13257.00	21708.00	91.470	87.174	84.604	125.844	148.830	143.004	87.84	138.68	0.66	2.19e-41	1.05e-39	no	up
c421403_g4	720.00	759.00	892.00	12.00	6.00	3.00	28.512	24.425	39.986	0.184	0.137	0.039	30.22	0.11	-7.17	2.42e-41	1.16e-39	yes	down
c421067_g1	1299.00	1291.00	1774.00	57.00	42.00	58.00	8.872	7.168	13.507	0.184	0.182	0.142	9.54	0.17	-5.18	2.50e-41	1.19e-39	yes	down
c403708_g1	205.00	216.00	195.00	1244.00	880.00	1760.00	6.917	5.820	7.412	19.181	18.573	20.936	6.63	19.78	1.56	2.60e-41	1.24e-39	yes	up
c407107_g4	779.00	1121.00	780.00	10.00	15.00	35.00	40.252	47.604	46.819	0.243	0.501	0.657	44.97	0.48	-6.28	2.67e-41	1.27e-39	yes	down
c421461_g1	5723.00	5758.00	5045.00	1015.00	592.00	1139.00	71.912	57.963	76.976	7.901	7.542	7.108	67.97	7.48	-3.17	2.89e-41	1.38e-39	yes	down
c403187_g2	156.00	183.00	154.00	1250.00	729.00	1491.00	2.329	2.213	2.565	8.729	6.957	8.010	2.35	8.00	1.72	3.35e-41	1.59e-39	yes	up
c417938_g5	508.00	441.00	351.00	2.00	0.00	1.00	14.935	10.595	11.691	0.026	0.000	0.013	12.33	0.01	-6.77	3.41e-41	1.62e-39	yes	down
c407561_g1	489.00	596.00	412.00	2017.00	1392.00	3313.00	17.276	17.594	17.002	32.340	30.579	40.777	17.32	35.50	1.03	3.41e-41	1.62e-39	yes	up
c396014_g1	1628.00	2445.00	1494.00	5987.00	4239.00	7794.00	28.079	34.346	29.488	48.412	47.551	49.019	30.90	48.46	0.65	3.78e-41	1.80e-39	no	up
c415897_g1	4919.00	8705.00	5655.00	681.00	619.00	836.00	124.898	179.224	158.504	8.223	10.770	7.804	155.52	8.66	-4.15	4.16e-41	1.97e-39	yes	down
c422211_g2	1206.00	1509.00	1020.00	3753.00	3230.00	5439.00	23.725	24.897	22.326	31.341	35.454	37.130	23.78	34.79	0.55	4.20e-41	1.99e-39	no	up
c367627_g1	6.00	3.00	14.00	791.00	568.00	590.00	1.077	0.494	3.087	68.407	69.430	40.178	1.43	56.65	5.22	4.21e-41	1.99e-39	yes	up
c402281_g5	3273.00	3120.00	3356.00	12791.00	9711.00	16090.00	92.231	72.287	108.995	171.554	172.452	163.579	89.32	168.38	0.91	4.48e-41	2.12e-39	no	up
c421071_g4	2286.00	3365.00	1895.00	121.00	78.00	278.00	59.435	71.299	55.854	1.486	1.321	2.603	63.00	1.92	-4.96	4.76e-41	2.25e-39	yes	down
c405744_g2	473.00	549.00	361.00	1960.00	1317.00	2457.00	22.426	20.268	20.373	40.484	39.482	40.751	21.00	40.36	0.94	4.83e-41	2.28e-39	no	up
c416415_g1	1979.00	2463.00	1314.00	84.00	98.00	96.00	114.235	116.992	88.621	2.281	3.651	2.023	107.97	2.50	-5.38	4.89e-41	2.31e-39	yes	down
c418260_g3	615.00	1459.00	351.00	0.00	0.00	1.00	8.509	17.999	5.448	0.000	0.000	0.006	11.30	0.00	-6.80	4.99e-41	2.35e-39	yes	down
c418391_g4	578.00	379.00	457.00	0.00	1.00	0.00	11.213	6.000	9.999	0.000	0.013	0.000	8.85	0.00	-6.44	5.17e-41	2.43e-39	yes	down
c412132_g3	876.00	658.00	438.00	6.00	5.00	3.00	73.047	45.177	43.789	0.230	0.273	0.090	53.90	0.18	-7.59	6.70e-41	3.15e-39	yes	down
c396328_g2	369.00	499.00	308.00	1739.00	1196.00	2658.00	11.330	12.876	10.919	25.103	23.818	29.674	11.81	26.74	1.17	6.73e-41	3.16e-39	yes	up
c400446_g4	21446.00	24721.00	14132.00	3596.00	2557.00	4156.00	1269.604	1191.675	950.115	93.990	91.224	81.651	1148.02	88.08	-3.70	8.21e-41	3.86e-39	yes	down
c421403_g3	575.00	495.00	620.00	4.00	2.00	7.00	21.255	15.280	24.164	0.059	0.033	0.174	19.78	0.10	-6.62	8.53e-41	4.00e-39	yes	down
c383342_g1	934.00	1078.00	887.00	3283.00	2700.00	4280.00	47.754	45.188	52.778	78.793	88.901	79.518	48.20	81.54	0.76	8.92e-41	4.18e-39	no	up
c392313_g3	4495.00	5421.00	4099.00	13275.00	11105.00	17972.00	302.735	298.767	322.637	415.256	479.606	439.573	306.90	441.12	0.52	1.01e-40	4.72e-39	no	up
c396457_g3	60.00	82.00	67.00	734.00	596.00	992.00	5.138	5.831	6.481	29.461	32.571	31.137	5.79	30.92	2.40	1.07e-40	5.03e-39	yes	up
c386745_g1	867.00	1077.00	890.00	3416.00	2959.00	4396.00	63.438	65.052	77.158	117.838	140.025	117.576	67.99	123.08	0.86	1.12e-40	5.23e-39	no	up
c414512_g1	813.00	886.00	559.00	14.00	7.00	29.00	22.250	20.302	17.820	0.204	0.169	0.322	20.23	0.25	-5.88	1.17e-40	5.47e-39	yes	down
c415487_g2	540.00	656.00	455.00	1975.00	1708.00	2976.00	20.342	20.414	19.057	33.109	40.425	39.263	20.00	37.49	0.90	1.18e-40	5.53e-39	no	up
c417832_g1	512.00	473.00	258.00	0.00	0.00	0.00	21.384	14.943	12.269	0.000	0.000	0.000	16.28	0.00	-7.36	1.35e-40	6.29e-39	yes	down
c414498_g4	1851.00	2114.00	998.00	6742.00	4846.00	9838.00	229.957	219.334	154.452	395.024	390.380	451.333	204.24	417.84	1.03	1.41e-40	6.60e-39	yes	up
c418953_g3	412.00	375.00	302.00	0.00	0.00	0.00	8.170	6.067	6.753	0.000	0.000	0.000	6.95	0.00	-6.14	1.56e-40	7.25e-39	yes	down
c391221_g1	1625.00	1050.00	881.00	2.00	12.00	4.00	116.190	62.277	74.354	0.066	0.553	0.103	83.37	0.20	-8.12	1.59e-40	7.40e-39	yes	down
c413963_g1	2603.00	2946.00	2577.00	8335.00	6171.00	11007.00	50.154	46.323	55.990	75.395	76.491	76.818	50.34	76.26	0.60	1.69e-40	7.88e-39	no	up
c418811_g1	1650.00	2469.00	1638.00	109.00	69.00	222.00	51.347	62.726	57.817	1.617	1.341	2.526	57.60	1.94	-4.82	1.71e-40	7.94e-39	yes	down
c403896_g3	19.00	21.00	12.00	609.00	317.00	1265.00	0.550	0.494	0.397	8.295	5.922	13.313	0.48	9.86	4.09	1.82e-40	8.44e-39	yes	up
c406110_g2	957.00	1070.00	832.00	3031.00	2588.00	4361.00	35.488	32.964	35.344	53.651	63.456	60.721	34.47	59.02	0.77	1.93e-40	8.98e-39	no	up
c408311_g3	36.00	123.00	36.00	1321.00	1958.00	3243.00	1.545	4.775	1.816	29.553	56.721	55.901	2.87	47.31	4.00	2.11e-40	9.78e-39	yes	up
c406006_g2	4570.00	5371.00	4046.00	12599.00	10139.00	18329.00	102.976	98.589	104.239	134.468	147.925	150.459	101.64	144.51	0.51	2.17e-40	1.00e-38	no	up
c374617_g2	3276.00	4061.00	2889.00	9474.00	7036.00	12542.00	106.429	107.959	107.122	144.571	147.190	147.940	107.22	146.63	0.45	2.32e-40	1.07e-38	no	up
c415062_g1	2754.00	3017.00	2630.00	8443.00	6448.00	11296.00	107.470	104.218	117.927	180.021	190.856	187.892	109.21	185.98	0.77	2.38e-40	1.10e-38	no	up
c382925_g1	378.00	489.00	264.00	1827.00	1194.00	2791.00	7.268	7.674	5.720	16.486	14.766	19.435	6.98	17.32	1.30	2.41e-40	1.11e-38	yes	up
c418011_g1	1070.00	556.00	799.00	9.00	5.00	10.00	78.139	33.380	71.131	0.309	0.234	0.387	58.83	0.32	-7.12	2.43e-40	1.12e-38	yes	down
c376785_g1	17.00	11.00	5.00	436.00	303.00	676.00	0.983	0.517	0.341	11.799	11.252	14.196	0.62	12.69	4.15	2.77e-40	1.28e-38	yes	up
c381306_g1	348.00	440.00	275.00	0.00	0.00	0.00	12.161	12.595	10.998	0.000	0.000	0.000	12.00	0.00	-6.92	2.95e-40	1.36e-38	yes	down
c377373_g1	64.00	57.00	29.00	710.00	498.00	1101.00	1.791	1.303	0.919	9.341	8.981	11.193	1.35	10.04	2.80	3.15e-40	1.45e-38	yes	up
c403625_g1	41.00	119.00	55.00	1148.00	718.00	1360.00	1.159	2.719	1.782	15.250	13.191	13.906	1.94	14.18	2.81	3.26e-40	1.50e-38	yes	up
c407026_g4	697.00	932.00	784.00	17.00	8.00	34.00	19.979	21.291	25.140	0.204	0.117	0.354	21.96	0.25	-5.99	3.56e-40	1.64e-38	yes	down
c420566_g1	431.00	384.00	441.00	0.00	1.00	0.00	9.282	6.775	10.260	0.000	0.013	0.000	8.59	0.00	-6.40	3.58e-40	1.65e-38	yes	down
c414497_g1	218.00	344.00	169.00	1462.00	1007.00	2164.00	7.947	10.145	6.980	24.873	23.538	27.161	8.52	25.52	1.57	3.63e-40	1.67e-38	yes	up
c405616_g4	180.00	201.00	253.00	1845.00	1395.00	2072.00	2.879	2.629	4.551	13.869	14.369	12.011	3.26	13.20	1.98	4.00e-40	1.83e-38	yes	up
c413920_g1	11038.00	12710.00	9719.00	2142.00	1598.00	2365.00	175.590	152.260	178.185	12.233	11.239	9.421	167.31	10.80	-3.94	4.37e-40	2.00e-38	yes	down
c395124_g2	421.00	454.00	343.00	1737.00	1516.00	2282.00	15.356	13.797	14.142	28.449	33.820	30.016	14.41	30.41	1.07	4.59e-40	2.11e-38	yes	up
c414862_g1	1028.00	1036.00	908.00	3409.00	2349.00	4570.00	11.447	9.775	10.953	17.840	16.861	19.151	10.66	18.16	0.76	4.72e-40	2.16e-38	no	up
c370974_g1	450.00	508.00	289.00	2.00	0.00	0.00	32.843	30.616	25.004	0.066	0.000	0.000	29.74	0.02	-7.93	4.89e-40	2.24e-38	yes	down
c406046_g1	3197.00	3787.00	2937.00	9181.00	6744.00	12784.00	51.605	50.266	55.752	69.525	69.358	73.184	52.27	71.04	0.44	5.13e-40	2.35e-38	no	up
c417612_g1	5198.00	6813.00	3699.00	854.00	618.00	1049.00	86.508	92.365	69.894	6.718	6.664	6.334	84.02	6.54	-3.66	5.51e-40	2.52e-38	yes	down
c404347_g1	229.00	366.00	203.00	1456.00	1046.00	2143.00	8.263	10.820	8.388	24.682	24.313	28.096	9.29	26.04	1.48	6.00e-40	2.74e-38	yes	up
c417708_g4	1034.00	1192.00	919.00	3370.00	2599.00	4276.00	39.819	37.189	42.472	62.623	65.493	61.308	39.56	62.76	0.66	6.16e-40	2.81e-38	no	up
c377106_g1	1775.00	1942.00	1488.00	101.00	118.00	170.00	42.031	37.582	39.873	1.124	1.803	1.456	39.69	1.43	-4.70	6.31e-40	2.88e-38	yes	down
c412639_g2	5806.00	7284.00	3640.00	734.00	384.00	989.00	121.106	125.138	87.293	7.855	5.388	7.913	112.98	7.28	-3.94	6.34e-40	2.89e-38	yes	down
c372761_g1	1220.00	1393.00	1187.00	76.00	64.00	127.00	66.587	62.468	75.807	1.946	2.271	2.539	67.63	2.28	-4.83	6.64e-40	3.02e-38	yes	down
c376157_g1	449.00	623.00	348.00	1887.00	1701.00	2812.00	32.936	35.301	28.250	66.712	79.100	73.983	32.51	72.79	1.16	6.96e-40	3.17e-38	yes	up
c421698_g3	140.00	179.00	88.00	1303.00	1213.00	1329.00	1.486	1.573	1.044	6.718	8.434	5.220	1.39	6.50	2.14	7.20e-40	3.27e-38	yes	up
c413607_g1	526.00	702.00	364.00	2346.00	1729.00	2768.00	12.184	13.010	9.262	23.164	23.629	21.284	11.67	22.48	0.94	7.79e-40	3.54e-38	no	up
c399364_g2	867.00	1031.00	873.00	47.00	27.00	60.00	36.214	35.312	41.973	0.920	0.729	0.909	37.51	0.87	-5.28	8.64e-40	3.92e-38	yes	down
c420460_g1	1182.00	446.00	487.00	0.00	0.00	0.00	40.064	16.179	19.545	0.000	0.000	0.000	24.96	0.00	-7.97	9.19e-40	4.17e-38	yes	down
c418628_g2	425.00	429.00	292.00	1.00	0.00	0.00	8.942	7.258	6.776	0.007	0.000	0.000	7.67	0.00	-6.25	9.33e-40	4.23e-38	yes	down
c416715_g1	1549.00	1504.00	1294.00	4857.00	3547.00	5843.00	44.056	35.683	40.134	60.861	59.656	56.823	39.70	58.85	0.57	1.08e-39	4.91e-38	no	up
c421519_g2	470.00	639.00	280.00	2.00	0.00	1.00	8.813	9.775	5.913	0.020	0.000	0.006	8.35	0.01	-6.27	1.11e-39	5.03e-38	yes	down
c422758_g1	446.00	371.00	384.00	0.00	1.00	0.00	3.418	2.337	3.303	0.000	0.007	0.000	2.97	0.00	-4.91	1.13e-39	5.12e-38	yes	down
c401210_g1	933.00	760.00	669.00	2.00	10.00	4.00	16.843	11.269	13.575	0.013	0.117	0.026	13.75	0.04	-6.59	1.22e-39	5.50e-38	yes	down
c407490_g15	71.00	62.00	69.00	725.00	785.00	1154.00	9.445	6.898	11.532	45.493	67.745	56.765	9.06	55.65	2.61	1.41e-39	6.38e-38	yes	up
c414946_g1	547.00	380.00	477.00	1.00	1.00	2.00	11.576	6.303	11.713	0.007	0.033	0.013	9.58	0.02	-6.38	1.60e-39	7.24e-38	yes	down
c420657_g2	345.00	480.00	312.00	0.00	1.00	0.00	6.976	8.404	7.423	0.000	0.013	0.000	7.66	0.00	-6.23	1.62e-39	7.28e-38	yes	down
c398734_g2	1356.00	1458.00	1206.00	4220.00	2837.00	5545.00	20.998	18.538	21.123	30.408	28.373	31.028	20.08	30.18	0.59	1.62e-39	7.30e-38	no	up
c413535_g3	91.00	166.00	80.00	1094.00	640.00	1588.00	2.914	4.348	2.917	16.446	13.191	18.455	3.47	16.51	2.22	1.66e-39	7.49e-38	yes	up
c414069_g1	481.00	950.00	273.00	0.00	0.00	0.00	11.201	18.437	7.173	0.000	0.000	0.000	12.84	0.00	-7.02	1.67e-39	7.51e-38	yes	down
c415036_g1	190.00	200.00	166.00	1123.00	777.00	1562.00	3.429	2.944	3.371	9.511	9.020	10.207	3.22	9.69	1.56	1.69e-39	7.59e-38	yes	up
c421618_g2	247.00	273.00	215.00	1215.00	1089.00	2219.00	15.052	13.707	15.357	34.831	42.833	49.367	14.62	42.94	1.55	1.74e-39	7.81e-38	yes	up
c398707_g1	524.00	543.00	525.00	2230.00	2075.00	3187.00	18.399	15.606	21.088	36.777	46.914	40.642	18.09	40.87	1.17	1.77e-39	7.93e-38	yes	up
c379196_g1	488.00	353.00	353.00	0.00	0.00	1.00	30.233	17.931	25.935	0.000	0.000	0.013	24.25	0.01	-7.85	1.90e-39	8.52e-38	yes	down
c400602_g1	5895.00	7938.00	6446.00	21208.00	16207.00	27046.00	161.416	178.348	200.454	273.419	286.460	270.239	179.14	275.21	0.62	2.11e-39	9.43e-38	no	up
c392245_g2	459.00	589.00	448.00	1868.00	1625.00	2744.00	18.353	19.493	20.600	35.975	43.660	41.319	19.44	40.10	1.04	2.15e-39	9.64e-38	yes	up
c389074_g6	462.00	495.00	410.00	2437.00	1851.00	2330.00	21.431	17.763	20.805	51.896	52.556	38.934	19.83	46.55	1.23	2.51e-39	1.12e-37	yes	up
c397435_g1	2896.00	3365.00	2495.00	8043.00	6502.00	10744.00	61.015	57.232	59.667	83.112	94.445	81.451	59.17	85.14	0.52	2.52e-39	1.13e-37	no	up
c392101_g2	2770.00	3062.00	2379.00	7527.00	6330.00	10671.00	73.937	65.951	72.118	98.684	112.042	106.956	70.33	105.42	0.58	2.61e-39	1.16e-37	no	up
c413875_g1	897.00	1600.00	320.00	1.00	1.00	1.00	17.206	25.290	7.094	0.007	0.013	0.006	17.44	0.01	-7.34	2.72e-39	1.21e-37	yes	down
c363956_g1	428.00	492.00	424.00	1902.00	1505.00	2417.00	34.493	31.077	36.298	71.379	70.621	69.517	33.69	70.40	1.06	2.78e-39	1.24e-37	yes	up
c409416_g5	2151.00	2273.00	2322.00	8465.00	7457.00	10954.00	73.270	63.434	90.891	138.458	166.752	137.391	74.51	144.83	0.96	2.92e-39	1.30e-37	no	up
c396376_g2	15454.00	23954.00	11426.00	2475.00	1413.00	2205.00	272.409	344.573	226.797	20.430	15.957	14.016	287.25	16.62	-4.10	2.97e-39	1.32e-37	yes	down
c342682_g1	495.00	592.00	255.00	0.00	0.00	2.00	51.991	51.705	32.745	0.000	0.000	0.077	46.37	0.03	-8.45	3.07e-39	1.36e-37	yes	down
c563842_g1	736.00	1832.00	334.00	0.00	0.00	0.00	3.944	7.977	1.986	0.000	0.000	0.000	4.94	0.00	-5.66	3.11e-39	1.38e-37	yes	down
c413462_g1	1382.00	1537.00	1167.00	4114.00	2843.00	5264.00	42.522	40.379	42.881	58.291	56.135	59.471	41.80	58.27	0.48	3.16e-39	1.40e-37	no	up
c366610_g1	137.00	153.00	100.00	911.00	724.00	1241.00	8.158	7.629	7.173	26.352	28.887	27.876	7.67	27.61	1.83	3.19e-39	1.42e-37	yes	up
c399344_g6	89.00	82.00	87.00	973.00	566.00	1110.00	4.565	3.674	6.311	20.673	17.401	17.534	4.72	18.55	1.95	3.47e-39	1.54e-37	yes	up
c419844_g4	15399.00	16812.00	14416.00	43520.00	34942.00	61714.00	273.404	246.400	288.882	371.636	411.283	408.204	267.40	396.74	0.57	3.49e-39	1.54e-37	no	up
c399182_g1	21283.00	27785.00	17898.00	2992.00	2858.00	3438.00	554.650	598.703	513.727	34.384	45.807	31.060	559.96	35.73	-3.97	3.67e-39	1.62e-37	yes	down
c411250_g2	1432.00	2434.00	716.00	35.00	27.00	31.00	49.416	68.344	28.648	1.236	0.670	1.392	50.79	1.17	-5.33	3.69e-39	1.63e-37	yes	down
c402290_g2	647.00	1000.00	250.00	0.00	0.00	0.00	15.333	19.358	6.708	0.000	0.000	0.000	14.42	0.00	-7.18	3.82e-39	1.69e-37	yes	down
c416353_g3	306.00	193.00	325.00	2746.00	1684.00	3728.00	5.185	2.831	6.288	21.895	18.540	23.056	4.59	21.58	2.21	3.85e-39	1.70e-37	yes	up
c397848_g3	490.00	596.00	493.00	2115.00	1898.00	2782.00	22.660	24.043	27.354	37.467	47.616	39.050	24.54	40.59	0.72	3.86e-39	1.70e-37	no	up
c402094_g3	43364.00	29801.00	38722.00	4227.00	2342.00	3826.00	1323.480	746.659	1309.039	60.178	45.853	42.227	1096.38	49.09	-4.48	3.87e-39	1.71e-37	yes	down
c374925_g1	987.00	579.00	997.00	11.00	6.00	14.00	30.513	14.628	35.106	0.158	0.124	0.155	25.69	0.15	-6.70	3.93e-39	1.73e-37	yes	down
c395141_g3	320.00	453.00	276.00	1596.00	1361.00	2145.00	10.850	12.561	10.680	25.412	29.668	26.388	11.46	26.85	1.22	3.98e-39	1.75e-37	yes	up
c390057_g2	0.00	0.00	0.00	260.00	152.00	450.00	0.000	0.000	0.000	9.945	8.323	13.719	0.00	11.16	6.81	4.27e-39	1.88e-37	yes	up
c410097_g2	750.00	513.00	598.00	9.00	3.00	8.00	80.328	45.997	79.280	0.368	0.195	0.251	66.76	0.28	-7.47	4.30e-39	1.89e-37	yes	down
c406540_g2	1115.00	832.00	953.00	5460.00	3378.00	9739.00	19.979	12.539	19.238	43.574	37.295	60.380	16.89	49.20	1.54	4.82e-39	2.12e-37	yes	up
c395530_g1	479.00	426.00	281.00	1.00	0.00	0.00	20.764	15.145	14.040	0.020	0.000	0.000	16.67	0.01	-7.30	4.92e-39	2.16e-37	yes	down
c416556_g4	2694.00	2377.00	2686.00	9847.00	7911.00	15445.00	46.233	33.268	51.790	79.345	87.417	95.905	42.81	88.33	1.04	5.37e-39	2.36e-37	yes	up
c406552_g1	471.00	524.00	502.00	2096.00	1556.00	2832.00	19.617	18.808	24.675	40.031	41.415	41.886	20.75	41.15	0.98	5.75e-39	2.52e-37	no	up
c411534_g8	1927.00	2149.00	1762.00	5724.00	3887.00	8264.00	38.121	34.706	39.351	52.697	49.126	58.885	37.15	54.47	0.55	5.79e-39	2.54e-37	no	up
c422259_g1	558.00	366.00	550.00	0.00	1.00	1.00	9.305	4.696	9.670	0.000	0.007	0.013	7.63	0.01	-6.17	5.85e-39	2.56e-37	yes	down
c386787_g1	618.00	771.00	540.00	2228.00	1732.00	2933.00	32.819	32.054	32.529	54.564	57.261	54.451	32.44	55.17	0.76	7.03e-39	3.08e-37	no	up
c395719_g1	7.00	5.00	4.00	357.00	204.00	534.00	0.187	0.124	0.114	4.503	3.579	5.168	0.14	4.56	4.27	7.78e-39	3.40e-37	yes	up
c412155_g4	2265.00	2564.00	2205.00	7041.00	5301.00	8987.00	34.563	31.874	37.648	50.193	51.827	49.425	34.41	50.26	0.55	7.82e-39	3.41e-37	no	up
c413518_g2	652.00	737.00	536.00	11.00	13.00	21.00	53.747	50.278	52.857	0.427	0.690	0.632	52.15	0.58	-6.27	8.30e-39	3.62e-37	yes	down
c407641_g1	4237.00	5366.00	4565.00	543.00	501.00	585.00	210.516	222.592	249.532	13.212	16.581	11.528	226.35	13.31	-4.08	8.32e-39	3.63e-37	yes	down
c406125_g4	1603.00	2238.00	1905.00	6558.00	5865.00	9293.00	135.385	156.484	192.827	260.772	320.234	287.735	159.99	286.58	0.84	8.43e-39	3.67e-37	no	up
c355115_g1	1941.00	2257.00	1758.00	5595.00	4629.00	7551.00	61.355	58.378	63.379	83.072	94.231	86.664	60.78	87.29	0.52	8.92e-39	3.88e-37	no	up
c412638_g2	1649.00	1761.00	1494.00	111.00	111.00	200.00	19.944	17.381	20.180	0.631	0.853	0.883	19.02	0.79	-4.42	9.07e-39	3.94e-37	yes	down
c413300_g3	468.00	322.00	373.00	0.00	0.00	0.00	31.614	17.976	29.703	0.000	0.000	0.000	25.80	0.00	-8.02	9.07e-39	3.94e-37	yes	down
c415213_g1	366.00	338.00	377.00	0.00	0.00	0.00	15.251	11.550	18.081	0.000	0.000	0.000	14.63	0.00	-7.20	9.08e-39	3.95e-37	yes	down
c422328_g1	363.00	389.00	341.00	0.00	1.00	0.00	7.432	7.123	7.832	0.000	0.013	0.000	7.43	0.00	-6.19	9.19e-39	3.99e-37	yes	down
c416717_g1	1060.00	567.00	815.00	4.00	6.00	14.00	85.957	36.840	77.374	0.158	0.293	0.406	64.51	0.30	-7.35	9.44e-39	4.09e-37	yes	down
c418952_g1	97.00	100.00	119.00	1102.00	748.00	1219.00	3.277	2.887	4.177	18.859	17.545	16.484	3.38	17.53	2.34	1.04e-38	4.53e-37	yes	up
c375158_g2	490.00	504.00	231.00	0.00	0.00	0.00	18.680	15.741	10.102	0.000	0.000	0.000	15.09	0.00	-7.25	1.05e-38	4.56e-37	yes	down
c411168_g2	2577.00	2912.00	2653.00	405.00	243.00	486.00	57.598	52.952	65.547	3.563	2.922	3.299	58.08	3.30	-4.10	1.08e-38	4.66e-37	yes	down
c399889_g3	5759.00	7355.00	7171.00	819.00	605.00	1386.00	233.679	244.658	334.578	15.618	15.820	20.453	266.81	17.72	-3.90	1.09e-38	4.71e-37	yes	down
c407711_g1	429.00	751.00	306.00	1.00	2.00	0.00	12.173	17.426	9.875	0.013	0.039	0.000	13.55	0.01	-6.91	1.14e-38	4.92e-37	yes	down
c406152_g1	314.00	296.00	179.00	1472.00	1050.00	2036.00	14.022	11.370	9.262	31.282	34.621	30.576	11.63	31.79	1.44	1.22e-38	5.26e-37	yes	up
c401674_g1	938.00	1254.00	794.00	3104.00	2317.00	4191.00	27.377	29.931	26.366	42.548	43.536	44.386	28.07	43.57	0.63	1.27e-38	5.48e-37	no	up
c403697_g1	1058.00	997.00	1131.00	4453.00	3550.00	5755.00	22.203	17.122	26.877	40.787	44.558	40.648	21.58	41.64	0.95	1.30e-38	5.63e-37	no	up
c405122_g7	3516.00	3952.00	4031.00	13474.00	12000.00	19642.00	154.920	143.485	200.431	273.735	340.044	312.363	163.53	306.15	0.90	1.33e-38	5.72e-37	no	up
c375730_g2	850.00	1059.00	885.00	3262.00	2757.00	4166.00	27.552	28.088	32.734	49.661	57.541	49.025	29.24	51.29	0.81	1.38e-38	5.93e-37	no	up
c416946_g2	1493.00	2059.00	1245.00	4947.00	3978.00	6231.00	27.482	30.908	25.799	42.739	47.148	41.544	28.32	43.29	0.61	1.45e-38	6.23e-37	no	up
c408714_g2	270.00	335.00	249.00	1286.00	1231.00	2133.00	12.395	11.628	11.793	30.303	35.870	39.476	11.93	35.55	1.57	1.61e-38	6.90e-37	yes	up
c386682_g1	680.00	1717.00	322.00	0.00	0.00	0.00	39.409	79.309	24.493	0.000	0.000	0.000	50.56	0.00	-8.98	1.63e-38	7.00e-37	yes	down
c405489_g1	5552.00	6453.00	3348.00	751.00	567.00	931.00	170.054	160.203	116.531	10.833	11.200	10.272	150.92	10.68	-3.81	1.63e-38	7.01e-37	yes	down
c422522_g3	372.00	1448.00	329.00	19151.00	14576.00	26445.00	5.887	16.055	7.956	120.369	123.977	126.121	10.41	123.68	3.56	1.69e-38	7.27e-37	yes	up
c402864_g1	516.00	935.00	275.00	0.00	1.00	0.00	20.928	30.605	13.041	0.000	0.026	0.000	22.41	0.01	-7.73	1.76e-38	7.56e-37	yes	down
c387691_g1	778.00	1049.00	768.00	2776.00	2278.00	3951.00	25.399	27.729	28.364	42.391	47.629	46.596	27.15	45.44	0.74	1.98e-38	8.50e-37	no	up
c409527_g9	124.00	104.00	161.00	100485.00	24140.00	17390.00	14.209	9.932	22.768	5429.506	1792.750	734.744	15.01	2556.53	7.40	2.15e-38	9.18e-37	yes	up
c414211_g2	428.00	412.00	388.00	2582.00	1202.00	3185.00	19.734	15.482	20.226	56.806	35.987	54.148	18.23	50.65	1.47	2.22e-38	9.48e-37	yes	up
c396630_g2	602.00	368.00	632.00	0.00	1.00	1.00	36.635	17.628	43.232	0.000	0.033	0.019	31.18	0.02	-8.07	2.22e-38	9.50e-37	yes	down
c391910_g1	415.00	536.00	421.00	2.00	2.00	8.00	19.909	20.594	23.120	0.053	0.046	0.135	21.09	0.09	-6.83	2.49e-38	1.06e-36	yes	down
c375658_g2	156.00	180.00	130.00	1018.00	822.00	1239.00	14.197	12.954	13.790	42.752	46.731	40.513	13.60	42.76	1.65	2.71e-38	1.15e-36	yes	up
c403761_g3	3107.00	3952.00	3057.00	471.00	390.00	528.00	104.895	109.206	117.927	7.467	8.479	6.476	110.29	7.29	-3.90	2.74e-38	1.17e-36	yes	down
c411488_g3	394.00	415.00	236.00	0.00	0.00	0.00	22.636	19.482	15.743	0.000	0.000	0.000	19.44	0.00	-7.61	2.99e-38	1.28e-36	yes	down
c411291_g2	1372.00	1798.00	1291.00	4196.00	3308.00	5987.00	70.016	75.400	76.500	100.662	108.860	111.313	73.95	107.17	0.53	3.16e-38	1.35e-36	no	up
c411167_g4	3319.00	3447.00	3332.00	11432.00	7974.00	13626.00	60.184	51.087	68.657	98.039	92.981	89.165	59.09	93.05	0.65	3.70e-38	1.57e-36	no	up
c410133_g3	425.00	450.00	243.00	1.00	0.00	0.00	15.075	13.190	9.761	0.013	0.000	0.000	12.83	0.00	-6.95	3.75e-38	1.59e-36	yes	down
c421853_g1	443.00	829.00	259.00	0.00	0.00	1.00	19.605	29.762	13.280	0.000	0.000	0.013	21.72	0.01	-7.69	3.86e-38	1.64e-36	yes	down
c414348_g1	686.00	735.00	607.00	2451.00	1724.00	3030.00	14.151	12.269	14.188	23.105	23.603	23.366	13.43	23.34	0.79	4.17e-38	1.77e-36	no	up
c419940_g1	784.00	335.00	724.00	0.00	0.00	0.00	13.530	4.550	13.904	0.000	0.000	0.000	10.17	0.00	-6.68	4.34e-38	1.84e-36	yes	down
c409745_g7	14030.00	14768.00	12544.00	39241.00	26530.00	54102.00	293.758	254.646	294.115	382.640	360.393	410.917	278.74	389.29	0.48	4.47e-38	1.90e-36	no	up
c418374_g2	830.00	778.00	644.00	2691.00	1911.00	3524.00	8.919	6.831	7.798	14.139	13.796	14.338	7.79	14.14	0.85	4.48e-38	1.90e-36	no	up
c398961_g1	4113.00	4123.00	1956.00	325.00	245.00	394.00	97.603	79.905	52.698	3.622	3.761	3.383	77.91	3.55	-4.42	5.37e-38	2.28e-36	yes	down
c352193_g1	794.00	956.00	577.00	31.00	22.00	32.00	62.162	61.929	54.276	1.150	1.152	0.915	59.81	1.05	-5.70	5.78e-38	2.44e-36	yes	down
c413764_g1	1389.00	510.00	536.00	0.00	0.00	3.00	102.847	32.166	50.508	0.000	0.000	0.077	60.54	0.03	-8.84	5.84e-38	2.47e-36	yes	down
c376794_g1	279.00	353.00	257.00	1298.00	1164.00	2153.00	17.721	18.684	19.443	39.038	47.668	50.263	18.59	45.89	1.30	6.19e-38	2.61e-36	yes	up
c392987_g3	575.00	637.00	538.00	13.00	6.00	19.00	23.222	21.066	24.811	0.256	0.150	0.264	22.84	0.23	-6.10	6.32e-38	2.67e-36	yes	down
c412734_g1	528.00	604.00	559.00	2551.00	2548.00	3257.00	20.155	18.931	24.085	44.908	61.985	44.998	20.81	49.07	1.23	6.62e-38	2.79e-36	yes	up
c391332_g1	379.00	549.00	318.00	1803.00	1334.00	2206.00	10.522	12.482	10.022	23.460	23.850	22.193	11.14	23.02	1.04	7.45e-38	3.14e-36	yes	up
c400087_g2	379.00	683.00	243.00	0.00	0.00	0.00	9.387	14.336	6.867	0.000	0.000	0.000	10.58	0.00	-6.74	7.92e-38	3.33e-36	yes	down
c377624_g2	36.00	43.00	34.00	526.00	412.00	731.00	0.936	0.921	1.010	6.455	6.931	6.934	0.95	6.77	2.71	8.39e-38	3.53e-36	yes	up
c401472_g1	405.00	536.00	479.00	2583.00	2587.00	2973.00	16.866	18.381	22.961	50.699	69.983	44.946	19.20	52.90	1.46	8.54e-38	3.59e-36	yes	up
c402317_g4	330.00	695.00	311.00	0.00	1.00	0.00	37.583	66.344	42.313	0.000	0.104	0.000	50.05	0.03	-8.65	9.20e-38	3.87e-36	yes	down
c417701_g2	573.00	665.00	487.00	1983.00	1463.00	2757.00	28.336	26.875	27.331	46.026	46.165	49.541	27.48	47.55	0.79	9.24e-38	3.88e-36	no	up
c414738_g1	477.00	519.00	394.00	1857.00	1416.00	2253.00	19.219	17.055	20.691	33.352	35.122	29.868	18.80	32.30	0.78	1.05e-37	4.42e-36	no	up
c386604_g3	541.00	564.00	330.00	0.00	4.00	2.00	12.770	10.876	8.819	0.000	0.059	0.019	10.91	0.02	-6.49	1.19e-37	5.00e-36	yes	down
c392893_g1	428.00	418.00	424.00	0.00	2.00	4.00	5.466	4.314	6.072	0.000	0.020	0.019	5.19	0.01	-5.55	1.30e-37	5.43e-36	yes	down
c419920_g2	5677.00	7133.00	4493.00	1013.00	708.00	952.00	93.249	95.601	82.560	8.355	8.180	6.566	91.10	7.55	-3.58	1.55e-37	6.49e-36	yes	down
c381454_g1	7.00	3.00	2.00	289.00	251.00	412.00	0.562	0.202	0.193	10.866	12.898	12.076	0.32	11.87	4.84	1.60e-37	6.70e-36	yes	up
c399018_g3	491.00	333.00	394.00	0.00	1.00	0.00	80.187	45.772	83.276	0.000	0.104	0.000	67.77	0.03	-9.08	1.71e-37	7.16e-36	yes	down
c413973_g3	886.00	989.00	1139.00	42.00	31.00	44.00	34.879	31.886	51.529	0.769	0.781	0.625	38.49	0.71	-5.57	1.78e-37	7.46e-36	yes	down
c413999_g1	199.00	161.00	84.00	1344.00	845.00	1766.00	5.841	3.887	2.838	19.582	16.894	19.925	4.23	19.08	2.15	1.88e-37	7.85e-36	yes	up
c396007_g2	40.00	74.00	44.00	622.00	585.00	878.00	1.908	3.573	2.440	17.202	22.705	20.279	2.70	19.84	2.83	1.90e-37	7.93e-36	yes	up
c351267_g1	433.00	366.00	264.00	0.00	0.00	1.00	61.320	43.447	47.375	0.000	0.000	0.052	50.42	0.02	-8.69	1.90e-37	7.93e-36	yes	down
c418091_g1	23.00	37.00	17.00	484.00	357.00	657.00	6.484	7.573	6.742	60.986	65.545	61.288	6.98	62.21	3.14	1.91e-37	7.97e-36	yes	up
c418673_g2	19.00	30.00	7.00	505.00	346.00	841.00	2.189	2.887	0.999	27.437	25.842	35.738	2.12	30.58	3.79	2.16e-37	9.01e-36	yes	up
c414104_g2	428.00	382.00	355.00	1807.00	1445.00	2210.00	11.353	8.112	10.306	21.626	24.130	20.756	9.80	21.86	1.15	2.22e-37	9.26e-36	yes	up
c415328_g7	44576.00	48127.00	43026.00	7595.00	5847.00	12487.00	1336.039	1185.249	1462.776	107.577	114.170	136.927	1314.03	121.64	-3.43	2.39e-37	9.95e-36	yes	down
c402890_g5	3028.00	3950.00	1915.00	312.00	231.00	513.00	75.306	83.231	53.652	4.240	4.432	5.162	72.17	4.68	-3.92	2.40e-37	9.96e-36	yes	down
c412992_g2	4528.00	4868.00	3975.00	844.00	568.00	1149.00	171.833	150.968	171.012	14.704	13.933	15.723	163.53	14.95	-3.44	2.41e-37	9.99e-36	yes	down
c389573_g1	4498.00	4938.00	4035.00	810.00	624.00	975.00	54.168	48.446	54.435	4.575	4.829	4.247	52.03	4.50	-3.50	2.65e-37	1.10e-35	yes	down
c390636_g1	7481.00	10824.00	7839.00	1383.00	1154.00	1536.00	279.455	331.226	335.690	24.268	27.768	20.853	315.57	23.66	-3.73	2.68e-37	1.11e-35	yes	down
c382465_g2	12.00	31.00	10.00	456.00	367.00	672.00	0.398	0.843	0.375	7.007	7.816	8.048	0.56	7.64	3.55	3.10e-37	1.28e-35	yes	up
c385810_g1	415.00	511.00	228.00	1.00	0.00	0.00	23.526	23.763	15.130	0.026	0.000	0.000	21.21	0.01	-7.62	3.25e-37	1.35e-35	yes	down
c413503_g2	1269.00	1372.00	1261.00	4177.00	3074.00	5332.00	29.905	27.066	32.495	44.087	46.432	44.328	29.55	44.76	0.60	3.28e-37	1.36e-35	no	up
c414625_g1	726.00	365.00	323.00	0.00	0.00	0.00	43.845	33.548	18.614	0.000	0.000	0.000	32.64	0.00	-8.35	3.38e-37	1.40e-35	yes	down
c399995_g4	1.00	0.00	1.00	225.00	165.00	332.00	0.023	0.000	0.034	4.135	4.145	4.118	0.02	4.13	5.17	3.78e-37	1.56e-35	yes	up
c407049_g9	132.00	210.00	93.00	1081.00	846.00	1334.00	2.505	3.258	1.986	9.669	10.367	9.202	2.65	9.64	1.83	3.97e-37	1.64e-35	yes	up
c401315_g3	386.00	696.00	234.00	0.00	0.00	0.00	9.937	14.639	6.833	0.000	0.000	0.000	10.87	0.00	-6.78	4.24e-37	1.75e-35	yes	down
c405337_g4	6256.00	6129.00	5736.00	19671.00	16003.00	23564.00	165.325	133.542	168.242	240.599	271.824	224.687	153.87	241.37	0.65	4.30e-37	1.77e-35	no	up
c403984_g2	178.00	202.00	139.00	1009.00	762.00	1324.00	8.099	7.067	6.526	17.984	18.950	19.010	7.25	18.65	1.35	4.91e-37	2.02e-35	yes	up
c396627_g1	1.00	0.00	0.00	200.00	163.00	395.00	0.047	0.000	0.000	4.312	4.751	6.547	0.02	5.37	5.57	5.06e-37	2.08e-35	yes	up
c420630_g1	8076.00	6338.00	8222.00	35658.00	24722.00	49266.00	154.335	95.488	173.123	323.073	296.325	335.291	136.97	321.81	1.23	5.47e-37	2.25e-35	yes	up
c391541_g1	288.00	385.00	300.00	1448.00	1068.00	2099.00	8.685	9.494	10.295	20.502	20.727	22.966	9.46	21.60	1.18	5.66e-37	2.33e-35	yes	up
c408612_g2	528.00	802.00	511.00	2164.00	1839.00	3186.00	8.942	10.539	8.887	15.447	18.449	17.540	9.54	17.06	0.83	5.75e-37	2.36e-35	no	up
c370922_g1	697.00	793.00	649.00	2762.00	2186.00	3067.00	22.800	21.280	24.550	42.601	45.827	36.112	22.71	40.62	0.84	6.08e-37	2.50e-35	no	up
c399344_g5	181.00	175.00	174.00	1067.00	816.00	1493.00	8.521	6.707	9.466	23.434	24.618	25.570	8.09	24.63	1.59	6.60e-37	2.71e-35	yes	up
c422757_g1	730.00	496.00	614.00	1.00	2.00	11.00	6.332	3.539	6.004	0.007	0.013	0.039	5.16	0.02	-5.43	6.79e-37	2.78e-35	yes	down
c404801_g2	1661.00	2017.00	1379.00	4792.00	3275.00	7434.00	42.276	42.716	39.328	56.694	52.862	68.016	41.60	60.58	0.54	7.19e-37	2.95e-35	no	up
c409567_g1	320.00	605.00	345.00	0.00	2.00	0.00	10.183	15.752	12.519	0.000	0.039	0.000	13.00	0.01	-6.90	7.84e-37	3.21e-35	yes	down
c420305_g1	409.00	341.00	375.00	1.00	1.00	0.00	5.571	3.786	5.743	0.007	0.007	0.000	4.93	0.00	-5.60	8.27e-37	3.38e-35	yes	down
c395991_g1	1564.00	1816.00	1465.00	7805.00	6241.00	6791.00	59.658	56.749	64.026	138.931	152.943	93.933	59.78	123.18	1.04	9.05e-37	3.70e-35	yes	up
c422623_g1	381.00	333.00	398.00	1.00	0.00	1.00	3.827	2.730	4.472	0.007	0.000	0.006	3.59	0.00	-5.14	9.64e-37	3.94e-35	yes	down
c415665_g1	18049.00	17139.00	20896.00	145.00	374.00	227.00	1491.134	1184.451	2086.769	5.489	19.744	6.727	1543.10	9.45	-7.34	9.66e-37	3.94e-35	yes	down
c410922_g3	1034.00	1072.00	1117.00	3996.00	3694.00	5513.00	29.554	24.571	33.959	58.462	69.274	60.915	28.89	62.11	1.10	9.72e-37	3.97e-35	yes	up
c416484_g1	404.00	347.00	362.00	1.00	1.00	1.00	32.843	18.302	35.764	0.039	0.052	0.026	28.06	0.04	-7.69	1.17e-36	4.78e-35	yes	down
c422534_g1	338.00	438.00	219.00	0.00	0.00	0.00	5.290	7.438	5.596	0.000	0.000	0.000	6.21	0.00	-5.98	1.26e-36	5.11e-35	yes	down
c422431_g2	942.00	511.00	713.00	9.00	3.00	13.00	17.334	7.337	14.063	0.072	0.033	0.077	12.53	0.06	-6.26	1.26e-36	5.11e-35	yes	down
c414940_g2	908.00	683.00	1069.00	23.00	12.00	24.00	30.666	18.392	42.052	0.283	0.189	0.200	29.18	0.23	-6.49	1.28e-36	5.22e-35	yes	down
c413856_g5	540.00	689.00	487.00	2040.00	1359.00	2986.00	13.402	13.954	13.665	23.788	21.716	26.858	13.69	24.59	0.84	1.36e-36	5.53e-35	no	up
c388657_g1	619.00	906.00	359.00	3038.00	2160.00	4983.00	41.750	51.851	28.931	103.600	99.339	129.948	41.98	113.77	1.44	1.39e-36	5.65e-35	yes	up
c422587_g3	2521.00	2473.00	2558.00	9279.00	5656.00	11661.00	14.970	11.954	16.923	25.852	21.586	25.022	14.36	24.47	0.76	1.45e-36	5.90e-35	no	up
c395743_g2	187.00	280.00	130.00	1200.00	915.00	1606.00	8.135	9.999	6.526	24.544	25.666	25.428	8.39	25.19	1.57	1.45e-36	5.90e-35	yes	up
c402083_g1	491.00	708.00	211.00	0.00	0.00	0.00	15.227	17.954	7.457	0.000	0.000	0.000	14.06	0.00	-7.15	1.51e-36	6.13e-35	yes	down
c418256_g1	1128.00	489.00	878.00	3.00	2.00	11.00	69.454	24.313	61.847	0.085	0.078	0.245	49.83	0.15	-7.63	1.62e-36	6.58e-35	yes	down
c421175_g2	412.00	327.00	332.00	0.00	1.00	0.00	10.920	6.865	9.591	0.000	0.026	0.000	8.97	0.01	-6.42	1.79e-36	7.23e-35	yes	down
c405658_g1	1035.00	1947.00	885.00	5443.00	3722.00	8336.00	28.664	43.874	27.842	71.346	65.122	83.082	34.31	74.83	1.12	1.92e-36	7.77e-35	yes	up
c394541_g1	396.00	705.00	225.00	0.00	0.00	0.00	18.236	26.639	11.974	0.000	0.000	0.000	19.69	0.00	-7.63	2.05e-36	8.27e-35	yes	down
c416752_g3	599.00	630.00	587.00	2313.00	1767.00	2870.00	14.174	12.246	16.628	25.583	27.228	24.397	14.13	25.48	0.85	2.05e-36	8.27e-35	no	up
c422450_g2	5227.00	6555.00	2239.00	235.00	241.00	426.00	303.695	305.362	149.481	5.903	9.208	9.144	260.19	8.08	-4.99	2.26e-36	9.13e-35	yes	down
c385184_g5	339.00	327.00	294.00	0.00	0.00	1.00	61.565	49.053	68.747	0.000	0.000	0.064	58.78	0.03	-8.85	2.35e-36	9.46e-35	yes	down
c402749_g2	4672.00	5256.00	3396.00	793.00	608.00	933.00	121.129	110.869	100.085	9.564	10.028	8.577	111.14	9.26	-3.57	2.48e-36	9.99e-35	yes	down
c396273_g1	582.00	625.00	580.00	2208.00	1647.00	2911.00	10.288	9.011	11.532	18.306	18.722	18.636	10.15	18.55	0.86	2.51e-36	1.01e-34	no	up
c421942_g2	359.00	769.00	262.00	1.00	0.00	0.00	9.925	18.808	8.808	0.007	0.000	0.000	13.04	0.00	-7.00	2.55e-36	1.03e-34	yes	down
c415921_g2	1364.00	1715.00	1128.00	4030.00	3037.00	5000.00	9.071	9.370	8.490	12.437	12.892	11.825	9.02	12.29	0.44	2.63e-36	1.06e-34	no	up
c420810_g1	344.00	299.00	320.00	0.00	0.00	0.00	10.042	6.606	11.237	0.000	0.000	0.000	9.06	0.00	-6.52	2.66e-36	1.07e-34	yes	down
c410027_g2	1394.00	1539.00	1292.00	4554.00	2799.00	5372.00	15.918	15.100	16.957	26.345	21.670	22.876	15.90	23.74	0.58	3.10e-36	1.24e-34	no	up
c421543_g1	287.00	428.00	235.00	0.00	0.00	0.00	15.321	20.032	13.620	0.000	0.000	0.000	16.66	0.00	-7.39	3.43e-36	1.38e-34	yes	down
c404889_g1	16131.00	18411.00	15038.00	3484.00	2589.00	4042.00	646.167	612.567	698.529	66.928	68.285	59.903	648.17	64.27	-3.33	3.45e-36	1.38e-34	yes	down
c365902_g1	472.00	544.00	512.00	9.00	1.00	5.00	59.213	60.929	82.560	0.434	0.117	0.271	66.56	0.29	-7.42	3.59e-36	1.44e-34	yes	down
c398970_g7	848.00	496.00	684.00	4.00	7.00	11.00	73.293	36.279	71.619	0.131	0.351	0.309	58.51	0.26	-7.35	3.70e-36	1.48e-34	yes	down
c409546_g2	388.00	499.00	312.00	1616.00	1110.00	2529.00	25.843	26.920	23.642	50.765	47.415	62.216	25.63	54.82	1.09	4.03e-36	1.61e-34	yes	up
c404520_g2	392.00	501.00	205.00	0.00	0.00	0.00	10.358	10.820	6.152	0.000	0.000	0.000	9.33	0.00	-6.56	4.07e-36	1.63e-34	yes	down
c403291_g2	1176.00	1775.00	965.00	102.00	71.00	105.00	58.077	72.007	55.252	2.366	2.258	1.888	62.65	2.14	-4.81	4.34e-36	1.74e-34	yes	down
c422265_g1	598.00	352.00	511.00	1.00	2.00	3.00	11.353	5.573	11.010	0.013	0.020	0.026	9.02	0.02	-6.25	4.58e-36	1.83e-34	yes	down
c410840_g1	1972.00	431.00	1063.00	0.00	1.00	0.00	82.165	15.561	53.028	0.000	0.026	0.000	48.08	0.01	-8.82	4.63e-36	1.85e-34	yes	down
c407925_g2	4248.00	4391.00	2996.00	736.00	467.00	878.00	105.633	96.758	81.857	8.631	7.868	9.376	95.40	8.76	-3.43	4.92e-36	1.96e-34	yes	down
c355409_g1	300.00	392.00	342.00	1776.00	1081.00	2166.00	18.868	20.313	25.254	52.540	43.881	49.747	21.25	49.26	1.21	4.95e-36	1.97e-34	yes	up
c409514_g1	636.00	732.00	500.00	2025.00	1685.00	2820.00	15.321	14.179	14.165	22.855	27.306	24.017	14.55	24.42	0.74	5.03e-36	2.01e-34	no	up
c406042_g1	1085.00	1064.00	476.00	12.00	0.00	10.00	43.892	34.762	22.280	0.243	0.000	0.122	34.18	0.13	-7.20	5.70e-36	2.27e-34	yes	down
c361220_g3	72.00	72.00	53.00	642.00	508.00	832.00	3.699	3.034	3.155	15.500	16.822	15.569	3.29	15.85	2.24	5.79e-36	2.31e-34	yes	up
c422496_g1	342.00	487.00	210.00	0.00	0.00	0.00	4.202	4.562	2.928	0.000	0.000	0.000	3.98	0.00	-5.35	6.33e-36	2.52e-34	yes	down
c403032_g3	67.00	52.00	36.00	15107.00	4540.00	2751.00	3.570	1.562	2.191	447.734	184.537	62.094	2.40	220.31	6.46	6.56e-36	2.61e-34	yes	up
c422106_g1	1460.00	1642.00	1225.00	3932.00	3299.00	5348.00	43.974	39.424	40.293	41.431	45.124	41.454	41.16	42.33	0.04	6.79e-36	2.70e-34	no	up
c416481_g1	329.00	403.00	213.00	0.00	0.00	0.00	19.195	19.235	13.473	0.000	0.000	0.000	17.57	0.00	-7.47	7.68e-36	3.05e-34	yes	down
c403202_g2	239.00	162.00	381.00	3765.00	2899.00	5528.00	7.163	5.078	11.622	36.238	38.005	41.029	7.63	38.70	2.33	7.77e-36	3.08e-34	yes	up
c411766_g5	2753.00	2692.00	2192.00	398.00	287.00	482.00	479.671	395.547	499.494	32.761	32.545	31.272	452.83	32.08	-3.82	7.83e-36	3.10e-34	yes	down
c414508_g2	372.00	441.00	266.00	1457.00	1089.00	2275.00	4.752	4.618	3.791	9.091	9.260	10.890	4.43	9.90	1.14	8.12e-36	3.21e-34	yes	up
c392693_g1	425.00	542.00	277.00	2.00	0.00	5.00	21.911	23.291	16.458	0.046	0.000	0.090	20.88	0.05	-7.09	8.57e-36	3.39e-34	yes	down
c394858_g1	18.00	13.00	16.00	371.00	322.00	589.00	0.948	0.607	0.863	9.735	10.952	11.084	0.79	10.60	3.58	9.03e-36	3.57e-34	yes	up
c402766_g1	744.00	889.00	611.00	26.00	22.00	20.00	20.612	19.572	18.444	0.342	0.351	0.193	19.59	0.28	-5.69	9.12e-36	3.60e-34	yes	down
c409053_g1	2726.00	3888.00	2022.00	404.00	273.00	561.00	233.539	278.139	202.054	15.217	13.959	16.335	241.77	15.39	-3.96	9.28e-36	3.66e-34	yes	down
c376423_g1	876.00	1108.00	886.00	3049.00	2467.00	3883.00	42.007	43.638	49.191	68.730	76.276	67.810	44.69	70.16	0.65	9.75e-36	3.85e-34	no	up
c383117_g1	24.00	61.00	25.00	621.00	486.00	770.00	1.135	2.359	1.362	13.745	14.753	13.197	1.67	13.76	2.97	9.98e-36	3.93e-34	yes	up
c421040_g1	378.00	286.00	385.00	0.00	0.00	0.00	7.631	4.674	8.740	0.000	0.000	0.000	6.81	0.00	-6.11	1.01e-35	3.98e-34	yes	down
c396823_g2	480.00	550.00	378.00	9.00	3.00	3.00	20.085	18.943	18.285	0.177	0.078	0.045	19.13	0.10	-6.61	1.05e-35	4.15e-34	yes	down
c384570_g1	862.00	974.00	674.00	2487.00	2043.00	3665.00	63.590	59.344	58.986	86.339	97.354	98.921	60.63	94.34	0.64	1.16e-35	4.57e-34	no	up
c396031_g1	1946.00	2269.00	1752.00	5308.00	3908.00	6870.00	38.917	37.065	39.589	49.825	50.311	49.825	38.39	49.94	0.38	1.18e-35	4.65e-34	no	up
c410891_g6	1632.00	1912.00	1396.00	183.00	137.00	276.00	47.333	45.345	46.059	2.491	2.558	2.906	46.20	2.68	-4.06	1.18e-35	4.66e-34	yes	down
c414423_g1	389.00	385.00	287.00	1498.00	1028.00	2091.00	15.216	13.381	12.008	28.219	25.920	28.785	13.59	27.91	1.03	1.19e-35	4.67e-34	yes	up
c399912_g1	334.00	429.00	271.00	1736.00	1589.00	1913.00	9.399	9.921	8.671	23.125	28.881	19.706	9.39	23.06	1.29	1.29e-35	5.07e-34	yes	up
c409094_g6	552.00	480.00	315.00	1.00	3.00	6.00	19.113	13.662	12.508	0.033	0.059	0.071	15.12	0.06	-6.61	1.40e-35	5.48e-34	yes	down
c400303_g1	3334.00	3442.00	3345.00	10817.00	8307.00	13050.00	365.904	315.485	439.906	549.060	581.802	520.954	367.60	545.01	0.57	1.49e-35	5.83e-34	no	up
c417008_g2	98.00	105.00	150.00	1457.00	1146.00	1397.00	28.161	25.796	62.176	197.788	215.793	151.297	36.98	182.37	2.30	1.53e-35	5.98e-34	yes	up
c412006_g1	1130.00	1389.00	932.00	3121.00	2558.00	4844.00	21.571	21.706	20.124	27.884	31.627	33.483	21.21	31.17	0.55	1.60e-35	6.26e-34	no	up
c422621_g1	441.00	348.00	390.00	3.00	1.00	0.00	4.108	2.640	4.063	0.013	0.007	0.000	3.53	0.01	-5.10	1.74e-35	6.81e-34	yes	down
c417412_g1	891.00	784.00	884.00	37.00	14.00	38.00	13.870	10.831	14.256	0.204	0.104	0.264	12.81	0.21	-5.40	1.78e-35	6.94e-34	yes	down
c419924_g2	133.00	194.00	85.00	1265.00	646.00	1411.00	4.951	6.550	4.710	26.030	19.529	25.215	5.50	24.12	2.11	1.95e-35	7.60e-34	yes	up
c381045_g1	102.00	205.00	114.00	1029.00	825.00	1343.00	8.123	13.494	10.828	38.545	42.430	39.147	10.97	39.74	1.85	2.00e-35	7.80e-34	yes	up
c420580_g1	434.00	332.00	449.00	0.00	0.00	3.00	7.292	4.550	8.490	0.000	0.000	0.019	6.58	0.01	-5.95	2.05e-35	8.00e-34	yes	down
c391456_g1	486.00	337.00	532.00	0.00	2.00	0.00	27.271	15.606	34.890	0.000	0.072	0.000	24.94	0.02	-7.74	2.07e-35	8.08e-34	yes	down
c421783_g1	314.00	607.00	229.00	0.00	0.00	0.00	3.675	7.022	3.030	0.000	0.000	0.000	4.78	0.00	-5.61	2.16e-35	8.40e-34	yes	down
c412925_g4	662.00	864.00	708.00	2598.00	2081.00	3288.00	16.456	17.280	22.621	23.033	29.811	26.891	18.54	26.31	0.50	2.22e-35	8.63e-34	no	up
c420800_g1	382.00	511.00	198.00	0.00	0.00	0.00	8.451	8.988	4.926	0.000	0.000	0.000	7.65	0.00	-6.28	2.25e-35	8.75e-34	yes	down
c404931_g1	5431.00	9574.00	4664.00	105.00	194.00	432.00	198.917	285.375	208.966	2.314	4.900	6.154	235.21	4.57	-5.65	2.87e-35	1.12e-33	yes	down
c391110_g1	529.00	580.00	323.00	2.00	5.00	8.00	35.090	31.661	26.026	0.053	0.241	0.193	31.17	0.16	-6.92	3.04e-35	1.18e-33	yes	down
c422505_g1	298.00	310.00	252.00	0.00	0.00	0.00	2.786	2.359	2.633	0.000	0.000	0.000	2.58	0.00	-4.74	3.09e-35	1.20e-33	yes	down
c403520_g1	12.00	17.00	15.00	432.00	246.00	513.00	0.316	0.416	0.454	5.784	4.594	5.361	0.39	5.32	3.45	3.24e-35	1.26e-33	yes	up
c416986_g1	730.00	945.00	692.00	2553.00	1792.00	3224.00	14.923	15.752	15.652	24.498	22.985	23.591	15.45	23.75	0.62	3.27e-35	1.27e-33	no	up
c385166_g1	598.00	581.00	376.00	1961.00	1374.00	2811.00	26.955	21.493	19.579	41.549	39.931	46.119	22.73	43.10	0.92	3.30e-35	1.28e-33	no	up
c413952_g2	268.00	358.00	245.00	1250.00	1030.00	1788.00	9.399	10.291	9.806	20.620	23.258	22.779	9.86	22.17	1.16	3.69e-35	1.43e-33	yes	up
c387440_g1	1512.00	1570.00	1420.00	4503.00	3753.00	5895.00	24.895	21.122	25.061	32.491	38.232	33.463	23.48	34.29	0.54	3.95e-35	1.53e-33	no	up
c406453_g1	414.00	568.00	291.00	1945.00	1250.00	2234.00	18.868	21.246	15.323	41.668	36.723	37.059	18.77	38.52	1.03	4.27e-35	1.65e-33	yes	up
c422358_g1	610.00	304.00	535.00	0.00	1.00	0.00	7.819	3.180	7.695	0.000	0.007	0.000	5.99	0.00	-5.90	4.34e-35	1.68e-33	yes	down
c416424_g4	292.00	411.00	163.00	1607.00	1202.00	2566.00	4.682	5.370	2.940	12.082	12.384	14.879	4.45	13.34	1.56	4.67e-35	1.80e-33	yes	up
c402744_g1	222.00	342.00	202.00	1225.00	912.00	1783.00	5.981	7.382	6.333	15.500	16.048	17.418	6.62	16.45	1.30	4.88e-35	1.88e-33	yes	up
c419395_g2	470.00	276.00	482.00	0.00	0.00	0.00	31.871	13.201	35.968	0.000	0.000	0.000	25.83	0.00	-8.02	4.89e-35	1.88e-33	yes	down
c422717_g1	510.00	354.00	471.00	2.00	1.00	5.00	4.506	2.539	4.642	0.007	0.007	0.013	3.78	0.01	-5.15	5.31e-35	2.04e-33	yes	down
c415006_g1	4726.00	5384.00	4330.00	868.00	692.00	958.00	95.204	88.286	101.299	8.821	8.694	7.140	94.27	8.08	-3.53	5.32e-35	2.05e-33	yes	down
c409713_g1	1001.00	1081.00	739.00	2739.00	2119.00	3893.00	24.088	21.246	20.135	30.947	32.812	33.960	21.86	32.68	0.58	5.40e-35	2.08e-33	no	up
c419633_g1	1044.00	1206.00	988.00	3126.00	2285.00	4560.00	14.010	17.853	23.097	24.406	28.386	30.473	18.10	27.95	0.62	5.47e-35	2.10e-33	no	up
c392075_g3	542.00	540.00	431.00	8.00	8.00	5.00	73.024	60.895	73.083	0.506	0.696	0.251	68.35	0.44	-6.98	5.52e-35	2.12e-33	yes	down
c401718_g1	419.00	495.00	368.00	7.00	3.00	9.00	11.412	10.898	11.305	0.092	0.059	0.090	11.18	0.08	-5.94	5.59e-35	2.15e-33	yes	down
c402011_g1	395.00	709.00	210.00	0.00	0.00	0.00	1.884	2.753	1.112	0.000	0.000	0.000	2.00	0.00	-4.39	5.80e-35	2.23e-33	yes	down
c414658_g1	373.00	405.00	197.00	0.00	0.00	0.00	12.348	10.999	7.412	0.000	0.000	0.000	10.41	0.00	-6.72	6.08e-35	2.33e-33	yes	down
c380259_g1	4156.00	4109.00	2588.00	14034.00	7884.00	14038.00	394.803	323.676	298.394	628.261	483.459	489.140	339.71	534.19	0.65	6.25e-35	2.39e-33	no	up
c414565_g5	2607.00	3279.00	2196.00	330.00	234.00	599.00	87.409	90.241	82.822	5.107	5.024	7.256	87.19	6.00	-3.84	6.52e-35	2.50e-33	yes	down
c373665_g1	418.00	409.00	284.00	1.00	2.00	4.00	23.093	18.583	18.296	0.026	0.072	0.084	19.98	0.06	-6.96	6.91e-35	2.65e-33	yes	down
c417962_g1	507.00	316.00	415.00	2.00	1.00	0.00	12.840	6.539	11.918	0.026	0.013	0.000	10.14	0.01	-6.52	6.96e-35	2.66e-33	yes	down
c406331_g1	3285.00	3629.00	3428.00	522.00	396.00	774.00	61.554	56.659	70.178	4.595	5.148	5.458	62.13	5.10	-3.58	7.03e-35	2.69e-33	yes	down
c406170_g2	2825.00	4216.00	2501.00	443.00	369.00	668.00	125.003	150.619	124.930	9.150	10.360	10.278	134.88	9.92	-3.75	7.64e-35	2.92e-33	yes	down
c405835_g2	492.00	363.00	460.00	0.00	3.00	2.00	38.566	23.594	42.586	0.000	0.156	0.058	33.93	0.06	-7.71	7.70e-35	2.94e-33	yes	down
c392291_g8	1071.00	1073.00	971.00	56.00	39.00	105.00	35.535	27.538	34.731	0.822	0.787	1.199	32.21	0.97	-4.91	7.85e-35	2.99e-33	yes	down
c408377_g4	633.00	368.00	437.00	3.00	3.00	4.00	80.070	38.380	69.190	0.191	0.241	0.193	60.84	0.20	-7.65	9.83e-35	3.75e-33	yes	down
c397942_g5	1222.00	1126.00	868.00	70.00	60.00	98.00	21.407	17.931	16.446	0.493	0.729	0.541	18.64	0.57	-4.81	9.86e-35	3.76e-33	yes	down
c402836_g1	549.00	608.00	436.00	1776.00	1383.00	2527.00	15.508	13.786	13.416	23.782	24.937	25.344	14.24	24.72	0.79	1.01e-34	3.86e-33	no	up
c421045_g3	92.00	110.00	75.00	889.00	451.00	1260.00	5.583	5.977	5.437	27.009	18.599	30.274	5.69	26.37	2.19	1.03e-34	3.92e-33	yes	up
c419591_g1	481.00	428.00	348.00	5.00	1.00	7.00	15.391	10.393	12.769	0.059	0.013	0.058	12.71	0.05	-6.44	1.03e-34	3.93e-33	yes	down
c377011_g2	34.00	40.00	45.00	586.00	370.00	964.00	1.873	1.820	2.872	15.178	13.126	19.358	2.14	16.46	2.89	1.26e-34	4.79e-33	yes	up
c410051_g2	443.00	410.00	229.00	1.00	1.00	0.00	57.094	44.087	36.842	0.066	0.085	0.000	46.27	0.04	-8.35	1.27e-34	4.82e-33	yes	down
c397493_g4	38.00	49.00	31.00	661.00	331.00	706.00	8.755	9.606	9.841	72.023	49.842	61.031	9.39	62.00	2.71	1.28e-34	4.87e-33	yes	up
c417439_g4	16218.00	17131.00	13803.00	2633.00	2493.00	3917.00	327.432	283.644	312.093	24.965	32.733	28.965	306.11	28.54	-3.42	1.32e-34	4.99e-33	yes	down
c402933_g3	163.00	185.00	159.00	1084.00	674.00	1295.00	8.298	7.651	9.387	25.800	21.950	23.920	8.36	24.07	1.51	1.34e-34	5.09e-33	yes	up
c403298_g2	869.00	881.00	654.00	14.00	8.00	42.00	22.449	18.841	18.739	0.171	0.130	0.400	19.99	0.26	-5.81	1.38e-34	5.24e-33	yes	down
c403552_g3	636.00	758.00	578.00	2213.00	2310.00	3319.00	32.257	32.459	33.778	52.185	75.241	60.902	32.77	61.45	0.91	1.48e-34	5.60e-33	no	up
c398379_g2	352.00	335.00	249.00	0.00	1.00	0.00	29.647	34.548	23.869	0.000	0.052	0.000	29.89	0.01	-8.06	1.54e-34	5.83e-33	yes	down
c416163_g1	327.00	360.00	241.00	0.00	1.00	0.00	12.582	11.291	10.646	0.000	0.026	0.000	11.53	0.01	-6.77	1.54e-34	5.83e-33	yes	down
c363797_g1	566.00	778.00	343.00	0.00	3.00	10.00	26.944	30.683	18.739	0.000	0.111	0.187	26.04	0.11	-6.99	1.74e-34	6.58e-33	yes	down
c415824_g1	11679.00	12977.00	14745.00	2069.00	1461.00	2499.00	153.984	139.395	218.239	12.791	12.391	11.934	166.74	12.33	-3.75	1.82e-34	6.86e-33	yes	down
c375223_g1	191.00	402.00	182.00	1567.00	1260.00	3211.00	3.886	6.685	4.188	14.987	16.510	23.694	5.05	19.06	1.89	1.92e-34	7.23e-33	yes	up
c418679_g1	576.00	585.00	617.00	16.00	10.00	11.00	17.721	14.617	21.304	0.230	0.221	0.168	17.55	0.20	-5.87	1.95e-34	7.34e-33	yes	down
c420134_g2	500.00	327.00	381.00	0.00	2.00	2.00	16.573	8.853	14.528	0.000	0.039	0.019	13.00	0.02	-6.80	1.97e-34	7.41e-33	yes	down
c387729_g1	10.00	4.00	5.00	427.00	223.00	382.00	0.234	0.067	0.125	4.490	3.221	3.112	0.14	3.60	3.96	2.03e-34	7.63e-33	yes	up
c422468_g2	497.00	315.00	372.00	2.00	1.00	1.00	6.835	2.539	4.120	0.007	0.007	0.006	4.40	0.01	-5.40	2.07e-34	7.80e-33	yes	down
c416184_g4	3507.00	4349.00	3365.00	9581.00	7353.00	12710.00	73.223	75.051	81.811	93.300	99.521	97.091	76.39	96.41	0.34	2.19e-34	8.24e-33	no	up
c422711_g1	273.00	366.00	216.00	0.00	0.00	0.00	2.013	2.202	1.782	0.000	0.000	0.000	2.02	0.00	-4.41	2.35e-34	8.82e-33	yes	down
c408935_g4	479.00	566.00	464.00	1870.00	1487.00	2312.00	14.525	14.033	16.026	26.628	29.031	25.441	14.76	26.70	0.85	2.37e-34	8.89e-33	no	up
c356842_g1	78.00	111.00	29.00	1223.00	593.00	1775.00	9.960	11.842	4.631	73.653	49.107	83.739	9.16	72.02	2.96	2.40e-34	9.00e-33	yes	up
c400654_g1	769.00	940.00	749.00	2617.00	2068.00	3308.00	24.568	24.246	27.308	37.691	43.276	37.710	25.23	39.05	0.63	2.51e-34	9.43e-33	no	up
c419075_g2	572.00	397.00	560.00	0.00	4.00	2.00	13.729	7.629	15.402	0.000	0.059	0.019	11.85	0.02	-6.61	2.59e-34	9.72e-33	yes	down
c372068_g1	2353.00	2519.00	2156.00	289.00	235.00	280.00	154.663	137.710	168.435	9.012	10.607	6.985	152.05	8.54	-4.14	2.67e-34	1.00e-32	yes	down
c412468_g2	784.00	385.00	660.00	5.00	3.00	6.00	85.559	34.897	87.373	0.270	0.228	0.245	66.49	0.25	-7.58	2.79e-34	1.04e-32	yes	down
c404401_g1	426.00	889.00	217.00	0.00	0.00	0.00	11.049	18.875	6.390	0.000	0.000	0.000	12.74	0.00	-7.00	3.00e-34	1.12e-32	yes	down
c404129_g1	7.00	5.00	12.00	357.00	400.00	471.00	0.293	0.169	0.613	7.349	11.590	7.559	0.34	8.46	4.29	3.12e-34	1.17e-32	yes	up
c331634_g1	1289.00	1556.00	1213.00	123.00	88.00	202.00	76.758	76.287	84.535	3.444	3.384	4.388	78.80	3.83	-4.33	3.16e-34	1.18e-32	yes	down
c394837_g1	73.00	59.00	61.00	663.00	546.00	828.00	4.658	2.955	4.733	19.470	22.595	18.198	4.02	19.68	2.26	3.19e-34	1.19e-32	yes	up
c403342_g3	439.00	551.00	431.00	2069.00	1201.00	2290.00	14.993	15.392	16.855	33.136	26.336	28.340	15.68	29.46	0.91	3.25e-34	1.21e-32	no	up
c415569_g1	498.00	889.00	246.00	3.00	0.00	0.00	17.276	25.246	9.761	0.046	0.000	0.000	18.21	0.02	-7.31	3.66e-34	1.37e-32	yes	down
c387505_g2	611.00	621.00	361.00	9.00	9.00	8.00	111.087	95.331	86.465	0.776	1.067	0.541	97.95	0.75	-6.86	3.71e-34	1.38e-32	yes	down
c402618_g3	545.00	117.00	546.00	29220.00	21931.00	34620.00	47.813	8.359	58.396	1214.887	1260.796	1118.970	35.59	1185.19	5.05	3.71e-34	1.38e-32	yes	up
c417088_g1	5.00	14.00	10.00	337.00	233.00	484.00	0.211	0.461	0.443	5.587	5.479	6.437	0.37	5.92	3.67	3.87e-34	1.44e-32	yes	up
c405906_g3	14351.00	13345.00	11226.00	2743.00	1688.00	3683.00	545.181	415.288	489.132	48.326	40.901	50.772	478.93	47.57	-3.33	3.87e-34	1.44e-32	yes	down
c409642_g2	2390.00	4472.00	1744.00	203.00	160.00	357.00	42.019	64.131	34.527	1.676	1.809	2.275	48.42	1.96	-4.56	3.90e-34	1.45e-32	yes	down
c404375_g6	368.00	499.00	307.00	1499.00	1211.00	2023.00	12.290	13.864	12.065	23.493	25.972	24.597	12.83	24.56	0.93	4.02e-34	1.49e-32	no	up
c418896_g6	165.00	249.00	146.00	961.00	862.00	1459.00	17.287	21.695	18.694	47.439	58.471	56.243	19.39	53.84	1.47	4.21e-34	1.56e-32	yes	up
c414666_g1	486.00	605.00	405.00	1761.00	1201.00	2639.00	8.228	7.348	7.809	13.495	13.725	15.839	7.77	14.55	0.90	4.28e-34	1.59e-32	no	up
c403847_g1	1196.00	737.00	917.00	5.00	15.00	24.00	75.704	39.099	71.108	0.171	0.514	0.574	60.24	0.43	-6.84	4.39e-34	1.63e-32	yes	down
c414706_g1	2.00	0.00	4.00	243.00	191.00	331.00	0.105	0.000	0.250	5.660	6.182	5.980	0.11	5.92	4.87	4.72e-34	1.75e-32	yes	up
c396345_g1	695.00	759.00	719.00	2634.00	1914.00	3179.00	14.092	12.550	16.401	25.267	25.087	23.527	14.16	24.48	0.79	4.80e-34	1.78e-32	no	up
c397935_g1	255.00	383.00	215.00	1315.00	989.00	2366.00	20.799	25.583	20.827	50.029	52.191	70.941	22.66	59.44	1.39	5.02e-34	1.86e-32	yes	up
c410213_g1	1381.00	1695.00	1225.00	3733.00	2834.00	5138.00	61.062	61.805	63.697	78.123	81.664	83.314	62.10	81.18	0.39	5.06e-34	1.87e-32	no	up
c390175_g1	1624.00	1704.00	1572.00	4759.00	3581.00	6232.00	31.309	26.875	34.289	42.424	43.848	43.265	30.45	43.12	0.50	5.38e-34	1.99e-32	no	up
c372401_g2	1068.00	1084.00	1052.00	87.00	51.00	99.00	83.394	69.973	97.849	3.195	2.571	2.829	82.34	2.89	-4.79	5.39e-34	1.99e-32	yes	down
c401692_g1	711.00	395.00	559.00	4.00	5.00	6.00	60.067	27.436	56.081	0.164	0.325	0.213	46.31	0.22	-7.16	5.41e-34	2.00e-32	yes	down
c405455_g4	1455.00	1827.00	1313.00	167.00	135.00	193.00	54.320	56.165	57.568	2.991	3.299	2.668	55.96	2.93	-4.21	6.11e-34	2.26e-32	yes	down
c417130_g1	466.00	845.00	223.00	0.00	0.00	2.00	8.907	13.145	4.915	0.000	0.000	0.013	9.40	0.01	-6.49	6.70e-34	2.47e-32	yes	down
c384320_g1	80.00	77.00	56.00	609.00	472.00	1143.00	3.465	3.067	2.826	14.251	15.768	19.106	3.13	16.68	2.38	7.03e-34	2.59e-32	yes	up
c418411_g2	1675.00	759.00	1355.00	13.00	22.00	24.00	89.738	33.380	84.274	0.329	0.768	0.470	66.39	0.49	-6.80	7.36e-34	2.71e-32	yes	down
c420078_g1	368.00	258.00	299.00	0.00	0.00	0.00	6.800	3.899	6.231	0.000	0.000	0.000	5.52	0.00	-5.81	7.63e-34	2.81e-32	yes	down
c403793_g1	9.00	10.00	2.00	326.00	202.00	461.00	0.632	0.539	0.136	12.272	10.191	13.655	0.45	12.36	4.49	7.73e-34	2.84e-32	yes	up
c421502_g1	422.00	307.00	220.00	0.00	0.00	0.00	11.821	6.359	17.036	0.000	0.000	0.000	11.20	0.00	-6.82	7.80e-34	2.87e-32	yes	down
c404498_g3	998.00	1082.00	817.00	62.00	52.00	99.00	22.636	19.987	20.930	0.651	0.768	0.812	21.12	0.75	-4.65	8.05e-34	2.96e-32	yes	down
c408257_g4	246.00	277.00	258.00	1348.00	960.00	1579.00	16.971	15.325	20.623	42.542	41.154	39.430	17.38	40.88	1.23	8.13e-34	2.99e-32	yes	up
c413598_g2	404.00	545.00	321.00	6.00	4.00	9.00	16.632	18.549	16.083	0.099	0.143	0.116	17.22	0.12	-6.32	8.87e-34	3.26e-32	yes	down
c407472_g3	545.00	667.00	431.00	1802.00	1342.00	2555.00	32.936	33.526	30.532	52.599	53.128	56.378	32.48	54.33	0.74	9.16e-34	3.36e-32	no	up
c419015_g8	11484.00	13040.00	7413.00	2008.00	1577.00	2469.00	1218.491	1150.903	962.578	100.406	108.346	96.421	1119.10	100.63	-3.47	9.45e-34	3.46e-32	yes	down
c408704_g4	4041.00	5051.00	4277.00	12794.00	10194.00	15628.00	89.995	92.825	108.132	136.644	148.921	128.769	96.28	136.26	0.50	9.55e-34	3.50e-32	no	up
c372234_g2	1592.00	1756.00	1399.00	110.00	109.00	234.00	154.288	141.272	164.451	5.022	6.833	8.332	152.17	6.87	-4.45	9.65e-34	3.53e-32	yes	down
c414407_g4	1002.00	1201.00	845.00	2768.00	2115.00	4094.00	29.940	29.425	28.965	39.636	41.089	45.224	29.46	42.36	0.52	9.80e-34	3.58e-32	no	up
c413646_g3	2348.00	2926.00	1722.00	340.00	206.00	301.00	40.310	40.143	33.471	2.886	2.297	1.785	38.29	2.28	-4.01	9.87e-34	3.61e-32	yes	down
c421362_g1	2388.00	2579.00	2194.00	387.00	279.00	467.00	152.240	157.934	191.816	11.352	11.252	11.612	165.77	11.44	-3.85	1.02e-33	3.71e-32	yes	down
c421342_g2	0.00	0.00	1.00	376.00	110.00	569.00	0.000	0.000	0.079	12.003	4.816	14.106	0.02	11.16	6.52	1.05e-33	3.84e-32	yes	up
c421546_g1	416.00	253.00	377.00	0.00	0.00	0.00	9.621	5.202	9.875	0.000	0.000	0.000	7.99	0.00	-6.34	1.14e-33	4.17e-32	yes	down
c379397_g1	151.00	205.00	156.00	968.00	813.00	1246.00	7.912	8.831	9.500	23.841	27.469	23.791	8.72	24.69	1.49	1.15e-33	4.18e-32	yes	up
c383336_g2	354.00	304.00	265.00	0.00	0.00	2.00	24.158	17.055	21.474	0.000	0.000	0.052	20.64	0.02	-7.41	1.21e-33	4.39e-32	yes	down
c408376_g1	380.00	406.00	328.00	1368.00	1194.00	2150.00	16.609	14.370	16.639	28.567	34.172	34.701	15.75	32.53	1.04	1.31e-33	4.78e-32	yes	up
c420510_g4	176.00	198.00	182.00	1342.00	1012.00	1237.00	9.387	8.943	12.145	37.014	38.786	26.568	10.00	33.00	1.71	1.56e-33	5.68e-32	yes	up
c399054_g1	924.00	1143.00	897.00	2830.00	2294.00	3877.00	67.921	69.389	78.202	97.895	108.925	104.263	71.43	103.26	0.53	1.63e-33	5.93e-32	no	up
c416317_g2	2700.00	3288.00	2747.00	455.00	322.00	423.00	69.349	69.479	77.862	5.640	5.265	3.911	71.84	4.81	-3.87	1.70e-33	6.16e-32	yes	down
c420552_g2	537.00	407.00	414.00	0.00	4.00	6.00	18.072	11.213	15.913	0.000	0.085	0.071	14.80	0.05	-6.63	1.72e-33	6.24e-32	yes	down
c421432_g5	4665.00	6061.00	3011.00	442.00	392.00	920.00	286.279	306.733	213.643	12.371	15.169	20.498	273.39	16.50	-4.04	1.74e-33	6.30e-32	yes	down
c407926_g4	187.00	254.00	214.00	1134.00	800.00	1618.00	3.886	4.326	5.051	11.102	10.712	12.211	4.39	11.48	1.37	2.02e-33	7.31e-32	yes	up
c379763_g1	368.00	314.00	248.00	2.00	0.00	0.00	92.055	65.850	93.105	0.223	0.000	0.000	82.23	0.07	-8.88	2.04e-33	7.40e-32	yes	down
c422221_g3	541.00	313.00	431.00	0.00	1.00	4.00	11.587	5.472	10.431	0.000	0.013	0.032	8.89	0.02	-6.27	2.05e-33	7.44e-32	yes	down
c417958_g1	424.00	268.00	256.00	0.00	0.00	0.00	25.797	15.370	22.836	0.000	0.000	0.000	20.92	0.00	-7.72	2.11e-33	7.66e-32	yes	down
c422052_g2	415.00	290.00	419.00	1.00	0.00	2.00	6.086	3.472	6.912	0.007	0.000	0.013	5.31	0.01	-5.65	2.14e-33	7.75e-32	yes	down
c406497_g4	469.00	557.00	377.00	11.00	8.00	13.00	17.767	16.370	16.526	0.177	0.195	0.161	16.87	0.17	-5.95	2.32e-33	8.41e-32	yes	down
c414358_g2	3792.00	4329.00	2628.00	650.00	391.00	869.00	122.230	114.184	96.657	9.840	8.115	10.169	111.80	9.56	-3.53	2.40e-33	8.69e-32	yes	down
c397771_g2	396.00	375.00	184.00	0.00	0.00	0.00	12.407	9.494	6.560	0.000	0.000	0.000	9.61	0.00	-6.60	2.44e-33	8.80e-32	yes	down
c399941_g5	27.00	13.00	15.00	9632.00	2063.00	1732.00	1.451	0.573	0.942	243.728	71.610	33.979	0.97	113.05	6.73	2.52e-33	9.09e-32	yes	up
c410937_g1	1.00	7.00	2.00	319.00	154.00	419.00	0.012	0.101	0.034	3.471	2.492	3.570	0.05	3.28	4.47	2.62e-33	9.47e-32	yes	up
c399456_g2	90.00	126.00	84.00	679.00	573.00	1042.00	4.038	4.640	4.370	14.316	16.536	17.012	4.37	16.00	1.85	2.69e-33	9.71e-32	yes	up
c393756_g3	819.00	843.00	685.00	37.00	23.00	64.00	43.611	37.447	41.360	0.835	0.807	1.250	40.58	1.00	-5.20	2.75e-33	9.91e-32	yes	down
c422311_g1	443.00	329.00	310.00	3.00	1.00	2.00	6.075	3.674	4.767	0.020	0.007	0.013	4.77	0.01	-5.42	2.79e-33	1.00e-31	yes	down
c369026_g1	1101.00	2040.00	475.00	21.00	15.00	25.00	145.041	224.783	78.531	1.308	1.282	1.218	156.82	1.26	-6.85	3.04e-33	1.09e-31	yes	down
c398177_g1	5885.00	7154.00	4782.00	1069.00	639.00	1699.00	230.180	231.996	217.513	19.877	16.263	24.622	227.26	21.02	-3.43	3.14e-33	1.13e-31	yes	down
c409527_g2	147.00	79.00	141.00	71972.00	17364.00	11504.00	7.163	3.168	7.922	1672.560	553.501	207.153	5.84	779.68	7.04	3.23e-33	1.16e-31	yes	up
c400652_g1	279.00	356.00	197.00	0.00	0.00	0.00	13.156	13.774	10.749	0.000	0.000	0.000	12.71	0.00	-7.00	3.25e-33	1.17e-31	yes	down
c417194_g2	2062.00	2116.00	2388.00	145.00	169.00	222.00	158.033	133.362	214.131	5.285	8.590	6.193	164.56	6.47	-4.65	3.25e-33	1.17e-31	yes	down
c411469_g1	270.00	293.00	234.00	0.00	0.00	0.00	6.496	5.764	6.379	0.000	0.000	0.000	6.18	0.00	-5.97	3.32e-33	1.19e-31	yes	down
c380400_g1	1090.00	1120.00	944.00	67.00	53.00	54.00	40.579	33.863	40.565	1.183	1.256	0.754	37.98	1.02	-5.09	3.48e-33	1.25e-31	yes	down
c421876_g1	278.00	273.00	263.00	0.00	0.00	0.00	3.699	2.955	3.916	0.000	0.000	0.000	3.47	0.00	-5.16	3.58e-33	1.28e-31	yes	down
c407381_g1	1460.00	1747.00	1284.00	3961.00	2876.00	5015.00	35.780	33.627	35.151	40.307	39.905	39.031	34.77	39.67	0.19	3.62e-33	1.29e-31	no	up
c414871_g1	295.00	627.00	212.00	0.00	0.00	0.00	5.162	8.943	4.177	0.000	0.000	0.000	6.34	0.00	-6.01	3.77e-33	1.35e-31	yes	down
c382574_g3	585.00	610.00	413.00	1822.00	1325.00	2508.00	17.802	15.257	13.768	26.431	26.434	28.302	15.66	27.23	0.79	3.84e-33	1.37e-31	no	up
c413386_g1	311.00	398.00	303.00	1334.00	1023.00	1981.00	3.722	3.876	4.052	7.507	7.894	8.603	3.88	8.07	1.04	3.89e-33	1.39e-31	yes	up
c328214_g2	756.00	806.00	351.00	6.00	10.00	13.00	51.804	45.559	28.387	0.191	0.443	0.329	42.69	0.31	-6.70	3.98e-33	1.42e-31	yes	down
c421077_g1	395.00	277.00	387.00	0.00	1.00	0.00	13.893	5.045	9.772	0.000	0.013	0.000	9.29	0.00	-6.51	4.01e-33	1.43e-31	yes	down
c419406_g1	320.00	426.00	250.00	0.00	2.00	1.00	6.871	7.471	6.061	0.000	0.026	0.006	6.87	0.01	-6.00	4.14e-33	1.48e-31	yes	down
c270377_g1	702.00	764.00	325.00	6.00	6.00	16.00	75.447	68.321	42.801	0.302	0.416	0.632	63.35	0.47	-6.80	4.21e-33	1.50e-31	yes	down
c388038_g1	672.00	792.00	772.00	2703.00	2238.00	3500.00	15.813	15.336	20.714	29.928	34.412	30.138	17.03	31.10	0.86	4.34e-33	1.54e-31	no	up
c404617_g2	858.00	979.00	775.00	2587.00	2152.00	3425.00	31.192	29.223	32.075	43.916	50.154	45.352	30.68	46.03	0.58	4.38e-33	1.56e-31	no	up
c417728_g2	26705.00	25457.00	27851.00	3691.00	2497.00	6489.00	399.800	308.778	466.284	25.879	23.929	35.107	383.65	29.33	-3.70	4.48e-33	1.59e-31	yes	down
c417004_g1	2255.00	2629.00	1936.00	5531.00	4287.00	7463.00	110.829	105.825	111.446	133.397	142.146	140.053	109.07	138.34	0.34	4.59e-33	1.63e-31	no	up
c411766_g1	3161.00	3811.00	2710.00	492.00	452.00	687.00	228.073	227.727	239.226	16.466	20.610	17.863	231.13	18.06	-3.67	4.63e-33	1.65e-31	yes	down
c421199_g1	452.00	259.00	393.00	1.00	0.00	0.00	7.257	3.393	7.094	0.007	0.000	0.000	5.72	0.00	-5.83	4.67e-33	1.66e-31	yes	down
c411127_g4	1278.00	1580.00	834.00	106.00	65.00	95.00	82.446	80.208	60.939	3.063	2.922	2.249	75.42	2.68	-4.76	5.23e-33	1.86e-31	yes	down
c406252_g1	1440.00	1907.00	1248.00	3892.00	3617.00	6503.00	66.809	72.209	66.965	88.272	113.428	116.880	68.94	106.50	0.63	5.45e-33	1.93e-31	no	up
c349542_g1	340.00	401.00	210.00	1.00	1.00	0.00	13.132	12.685	9.307	0.020	0.026	0.000	11.86	0.01	-6.73	5.49e-33	1.95e-31	yes	down
c413391_g1	1339.00	1418.00	1333.00	142.00	102.00	186.00	38.332	34.773	49.214	2.209	2.271	2.384	40.07	2.30	-4.07	5.69e-33	2.02e-31	yes	down
c395597_g5	12413.00	13987.00	7610.00	1091.00	736.00	627.00	424.953	391.986	297.803	17.544	16.230	7.797	375.81	13.08	-4.83	5.70e-33	2.02e-31	yes	down
c396306_g1	356.00	512.00	303.00	1599.00	1013.00	2192.00	4.974	5.820	4.744	10.478	9.091	11.077	5.24	10.40	0.98	6.09e-33	2.15e-31	no	up
c421391_g2	476.00	443.00	178.00	0.00	0.00	0.00	20.354	14.595	8.649	0.000	0.000	0.000	14.78	0.00	-7.22	6.17e-33	2.18e-31	yes	down
c421902_g1	493.00	284.00	382.00	1.00	1.00	1.00	11.119	5.224	9.750	0.013	0.013	0.006	8.45	0.01	-6.28	6.19e-33	2.19e-31	yes	down
c412919_g1	278.00	319.00	229.00	1306.00	1072.00	1485.00	5.946	5.573	5.527	13.107	14.746	11.502	5.68	12.82	1.16	6.31e-33	2.23e-31	yes	up
c416019_g2	483.00	262.00	491.00	0.00	0.00	1.00	84.529	38.717	115.192	0.000	0.000	0.071	75.60	0.03	-9.18	6.35e-33	2.24e-31	yes	down
c381474_g1	788.00	2347.00	632.00	18.00	4.00	18.00	46.139	113.891	41.950	0.513	0.143	0.387	71.13	0.37	-7.24	6.38e-33	2.25e-31	yes	down
c418262_g4	168.00	173.00	149.00	844.00	840.00	1450.00	4.272	3.741	4.177	9.781	13.002	12.765	4.04	11.83	1.53	6.50e-33	2.29e-31	yes	up
c217015_g1	318.00	301.00	285.00	1.00	0.00	2.00	8.533	6.606	8.683	0.013	0.000	0.019	7.83	0.01	-6.14	6.50e-33	2.29e-31	yes	down
c407091_g3	3531.00	3488.00	3525.00	10859.00	9986.00	14627.00	140.383	113.038	161.478	202.711	256.974	209.570	135.85	218.72	0.69	6.60e-33	2.32e-31	no	up
c379613_g1	4154.00	3374.00	3604.00	387.00	301.00	744.00	717.763	483.036	834.833	29.297	31.647	44.276	660.54	36.23	-4.18	6.67e-33	2.35e-31	yes	down
c394503_g1	319.00	393.00	191.00	0.00	0.00	1.00	10.955	11.168	7.571	0.000	0.000	0.013	10.07	0.01	-6.59	6.74e-33	2.37e-31	yes	down
c380047_g1	447.00	327.00	259.00	0.00	0.00	3.00	10.475	6.247	6.855	0.000	0.000	0.026	7.80	0.01	-6.15	7.28e-33	2.56e-31	yes	down
c412575_g2	603.00	376.00	457.00	4.00	4.00	9.00	31.380	15.168	28.863	0.138	0.156	0.213	24.39	0.17	-6.48	7.32e-33	2.57e-31	yes	down
c422163_g3	346.00	718.00	202.00	0.00	0.00	0.00	19.558	35.054	10.658	0.000	0.000	0.000	23.00	0.00	-7.85	7.46e-33	2.62e-31	yes	down
c393613_g3	2454.00	2764.00	1522.00	272.00	189.00	425.00	106.862	98.870	76.488	5.581	5.297	6.747	95.08	6.01	-3.96	7.81e-33	2.74e-31	yes	down
c404101_g9	675.00	891.00	596.00	2250.00	1971.00	2968.00	22.496	24.156	22.507	34.693	41.935	35.590	23.14	36.82	0.67	7.86e-33	2.76e-31	no	up
c384767_g1	240.00	291.00	206.00	1257.00	736.00	1577.00	9.445	9.606	9.682	22.132	17.831	21.703	9.58	20.91	1.12	8.29e-33	2.91e-31	yes	up
c395674_g2	663.00	765.00	539.00	10.00	3.00	27.00	18.715	17.403	17.865	0.158	0.052	0.245	17.96	0.17	-6.07	8.32e-33	2.92e-31	yes	down
c398496_g2	509.00	585.00	674.00	3019.00	2522.00	3341.00	14.642	13.729	22.530	40.741	47.382	34.604	16.55	39.73	1.26	8.39e-33	2.94e-31	yes	up
c410330_g1	314.00	399.00	284.00	1309.00	1164.00	1844.00	10.464	11.157	11.134	20.811	25.471	22.837	10.92	22.80	1.05	8.61e-33	3.01e-31	yes	up
c415142_g1	867.00	383.00	325.00	1.00	1.00	1.00	34.809	12.606	14.993	0.020	0.026	0.013	20.55	0.02	-7.45	8.78e-33	3.07e-31	yes	down
c406535_g3	3531.00	3887.00	2593.00	651.00	453.00	765.00	53.115	47.885	42.654	4.483	4.477	4.272	48.10	4.39	-3.42	9.22e-33	3.22e-31	yes	down
c417378_g4	424.00	350.00	186.00	0.00	0.00	0.00	173.167	122.206	117.246	0.000	0.000	0.000	137.46	0.00	-10.43	9.29e-33	3.25e-31	yes	down
c419093_g3	406.00	504.00	397.00	1629.00	1119.00	2182.00	10.534	10.685	11.691	19.851	18.690	20.530	10.92	19.86	0.86	9.33e-33	3.26e-31	no	up
c422204_g1	1571.00	1951.00	1383.00	4166.00	3107.00	5420.00	14.853	14.752	15.833	20.758	22.224	17.766	15.09	19.84	0.39	9.88e-33	3.44e-31	no	up
c422419_g3	237.00	613.00	258.00	0.00	0.00	0.00	4.342	9.056	5.335	0.000	0.000	0.000	6.45	0.00	-6.03	9.93e-33	3.46e-31	yes	down
c417647_g4	1507.00	423.00	731.00	0.00	3.00	3.00	133.875	31.211	78.225	0.000	0.176	0.097	78.26	0.08	-8.74	1.03e-32	3.58e-31	yes	down
c418245_g3	387.00	938.00	217.00	0.00	0.00	0.00	29.437	53.502	18.251	0.000	0.000	0.000	35.54	0.00	-8.48	1.11e-32	3.85e-31	yes	down
c370251_g1	563.00	887.00	402.00	2608.00	1595.00	3781.00	17.955	23.077	14.642	38.861	32.694	43.555	18.99	39.37	1.05	1.15e-32	4.01e-31	yes	up
c418264_g3	353.00	801.00	209.00	0.00	0.00	0.00	10.873	20.178	7.332	0.000	0.000	0.000	13.46	0.00	-7.08	1.18e-32	4.11e-31	yes	down
c285938_g1	306.00	802.00	233.00	0.00	0.00	0.00	2.821	6.011	2.395	0.000	0.000	0.000	3.93	0.00	-5.33	1.22e-32	4.24e-31	yes	down
c390250_g4	1057.00	1227.00	1080.00	3298.00	2447.00	4296.00	26.873	25.740	31.349	39.452	40.556	39.791	27.72	39.86	0.52	1.23e-32	4.28e-31	no	up
c350668_g1	216.00	219.00	171.00	941.00	826.00	1458.00	11.868	9.831	10.839	24.170	29.349	29.326	10.79	27.61	1.35	1.29e-32	4.47e-31	yes	up
c420680_g1	582.00	349.00	500.00	1.00	2.00	7.00	17.744	8.820	17.490	0.033	0.039	0.097	14.22	0.06	-6.47	1.29e-32	4.49e-31	yes	down
c394141_g1	388.00	398.00	479.00	5.00	3.00	7.00	9.457	7.921	13.211	0.059	0.046	0.064	9.94	0.06	-5.99	1.37e-32	4.75e-31	yes	down
c418168_g1	542.00	646.00	425.00	1834.00	1234.00	2959.00	13.086	12.494	11.634	20.712	19.132	25.905	12.44	22.54	0.85	1.84e-32	6.39e-31	no	up
c338986_g1	84.00	142.00	61.00	770.00	687.00	1020.00	10.078	12.314	8.422	39.045	46.966	40.197	10.47	41.45	1.97	1.98e-32	6.84e-31	yes	up
c421991_g1	330.00	274.00	321.00	0.00	1.00	0.00	2.563	1.730	2.781	0.000	0.007	0.000	2.30	0.00	-4.56	2.01e-32	6.95e-31	yes	down
c412060_g3	299.00	321.00	222.00	1173.00	934.00	1623.00	14.209	12.685	12.258	26.569	29.083	28.347	13.06	27.93	1.09	2.02e-32	6.99e-31	yes	up
c372002_g1	2.00	0.00	0.00	292.00	111.00	349.00	0.140	0.000	0.000	9.183	4.659	8.474	0.05	7.79	5.76	2.04e-32	7.05e-31	yes	up
c407721_g1	420.00	348.00	500.00	4.00	2.00	5.00	16.831	11.999	21.565	0.079	0.052	0.077	16.32	0.07	-6.58	2.14e-32	7.41e-31	yes	down
c411631_g3	261.00	279.00	256.00	1135.00	1036.00	1822.00	5.782	5.045	6.311	11.990	14.968	14.931	5.65	13.96	1.29	2.26e-32	7.79e-31	yes	up
c419905_g2	369.00	510.00	349.00	1686.00	1482.00	1958.00	11.623	12.853	12.565	21.435	26.987	20.382	12.37	22.33	0.85	2.27e-32	7.82e-31	no	up
c412121_g1	372.00	554.00	183.00	1.00	0.00	0.00	15.953	20.965	9.284	0.046	0.000	0.000	15.98	0.02	-7.12	2.41e-32	8.32e-31	yes	down
c401482_g3	514.00	638.00	421.00	2161.00	1151.00	2573.00	11.611	12.190	10.919	23.263	16.614	21.162	11.64	20.77	0.83	2.55e-32	8.78e-31	no	up
c416653_g1	346.00	253.00	330.00	0.00	0.00	1.00	13.881	8.314	15.209	0.000	0.000	0.013	12.11	0.01	-6.85	2.55e-32	8.78e-31	yes	down
c413916_g2	724.00	413.00	516.00	4.00	7.00	7.00	55.737	26.212	48.170	0.138	0.397	0.180	42.16	0.22	-7.05	2.64e-32	9.08e-31	yes	down
c417243_g1	315.00	975.00	275.00	0.00	0.00	1.00	11.400	22.122	9.614	0.000	0.000	0.006	15.03	0.00	-7.21	2.72e-32	9.35e-31	yes	down
c421692_g3	868.00	1024.00	568.00	29.00	19.00	62.00	55.444	53.895	42.631	0.874	0.781	1.443	51.18	1.09	-5.43	2.74e-32	9.41e-31	yes	down
c417833_g3	474.00	536.00	202.00	1.00	0.00	3.00	12.395	11.258	6.004	0.013	0.000	0.026	10.13	0.02	-6.47	2.79e-32	9.58e-31	yes	down
c409394_g2	184.00	257.00	131.00	982.00	735.00	1517.00	11.447	13.134	9.455	28.462	29.239	34.063	11.53	31.03	1.42	3.18e-32	1.09e-30	yes	up
c420299_g1	605.00	709.00	511.00	1803.00	1477.00	2675.00	27.751	26.639	27.195	28.751	32.135	32.207	27.16	31.04	0.19	3.20e-32	1.10e-30	no	up
c362982_g1	2678.00	3017.00	1661.00	85.00	146.00	134.00	61.039	56.154	42.824	0.907	2.141	1.108	53.94	1.29	-5.28	3.22e-32	1.11e-30	yes	down
c399031_g1	538.00	611.00	490.00	1833.00	1433.00	2334.00	24.357	22.684	25.821	39.512	41.395	38.374	24.13	39.48	0.71	3.26e-32	1.12e-30	no	up
c407873_g1	3080.00	4432.00	3229.00	10237.00	7291.00	11802.00	81.147	95.421	96.544	126.646	123.632	112.769	91.07	120.02	0.40	3.29e-32	1.13e-30	no	up
c411099_g1	800.00	989.00	490.00	7.00	17.00	24.00	8.462	8.516	5.800	0.033	0.117	0.090	7.72	0.08	-5.46	3.35e-32	1.15e-30	yes	down
c412273_g1	638.00	874.00	590.00	2240.00	1637.00	2727.00	18.563	22.088	20.646	33.523	33.293	31.730	20.52	32.71	0.67	3.40e-32	1.16e-30	no	up
c406907_g1	237.00	325.00	214.00	0.00	0.00	0.00	8.638	9.707	8.944	0.000	0.000	0.000	9.14	0.00	-6.53	3.41e-32	1.17e-30	yes	down
c399902_g1	18185.00	20440.00	12856.00	2964.00	2486.00	5136.00	256.000	238.479	204.494	23.506	26.480	31.285	234.48	27.53	-3.09	3.48e-32	1.19e-30	yes	down
c401696_g3	1523.00	1962.00	1590.00	4677.00	4171.00	6296.00	66.282	69.501	80.801	98.670	121.179	102.265	71.68	105.63	0.56	3.53e-32	1.21e-30	no	up
c405783_g3	1520.00	1990.00	1224.00	4202.00	2817.00	5429.00	33.217	35.537	29.930	42.824	39.404	42.904	33.17	42.03	0.34	3.63e-32	1.24e-30	no	up
c411333_g6	418.00	633.00	298.00	3080.00	1375.00	5333.00	11.997	15.594	9.875	44.645	26.096	58.118	12.78	45.90	1.84	3.91e-32	1.33e-30	yes	up
c420947_g2	477.00	354.00	483.00	0.00	4.00	2.00	8.497	5.134	9.693	0.000	0.046	0.013	7.54	0.02	-6.03	4.05e-32	1.38e-30	yes	down
c417486_g2	3972.00	4235.00	3353.00	531.00	324.00	959.00	57.820	51.042	53.311	4.200	3.534	6.115	53.91	4.85	-3.45	4.48e-32	1.53e-30	yes	down
c419640_g1	341.00	308.00	185.00	0.00	0.00	0.00	8.076	6.000	4.949	0.000	0.000	0.000	6.38	0.00	-6.02	4.48e-32	1.53e-30	yes	down
c420762_g3	6486.00	7720.00	5915.00	1386.00	1083.00	2082.00	142.981	131.385	144.691	14.165	14.408	16.013	138.99	15.01	-3.20	4.58e-32	1.56e-30	yes	down
c413079_g1	715.00	940.00	526.00	19.00	25.00	37.00	30.537	34.020	25.572	0.223	0.377	0.335	30.46	0.31	-6.23	4.59e-32	1.56e-30	yes	down
c420434_g2	240.00	287.00	238.00	0.00	0.00	0.00	15.871	17.572	20.464	0.000	0.000	0.000	17.84	0.00	-7.49	4.67e-32	1.59e-30	yes	down
c383336_g1	624.00	566.00	536.00	23.00	12.00	24.00	20.822	15.415	21.202	0.217	0.182	0.187	18.84	0.20	-6.00	4.96e-32	1.69e-30	yes	down
c411732_g1	282.00	491.00	183.00	0.00	0.00	0.00	5.630	7.999	4.120	0.000	0.000	0.000	6.11	0.00	-5.96	5.13e-32	1.74e-30	yes	down
c422446_g1	100.00	163.00	91.00	721.00	685.00	1218.00	1.522	2.022	1.555	5.134	6.657	6.682	1.72	6.16	1.78	5.15e-32	1.75e-30	yes	up
c421537_g1	364.00	287.00	365.00	0.00	2.00	0.00	7.584	4.876	8.592	0.000	0.026	0.000	6.83	0.01	-6.03	5.32e-32	1.81e-30	yes	down
c418190_g4	1557.00	2873.00	1202.00	131.00	94.00	228.00	17.170	25.807	14.835	0.677	0.664	0.909	19.84	0.77	-4.51	5.36e-32	1.82e-30	yes	down
c391537_g1	1654.00	2150.00	1563.00	4575.00	3179.00	6371.00	83.347	89.073	91.516	108.833	103.745	117.531	87.90	111.30	0.34	5.45e-32	1.85e-30	no	up
c383203_g1	0.00	0.00	0.00	199.00	130.00	224.00	0.000	0.000	0.000	5.311	4.796	4.601	0.00	4.88	5.64	5.57e-32	1.89e-30	yes	up
c422672_g1	204.00	459.00	263.00	0.00	0.00	0.00	1.264	2.303	1.816	0.000	0.000	0.000	1.82	0.00	-4.27	5.62e-32	1.90e-30	yes	down
c373866_g1	989.00	1086.00	757.00	2605.00	2182.00	3599.00	79.473	72.186	72.618	98.539	113.324	105.945	74.69	105.25	0.49	5.78e-32	1.96e-30	no	up
c415195_g1	500.00	881.00	201.00	0.00	1.00	0.00	10.113	15.168	4.608	0.000	0.013	0.000	10.49	0.00	-6.68	5.91e-32	2.00e-30	yes	down
c411772_g2	11.00	16.00	6.00	336.00	255.00	368.00	0.211	0.247	0.125	2.951	3.065	2.494	0.20	2.78	3.26	6.47e-32	2.18e-30	yes	up
c409945_g6	73.00	58.00	81.00	715.00	589.00	947.00	7.362	4.730	10.056	33.504	38.180	34.565	7.12	35.08	2.29	6.94e-32	2.34e-30	yes	up
c415777_g2	545.00	281.00	549.00	1.00	1.00	2.00	14.712	6.236	16.968	0.013	0.020	0.019	12.08	0.02	-6.70	7.10e-32	2.40e-30	yes	down
c402739_g3	1125.00	965.00	1130.00	3817.00	3340.00	5543.00	19.979	13.853	22.530	31.808	38.070	35.661	18.34	34.96	0.93	7.69e-32	2.59e-30	no	up
c421129_g1	432.00	388.00	192.00	0.00	1.00	0.00	14.408	10.336	7.287	0.000	0.020	0.000	10.80	0.00	-6.70	7.69e-32	2.59e-30	yes	down
c393268_g2	208.00	247.00	134.00	1733.00	1082.00	1246.00	11.704	11.381	8.694	45.197	38.525	25.125	10.72	35.06	1.70	7.82e-32	2.63e-30	yes	up
c396358_g1	570.00	325.00	374.00	3.00	3.00	3.00	66.434	31.582	53.890	0.164	0.228	0.129	49.37	0.16	-7.55	7.91e-32	2.66e-30	yes	down
c421999_g3	471.00	305.00	415.00	3.00	2.00	2.00	18.587	9.561	18.512	0.053	0.046	0.026	15.08	0.04	-6.76	7.96e-32	2.68e-30	yes	down
c400546_g7	1396.00	1505.00	1426.00	4597.00	3920.00	5469.00	29.881	25.965	34.289	45.881	53.870	41.306	29.63	45.86	0.63	8.77e-32	2.95e-30	no	up
c388100_g2	551.00	680.00	221.00	3.00	2.00	5.00	131.382	132.317	63.243	0.138	0.130	0.187	112.24	0.16	-8.77	9.18e-32	3.09e-30	yes	down
c371187_g2	1427.00	1265.00	1285.00	4114.00	3267.00	5347.00	33.779	24.279	34.300	44.895	49.250	45.249	30.26	46.10	0.61	9.43e-32	3.17e-30	no	up
c404263_g1	582.00	755.00	483.00	1933.00	1370.00	2481.00	33.732	35.234	33.869	56.332	51.326	52.731	34.35	53.59	0.64	1.02e-31	3.43e-30	no	up
c421125_g1	1227.00	1474.00	1161.00	3528.00	2346.00	4608.00	27.798	25.684	29.249	38.552	32.161	35.751	27.40	35.82	0.39	1.05e-31	3.54e-30	no	up
c415913_g4	504.00	576.00	308.00	7.00	6.00	15.00	11.962	11.190	8.331	0.079	0.098	0.129	10.62	0.10	-5.71	1.06e-31	3.55e-30	yes	down
c345727_g4	156.00	152.00	66.00	1094.00	714.00	1211.00	4.132	3.269	1.975	13.593	12.176	11.612	3.18	12.41	1.93	1.08e-31	3.61e-30	yes	up
c421382_g1	317.00	309.00	224.00	0.00	1.00	1.00	6.613	5.370	5.482	0.000	0.013	0.006	5.81	0.01	-5.80	1.08e-31	3.63e-30	yes	down
c387126_g1	56.00	83.00	42.00	548.00	515.00	776.00	2.399	2.921	2.077	11.043	14.232	12.108	2.51	12.26	2.24	1.10e-31	3.70e-30	yes	up
c348420_g1	442.00	440.00	389.00	1502.00	1344.00	2250.00	11.400	9.224	11.259	17.991	22.315	21.027	10.52	20.32	0.94	1.13e-31	3.79e-30	no	up
c395831_g1	360.00	502.00	299.00	1395.00	1411.00	2253.00	12.407	14.168	11.781	22.586	31.315	28.199	12.91	27.08	1.06	1.14e-31	3.82e-30	yes	up
c412132_g2	5906.00	4658.00	6748.00	26986.00	19940.00	38355.00	212.166	136.564	277.702	457.962	461.470	500.855	201.70	477.04	1.24	1.16e-31	3.86e-30	yes	up
c420170_g1	283.00	325.00	208.00	1.00	0.00	1.00	15.544	14.729	13.461	0.033	0.000	0.019	14.63	0.02	-6.95	1.25e-31	4.17e-30	yes	down
c407490_g1	399.00	510.00	332.00	6.00	7.00	8.00	53.759	57.513	56.296	0.381	0.612	0.400	55.94	0.44	-6.68	1.36e-31	4.53e-30	yes	down
c352965_g1	261.00	365.00	181.00	0.00	0.00	0.00	16.749	19.302	13.654	0.000	0.000	0.000	16.85	0.00	-7.41	1.36e-31	4.54e-30	yes	down
c389216_g1	3453.00	3817.00	3267.00	610.00	510.00	781.00	147.523	133.710	162.181	12.344	14.076	12.057	146.38	12.64	-3.52	1.47e-31	4.89e-30	yes	down
c412018_g1	533.00	794.00	564.00	23.00	17.00	39.00	22.601	27.616	27.547	0.460	0.462	0.599	25.96	0.52	-5.39	1.50e-31	4.98e-30	yes	down
c415520_g1	353.00	392.00	174.00	1.00	0.00	0.00	18.891	18.482	6.243	0.013	0.000	0.000	15.11	0.00	-7.19	1.51e-31	5.02e-30	yes	down
c422465_g1	419.00	262.00	321.00	0.00	1.00	1.00	8.802	4.528	7.378	0.000	0.013	0.006	6.74	0.01	-6.02	1.52e-31	5.06e-30	yes	down
c401176_g5	4444.00	3772.00	2808.00	478.00	434.00	548.00	118.730	82.534	85.092	5.995	7.451	5.336	95.11	6.07	-3.95	1.56e-31	5.19e-30	yes	down
c420172_g2	6309.00	7211.00	5517.00	1484.00	933.00	1453.00	212.681	198.908	212.360	23.460	20.278	17.747	207.27	20.26	-3.35	1.57e-31	5.22e-30	yes	down
c405028_g4	102.00	107.00	69.00	719.00	660.00	850.00	4.026	3.236	2.838	12.575	16.061	11.548	3.38	12.98	1.91	1.58e-31	5.26e-30	yes	up
c411940_g3	705.00	347.00	595.00	5.00	4.00	5.00	56.392	22.954	56.705	0.191	0.208	0.148	43.56	0.18	-7.30	1.69e-31	5.60e-30	yes	down
c401789_g3	841.00	1046.00	908.00	2693.00	2584.00	4472.00	30.853	31.504	38.170	46.394	61.009	59.484	33.20	55.48	0.74	1.74e-31	5.79e-30	no	up
c387384_g1	109.00	138.00	80.00	679.00	602.00	1024.00	5.841	6.078	4.994	17.117	20.818	20.008	5.69	19.24	1.74	1.79e-31	5.93e-30	yes	up
c416798_g1	347.00	726.00	199.00	1.00	0.00	0.00	9.563	16.471	6.265	0.013	0.000	0.000	11.29	0.00	-6.77	1.83e-31	6.05e-30	yes	down
c403317_g1	222.00	446.00	207.00	0.00	0.00	0.00	5.478	8.966	5.766	0.000	0.000	0.000	6.91	0.00	-6.13	1.86e-31	6.16e-30	yes	down
c349339_g1	1069.00	1688.00	656.00	4459.00	3139.00	6597.00	62.923	81.938	45.162	123.412	119.239	141.889	65.19	130.26	1.00	1.95e-31	6.46e-30	no	up
c384146_g1	1.00	0.00	1.00	211.00	150.00	214.00	0.094	0.000	0.114	6.928	6.924	5.497	0.06	6.32	5.30	1.98e-31	6.54e-30	yes	up
c402243_g1	196.00	237.00	129.00	1014.00	749.00	1243.00	11.576	11.123	8.615	28.008	28.419	27.251	10.55	27.79	1.39	1.99e-31	6.57e-30	yes	up
c398438_g2	1500.00	1914.00	1255.00	3819.00	3458.00	5682.00	91.657	96.207	89.961	109.819	137.975	127.867	92.93	124.28	0.42	2.01e-31	6.64e-30	no	up
c381877_g1	191.00	184.00	137.00	1025.00	661.00	1170.00	13.331	10.595	11.305	33.655	29.792	29.855	11.69	31.11	1.40	2.06e-31	6.81e-30	yes	up
c414323_g2	464.00	636.00	385.00	1707.00	1180.00	2288.00	12.699	14.123	11.872	22.513	21.599	22.412	13.01	22.25	0.77	2.08e-31	6.86e-30	no	up
c379070_g2	62.00	91.00	52.00	609.00	513.00	736.00	4.869	5.910	4.869	22.513	26.031	21.168	5.27	22.79	2.09	2.19e-31	7.21e-30	yes	up
c398808_g1	271.00	389.00	173.00	0.00	0.00	0.00	18.669	21.785	14.244	0.000	0.000	0.000	18.61	0.00	-7.55	2.21e-31	7.29e-30	yes	down
c421327_g1	413.00	226.00	296.00	0.00	0.00	0.00	7.690	3.359	6.186	0.000	0.000	0.000	5.59	0.00	-5.83	2.24e-31	7.38e-30	yes	down
c419824_g1	1526.00	362.00	756.00	0.00	2.00	2.00	46.677	9.348	25.197	0.000	0.026	0.052	26.10	0.03	-7.67	2.27e-31	7.49e-30	yes	down
c407349_g1	193.00	195.00	145.00	893.00	728.00	1256.00	5.688	4.550	5.085	13.061	13.998	13.751	5.08	13.58	1.40	2.33e-31	7.68e-30	yes	up
c407440_g1	1452.00	1492.00	1550.00	5306.00	4418.00	5994.00	33.264	28.324	40.985	58.160	66.040	50.443	33.56	56.78	0.76	2.44e-31	8.03e-30	no	up
c398727_g1	424.00	227.00	291.00	0.00	0.00	0.00	5.290	2.303	4.063	0.000	0.000	0.000	3.78	0.00	-5.28	2.48e-31	8.16e-30	yes	down
c379340_g4	436.00	483.00	346.00	1474.00	1084.00	1994.00	64.679	60.580	65.025	102.766	104.461	110.120	63.19	106.30	0.75	2.50e-31	8.22e-30	no	up
c418379_g2	373.00	291.00	219.00	0.00	0.00	2.00	17.650	11.303	12.008	0.000	0.000	0.032	13.58	0.01	-6.91	2.61e-31	8.58e-30	yes	down
c422368_g1	303.00	246.00	223.00	0.00	0.00	0.00	8.006	5.314	6.685	0.000	0.000	0.000	6.59	0.00	-6.06	2.71e-31	8.89e-30	yes	down
c422493_g1	242.00	380.00	186.00	0.00	0.00	0.00	3.055	3.910	2.633	0.000	0.000	0.000	3.26	0.00	-5.07	2.72e-31	8.94e-30	yes	down
c415909_g1	1063.00	465.00	1217.00	4.00	6.00	13.00	42.780	15.347	56.285	0.079	0.156	0.187	36.04	0.14	-7.21	2.74e-31	8.98e-30	yes	down
c407742_g4	452.00	536.00	408.00	1569.00	1160.00	2173.00	14.490	14.111	14.914	23.618	23.968	25.357	14.46	24.44	0.75	3.24e-31	1.06e-29	no	up
c361063_g1	1018.00	1186.00	516.00	45.00	27.00	37.00	190.033	187.089	127.473	3.970	3.286	2.578	170.99	3.21	-5.69	3.29e-31	1.08e-29	yes	down
c387788_g2	5973.00	8054.00	5732.00	15385.00	12310.00	21594.00	305.533	341.438	343.942	370.617	406.356	407.457	330.41	394.90	0.26	3.41e-31	1.12e-29	no	up
c417305_g5	6223.00	6821.00	5571.00	1382.00	934.00	1366.00	117.243	104.836	118.302	12.220	11.317	9.318	112.75	10.77	-3.38	3.41e-31	1.12e-29	yes	down
c389440_g1	424.00	280.00	236.00	0.00	1.00	0.00	10.862	5.865	6.855	0.000	0.020	0.000	7.78	0.00	-6.23	3.42e-31	1.12e-29	yes	down
c406695_g1	374.00	312.00	196.00	1.00	0.00	1.00	23.046	16.696	13.790	0.020	0.000	0.013	17.94	0.01	-7.33	3.59e-31	1.17e-29	yes	down
c412391_g1	37.00	37.00	29.00	448.00	310.00	576.00	0.983	0.753	0.636	5.180	4.210	4.653	0.79	4.72	2.43	3.63e-31	1.18e-29	yes	up
c409084_g2	2768.00	3436.00	2502.00	605.00	372.00	679.00	45.905	46.637	46.558	5.134	4.315	4.382	46.37	4.62	-3.30	3.73e-31	1.22e-29	yes	down
c387523_g1	723.00	738.00	678.00	2342.00	1672.00	2913.00	14.794	12.685	15.913	22.244	22.139	21.961	14.30	22.10	0.62	3.87e-31	1.26e-29	no	up
c389386_g1	3077.00	3970.00	2161.00	553.00	305.00	523.00	66.575	70.119	52.835	5.620	4.243	4.098	64.01	4.64	-3.76	4.04e-31	1.32e-29	yes	down
c420857_g4	173.00	228.00	136.00	3536.00	1184.00	1690.00	1.124	1.213	0.953	11.437	5.258	4.156	1.11	6.85	2.52	4.22e-31	1.37e-29	yes	up
c409705_g1	156.00	459.00	140.00	2255.00	1774.00	2977.00	2.657	6.168	2.576	17.649	19.009	17.979	3.99	18.12	2.15	4.77e-31	1.55e-29	yes	up
c405191_g8	100.00	98.00	105.00	811.00	566.00	927.00	5.150	4.146	6.288	19.647	18.814	17.412	5.09	18.50	1.84	4.77e-31	1.55e-29	yes	up
c408737_g4	574.00	744.00	468.00	1796.00	1757.00	2772.00	34.598	37.256	32.212	49.490	65.883	59.200	34.94	57.57	0.72	4.89e-31	1.59e-29	no	up
c399743_g1	283.00	249.00	281.00	0.00	0.00	1.00	13.015	9.685	15.992	0.000	0.000	0.013	12.58	0.01	-6.91	4.95e-31	1.61e-29	yes	down
c416175_g1	248.00	265.00	213.00	0.00	0.00	0.00	6.367	5.730	6.174	0.000	0.000	0.000	6.07	0.00	-5.95	5.04e-31	1.64e-29	yes	down
c417259_g5	466.00	349.00	185.00	1.00	0.00	0.00	12.372	7.573	5.573	0.013	0.000	0.000	8.57	0.00	-6.38	5.11e-31	1.66e-29	yes	down
c421451_g1	132.00	194.00	69.00	956.00	702.00	1448.00	9.539	11.572	5.902	32.491	32.746	38.251	9.28	35.00	1.90	5.47e-31	1.78e-29	yes	up
c402324_g6	19569.00	22980.00	12697.00	3767.00	2537.00	5446.00	607.788	579.715	449.316	55.399	50.265	60.257	551.57	56.23	-3.29	6.05e-31	1.96e-29	yes	down
c420519_g1	517.00	235.00	487.00	0.00	0.00	1.00	8.579	3.314	10.113	0.000	0.000	0.006	6.98	0.00	-6.11	6.35e-31	2.06e-29	yes	down
c385479_g1	6.00	54.00	5.00	1412.00	1057.00	1753.00	0.234	1.764	0.227	26.451	27.156	25.415	0.82	26.18	4.83	6.54e-31	2.12e-29	yes	up
c419930_g1	342.00	257.00	328.00	0.00	1.00	1.00	12.723	6.494	9.625	0.000	0.013	0.006	9.43	0.01	-6.49	6.72e-31	2.18e-29	yes	down
c418673_g1	408.00	582.00	121.00	4218.00	2723.00	6197.00	14.256	16.549	5.891	68.138	64.393	79.550	12.75	72.09	2.49	7.19e-31	2.33e-29	yes	up
c400210_g1	482.00	334.00	389.00	1.00	4.00	5.00	49.018	28.257	47.670	0.053	0.241	0.193	40.61	0.16	-7.30	7.31e-31	2.36e-29	yes	down
c367116_g1	293.00	232.00	347.00	0.00	0.00	0.00	2.072	1.337	2.735	0.000	0.000	0.000	1.98	0.00	-4.38	7.31e-31	2.37e-29	yes	down
c415428_g2	136.00	117.00	130.00	910.00	764.00	1063.00	2.048	1.416	2.191	6.580	7.620	5.993	1.84	6.58	1.78	7.36e-31	2.38e-29	yes	up
c408535_g2	2979.00	2909.00	2375.00	453.00	379.00	640.00	57.094	47.660	52.017	4.273	5.037	4.775	51.99	4.67	-3.45	7.45e-31	2.41e-29	yes	down
c416829_g2	132.00	142.00	128.00	936.00	1046.00	1108.00	3.745	3.225	4.438	9.137	13.230	8.661	3.74	9.92	1.38	7.55e-31	2.44e-29	yes	up
c420411_g2	2708.00	4179.00	2206.00	415.00	319.00	688.00	81.884	102.971	76.568	5.844	6.241	7.539	88.51	6.66	-3.71	8.71e-31	2.81e-29	yes	down
c403976_g5	2629.00	3206.00	2480.00	6960.00	4920.00	8459.00	63.239	64.917	59.100	71.004	69.476	70.864	62.70	70.58	0.17	8.88e-31	2.86e-29	no	up
c407863_g1	1118.00	1294.00	946.00	119.00	74.00	160.00	29.214	27.684	28.182	1.459	1.249	1.508	28.33	1.43	-4.22	9.00e-31	2.90e-29	yes	down
c421972_g2	464.00	465.00	390.00	1598.00	1072.00	2189.00	10.955	9.033	10.351	17.432	16.191	18.526	10.04	17.60	0.80	9.28e-31	2.99e-29	no	up
c393854_g1	366.00	456.00	271.00	1395.00	1120.00	1772.00	6.730	6.865	5.618	12.068	13.263	11.838	6.46	12.26	0.91	9.42e-31	3.03e-29	no	up
c391274_g2	818.00	426.00	741.00	4.00	7.00	14.00	13.647	5.809	13.893	0.033	0.078	0.084	10.69	0.07	-6.03	9.55e-31	3.07e-29	yes	down
c422488_g1	354.00	273.00	184.00	0.00	0.00	0.00	8.732	5.528	5.119	0.000	0.000	0.000	6.46	0.00	-6.04	9.56e-31	3.08e-29	yes	down
c414881_g1	512.00	628.00	397.00	1596.00	1324.00	2344.00	12.325	12.112	10.442	18.385	20.369	20.485	11.70	19.76	0.75	9.98e-31	3.21e-29	no	up
c375632_g1	0.00	0.00	0.00	187.00	126.00	209.00	0.000	0.000	0.000	4.759	4.399	4.124	0.00	4.40	5.49	1.02e-30	3.29e-29	yes	up
c397999_g2	420.00	582.00	409.00	1584.00	1256.00	2171.00	15.099	17.134	16.844	26.760	29.089	28.360	16.39	28.00	0.77	1.09e-30	3.49e-29	no	up
c417069_g1	482.00	275.00	460.00	2.00	2.00	2.00	25.422	12.145	28.194	0.033	0.078	0.032	21.08	0.04	-7.21	1.09e-30	3.49e-29	yes	down
c412168_g1	3469.00	1609.00	2609.00	8.00	36.00	26.00	232.989	89.387	206.787	0.243	1.510	0.599	169.98	0.70	-7.73	1.10e-30	3.53e-29	yes	down
c415363_g3	326.00	280.00	371.00	1658.00	1393.00	2353.00	7.702	5.404	9.988	18.523	21.319	20.234	7.47	19.92	1.40	1.14e-30	3.67e-29	yes	up
c412397_g1	327.00	690.00	234.00	0.00	2.00	2.00	11.798	20.392	9.670	0.000	0.046	0.026	14.51	0.02	-6.90	1.17e-30	3.75e-29	yes	down
c405229_g1	3533.00	3644.00	3385.00	9671.00	8810.00	12722.00	110.431	94.702	120.561	140.759	178.485	145.279	107.25	151.78	0.50	1.19e-30	3.82e-29	no	up
c408243_g2	17909.00	24206.00	15871.00	4862.00	2956.00	5027.00	411.938	457.004	413.688	52.914	44.382	42.685	429.86	46.51	-3.21	1.27e-30	4.05e-29	yes	down
c404755_g1	337.00	405.00	326.00	1346.00	1022.00	1777.00	4.974	4.876	5.403	9.327	9.703	9.498	5.06	9.49	0.89	1.27e-30	4.06e-29	no	up
c405467_g1	2412.00	3021.00	1865.00	439.00	309.00	530.00	37.068	37.571	32.609	3.313	3.182	2.771	35.99	3.05	-3.52	1.36e-30	4.34e-29	yes	down
c408594_g1	478.00	278.00	372.00	2.00	2.00	3.00	81.744	40.593	84.195	0.131	0.208	0.187	66.54	0.17	-7.93	1.36e-30	4.34e-29	yes	down
c381538_g1	556.00	792.00	423.00	17.00	6.00	28.00	20.178	23.527	17.615	0.289	0.143	0.374	20.74	0.29	-5.74	1.38e-30	4.41e-29	yes	down
c381432_g3	402.00	520.00	502.00	5.00	9.00	12.00	17.206	17.920	24.403	0.105	0.260	0.193	19.54	0.18	-6.13	1.45e-30	4.64e-29	yes	down
c422747_g1	311.00	248.00	286.00	0.00	1.00	0.00	2.692	1.753	2.769	0.000	0.007	0.000	2.35	0.00	-4.59	1.46e-30	4.66e-29	yes	down
c397082_g6	786.00	846.00	768.00	2479.00	1705.00	3256.00	92.465	83.444	110.981	138.820	129.554	142.804	94.28	138.28	0.55	1.46e-30	4.66e-29	no	up
c416776_g1	109.00	115.00	90.00	673.00	571.00	907.00	4.740	4.090	4.529	14.777	16.965	15.820	4.43	15.75	1.81	1.48e-30	4.71e-29	yes	up
c345840_g1	61.00	86.00	40.00	630.00	384.00	1154.00	2.505	2.966	1.952	12.292	10.321	17.579	2.52	14.06	2.43	1.57e-30	5.01e-29	yes	up
c384057_g1	546.00	546.00	545.00	2007.00	1954.00	2679.00	15.263	12.617	17.672	26.503	34.868	27.135	14.93	28.79	0.94	1.63e-30	5.19e-29	no	up
c406112_g1	685.00	912.00	466.00	2799.00	1564.00	3000.00	16.070	17.493	12.269	29.225	22.406	24.236	15.53	25.46	0.71	1.65e-30	5.26e-29	no	up
c406444_g3	364.00	519.00	371.00	1526.00	1135.00	1961.00	8.860	10.269	9.829	18.063	18.404	18.011	9.68	18.12	0.90	1.70e-30	5.40e-29	no	up
c407316_g3	341.00	252.00	343.00	0.00	1.00	1.00	8.720	5.269	9.954	0.000	0.020	0.006	7.74	0.01	-6.19	1.78e-30	5.67e-29	yes	down
c367172_g2	289.00	313.00	189.00	1113.00	951.00	2279.00	28.676	25.796	22.802	52.034	61.081	83.140	25.88	67.44	1.38	1.85e-30	5.88e-29	yes	up
c420941_g3	244.00	504.00	183.00	0.00	0.00	0.00	1.802	3.034	1.510	0.000	0.000	0.000	2.19	0.00	-4.52	1.87e-30	5.94e-29	yes	down
c414491_g1	616.00	289.00	249.00	0.00	0.00	1.00	20.003	7.696	9.250	0.000	0.000	0.013	12.17	0.01	-6.86	1.98e-30	6.29e-29	yes	down
c420150_g1	1353.00	2024.00	986.00	121.00	98.00	207.00	64.012	73.658	46.036	2.314	2.941	3.029	62.59	2.77	-4.45	2.03e-30	6.45e-29	yes	down
c342112_g1	135.00	170.00	85.00	794.00	608.00	1079.00	10.464	10.887	7.843	28.962	30.449	30.615	9.88	30.02	1.59	2.05e-30	6.50e-29	yes	up
c417151_g3	787.00	884.00	695.00	2276.00	1953.00	2986.00	26.862	27.605	28.489	48.024	57.807	48.562	27.61	50.61	0.87	2.21e-30	7.01e-29	no	up
c410266_g3	375.00	851.00	182.00	0.00	0.00	0.00	11.576	20.089	6.855	0.000	0.000	0.000	13.52	0.00	-7.09	2.22e-30	7.04e-29	yes	down
c421673_g2	304.00	362.00	263.00	1193.00	858.00	1721.00	4.424	4.415	4.302	7.645	7.542	8.918	4.39	8.16	0.88	2.24e-30	7.07e-29	no	up
c402196_g2	261.00	330.00	205.00	1045.00	881.00	1628.00	10.873	11.786	10.238	19.746	24.313	25.454	11.04	23.27	1.07	2.33e-30	7.37e-29	yes	up
c418135_g1	273.00	226.00	297.00	0.00	0.00	0.00	6.625	4.472	8.149	0.000	0.000	0.000	6.23	0.00	-5.98	2.39e-30	7.55e-29	yes	down
c404065_g2	1542.00	1670.00	1511.00	4117.00	3014.00	6282.00	43.646	38.559	48.522	54.696	54.794	64.420	43.08	58.85	0.45	2.52e-30	7.94e-29	no	up
c387936_g1	442.00	296.00	340.00	0.00	3.00	0.00	85.501	49.098	88.167	0.000	0.403	0.000	72.19	0.10	-8.52	2.63e-30	8.31e-29	yes	down
c420545_g3	2823.00	2995.00	2256.00	452.00	383.00	659.00	103.397	90.286	94.671	7.888	9.065	8.809	95.83	8.56	-3.47	2.65e-30	8.37e-29	yes	down
c419399_g2	319.00	342.00	187.00	1228.00	884.00	1830.00	18.341	17.055	13.631	32.465	32.044	37.652	16.50	34.57	1.06	2.66e-30	8.39e-29	yes	up
c405455_g2	520.00	1237.00	337.00	5883.00	3575.00	6516.00	21.162	41.593	15.606	112.941	93.365	96.781	27.47	101.35	1.88	2.76e-30	8.71e-29	yes	up
c382729_g3	675.00	789.00	648.00	25.00	30.00	31.00	23.105	22.111	25.356	0.401	0.664	0.387	23.37	0.46	-5.39	2.97e-30	9.35e-29	yes	down
c422691_g1	426.00	242.00	447.00	0.00	1.00	0.00	2.704	1.247	3.167	0.000	0.007	0.000	2.27	0.00	-4.54	2.97e-30	9.35e-29	yes	down
c387021_g1	318.00	343.00	283.00	1252.00	983.00	1597.00	9.832	8.584	9.716	17.945	19.243	17.908	9.32	18.24	0.96	3.06e-30	9.63e-29	no	up
c420956_g1	321.00	372.00	284.00	1244.00	1015.00	1627.00	4.799	4.528	4.744	8.683	9.670	8.964	4.68	9.04	0.94	3.22e-30	1.01e-28	no	up
c422153_g1	221.00	301.00	190.00	0.00	0.00	0.00	2.739	3.045	2.645	0.000	0.000	0.000	2.83	0.00	-4.87	3.27e-30	1.03e-28	yes	down
c395820_g2	235.00	266.00	198.00	0.00	0.00	0.00	4.167	3.842	3.950	0.000	0.000	0.000	3.98	0.00	-5.35	3.67e-30	1.15e-28	yes	down
c422636_g1	327.00	226.00	272.00	1.00	0.00	0.00	3.195	1.798	2.974	0.007	0.000	0.000	2.59	0.00	-4.72	3.86e-30	1.21e-28	yes	down
c419963_g2	320.00	224.00	299.00	0.00	0.00	1.00	5.173	2.955	5.437	0.000	0.000	0.006	4.39	0.00	-5.45	4.12e-30	1.29e-28	yes	down
c407215_g1	1245.00	1538.00	975.00	3034.00	2620.00	4816.00	36.541	38.402	31.474	41.852	49.107	51.371	35.81	47.65	0.41	4.13e-30	1.29e-28	no	up
c354781_g1	59.00	69.00	68.00	611.00	405.00	782.00	1.323	1.270	1.725	6.455	5.863	6.379	1.42	6.28	2.07	4.34e-30	1.36e-28	yes	up
c405760_g1	5967.00	4977.00	4479.00	1053.00	724.00	1276.00	110.256	75.018	93.252	9.130	8.603	8.538	91.77	8.75	-3.38	4.41e-30	1.38e-28	yes	down
c399685_g4	5.00	4.00	1.00	283.00	126.00	480.00	0.410	0.270	0.091	10.918	6.618	14.383	0.26	11.35	4.97	4.81e-30	1.51e-28	yes	up
c365030_g2	384.00	288.00	193.00	1.00	0.00	1.00	22.133	13.583	13.211	0.020	0.000	0.019	16.27	0.01	-7.16	4.83e-30	1.51e-28	yes	down
c336826_g1	528.00	266.00	279.00	0.00	1.00	2.00	123.341	48.222	99.824	0.000	0.072	0.084	87.57	0.05	-9.16	4.96e-30	1.55e-28	yes	down
c401985_g1	795.00	899.00	654.00	2134.00	1689.00	2988.00	39.245	36.346	37.274	49.181	53.206	54.039	37.56	52.22	0.47	4.96e-30	1.55e-28	no	up
c392903_g1	2479.00	2968.00	1685.00	381.00	188.00	465.00	117.618	114.082	92.197	8.368	5.753	7.784	108.97	7.49	-3.85	5.12e-30	1.60e-28	yes	down
c381325_g3	171.00	392.00	170.00	1393.00	1069.00	2116.00	4.038	7.573	4.551	15.447	16.256	18.127	5.55	16.78	1.58	5.17e-30	1.61e-28	yes	up
c335434_g1	50.00	55.00	21.00	495.00	388.00	771.00	4.331	3.944	2.191	20.186	21.749	24.506	3.57	22.40	2.62	5.28e-30	1.65e-28	yes	up
c401215_g4	2551.00	2900.00	2140.00	5718.00	4442.00	7938.00	111.707	106.016	110.118	116.582	124.947	122.022	109.05	120.91	0.15	5.31e-30	1.66e-28	no	up
c385669_g1	1555.00	1674.00	1316.00	3857.00	2600.00	5041.00	29.261	25.695	27.910	34.062	31.464	34.346	27.50	33.56	0.29	5.64e-30	1.76e-28	no	up
c410321_g1	339.00	238.00	265.00	0.00	1.00	0.00	30.748	29.818	30.293	0.000	0.026	0.000	30.26	0.01	-8.16	5.70e-30	1.78e-28	yes	down
c406772_g2	504.00	275.00	218.00	0.00	0.00	1.00	15.696	7.011	7.741	0.000	0.000	0.013	10.06	0.01	-6.59	5.83e-30	1.82e-28	yes	down
c420090_g1	314.00	239.00	312.00	0.00	1.00	0.00	5.407	2.865	6.606	0.000	0.007	0.000	4.77	0.00	-5.58	6.17e-30	1.92e-28	yes	down
c422510_g1	327.00	246.00	305.00	2.00	0.00	1.00	3.769	2.303	3.938	0.013	0.000	0.006	3.25	0.01	-4.97	6.66e-30	2.07e-28	yes	down
c391873_g3	920.00	785.00	629.00	36.00	37.00	54.00	67.640	48.356	55.513	1.334	1.829	1.553	56.71	1.55	-5.11	7.37e-30	2.29e-28	yes	down
c407057_g2	967.00	859.00	564.00	42.00	33.00	66.00	27.634	19.504	18.660	0.473	0.482	0.612	21.92	0.53	-5.12	7.43e-30	2.31e-28	yes	down
c418472_g4	7042.00	5968.00	7058.00	1143.00	826.00	1255.00	192.210	132.980	218.671	14.652	14.499	12.424	176.89	13.67	-3.68	7.68e-30	2.39e-28	yes	down
c417275_g3	839.00	471.00	599.00	2.00	9.00	11.00	291.803	141.204	314.318	0.329	1.939	1.334	240.03	1.14	-7.59	7.70e-30	2.39e-28	yes	down
c399423_g1	1659.00	1754.00	1615.00	4453.00	3354.00	5807.00	31.017	26.751	34.028	39.078	40.334	39.314	30.23	39.48	0.38	7.74e-30	2.40e-28	no	up
c388633_g1	191.00	273.00	154.00	914.00	757.00	1460.00	10.593	12.460	9.965	23.841	27.091	29.533	11.13	27.04	1.27	7.84e-30	2.43e-28	yes	up
c408974_g1	5158.00	6330.00	3650.00	12115.00	8679.00	16371.00	134.578	142.676	111.991	147.871	148.198	153.907	131.24	150.52	0.20	8.01e-30	2.48e-28	no	up
c404876_g1	3347.00	4380.00	2813.00	7999.00	6238.00	10888.00	168.088	179.584	164.463	180.139	195.919	188.272	171.49	187.40	0.13	8.12e-30	2.51e-28	no	up
c375253_g1	224.00	256.00	240.00	1099.00	787.00	1554.00	13.519	12.718	16.957	31.183	30.638	34.217	14.19	32.34	1.18	8.21e-30	2.54e-28	yes	up
c405021_g2	262.00	695.00	198.00	0.00	0.00	0.00	14.525	31.661	12.792	0.000	0.000	0.000	20.65	0.00	-7.70	8.25e-30	2.55e-28	yes	down
c415130_g2	277.00	217.00	258.00	0.00	0.00	0.00	5.103	3.281	5.244	0.000	0.000	0.000	4.44	0.00	-5.50	8.35e-30	2.58e-28	yes	down
c422730_g1	648.00	344.00	777.00	3.00	4.00	7.00	6.075	2.629	8.138	0.013	0.026	0.026	5.33	0.02	-5.48	8.35e-30	2.58e-28	yes	down
c406993_g3	1665.00	1573.00	1454.00	4386.00	3027.00	5421.00	54.882	42.671	54.503	67.711	64.269	65.206	50.05	65.82	0.39	8.67e-30	2.68e-28	no	up
c416775_g1	973.00	876.00	694.00	68.00	38.00	74.00	52.506	38.863	43.596	1.722	1.321	1.456	44.68	1.51	-4.80	8.95e-30	2.76e-28	yes	down
c414397_g2	1156.00	1133.00	1070.00	3315.00	2203.00	4350.00	15.286	13.156	14.142	21.041	19.562	19.145	14.14	19.88	0.49	9.01e-30	2.78e-28	no	up
c404850_g3	294.00	548.00	183.00	0.00	1.00	0.00	12.290	18.841	8.762	0.000	0.026	0.000	13.81	0.01	-7.03	9.82e-30	3.03e-28	yes	down
c413945_g1	517.00	262.00	489.00	0.00	2.00	2.00	24.720	10.291	27.093	0.000	0.059	0.032	19.82	0.03	-7.28	9.99e-30	3.08e-28	yes	down
c406280_g1	591.00	312.00	433.00	1.00	4.00	1.00	15.590	6.719	12.939	0.013	0.065	0.006	11.40	0.02	-6.55	1.01e-29	3.12e-28	yes	down
c415062_g2	800.00	611.00	757.00	33.00	24.00	37.00	14.865	9.044	16.367	0.322	0.319	0.303	13.04	0.31	-4.99	1.10e-29	3.40e-28	yes	down
c395774_g9	442.00	228.00	369.00	0.00	1.00	0.00	29.554	12.572	29.079	0.000	0.046	0.000	22.85	0.01	-7.69	1.11e-29	3.41e-28	yes	down
c379968_g1	71.00	116.00	69.00	734.00	555.00	752.00	2.961	4.157	3.337	14.435	14.818	11.425	3.53	13.25	1.88	1.14e-29	3.52e-28	yes	up
c406598_g4	324.00	387.00	271.00	1187.00	942.00	1672.00	9.609	9.359	9.148	16.637	18.020	18.133	9.38	17.61	0.90	1.23e-29	3.79e-28	no	up
c386927_g1	306.00	269.00	242.00	0.00	1.00	2.00	28.395	20.707	27.138	0.000	0.059	0.071	25.06	0.04	-7.44	1.24e-29	3.80e-28	yes	down
c398811_g6	4.00	12.00	4.00	243.00	188.00	353.00	0.059	0.146	0.068	1.742	1.842	1.946	0.10	1.85	3.32	1.28e-29	3.93e-28	yes	up
c422092_g1	358.00	249.00	306.00	0.00	2.00	0.00	7.280	4.135	7.026	0.000	0.026	0.000	5.99	0.01	-5.84	1.38e-29	4.24e-28	yes	down
c416775_g8	1022.00	935.00	651.00	63.00	24.00	55.00	66.189	49.918	49.589	1.919	1.002	1.302	55.15	1.44	-5.17	1.38e-29	4.24e-28	yes	down
c404023_g1	260.00	475.00	160.00	0.00	0.00	0.00	7.257	10.842	5.073	0.000	0.000	0.000	8.02	0.00	-6.34	1.42e-29	4.34e-28	yes	down
c417903_g1	0.00	1.00	0.00	144.00	119.00	265.00	0.000	0.112	0.000	9.183	10.458	13.255	0.04	11.22	6.30	1.42e-29	4.36e-28	yes	up
c398450_g1	657.00	626.00	406.00	9.00	3.00	24.00	23.479	18.549	16.787	0.151	0.059	0.309	19.66	0.20	-6.06	1.45e-29	4.43e-28	yes	down
c421550_g1	264.00	294.00	162.00	0.00	0.00	0.00	1.990	1.798	1.362	0.000	0.000	0.000	1.74	0.00	-4.20	1.45e-29	4.45e-28	yes	down
c399796_g2	672.00	653.00	687.00	2340.00	1753.00	2967.00	17.381	13.819	20.112	27.870	28.614	27.264	16.79	27.79	0.72	1.61e-29	4.93e-28	no	up
c366538_g1	43.00	58.00	38.00	577.00	299.00	664.00	2.622	2.854	2.667	16.617	11.792	14.789	2.72	14.68	2.39	1.62e-29	4.94e-28	yes	up
c359604_g1	3428.00	4343.00	2335.00	456.00	350.00	835.00	209.568	218.649	167.312	13.114	13.809	18.629	200.98	15.63	-3.68	1.62e-29	4.96e-28	yes	down
c422057_g2	322.00	239.00	282.00	0.00	1.00	1.00	15.462	9.426	15.674	0.000	0.033	0.019	13.19	0.02	-6.84	1.63e-29	4.99e-28	yes	down
c404710_g1	314.00	603.00	181.00	0.00	1.00	0.00	18.657	26.156	13.495	0.000	0.033	0.000	20.08	0.01	-7.55	1.69e-29	5.15e-28	yes	down
c417584_g2	308.00	675.00	169.00	0.00	0.00	0.00	12.126	22.538	7.639	0.000	0.000	0.000	14.87	0.00	-7.23	1.74e-29	5.31e-28	yes	down
c418472_g2	169.00	182.00	145.00	902.00	559.00	1373.00	3.020	2.652	2.917	7.559	6.417	8.873	2.85	7.84	1.43	1.77e-29	5.40e-28	yes	up
c413042_g1	1515.00	1593.00	1309.00	3959.00	2936.00	4623.00	45.437	39.975	43.652	52.435	54.801	49.077	42.81	51.58	0.27	1.81e-29	5.53e-28	no	up
c416218_g1	9.00	6.00	4.00	301.00	145.00	384.00	0.187	0.101	0.091	3.011	1.985	2.964	0.13	2.74	3.65	1.85e-29	5.65e-28	yes	up
c399535_g3	20853.00	23831.00	18882.00	47100.00	35014.00	65465.00	703.519	657.811	727.881	749.300	762.949	804.603	692.82	776.10	0.16	1.86e-29	5.65e-28	no	up
c392948_g2	485.00	446.00	376.00	14.00	4.00	12.00	9.960	7.404	8.774	0.151	0.059	0.097	8.63	0.11	-5.41	1.91e-29	5.82e-28	yes	down
c422504_g1	978.00	1172.00	830.00	2490.00	2378.00	3994.00	16.211	15.842	15.482	19.371	25.354	23.965	15.86	22.77	0.52	1.96e-29	5.96e-28	no	up
c384670_g1	54.00	103.00	55.00	563.00	486.00	872.00	2.376	3.719	2.792	11.635	13.777	13.958	3.01	13.14	2.09	2.03e-29	6.16e-28	yes	up
c395571_g1	1170.00	1266.00	972.00	136.00	72.00	128.00	28.126	24.852	26.457	1.532	1.113	1.115	26.38	1.25	-4.29	2.05e-29	6.23e-28	yes	down
c417733_g2	387.00	309.00	357.00	5.00	0.00	1.00	8.076	5.269	8.410	0.046	0.000	0.006	7.09	0.02	-5.93	2.07e-29	6.28e-28	yes	down
c405878_g2	885.00	985.00	748.00	79.00	52.00	84.00	31.520	29.335	30.305	1.341	1.132	1.044	30.33	1.16	-4.59	2.10e-29	6.39e-28	yes	down
c422547_g1	410.00	250.00	286.00	0.00	2.00	0.00	7.210	3.584	5.664	0.000	0.020	0.000	5.37	0.00	-5.70	2.11e-29	6.41e-28	yes	down
c413247_g6	2192.00	2751.00	1938.00	5292.00	3778.00	6962.00	36.249	37.043	36.082	41.477	40.484	41.705	36.51	41.33	0.18	2.25e-29	6.81e-28	no	up
c421748_g2	259.00	220.00	225.00	0.00	0.00	0.00	3.874	2.685	3.780	0.000	0.000	0.000	3.39	0.00	-5.12	2.32e-29	7.02e-28	yes	down
c410434_g2	1109.00	1320.00	1195.00	3672.00	3086.00	4338.00	24.322	23.639	29.646	37.829	43.543	34.462	25.58	37.78	0.56	2.37e-29	7.17e-28	no	up
c392820_g2	355.00	283.00	162.00	0.00	0.00	0.00	20.085	13.190	10.692	0.000	0.000	0.000	14.73	0.00	-7.21	2.40e-29	7.27e-28	yes	down
c394804_g1	303.00	519.00	232.00	3.00	3.00	1.00	10.885	15.134	9.523	0.053	0.065	0.013	12.14	0.04	-6.46	2.42e-29	7.34e-28	yes	down
c405689_g2	624.00	354.00	466.00	2.00	5.00	10.00	71.327	33.560	65.513	0.105	0.371	0.425	55.06	0.31	-7.09	2.54e-29	7.69e-28	yes	down
c412874_g1	228.00	291.00	226.00	0.00	1.00	0.00	5.033	5.247	5.641	0.000	0.013	0.000	5.29	0.00	-5.71	2.56e-29	7.75e-28	yes	down
c420627_g1	741.00	347.00	865.00	0.00	2.00	7.00	18.259	6.988	24.119	0.000	0.033	0.064	15.58	0.04	-6.86	2.65e-29	8.00e-28	yes	down
c315387_g1	1530.00	1868.00	1492.00	4193.00	2840.00	5187.00	115.125	116.127	133.363	148.482	138.053	142.836	120.73	143.57	0.25	2.67e-29	8.05e-28	no	up
c422167_g1	321.00	238.00	239.00	0.00	1.00	0.00	3.312	2.000	2.758	0.000	0.007	0.000	2.65	0.00	-4.76	2.68e-29	8.08e-28	yes	down
c404648_g6	381.00	454.00	202.00	4.00	0.00	0.00	38.929	38.559	25.163	0.191	0.000	0.000	34.85	0.06	-7.74	2.82e-29	8.51e-28	yes	down
c298205_g1	343.00	533.00	370.00	12.00	4.00	8.00	54.320	70.973	75.467	0.901	0.410	0.470	66.81	0.60	-6.58	2.83e-29	8.54e-28	yes	down
c416471_g1	1951.00	1962.00	1627.00	194.00	196.00	229.00	35.780	29.425	33.369	1.624	2.317	1.514	32.63	1.74	-4.15	3.00e-29	9.04e-28	yes	down
c397563_g2	321.00	644.00	159.00	0.00	0.00	0.00	17.124	29.167	15.992	0.000	0.000	0.000	21.46	0.00	-7.75	3.07e-29	9.24e-28	yes	down
c422230_g1	228.00	296.00	169.00	0.00	0.00	0.00	6.636	6.561	5.868	0.000	0.000	0.000	6.39	0.00	-6.02	3.23e-29	9.72e-28	yes	down
c412678_g2	454.00	234.00	344.00	1.00	1.00	1.00	6.414	2.696	5.448	0.007	0.007	0.006	4.70	0.01	-5.49	3.25e-29	9.78e-28	yes	down
c421209_g1	355.00	871.00	210.00	1.00	1.00	1.00	6.578	13.662	4.211	0.007	0.052	0.006	8.64	0.02	-6.22	3.33e-29	1.00e-27	yes	down
c405999_g1	667.00	802.00	671.00	2113.00	1757.00	2760.00	12.079	11.876	13.620	17.945	20.343	18.037	12.44	18.56	0.57	3.49e-29	1.05e-27	no	up
c414741_g1	455.00	215.00	293.00	0.00	0.00	1.00	21.080	9.381	15.084	0.000	0.000	0.013	14.84	0.01	-7.15	3.61e-29	1.09e-27	yes	down
c390664_g2	527.00	718.00	490.00	1702.00	1348.00	2482.00	22.004	24.515	23.540	35.903	40.100	37.974	23.41	37.80	0.69	3.67e-29	1.10e-27	no	up
c422116_g1	409.00	242.00	314.00	0.00	2.00	0.00	6.238	3.011	5.380	0.000	0.020	0.000	4.74	0.00	-5.53	3.68e-29	1.10e-27	yes	down
c414103_g1	183.00	303.00	232.00	0.00	0.00	0.00	4.225	5.719	6.061	0.000	0.000	0.000	5.33	0.00	-5.76	3.82e-29	1.15e-27	yes	down
c405399_g5	1697.00	2153.00	1486.00	4575.00	2836.00	6572.00	22.157	23.021	21.735	28.153	23.727	31.047	22.37	28.32	0.34	3.97e-29	1.19e-27	no	up
c418891_g1	109.00	132.00	63.00	1024.00	440.00	1545.00	1.791	1.607	1.146	7.277	4.451	8.487	1.54	7.11	2.14	3.98e-29	1.19e-27	yes	up
c358817_g1	2.00	4.00	2.00	186.00	173.00	252.00	0.129	0.213	0.148	5.620	7.178	5.916	0.17	6.12	4.54	4.01e-29	1.20e-27	yes	up
c407352_g1	1134.00	1217.00	1003.00	2925.00	2486.00	3887.00	32.796	28.762	32.949	38.171	45.326	39.888	31.28	40.63	0.38	4.12e-29	1.23e-27	no	up
c418441_g3	425.00	297.00	279.00	3.00	1.00	6.00	15.274	8.741	11.475	0.053	0.026	0.077	11.66	0.06	-6.23	4.15e-29	1.24e-27	yes	down
c400408_g2	7851.00	8128.00	4935.00	1178.00	832.00	2056.00	236.816	197.998	172.362	17.327	15.378	22.212	203.36	18.93	-3.42	4.38e-29	1.31e-27	yes	down
c405594_g1	1239.00	740.00	1160.00	31.00	22.00	70.00	84.834	41.582	92.957	0.960	0.879	1.669	70.44	1.24	-5.72	4.39e-29	1.31e-27	yes	down
c404720_g3	674.00	819.00	745.00	2227.00	1735.00	3316.00	16.679	16.482	20.941	25.931	27.683	29.765	17.82	27.98	0.65	4.43e-29	1.32e-27	no	up
c401382_g2	781.00	765.00	779.00	2642.00	1793.00	3175.00	21.993	17.695	25.492	35.219	32.603	32.903	21.33	33.60	0.65	4.51e-29	1.35e-27	no	up
c392949_g2	1187.00	1487.00	942.00	3145.00	2174.00	3932.00	54.496	61.153	49.918	48.648	49.003	49.734	55.76	49.20	-0.18	4.84e-29	1.44e-27	no	down
c410071_g5	1022.00	951.00	656.00	60.00	36.00	95.00	23.842	18.898	16.072	1.019	0.905	1.057	19.71	1.01	-4.16	4.93e-29	1.47e-27	yes	down
c419863_g1	2944.00	2767.00	2723.00	515.00	321.00	683.00	25.457	18.718	26.718	2.176	1.790	1.946	23.21	1.99	-3.48	4.94e-29	1.47e-27	yes	down
c401760_g4	1692.00	2082.00	1462.00	231.00	206.00	305.00	38.168	38.346	37.296	2.445	2.987	2.494	37.99	2.60	-3.82	5.00e-29	1.49e-27	yes	down
c422304_g2	25.00	29.00	15.00	327.00	258.00	601.00	0.316	0.292	0.204	1.913	2.069	2.713	0.27	2.29	2.67	5.02e-29	1.50e-27	yes	up
c403156_g6	4651.00	6375.00	2801.00	704.00	549.00	842.00	171.728	198.942	118.745	12.285	13.347	11.986	167.08	12.41	-3.74	5.06e-29	1.51e-27	yes	down
c408267_g1	220.00	371.00	165.00	0.00	0.00	0.00	14.514	19.032	12.916	0.000	0.000	0.000	15.80	0.00	-7.31	5.06e-29	1.51e-27	yes	down
c417506_g1	287.00	205.00	247.00	0.00	0.00	0.00	7.596	4.438	7.423	0.000	0.000	0.000	6.33	0.00	-6.01	5.10e-29	1.52e-27	yes	down
c413622_g4	80.00	111.00	86.00	658.00	451.00	858.00	1.568	1.775	1.873	6.041	5.538	6.032	1.74	5.92	1.71	5.12e-29	1.52e-27	yes	up
c411230_g2	3298.00	4280.00	2613.00	534.00	484.00	604.00	87.619	92.927	79.644	6.731	8.414	5.877	87.39	6.77	-3.67	5.40e-29	1.60e-27	yes	down
c411056_g1	704.00	383.00	609.00	4.00	8.00	11.00	78.935	36.144	84.411	0.204	0.560	0.432	63.96	0.39	-7.04	5.42e-29	1.61e-27	yes	down
c419169_g4	19.00	45.00	15.00	420.00	373.00	556.00	0.351	0.674	0.318	3.694	4.568	3.737	0.47	3.92	2.83	5.48e-29	1.63e-27	yes	up
c311886_g1	0.00	0.00	0.00	145.00	117.00	235.00	0.000	0.000	0.000	7.014	7.777	8.873	0.00	7.99	6.34	5.49e-29	1.63e-27	yes	up
c417870_g3	1606.00	1953.00	1440.00	4248.00	3991.00	5568.00	78.057	77.332	80.063	95.864	123.801	97.587	78.35	103.34	0.40	5.61e-29	1.66e-27	no	up
c407203_g1	5056.00	5299.00	4805.00	712.00	742.00	1245.00	100.038	84.815	106.906	6.540	9.391	8.873	96.12	8.22	-3.53	5.81e-29	1.72e-27	yes	down
c419024_g2	281.00	557.00	156.00	0.00	0.00	0.00	3.757	6.067	2.338	0.000	0.000	0.000	4.24	0.00	-5.44	6.24e-29	1.85e-27	yes	down
c419123_g1	333.00	242.00	332.00	2.00	1.00	0.00	14.525	8.629	16.628	0.039	0.033	0.000	12.85	0.02	-6.74	6.24e-29	1.85e-27	yes	down
c419309_g1	331.00	370.00	406.00	1739.00	1260.00	1949.00	10.815	9.887	15.141	26.681	26.506	23.114	11.69	25.12	1.10	6.58e-29	1.95e-27	yes	up
c401999_g2	670.00	670.00	736.00	35.00	26.00	49.00	91.728	76.871	121.173	2.294	2.187	2.597	94.41	2.40	-5.24	6.86e-29	2.03e-27	yes	down
c385033_g1	335.00	375.00	294.00	1205.00	943.00	1663.00	11.681	10.943	11.577	20.909	22.204	22.354	11.37	21.84	0.94	6.97e-29	2.06e-27	no	up
c404800_g1	32.00	18.00	35.00	614.00	307.00	694.00	0.655	0.393	0.863	6.225	5.707	5.336	0.61	5.72	3.03	7.15e-29	2.11e-27	yes	up
c398959_g1	1080.00	571.00	860.00	6.00	5.00	29.00	83.909	33.503	76.102	0.289	0.358	0.954	62.19	0.59	-6.50	7.19e-29	2.12e-27	yes	down
c415151_g2	1434.00	1637.00	1081.00	105.00	119.00	200.00	36.998	35.436	31.667	1.538	2.785	2.474	34.87	2.24	-3.90	7.20e-29	2.13e-27	yes	down
c418429_g1	568.00	256.00	263.00	0.00	1.00	0.00	21.349	8.101	11.815	0.000	0.026	0.000	13.50	0.01	-7.00	7.26e-29	2.14e-27	yes	down
c413384_g3	1768.00	2113.00	1559.00	4178.00	3141.00	5663.00	35.067	34.964	30.895	34.693	36.026	36.408	33.83	35.74	0.08	7.41e-29	2.19e-27	no	up
c408981_g2	2759.00	3211.00	2324.00	6238.00	4585.00	8096.00	48.889	46.188	45.639	51.600	52.269	51.687	46.91	51.80	0.14	7.46e-29	2.20e-27	no	up
c422332_g1	331.00	224.00	342.00	0.00	0.00	2.00	5.536	3.303	7.060	0.000	0.000	0.013	5.11	0.01	-5.63	7.62e-29	2.25e-27	yes	down
c406782_g4	118.00	158.00	102.00	741.00	488.00	1065.00	2.809	2.955	2.542	8.243	7.028	8.770	2.79	8.17	1.52	7.75e-29	2.28e-27	yes	up
c401652_g1	1256.00	1168.00	877.00	97.00	52.00	150.00	30.151	22.897	23.835	1.091	0.800	1.308	25.54	1.11	-4.40	7.86e-29	2.31e-27	yes	down
c390986_g2	455.00	626.00	425.00	1539.00	1283.00	2235.00	13.425	15.201	14.324	21.271	24.417	23.920	14.37	23.16	0.68	7.96e-29	2.34e-27	no	up
c422545_g1	453.00	265.00	312.00	2.00	1.00	5.00	8.193	3.910	6.356	0.020	0.013	0.032	6.01	0.02	-5.63	8.01e-29	2.35e-27	yes	down
c398359_g1	1095.00	1351.00	1206.00	3443.00	2667.00	4309.00	24.392	24.942	30.350	36.836	39.293	35.648	26.31	36.92	0.49	8.15e-29	2.39e-27	no	up
c407909_g1	420.00	295.00	454.00	1.00	3.00	5.00	85.208	50.435	125.067	0.092	0.338	0.374	83.18	0.27	-7.81	8.42e-29	2.47e-27	yes	down
c417705_g1	442.00	274.00	215.00	1.00	1.00	1.00	25.012	12.348	14.040	0.026	0.046	0.019	16.98	0.03	-7.06	8.59e-29	2.52e-27	yes	down
c311978_g1	314.00	406.00	148.00	0.00	0.00	1.00	14.010	14.954	7.536	0.000	0.000	0.026	12.52	0.01	-6.83	9.13e-29	2.68e-27	yes	down
c410297_g3	355.00	896.00	462.00	2933.00	2276.00	3492.00	10.511	21.695	15.572	40.780	43.380	37.517	16.28	40.02	1.29	9.37e-29	2.75e-27	yes	up
c420457_g3	428.00	585.00	423.00	20.00	11.00	23.00	9.211	10.269	10.283	0.204	0.150	0.180	9.93	0.18	-5.16	9.43e-29	2.76e-27	yes	down
c415261_g1	281.00	206.00	223.00	0.00	0.00	0.00	13.905	7.943	12.440	0.000	0.000	0.000	11.18	0.00	-6.82	9.46e-29	2.77e-27	yes	down
c402213_g1	1443.00	1630.00	1279.00	3417.00	2681.00	4785.00	23.069	21.235	22.995	25.668	27.573	27.696	22.34	26.99	0.27	9.58e-29	2.80e-27	no	up
c421972_g3	340.00	410.00	234.00	1223.00	990.00	1670.00	12.032	11.617	8.921	16.933	19.933	18.604	10.98	18.37	0.74	9.72e-29	2.84e-27	no	up
c366205_g2	419.00	302.00	293.00	5.00	3.00	3.00	75.868	46.121	69.792	0.440	0.345	0.200	62.63	0.32	-7.24	1.02e-28	3.00e-27	yes	down
c402153_g4	692.00	763.00	487.00	38.00	16.00	26.00	9.773	8.786	7.718	0.250	0.143	0.135	8.80	0.18	-5.02	1.03e-28	3.01e-27	yes	down
c412092_g4	1023.00	1086.00	897.00	2821.00	1796.00	3755.00	21.524	19.089	21.917	29.205	22.926	29.558	20.70	27.84	0.43	1.05e-28	3.08e-27	no	up
c382633_g1	266.00	427.00	157.00	1.00	0.00	0.00	23.233	30.942	16.458	0.039	0.000	0.000	24.27	0.01	-7.75	1.10e-28	3.20e-27	yes	down
c385498_g2	486.00	561.00	401.00	1493.00	1358.00	2122.00	17.358	16.403	16.390	25.044	31.237	27.528	16.71	27.59	0.72	1.10e-28	3.22e-27	no	up
c422775_g1	341.00	236.00	313.00	0.00	0.00	3.00	2.786	1.562	2.838	0.000	0.000	0.006	2.33	0.00	-4.57	1.15e-28	3.35e-27	yes	down
c403310_g1	2178.00	1811.00	2050.00	6568.00	4896.00	7936.00	51.839	39.728	55.559	94.142	95.448	88.340	48.22	91.99	0.93	1.17e-28	3.42e-27	no	up
c407022_g1	2471.00	2067.00	1969.00	299.00	243.00	444.00	86.730	60.569	78.213	4.917	5.479	5.735	74.18	5.40	-3.76	1.17e-28	3.42e-27	yes	down
c409782_g1	7.00	21.00	2.00	415.00	220.00	551.00	0.281	0.595	0.068	6.777	4.894	6.715	0.34	6.30	3.86	1.27e-28	3.70e-27	yes	up
c393090_g1	535.00	504.00	628.00	12.00	7.00	27.00	17.908	13.943	22.757	0.171	0.130	0.290	17.76	0.21	-5.84	1.27e-28	3.71e-27	yes	down
c384824_g1	565.00	585.00	492.00	1782.00	1161.00	2671.00	10.663	9.011	10.476	15.795	14.102	18.269	9.97	16.44	0.72	1.30e-28	3.77e-27	no	up
c422309_g1	311.00	257.00	269.00	0.00	2.00	2.00	2.868	1.932	2.769	0.000	0.013	0.006	2.48	0.01	-4.61	1.30e-28	3.79e-27	yes	down
c383624_g1	109.00	137.00	96.00	750.00	598.00	817.00	5.478	5.460	5.493	17.544	19.289	14.770	5.48	16.79	1.60	1.34e-28	3.89e-27	yes	up
c422654_g1	200.00	323.00	173.00	0.00	0.00	0.00	8.041	4.067	2.032	0.000	0.000	0.000	4.78	0.00	-5.61	1.48e-28	4.30e-27	yes	down
[truncated: 329,499 more rows]
