# Supplementary material for: Analysis of Dendrobium huoshanense transcriptome unveils putative genes associated with active ingredients synthesis
Source: BMC Genomics. 2018 Dec 29;19:978. doi: 10.1186/s12864-018-5305-6 (PMC6310986; doi:10.1186/s12864-018-5305-6)
Supplement: Supplementary file 5 — Differential expression genes between Dh_R and Dh_S. (XLS 38011 kb) [file 12864_2018_5305_MOESM5_ESM.xls]

seq_id	Dh_R3_count	Dh_R1_count	Dh_R2_count	Dh_S3_count	Dh_S2_count	Dh_S1_count	Dh_R3_fpkm	Dh_R1_fpkm	Dh_R2_fpkm	Dh_S3_fpkm	Dh_S2_fpkm	Dh_S1_fpkm	Dh_R_mean_fpkm	Dh_S_mean_fpkm	logFC(Dh_S/Dh_R)	p-value	FDR	significant	regulate
c386460_g1	5881.00	4828.00	3740.00	2.00	1.00	0.00	132.272	88.253	94.989	0.041	0.025	0.000	104.58	0.02	-9.72	2.51e-34	1.90e-29	yes	down
c411672_g1	4586.00	4977.00	2763.00	0.00	3.00	1.00	98.189	86.657	67.862	0.000	0.087	0.054	85.05	0.04	-9.22	4.64e-31	1.75e-26	yes	down
c406172_g3	2610.00	2346.00	1613.00	0.00	2.00	0.00	93.764	68.052	65.490	0.000	0.075	0.000	75.73	0.02	-9.27	7.04e-28	1.78e-23	yes	down
c383978_g1	2589.00	1901.00	1826.00	2.00	1.00	0.00	113.287	66.883	93.899	0.081	0.062	0.000	89.80	0.05	-9.22	2.27e-27	4.13e-23	yes	down
c403129_g3	41928.00	36369.00	28993.00	115.00	32.00	43.00	1375.553	977.026	1103.296	3.380	1.110	2.259	1143.56	2.35	-8.87	2.73e-27	4.13e-23	yes	down
c405816_g4	30.00	28.00	36.00	10244.00	5973.00	14347.00	2.119	1.629	3.008	677.038	463.351	1630.631	2.18	898.96	8.62	5.72e-27	6.42e-23	yes	up
c412901_g5	3173.00	2969.00	3043.00	9.00	5.00	4.00	61.144	46.682	66.114	0.162	0.100	0.126	56.98	0.13	-7.94	5.94e-27	6.42e-23	yes	down
c417903_g2	3683.00	4481.00	3121.00	4.00	6.00	11.00	60.407	59.917	57.148	0.054	0.100	0.271	59.28	0.13	-7.99	6.94e-27	6.56e-23	yes	down
c392165_g2	414.00	730.00	374.00	96913.00	68607.00	59526.00	23.280	33.773	24.539	5074.080	4221.856	5372.225	27.70	4902.84	7.46	4.57e-26	3.84e-22	yes	up
c397051_g2	2951.00	3144.00	1647.00	4.00	0.00	0.00	189.647	166.517	124.431	0.243	0.000	0.000	162.04	0.10	-9.70	5.79e-26	4.38e-22	yes	down
c413999_g1	199.00	161.00	84.00	20333.00	25041.00	23293.00	5.841	3.887	2.838	543.583	788.366	1078.438	4.23	779.76	7.49	3.05e-25	2.05e-21	yes	up
c420925_g2	1727.00	1653.00	840.00	1.00	0.00	0.00	51.605	40.233	28.194	0.027	0.000	0.000	40.51	0.01	-8.52	3.24e-25	2.05e-21	yes	down
c354459_g1	1240.00	1377.00	1020.00	0.00	2.00	0.00	47.848	44.469	45.639	0.000	0.075	0.000	45.91	0.02	-8.55	5.26e-24	3.06e-20	yes	down
c409336_g1	2638.00	2302.00	1717.00	9.00	4.00	4.00	63.766	45.536	48.578	0.135	0.087	0.163	52.37	0.13	-7.84	6.16e-24	3.33e-20	yes	down
c408415_g2	50216.00	43688.00	31572.00	85.00	19.00	9.00	1663.061	1179.541	1195.323	2.677	0.686	0.488	1342.25	1.41	-9.80	3.60e-23	1.82e-19	yes	down
c390713_g1	96.00	48.00	89.00	13155.00	8756.00	11730.00	4.167	1.663	4.347	527.209	413.209	810.563	3.25	577.68	7.43	5.48e-23	2.59e-19	yes	up
c381202_g2	767.00	744.00	692.00	0.00	0.00	0.00	38.203	31.223	40.701	0.000	0.000	0.000	36.22	0.00	-8.50	8.41e-23	3.74e-19	yes	down
c395888_g1	1159.00	1235.00	622.00	0.00	1.00	1.00	24.334	21.324	14.755	0.000	0.025	0.036	20.43	0.02	-7.44	1.14e-22	4.79e-19	yes	down
c393071_g1	1304.00	1180.00	729.00	2.00	0.00	0.00	83.933	62.591	55.161	0.122	0.000	0.000	67.45	0.05	-8.84	1.28e-22	5.11e-19	yes	down
c396556_g1	838.00	747.00	468.00	0.00	0.00	0.00	101.559	76.029	59.100	0.000	0.000	0.000	79.54	0.00	-9.64	9.38e-22	3.55e-18	yes	down
c386604_g4	945.00	939.00	742.00	2.00	2.00	0.00	8.942	7.235	7.854	0.014	0.025	0.000	7.97	0.01	-6.16	3.83e-21	1.38e-17	yes	down
c419062_g10	7807.00	9872.00	4391.00	54.00	63.00	23.00	315.716	327.664	204.835	2.069	2.832	1.662	288.59	2.18	-6.98	4.31e-21	1.48e-17	yes	down
c385653_g1	616.00	643.00	473.00	0.00	0.00	0.00	38.156	33.077	33.925	0.000	0.000	0.000	34.98	0.00	-8.45	5.60e-21	1.82e-17	yes	down
c413705_g4	13967.00	11335.00	10793.00	149.00	52.00	79.00	419.534	268.836	368.424	4.124	1.584	4.174	346.65	3.36	-6.65	5.76e-21	1.82e-17	yes	down
c356908_g1	917.00	1148.00	912.00	4.00	2.00	1.00	34.481	35.795	39.646	0.162	0.100	0.054	36.47	0.11	-7.44	9.42e-21	2.85e-17	yes	down
c410840_g1	1972.00	431.00	1063.00	0.00	0.00	0.00	82.165	15.561	53.028	0.000	0.000	0.000	48.08	0.00	-8.91	1.47e-20	4.29e-17	yes	down
c417549_g1	1014.00	1221.00	394.00	1.00	1.00	0.00	69.758	69.703	31.848	0.068	0.062	0.000	58.88	0.05	-8.66	1.93e-20	5.41e-17	yes	down
c374610_g1	5725.00	7695.00	6536.00	88.00	39.00	69.00	245.548	270.702	323.012	3.502	1.822	4.734	277.45	3.36	-6.33	2.44e-20	6.58e-17	yes	down
c408642_g2	1047.00	514.00	1030.00	157588.00	87895.00	350990.00	66.165	27.257	74.445	7762.179	5090.381	28367.293	53.50	13153.40	7.94	4.20e-20	1.10e-16	yes	up
c384443_g1	842.00	809.00	809.00	3.00	1.00	2.00	32.772	25.639	36.195	0.122	0.050	0.126	30.99	0.10	-7.27	5.55e-20	1.40e-16	yes	down
c398718_g3	938.00	887.00	473.00	0.00	2.00	1.00	43.014	32.313	25.027	0.000	0.100	0.072	33.73	0.05	-7.79	6.72e-20	1.64e-16	yes	down
c399289_g2	40.00	6.00	11.00	6052.00	4395.00	4524.00	1.346	0.169	0.420	188.892	161.566	244.295	0.63	197.22	8.09	8.06e-20	1.91e-16	yes	up
c114143_g1	0.00	0.00	0.00	490.00	491.00	336.00	0.000	0.000	0.000	10.222	12.064	12.161	0.00	11.37	6.84	8.50e-20	1.95e-16	yes	up
c418351_g3	457.00	242.00	574.00	37310.00	46761.00	29608.00	19.851	8.988	27.944	1502.310	2235.059	2074.427	17.97	1899.22	6.72	2.71e-19	6.04e-16	yes	up
c402290_g2	647.00	1000.00	250.00	0.00	0.00	0.00	15.333	19.358	6.708	0.000	0.000	0.000	14.42	0.00	-7.18	4.65e-19	1.00e-15	yes	down
c402864_g1	516.00	935.00	275.00	0.00	0.00	0.00	20.928	30.605	13.041	0.000	0.000	0.000	22.41	0.00	-7.81	4.76e-19	1.00e-15	yes	down
c415190_g2	1224.00	627.00	497.00	2.00	0.00	1.00	127.298	56.974	65.921	0.203	0.000	0.181	82.54	0.13	-8.46	5.58e-19	1.14e-15	yes	down
c421839_g2	19519.00	21384.00	17048.00	399.00	348.00	277.00	358.531	320.215	352.817	6.707	6.899	8.095	342.08	7.18	-5.55	6.06e-19	1.21e-15	yes	down
c418986_g1	202.00	140.00	172.00	10696.00	7043.00	12467.00	20.963	25.987	24.947	263.881	214.739	525.161	24.05	327.57	3.76	7.69e-19	1.49e-15	yes	up
c380224_g1	531.00	591.00	349.00	1.00	0.00	0.00	32.843	29.919	25.424	0.068	0.000	0.000	29.59	0.03	-7.87	1.27e-18	2.41e-15	yes	down
c403715_g1	2.00	3.00	6.00	1953.00	545.00	1192.00	0.047	0.056	0.159	41.889	13.786	44.306	0.08	34.01	7.55	1.36e-18	2.51e-15	yes	up
c397771_g6	624.00	663.00	306.00	0.00	0.00	1.00	15.520	13.460	8.626	0.000	0.000	0.036	12.75	0.01	-6.86	1.52e-18	2.73e-15	yes	down
c342682_g1	495.00	592.00	255.00	0.00	0.00	0.00	51.991	51.705	32.745	0.000	0.000	0.000	46.37	0.00	-8.86	1.69e-18	2.98e-15	yes	down
c386682_g1	680.00	1717.00	322.00	0.00	1.00	1.00	39.409	79.309	24.493	0.000	0.087	0.126	50.56	0.06	-8.27	1.87e-18	3.22e-15	yes	down
c341243_g1	853.00	779.00	427.00	2.00	1.00	2.00	93.870	71.377	57.727	0.203	0.125	0.361	74.83	0.23	-7.84	1.99e-18	3.35e-15	yes	down
c382803_g1	3.00	4.00	3.00	917.00	402.00	1201.00	0.152	0.169	0.182	43.620	22.519	98.206	0.17	53.61	7.65	2.31e-18	3.80e-15	yes	up
c420460_g1	1182.00	446.00	487.00	1.00	1.00	0.00	40.064	16.179	19.545	0.027	0.037	0.000	24.96	0.02	-7.68	2.59e-18	4.17e-15	yes	down
c406372_g1	1132.00	812.00	1163.00	145239.00	76496.00	463076.00	68.202	40.222	82.175	8248.743	5103.444	45429.651	61.39	18490.35	8.23	2.90e-18	4.57e-15	yes	up
c414625_g1	726.00	365.00	323.00	0.00	0.00	0.00	43.845	33.548	18.614	0.000	0.000	0.000	32.64	0.00	-8.35	3.47e-18	5.36e-15	yes	down
c363933_g1	1321.00	1482.00	976.00	5.00	7.00	0.00	13.589	12.415	11.237	0.041	0.075	0.000	12.46	0.04	-6.50	3.72e-18	5.53e-15	yes	down
c410133_g2	565.00	540.00	477.00	0.00	2.00	0.00	14.712	11.628	13.927	0.000	0.050	0.000	13.30	0.02	-6.86	3.73e-18	5.53e-15	yes	down
c407078_g1	491.00	536.00	417.00	27040.00	15483.00	42821.00	24.474	22.358	24.437	1258.237	855.463	3419.909	23.65	1786.30	6.23	3.95e-18	5.75e-15	yes	up
c418260_g3	615.00	1459.00	351.00	0.00	2.00	0.00	8.509	17.999	5.448	0.000	0.025	0.000	11.30	0.01	-6.73	4.09e-18	5.84e-15	yes	down
c411657_g2	643.00	1584.00	375.00	2.00	2.00	0.00	24.556	48.783	16.231	0.095	0.100	0.000	31.54	0.07	-7.56	8.16e-18	1.14e-14	yes	down
c390777_g1	827.00	804.00	670.00	5.00	2.00	5.00	34.458	27.920	32.370	0.149	0.075	0.398	31.33	0.20	-6.70	8.74e-18	1.20e-14	yes	down
c414108_g2	5746.00	6333.00	4927.00	78.00	56.00	16.00	103.818	93.286	100.289	1.285	1.110	0.452	98.74	0.98	-6.52	8.86e-18	1.20e-14	yes	down
c394541_g1	396.00	705.00	225.00	0.00	0.00	0.00	18.236	26.639	11.974	0.000	0.000	0.000	19.69	0.00	-7.63	9.61e-18	1.28e-14	yes	down
c411688_g1	2062.00	2915.00	1975.00	153975.00	74183.00	76675.00	68.471	80.107	75.172	4607.636	2731.309	3995.122	74.89	3848.21	5.68	1.18e-17	1.53e-14	yes	up
c351267_g1	433.00	366.00	264.00	0.00	0.00	0.00	61.320	43.447	47.375	0.000	0.000	0.000	50.42	0.00	-8.98	1.48e-17	1.90e-14	yes	down
c393613_g2	58365.00	60158.00	35917.00	902.00	365.00	204.00	2732.613	2312.164	1944.768	39.185	18.652	15.305	2344.55	25.70	-6.51	1.60e-17	2.01e-14	yes	down
c402011_g1	395.00	709.00	210.00	0.00	0.00	0.00	1.884	2.753	1.112	0.000	0.000	0.000	2.00	0.00	-4.39	1.75e-17	2.17e-14	yes	down
c402173_g1	931.00	1137.00	546.00	0.00	1.00	5.00	38.402	38.155	26.741	0.000	0.037	0.379	34.97	0.13	-7.28	1.78e-17	2.17e-14	yes	down
c411488_g3	394.00	415.00	236.00	0.00	0.00	0.00	22.636	19.482	15.743	0.000	0.000	0.000	19.44	0.00	-7.61	2.06e-17	2.48e-14	yes	down
c398713_g1	2236.00	5584.00	656.00	10.00	6.00	2.00	10.475	21.280	3.416	0.041	0.025	0.018	12.63	0.03	-6.62	2.53e-17	2.99e-14	yes	down
c400458_g2	104.00	72.00	85.00	4924.00	3276.00	8560.00	3.652	2.067	3.416	159.619	125.061	479.970	2.97	245.58	6.32	2.71e-17	3.15e-14	yes	up
c415142_g1	867.00	383.00	325.00	1.00	0.00	0.00	34.809	12.606	14.993	0.041	0.000	0.000	20.55	0.02	-7.48	2.92e-17	3.35e-14	yes	down
c414628_g3	340.00	397.00	206.00	15278.00	9748.00	9770.00	9.644	9.202	6.640	399.351	300.250	442.206	8.61	381.91	5.45	4.26e-17	4.81e-14	yes	up
c400087_g2	379.00	683.00	243.00	1.00	0.00	0.00	9.387	14.336	6.867	0.027	0.000	0.000	10.58	0.01	-6.59	6.23e-17	6.93e-14	yes	down
c410877_g2	754.00	842.00	621.00	6.00	7.00	3.00	33.381	30.582	31.712	0.243	0.337	0.217	31.82	0.26	-6.45	7.92e-17	8.68e-14	yes	down
c414658_g1	373.00	405.00	197.00	0.00	0.00	0.00	12.348	10.999	7.412	0.000	0.000	0.000	10.41	0.00	-6.72	9.39e-17	1.01e-13	yes	down
c410064_g1	1.00	0.00	0.00	391.00	265.00	1366.00	0.023	0.000	0.000	9.749	7.785	58.942	0.01	23.97	7.81	1.53e-16	1.63e-13	yes	up
c472700_g1	0.00	0.00	0.00	327.00	172.00	535.00	0.000	0.000	0.000	59.669	36.505	164.754	0.00	84.24	9.72	1.65e-16	1.73e-13	yes	up
c372397_g1	481.00	782.00	147.00	0.00	0.00	0.00	17.627	25.526	6.470	0.000	0.000	0.000	17.49	0.00	-7.46	1.79e-16	1.84e-13	yes	down
c397771_g2	396.00	375.00	184.00	0.00	0.00	0.00	12.407	9.494	6.560	0.000	0.000	0.000	9.61	0.00	-6.60	1.80e-16	1.84e-13	yes	down
c411983_g2	1807.00	1265.00	1326.00	24.00	9.00	8.00	30.303	17.302	25.016	0.365	0.162	0.217	23.76	0.26	-6.06	2.50e-16	2.52e-13	yes	down
c370974_g1	450.00	508.00	289.00	2.00	1.00	0.00	32.843	30.616	25.004	0.135	0.075	0.000	29.74	0.08	-7.41	2.77e-16	2.75e-13	yes	down
c386604_g3	541.00	564.00	330.00	3.00	0.00	0.00	12.770	10.876	8.819	0.068	0.000	0.000	10.91	0.03	-6.44	3.27e-16	3.18e-13	yes	down
c418264_g3	353.00	801.00	209.00	0.00	1.00	0.00	10.873	20.178	7.332	0.000	0.037	0.000	13.46	0.01	-6.93	3.28e-16	3.18e-13	yes	down
c400652_g1	279.00	356.00	197.00	0.00	0.00	0.00	13.156	13.774	10.749	0.000	0.000	0.000	12.71	0.00	-7.00	4.11e-16	3.93e-13	yes	down
c397563_g2	321.00	644.00	159.00	0.00	0.00	0.00	17.124	29.167	15.992	0.000	0.000	0.000	21.46	0.00	-7.75	4.41e-16	4.12e-13	yes	down
c388100_g2	551.00	680.00	221.00	0.00	0.00	2.00	131.382	132.317	63.243	0.000	0.000	0.325	112.24	0.10	-9.15	4.41e-16	4.12e-13	yes	down
c395530_g1	479.00	426.00	281.00	0.00	0.00	2.00	20.764	15.145	14.040	0.000	0.000	0.145	16.67	0.04	-6.87	4.90e-16	4.52e-13	yes	down
c421839_g4	1745.00	1409.00	1448.00	31.00	21.00	16.00	276.529	184.640	294.807	4.043	2.832	4.066	246.24	3.68	-6.03	5.99e-16	5.46e-13	yes	down
c401718_g1	419.00	495.00	368.00	3.00	1.00	0.00	11.412	10.898	11.305	0.081	0.025	0.000	11.18	0.04	-6.34	6.55e-16	5.90e-13	yes	down
c383336_g2	354.00	304.00	265.00	0.00	1.00	0.00	24.158	17.055	21.474	0.000	0.075	0.000	20.64	0.02	-7.40	6.92e-16	6.16e-13	yes	down
c375158_g2	490.00	504.00	231.00	2.00	0.00	0.00	18.680	15.741	10.102	0.068	0.000	0.000	15.09	0.03	-6.91	7.41e-16	6.52e-13	yes	down
c410266_g3	375.00	851.00	182.00	0.00	1.00	0.00	11.576	20.089	6.855	0.000	0.025	0.000	13.52	0.01	-6.98	7.99e-16	6.95e-13	yes	down
c419024_g2	281.00	557.00	156.00	0.00	0.00	0.00	3.757	6.067	2.338	0.000	0.000	0.000	4.24	0.00	-5.44	9.05e-16	7.78e-13	yes	down
c393090_g1	535.00	504.00	628.00	2.00	4.00	0.00	17.908	13.943	22.757	0.054	0.137	0.000	17.76	0.06	-6.77	1.05e-15	8.91e-13	yes	down
c385810_g1	415.00	511.00	228.00	2.00	0.00	0.00	23.526	23.763	15.130	0.108	0.000	0.000	21.21	0.04	-7.23	1.19e-15	1.00e-12	yes	down
c404023_g1	260.00	475.00	160.00	0.00	0.00	0.00	7.257	10.842	5.073	0.000	0.000	0.000	8.02	0.00	-6.34	1.22e-15	1.01e-12	yes	down
c397809_g2	175.00	502.00	154.00	15759.00	8099.00	21690.00	3.394	8.067	3.246	275.645	166.581	641.255	5.16	352.42	6.07	1.25e-15	1.02e-12	yes	up
c413641_g3	2008.00	2128.00	1738.00	40.00	35.00	15.00	40.696	35.200	39.759	0.744	0.774	0.488	38.30	0.68	-5.63	1.26e-15	1.02e-12	yes	down
c311978_g1	314.00	406.00	148.00	0.00	0.00	0.00	14.010	14.954	7.536	0.000	0.000	0.000	12.52	0.00	-6.98	1.28e-15	1.02e-12	yes	down
c404764_g3	4896.00	5210.00	3649.00	141.00	114.00	76.00	119.011	109.746	102.548	6.152	4.891	6.144	110.72	5.76	-4.24	1.28e-15	1.02e-12	yes	down
c414108_g3	2176.00	2421.00	1830.00	49.00	41.00	21.00	58.101	52.839	55.479	1.203	1.185	0.903	55.32	1.11	-5.52	1.39e-15	1.09e-12	yes	down
c389440_g1	424.00	280.00	236.00	1.00	0.00	0.00	10.862	5.865	6.855	0.027	0.000	0.000	7.78	0.01	-6.16	1.40e-15	1.09e-12	yes	down
c404401_g1	426.00	889.00	217.00	1.00	2.00	0.00	11.049	18.875	6.390	0.027	0.062	0.000	12.74	0.03	-6.63	1.75e-15	1.35e-12	yes	down
c410389_g3	89.00	89.00	73.00	4944.00	3420.00	1800.00	2.692	2.303	2.576	141.933	115.342	91.737	2.51	118.66	5.51	1.88e-15	1.43e-12	yes	up
c414871_g1	295.00	627.00	212.00	1.00	0.00	1.00	5.162	8.943	4.177	0.014	0.000	0.036	6.34	0.02	-5.79	2.26e-15	1.71e-12	yes	down
c391110_g1	529.00	580.00	323.00	3.00	3.00	0.00	35.090	31.661	26.026	0.108	0.162	0.000	31.17	0.09	-7.35	2.29e-15	1.72e-12	yes	down
c406772_g2	504.00	275.00	218.00	0.00	1.00	0.00	15.696	7.011	7.741	0.000	0.037	0.000	10.06	0.01	-6.51	2.40e-15	1.78e-12	yes	down
c413964_g7	9557.00	7220.00	6245.00	26.00	69.00	4.00	122.733	75.557	89.881	0.311	0.961	0.072	95.09	0.44	-7.47	2.43e-15	1.78e-12	yes	down
c385001_g1	261.00	491.00	144.00	0.00	0.00	0.00	5.946	9.123	3.711	0.000	0.000	0.000	6.53	0.00	-6.05	2.45e-15	1.78e-12	yes	down
c410051_g2	443.00	410.00	229.00	0.00	0.00	2.00	57.094	44.087	36.842	0.000	0.000	0.434	46.27	0.13	-7.65	2.62e-15	1.89e-12	yes	down
c414491_g1	616.00	289.00	249.00	1.00	1.00	0.00	20.003	7.696	9.250	0.027	0.037	0.000	12.17	0.02	-6.65	2.64e-15	1.89e-12	yes	down
c414088_g4	11666.00	14650.00	9923.00	70.00	107.00	7.00	420.271	426.882	414.062	2.123	3.755	0.289	421.05	2.07	-7.60	2.76e-15	1.95e-12	yes	down
c414393_g1	240.00	521.00	149.00	0.00	0.00	0.00	2.177	3.842	1.510	0.000	0.000	0.000	2.63	0.00	-4.77	2.81e-15	1.97e-12	yes	down
c367949_g1	302.00	509.00	128.00	0.00	0.00	0.00	48.573	63.906	28.943	0.000	0.000	0.000	48.88	0.00	-8.94	2.93e-15	2.03e-12	yes	down
c408222_g1	238.00	659.00	151.00	0.00	0.00	0.00	2.786	6.292	1.986	0.000	0.000	0.000	3.91	0.00	-5.33	3.06e-15	2.11e-12	yes	down
c417259_g6	1024.00	885.00	528.00	12.00	6.00	3.00	25.176	17.763	14.710	0.270	0.162	0.108	19.31	0.19	-6.07	3.21e-15	2.17e-12	yes	down
c418384_g2	2.00	2.00	1.00	246.00	399.00	1527.00	0.047	0.045	0.034	5.774	11.016	62.357	0.04	24.43	7.43	3.21e-15	2.17e-12	yes	up
c372094_g1	837.00	924.00	468.00	11.00	6.00	6.00	48.550	44.087	31.689	0.595	0.374	0.560	42.00	0.52	-6.09	3.66e-15	2.45e-12	yes	down
c330373_g2	0.00	2.00	2.00	747.00	177.00	1285.00	0.000	0.067	0.091	27.813	7.760	82.702	0.05	38.21	7.98	3.74e-15	2.48e-12	yes	up
c385045_g1	319.00	1733.00	215.00	0.00	0.00	1.00	23.959	107.532	19.182	0.000	0.000	0.126	54.90	0.04	-8.64	3.88e-15	2.55e-12	yes	down
c412121_g1	372.00	554.00	183.00	1.00	1.00	1.00	15.953	20.965	9.284	0.095	0.112	0.054	15.98	0.09	-6.42	4.01e-15	2.62e-12	yes	down
c371657_g1	251.00	248.00	185.00	0.00	0.00	0.00	16.152	13.156	13.995	0.000	0.000	0.000	14.38	0.00	-7.18	4.09e-15	2.64e-12	yes	down
c410877_g1	2387.00	2661.00	2507.00	74.00	59.00	49.00	66.914	60.850	78.350	2.664	2.321	3.542	67.84	2.82	-4.54	4.57e-15	2.93e-12	yes	down
c404710_g1	314.00	603.00	181.00	1.00	1.00	0.00	18.657	26.156	13.495	0.054	0.062	0.000	20.08	0.04	-7.17	5.02e-15	3.19e-12	yes	down
c384671_g1	894.00	874.00	610.00	9.00	8.00	1.00	33.615	27.066	26.332	0.325	0.337	0.054	29.00	0.25	-6.39	5.70e-15	3.60e-12	yes	down
c94810_g1	167.00	344.00	200.00	0.00	0.00	0.00	3.254	5.472	4.392	0.000	0.000	0.000	4.44	0.00	-5.50	6.45e-15	4.01e-12	yes	down
c404969_g1	385.00	230.00	156.00	0.00	0.00	0.00	19.441	9.336	9.284	0.000	0.000	0.000	12.63	0.00	-6.99	6.46e-15	4.01e-12	yes	down
c355959_g2	1.00	0.00	0.00	392.00	143.00	981.00	0.047	0.000	0.000	15.293	6.562	66.115	0.02	27.93	7.92	6.90e-15	4.24e-12	yes	up
c411087_g1	202.00	522.00	148.00	0.00	0.00	0.00	6.543	13.842	5.471	0.000	0.000	0.000	9.06	0.00	-6.52	7.53e-15	4.59e-12	yes	down
c419824_g1	1526.00	362.00	756.00	5.00	3.00	0.00	46.677	9.348	25.197	0.095	0.087	0.000	26.10	0.06	-7.32	8.12e-15	4.92e-12	yes	down
c400911_g2	708.00	547.00	393.00	5.00	4.00	6.00	31.169	19.179	20.226	0.243	0.212	0.452	23.40	0.30	-5.89	8.50e-15	5.10e-12	yes	down
c393667_g2	235.00	1207.00	156.00	0.00	0.00	0.00	10.218	43.042	7.820	0.000	0.000	0.000	22.22	0.00	-7.80	9.70e-15	5.78e-12	yes	down
c409094_g6	552.00	480.00	315.00	4.00	0.00	0.00	19.113	13.662	12.508	0.108	0.000	0.000	15.12	0.04	-6.74	1.02e-14	6.00e-12	yes	down
c412512_g1	272.00	448.00	116.00	0.00	0.00	0.00	6.683	9.471	2.747	0.000	0.000	0.000	6.63	0.00	-6.07	1.04e-14	6.09e-12	yes	down
c421099_g1	4.00	4.00	3.00	306.00	374.00	414.00	0.152	0.135	0.148	11.060	15.807	25.333	0.14	16.82	6.11	1.12e-14	6.52e-12	yes	up
c408228_g3	6436.00	5804.00	3373.00	86.00	100.00	20.00	71.526	51.862	42.109	0.919	1.110	0.361	55.50	0.81	-5.93	1.14e-14	6.58e-12	yes	down
c563842_g1	736.00	1832.00	334.00	5.00	4.00	0.00	3.944	7.977	1.986	0.027	0.025	0.000	4.94	0.02	-5.41	1.22e-14	6.98e-12	yes	down
c382633_g1	266.00	427.00	157.00	1.00	0.00	0.00	23.233	30.942	16.458	0.081	0.000	0.000	24.27	0.03	-7.53	1.25e-14	7.10e-12	yes	down
c349542_g1	340.00	401.00	210.00	2.00	0.00	1.00	13.132	12.685	9.307	0.068	0.000	0.054	11.86	0.04	-6.39	1.36e-14	7.66e-12	yes	down
c404352_g1	346.00	607.00	382.00	0.00	4.00	0.00	6.625	9.460	8.252	0.000	0.087	0.000	8.19	0.03	-6.03	1.50e-14	8.40e-12	yes	down
c420205_g2	255.00	384.00	116.00	0.00	0.00	0.00	3.816	4.696	1.952	0.000	0.000	0.000	3.62	0.00	-5.22	1.58e-14	8.78e-12	yes	down
c404867_g2	85.00	84.00	81.00	3225.00	1881.00	2322.00	6.180	5.797	7.321	272.738	183.124	321.594	6.36	260.01	5.33	1.65e-14	9.09e-12	yes	up
c422523_g1	240.00	824.00	196.00	1.00	1.00	0.00	3.558	9.966	3.269	0.014	0.012	0.000	5.95	0.01	-5.79	1.75e-14	9.59e-12	yes	down
c408547_g4	51.00	5.00	29.00	6551.00	5705.00	1798.00	2.130	0.146	1.396	242.694	250.982	140.813	1.15	214.53	7.42	1.78e-14	9.67e-12	yes	up
c348018_g1	1.00	1.00	3.00	321.00	253.00	947.00	0.094	0.079	0.329	27.151	25.077	137.307	0.16	59.71	7.87	1.83e-14	9.88e-12	yes	up
c500637_g1	0.00	0.00	0.00	215.00	137.00	799.00	0.000	0.000	0.000	32.194	23.904	202.916	0.00	81.10	9.67	1.93e-14	1.03e-11	yes	up
c413686_g1	210.00	481.00	118.00	0.00	0.00	0.00	2.692	5.011	1.691	0.000	0.000	0.000	3.30	0.00	-5.09	2.65e-14	1.41e-11	yes	down
c394503_g1	319.00	393.00	191.00	2.00	1.00	1.00	10.955	11.168	7.571	0.054	0.037	0.054	10.07	0.05	-6.09	3.40e-14	1.80e-11	yes	down
c417864_g1	237.00	438.00	105.00	0.00	0.00	0.00	5.829	9.190	2.838	0.000	0.000	0.000	6.27	0.00	-5.99	3.55e-14	1.87e-11	yes	down
c400357_g1	211.00	337.00	413.00	1.00	0.00	2.00	3.827	4.865	8.195	0.027	0.000	0.036	5.48	0.02	-5.52	3.73e-14	1.94e-11	yes	down
c407025_g1	220.00	463.00	108.00	0.00	0.00	0.00	4.506	7.775	2.486	0.000	0.000	0.000	5.19	0.00	-5.73	3.91e-14	2.03e-11	yes	down
c403129_g4	3852.00	3902.00	2447.00	63.00	28.00	97.00	185.071	153.923	136.122	2.799	1.460	7.463	159.02	3.79	-5.35	3.97e-14	2.04e-11	yes	down
c379763_g1	368.00	314.00	248.00	2.00	0.00	2.00	92.055	65.850	93.105	0.460	0.000	0.777	82.23	0.41	-7.32	4.17e-14	2.13e-11	yes	down
c514149_g1	200.00	347.00	120.00	0.00	0.00	0.00	17.990	25.875	13.007	0.000	0.000	0.000	19.61	0.00	-7.62	4.27e-14	2.17e-11	yes	down
c399353_g1	148.00	151.00	133.00	4233.00	3020.00	10313.00	3.886	3.236	3.961	102.424	86.123	432.250	3.66	196.83	5.71	4.30e-14	2.17e-11	yes	up
c411785_g2	223.00	309.00	114.00	0.00	0.00	0.00	8.240	9.359	4.824	0.000	0.000	0.000	7.69	0.00	-6.28	4.69e-14	2.35e-11	yes	down
c419505_g1	1608.00	2236.00	864.00	12.00	30.00	6.00	83.698	87.309	43.176	0.379	1.110	0.271	73.49	0.57	-6.78	4.74e-14	2.36e-11	yes	down
c416069_g1	0.00	0.00	0.00	128.00	216.00	943.00	0.000	0.000	0.000	3.218	6.400	40.945	0.00	15.56	7.29	4.80e-14	2.37e-11	yes	up
c374925_g1	987.00	579.00	997.00	12.00	11.00	15.00	30.513	14.628	35.106	0.352	0.374	0.741	25.69	0.48	-5.48	5.32e-14	2.61e-11	yes	down
c392820_g2	355.00	283.00	162.00	1.00	1.00	0.00	20.085	13.190	10.692	0.054	0.062	0.000	14.73	0.04	-6.73	5.44e-14	2.64e-11	yes	down
c369518_g1	300.00	490.00	117.00	0.00	1.00	0.00	80.726	113.251	44.220	0.000	0.337	0.000	82.85	0.10	-8.67	5.44e-14	2.64e-11	yes	down
c383094_g1	205.00	451.00	148.00	1.00	0.00	0.00	13.952	25.324	11.884	0.068	0.000	0.000	17.76	0.03	-7.14	6.13e-14	2.95e-11	yes	down
c391464_g4	275.00	343.00	131.00	0.00	1.00	0.00	6.250	6.359	3.382	0.000	0.025	0.000	5.47	0.01	-5.69	6.17e-14	2.95e-11	yes	down
c417469_g1	211.00	393.00	105.00	0.00	0.00	0.00	3.266	4.955	1.827	0.000	0.000	0.000	3.51	0.00	-5.17	6.61e-14	3.14e-11	yes	down
c415195_g1	500.00	881.00	201.00	1.00	4.00	0.00	10.113	15.168	4.608	0.054	0.100	0.000	10.49	0.05	-6.12	6.64e-14	3.14e-11	yes	down
c337131_g1	180.00	569.00	116.00	0.00	0.00	0.00	12.840	33.515	9.795	0.000	0.000	0.000	19.96	0.00	-7.65	7.08e-14	3.31e-11	yes	down
c414176_g2	199.00	304.00	115.00	0.00	0.00	0.00	6.379	8.101	4.245	0.000	0.000	0.000	6.43	0.00	-6.03	7.08e-14	3.31e-11	yes	down
c400817_g1	208.00	416.00	103.00	0.00	0.00	0.00	4.588	7.494	2.554	0.000	0.000	0.000	5.13	0.00	-5.71	7.38e-14	3.42e-11	yes	down
c416360_g1	3.00	1.00	8.00	1739.00	1067.00	253.00	0.082	0.022	0.250	44.539	32.188	11.293	0.11	30.74	7.22	7.56e-14	3.49e-11	yes	up
c408659_g1	309.00	332.00	122.00	0.00	1.00	0.00	5.489	4.809	2.440	0.000	0.025	0.000	4.35	0.01	-5.37	7.92e-14	3.63e-11	yes	down
c62136_g1	0.00	1.00	0.00	360.00	248.00	4044.00	0.000	0.034	0.000	11.439	9.282	222.196	0.01	74.29	9.36	8.20e-14	3.74e-11	yes	up
c285938_g1	306.00	802.00	233.00	4.00	2.00	1.00	2.821	6.011	2.395	0.027	0.025	0.018	3.93	0.02	-5.03	9.04e-14	4.09e-11	yes	down
c636817_g1	3.00	0.00	0.00	448.00	178.00	1293.00	0.094	0.000	0.000	13.021	6.101	65.067	0.03	26.59	7.67	9.36e-14	4.22e-11	yes	up
c562354_g1	186.00	278.00	178.00	0.00	1.00	0.00	14.724	18.190	16.798	0.000	0.087	0.000	16.66	0.03	-7.05	1.05e-13	4.69e-11	yes	down
c417187_g2	270.00	942.00	271.00	70692.00	24768.00	12351.00	5.524	13.089	5.062	1110.192	443.476	349.060	8.32	676.55	6.33	1.06e-13	4.69e-11	yes	up
c422534_g1	338.00	438.00	219.00	3.00	2.00	0.00	5.290	7.438	5.596	0.041	0.025	0.000	6.21	0.02	-5.67	1.06e-13	4.69e-11	yes	down
c417733_g2	387.00	309.00	357.00	3.00	3.00	0.00	8.076	5.269	8.410	0.054	0.062	0.000	7.09	0.04	-5.68	1.08e-13	4.73e-11	yes	down
c358341_g1	250.00	212.00	117.00	0.00	0.00	0.00	20.775	14.583	11.634	0.000	0.000	0.000	15.76	0.00	-7.31	1.08e-13	4.73e-11	yes	down
c308084_g1	2.00	1.00	1.00	315.00	385.00	4388.00	0.094	0.034	0.045	12.886	18.527	310.030	0.06	104.16	9.38	1.17e-13	5.08e-11	yes	up
c422524_g1	627.00	719.00	396.00	0.00	6.00	0.00	9.024	8.337	6.356	0.000	0.087	0.000	7.99	0.03	-6.00	1.20e-13	5.18e-11	yes	down
c384525_g1	168.00	371.00	113.00	0.00	0.00	0.00	12.161	22.167	9.682	0.000	0.000	0.000	15.32	0.00	-7.27	1.24e-13	5.32e-11	yes	down
c382444_g1	45.00	2.00	15.00	3485.00	2140.00	6119.00	1.861	0.067	0.715	133.333	96.366	404.514	0.84	203.73	7.76	1.31e-13	5.62e-11	yes	up
c420434_g2	240.00	287.00	238.00	1.00	0.00	2.00	15.871	17.572	20.464	0.068	0.000	0.217	17.84	0.09	-6.55	1.33e-13	5.67e-11	yes	down
c389877_g1	174.00	426.00	105.00	0.00	0.00	0.00	10.651	21.482	7.536	0.000	0.000	0.000	13.95	0.00	-7.13	1.51e-13	6.38e-11	yes	down
c382363_g1	3275.00	2927.00	2745.00	50.00	110.00	36.00	142.923	105.016	137.858	2.015	5.178	2.494	126.82	3.13	-5.30	1.61e-13	6.78e-11	yes	down
c415345_g2	524.00	454.00	338.00	7.00	4.00	2.00	9.680	7.179	7.196	0.149	0.075	0.054	8.00	0.10	-5.36	1.73e-13	7.23e-11	yes	down
c412678_g2	454.00	234.00	344.00	2.00	3.00	0.00	6.414	2.696	5.448	0.027	0.050	0.000	4.70	0.03	-5.25	1.92e-13	7.97e-11	yes	down
c407969_g3	2.00	0.00	2.00	480.00	135.00	1245.00	0.082	0.000	0.102	19.065	6.226	84.256	0.06	34.78	7.80	2.03e-13	8.41e-11	yes	up
c374232_g2	330.00	140.00	233.00	1.00	0.00	0.00	27.857	9.999	22.382	0.054	0.000	0.000	19.39	0.02	-7.33	2.25e-13	9.23e-11	yes	down
c391873_g6	404.00	102.00	218.00	0.00	0.00	0.00	29.027	6.045	18.546	0.000	0.000	0.000	17.14	0.00	-7.43	2.33e-13	9.54e-11	yes	down
c404648_g6	381.00	454.00	202.00	4.00	1.00	0.00	38.929	38.559	25.163	0.392	0.112	0.000	34.85	0.19	-6.92	2.83e-13	1.15e-10	yes	down
c422794_g1	838.00	943.00	490.00	9.00	18.00	7.00	3.886	3.562	2.531	0.041	0.087	0.054	3.37	0.06	-4.45	2.85e-13	1.15e-10	yes	down
c422496_g1	342.00	487.00	210.00	1.00	3.00	3.00	4.202	4.562	2.928	0.014	0.025	0.054	3.98	0.03	-4.98	2.98e-13	1.20e-10	yes	down
c422675_g3	1627.00	1305.00	950.00	7.00	16.00	0.00	94.712	62.524	64.639	0.379	1.023	0.000	73.66	0.46	-7.04	3.07e-13	1.23e-10	yes	down
c365930_g1	2.00	4.00	3.00	951.00	194.00	274.00	0.082	0.135	0.148	36.453	8.758	18.141	0.12	22.45	6.67	3.10e-13	1.23e-10	yes	up
c388718_g2	201.00	400.00	85.00	0.00	0.00	0.00	11.599	18.943	5.686	0.000	0.000	0.000	12.75	0.00	-7.01	3.15e-13	1.25e-10	yes	down
c414069_g1	481.00	950.00	273.00	0.00	5.00	0.00	11.201	18.437	7.173	0.000	0.150	0.000	12.84	0.05	-6.47	3.23e-13	1.27e-10	yes	down
c389144_g1	0.00	0.00	0.00	192.00	100.00	920.00	0.000	0.000	0.000	11.371	7.061	94.285	0.00	35.04	8.46	3.32e-13	1.30e-10	yes	up
c395620_g1	241.00	221.00	95.00	0.00	0.00	0.00	7.362	5.404	3.450	0.000	0.000	0.000	5.49	0.00	-5.80	3.47e-13	1.35e-10	yes	down
c418986_g2	211.00	195.00	254.00	5744.00	3991.00	4383.00	14.958	11.348	20.271	419.985	343.181	565.004	15.08	440.16	4.86	3.78e-13	1.46e-10	yes	up
c404839_g1	0.00	0.00	1.00	787.00	188.00	115.00	0.000	0.000	0.034	22.053	6.201	5.583	0.01	12.23	6.81	3.79e-13	1.46e-10	yes	up
c394907_g4	173.00	763.00	95.00	0.00	0.00	0.00	8.287	30.009	5.266	0.000	0.000	0.000	15.82	0.00	-7.31	3.90e-13	1.50e-10	yes	down
c331188_g1	174.00	691.00	92.00	0.00	0.00	0.00	13.132	42.963	8.740	0.000	0.000	0.000	23.41	0.00	-7.88	4.01e-13	1.53e-10	yes	down
c375032_g1	0.00	0.00	0.00	91.00	194.00	797.00	0.000	0.000	0.000	3.827	9.582	57.803	0.00	21.86	7.78	4.11e-13	1.56e-10	yes	up
c407186_g2	1755.00	1015.00	1633.00	32.00	6.00	22.00	57.188	26.335	60.746	1.082	0.200	1.084	46.28	0.81	-5.67	4.44e-13	1.68e-10	yes	down
c360903_g1	2.00	0.00	0.00	248.00	125.00	500.00	0.082	0.000	0.000	8.829	5.240	30.790	0.03	14.35	6.83	4.45e-13	1.68e-10	yes	up
c421980_g1	7.00	4.00	5.00	300.00	389.00	343.00	0.117	0.056	0.102	4.827	7.386	9.577	0.09	7.04	5.24	4.70e-13	1.76e-10	yes	up
c416097_g1	170.00	273.00	213.00	1.00	1.00	1.00	5.197	6.820	7.412	0.027	0.037	0.054	6.46	0.04	-5.57	4.96e-13	1.85e-10	yes	down
c393121_g1	1.00	0.00	0.00	195.00	135.00	1047.00	0.047	0.000	0.000	8.072	6.350	76.360	0.02	28.12	7.93	5.02e-13	1.86e-10	yes	up
c381760_g1	1949.00	2115.00	1554.00	59.00	41.00	14.00	30.654	27.144	27.410	0.852	0.699	0.343	28.37	0.65	-5.24	5.06e-13	1.86e-10	yes	down
c354181_g1	88.00	235.00	336.00	0.00	0.00	0.00	3.160	6.910	13.824	0.000	0.000	0.000	7.66	0.00	-6.28	5.07e-13	1.86e-10	yes	down
c418765_g2	223.00	269.00	83.00	0.00	0.00	0.00	7.023	6.932	2.974	0.000	0.000	0.000	5.83	0.00	-5.89	5.10e-13	1.86e-10	yes	down
c410621_g1	167.00	298.00	95.00	0.00	0.00	0.00	2.704	3.932	1.725	0.000	0.000	0.000	2.90	0.00	-4.91	5.14e-13	1.87e-10	yes	down
c391221_g1	1625.00	1050.00	881.00	26.00	5.00	19.00	116.190	62.277	74.354	1.744	0.399	2.186	83.37	1.47	-5.74	5.49e-13	1.99e-10	yes	down
c411705_g1	163.00	285.00	97.00	0.00	0.00	0.00	3.535	5.056	2.384	0.000	0.000	0.000	3.79	0.00	-5.28	5.52e-13	1.99e-10	yes	down
c375177_g1	160.00	217.00	110.00	0.00	0.00	0.00	6.426	6.550	6.697	0.000	0.000	0.000	6.55	0.00	-6.06	5.93e-13	2.13e-10	yes	down
c416982_g1	51.00	18.00	42.00	1637.00	1100.00	3258.00	3.687	0.843	2.735	92.675	74.320	310.735	2.32	152.77	5.98	6.06e-13	2.16e-10	yes	up
c420475_g1	1114.00	6120.00	1761.00	317795.00	236185.00	60650.00	28.325	123.408	50.270	7267.206	6342.846	2344.560	71.36	5500.48	6.27	6.19e-13	2.20e-10	yes	up
c401768_g1	188.00	392.00	79.00	0.00	0.00	0.00	9.773	16.448	4.688	0.000	0.000	0.000	10.90	0.00	-6.78	6.35e-13	2.24e-10	yes	down
c375693_g2	0.00	0.00	0.00	101.00	200.00	1326.00	0.000	0.000	0.000	3.232	7.536	73.415	0.00	25.70	8.01	6.52e-13	2.30e-10	yes	up
c398354_g1	22130.00	25463.00	20628.00	795.00	727.00	184.00	674.106	631.026	731.456	22.608	23.992	9.125	673.87	18.97	-5.14	6.62e-13	2.32e-10	yes	down
c394589_g2	170.00	166.00	125.00	0.00	0.00	0.00	11.447	9.190	10.226	0.000	0.000	0.000	10.23	0.00	-6.69	6.83e-13	2.38e-10	yes	down
c418670_g1	3454.00	3395.00	1842.00	128.00	57.00	72.00	135.432	110.689	83.809	4.814	2.558	4.590	111.09	4.06	-4.74	7.06e-13	2.45e-10	yes	down
c417832_g1	512.00	473.00	258.00	3.00	5.00	0.00	21.384	14.943	12.269	0.122	0.250	0.000	16.28	0.12	-6.19	7.16e-13	2.47e-10	yes	down
c319040_g1	86.00	67.00	77.00	2928.00	2202.00	1237.00	2.142	1.517	2.247	72.934	64.215	52.834	1.93	64.21	4.99	7.26e-13	2.50e-10	yes	up
c405399_g2	708.00	371.00	959.00	8.00	10.00	2.00	28.219	12.100	43.970	0.284	0.412	0.126	26.50	0.28	-6.15	8.40e-13	2.88e-10	yes	down
c392052_g1	310.00	378.00	158.00	1.00	3.00	0.00	11.751	11.145	6.844	0.027	0.087	0.000	10.11	0.04	-6.22	8.93e-13	3.04e-10	yes	down
c395081_g2	152.00	382.00	87.00	0.00	0.00	0.00	14.116	29.537	9.727	0.000	0.000	0.000	18.82	0.00	-7.56	8.96e-13	3.04e-10	yes	down
c390763_g1	43.00	23.00	54.00	1345.00	2463.00	11902.00	1.065	0.472	1.521	30.734	66.423	471.695	0.97	174.56	7.36	9.18e-13	3.10e-10	yes	up
c339877_g1	112.00	114.00	131.00	3772.00	1835.00	8161.00	3.418	2.843	4.551	106.075	60.796	397.268	3.52	179.96	5.64	9.39e-13	3.16e-10	yes	up
c351373_g1	198.00	267.00	80.00	0.00	0.00	0.00	29.987	33.953	15.504	0.000	0.000	0.000	27.37	0.00	-8.10	9.65e-13	3.23e-10	yes	down
c415626_g1	208.00	507.00	144.00	1.00	2.00	1.00	2.411	4.854	1.918	0.014	0.037	0.018	3.21	0.02	-4.76	1.01e-12	3.36e-10	yes	down
c410133_g3	425.00	450.00	243.00	5.00	0.00	0.00	15.075	13.190	9.761	0.149	0.000	0.000	12.83	0.06	-6.35	1.03e-12	3.43e-10	yes	down
c395949_g1	225.00	174.00	95.00	0.00	0.00	0.00	32.854	20.774	17.366	0.000	0.000	0.000	23.75	0.00	-7.90	1.06e-12	3.52e-10	yes	down
c381454_g2	1035.00	971.00	1049.00	22553.00	12468.00	27946.00	48.620	37.413	57.170	990.367	647.985	2089.497	46.74	1216.72	4.70	1.08e-12	3.55e-10	yes	up
c406570_g7	285.00	120.00	219.00	0.00	1.00	0.00	25.258	8.808	23.347	0.000	0.100	0.000	18.35	0.03	-7.14	1.09e-12	3.56e-10	yes	down
c365030_g2	384.00	288.00	193.00	2.00	3.00	1.00	22.133	13.583	13.211	0.095	0.162	0.072	16.27	0.11	-6.29	1.11e-12	3.63e-10	yes	down
c410187_g1	197.00	1019.00	77.00	0.00	0.00	0.00	4.530	19.122	1.998	0.000	0.000	0.000	9.45	0.00	-6.58	1.13e-12	3.67e-10	yes	down
c402158_g2	191.00	239.00	83.00	0.00	0.00	0.00	3.570	3.651	1.748	0.000	0.000	0.000	3.08	0.00	-4.99	1.14e-12	3.67e-10	yes	down
c404659_g2	1.00	1.00	0.00	156.00	358.00	126.00	0.070	0.056	0.000	10.885	29.294	15.106	0.04	17.80	6.95	1.16e-12	3.74e-10	yes	up
c416821_g2	831.00	1370.00	339.00	0.00	9.00	1.00	26.206	34.672	12.099	0.000	0.437	0.054	25.44	0.15	-6.67	1.25e-12	4.00e-10	yes	down
c422187_g2	177.00	327.00	108.00	0.00	1.00	0.00	2.177	3.269	1.487	0.000	0.012	0.000	2.40	0.00	-4.59	1.25e-12	4.00e-10	yes	down
c393865_g1	164.00	229.00	137.00	1.00	0.00	0.00	7.128	8.168	6.867	0.041	0.000	0.000	7.46	0.02	-6.02	1.30e-12	4.12e-10	yes	down
c413931_g2	2.00	0.00	1.00	246.00	132.00	952.00	0.176	0.000	0.170	18.781	14.722	121.750	0.11	48.57	7.88	1.32e-12	4.18e-10	yes	up
c412828_g1	178.00	308.00	109.00	0.00	1.00	0.00	5.279	7.516	3.700	0.000	0.025	0.000	5.69	0.01	-5.75	1.35e-12	4.24e-10	yes	down
c376664_g1	1.00	1.00	1.00	219.00	318.00	5198.00	0.035	0.022	0.034	6.517	11.141	267.495	0.03	86.58	9.38	1.35e-12	4.24e-10	yes	up
c405894_g1	18053.00	18765.00	11426.00	558.00	866.00	351.00	425.023	360.965	298.360	12.169	22.632	14.419	364.00	16.05	-4.49	1.35e-12	4.24e-10	yes	down
c392296_g1	87.00	108.00	59.00	2509.00	1963.00	1330.00	1.639	1.652	1.260	43.484	40.123	40.023	1.54	41.41	4.67	1.37e-12	4.26e-10	yes	up
c415877_g1	18.00	2.00	15.00	600.00	1081.00	1338.00	0.878	0.079	0.874	28.070	59.636	105.488	0.57	61.07	6.52	1.38e-12	4.28e-10	yes	up
c417833_g4	15.00	20.00	14.00	2157.00	1658.00	245.00	0.257	0.258	0.227	30.071	27.260	5.999	0.25	21.96	5.98	1.40e-12	4.32e-10	yes	up
c416698_g1	128.00	482.00	136.00	0.00	1.00	0.00	10.569	20.235	7.911	0.000	0.050	0.000	13.54	0.02	-6.89	1.40e-12	4.32e-10	yes	down
c422089_g1	160.00	302.00	82.00	0.00	0.00	0.00	3.792	5.854	2.202	0.000	0.000	0.000	4.13	0.00	-5.40	1.42e-12	4.35e-10	yes	down
c383547_g2	171.00	357.00	75.00	0.00	0.00	0.00	6.274	10.730	3.155	0.000	0.000	0.000	7.10	0.00	-6.17	1.43e-12	4.37e-10	yes	down
c376028_g1	895.00	1105.00	702.00	29.00	8.00	16.00	19.734	19.864	17.445	0.595	0.187	0.560	19.13	0.46	-5.10	1.44e-12	4.37e-10	yes	down
c493290_g1	100.00	749.00	126.00	0.00	0.00	0.00	2.996	18.347	4.302	0.000	0.000	0.000	9.30	0.00	-6.56	1.45e-12	4.39e-10	yes	down
c399067_g1	178.00	317.00	105.00	1.00	0.00	0.00	3.640	5.292	2.429	0.014	0.000	0.000	3.93	0.01	-5.26	1.53e-12	4.60e-10	yes	down
c419761_g2	420.00	546.00	364.00	13757.00	7421.00	51457.00	22.566	21.999	23.449	681.852	450.350	4915.130	22.60	1886.71	6.38	1.53e-12	4.60e-10	yes	up
c417644_g4	385.00	201.00	389.00	3.00	3.00	0.00	9.375	3.921	11.430	0.068	0.087	0.000	7.86	0.05	-5.70	1.57e-12	4.70e-10	yes	down
c410618_g1	27.00	15.00	8.00	519.00	944.00	705.00	1.369	0.629	0.477	24.487	52.387	57.406	0.83	42.96	5.54	1.59e-12	4.75e-10	yes	up
c380758_g1	138.00	726.00	88.00	0.00	0.00	0.00	9.059	39.132	6.685	0.000	0.000	0.000	20.00	0.00	-7.65	1.71e-12	5.06e-10	yes	down
c417584_g2	308.00	675.00	169.00	2.00	4.00	1.00	12.126	22.538	7.639	0.095	0.175	0.090	14.87	0.12	-6.10	1.78e-12	5.25e-10	yes	down
c391274_g2	818.00	426.00	741.00	6.00	5.00	15.00	13.647	5.809	13.893	0.095	0.087	0.398	10.69	0.18	-5.25	1.84e-12	5.41e-10	yes	down
c356130_g1	1776.00	1631.00	1493.00	12.00	23.00	52.00	59.716	44.885	57.352	0.379	0.836	2.801	53.31	1.25	-5.31	1.85e-12	5.43e-10	yes	down
c409498_g2	212.00	154.00	96.00	0.00	0.00	0.00	7.713	4.573	4.018	0.000	0.000	0.000	5.44	0.00	-5.79	1.88e-12	5.50e-10	yes	down
c415486_g3	170.00	240.00	81.00	0.00	0.00	0.00	5.349	6.089	2.769	0.000	0.000	0.000	4.90	0.00	-5.64	1.90e-12	5.53e-10	yes	down
c393581_g1	166.00	122.00	145.00	0.00	0.00	0.00	4.459	2.696	4.438	0.000	0.000	0.000	3.77	0.00	-5.27	1.91e-12	5.53e-10	yes	down
c384625_g1	0.00	0.00	0.00	281.00	52.00	269.00	0.000	0.000	0.000	8.924	1.946	14.781	0.00	8.55	6.43	2.01e-12	5.82e-10	yes	up
c384029_g1	118.00	447.00	93.00	0.00	0.00	0.00	12.851	40.514	12.428	0.000	0.000	0.000	23.42	0.00	-7.88	2.07e-12	5.96e-10	yes	down
c386564_g1	142.00	273.00	86.00	0.00	0.00	0.00	3.500	5.505	2.406	0.000	0.000	0.000	3.96	0.00	-5.34	2.09e-12	5.98e-10	yes	down
c405109_g2	184.00	182.00	135.00	0.00	1.00	0.00	31.953	24.257	44.277	0.000	0.237	0.000	32.51	0.07	-7.56	2.18e-12	6.21e-10	yes	down
c409097_g1	207.00	481.00	118.00	0.00	2.00	0.00	2.669	5.056	1.714	0.000	0.025	0.000	3.32	0.01	-4.99	2.23e-12	6.35e-10	yes	down
c382729_g2	1915.00	1972.00	1976.00	78.00	55.00	77.00	92.805	78.489	110.924	3.516	2.907	5.981	92.46	4.07	-4.47	2.40e-12	6.81e-10	yes	down
c383558_g1	20.00	7.00	7.00	547.00	1178.00	9216.00	1.089	0.292	0.465	28.165	71.401	822.182	0.60	280.70	8.64	2.43e-12	6.87e-10	yes	up
c399467_g1	232.00	81.00	222.00	0.00	0.00	0.00	5.841	1.663	6.333	0.000	0.000	0.000	4.37	0.00	-5.48	2.44e-12	6.87e-10	yes	down
c410678_g2	1423.00	1199.00	922.00	36.00	26.00	8.00	50.622	37.447	36.865	2.028	1.684	0.741	41.59	1.53	-4.67	2.59e-12	7.26e-10	yes	down
c408920_g1	306.00	460.00	47.00	0.00	0.00	0.00	8.287	10.179	1.441	0.000	0.000	0.000	7.06	0.00	-6.16	2.62e-12	7.31e-10	yes	down
c379384_g1	4.00	0.00	0.00	237.00	209.00	844.00	0.339	0.000	0.000	17.470	17.741	107.819	0.11	44.78	7.73	2.85e-12	7.93e-10	yes	up
c396358_g1	570.00	325.00	374.00	9.00	5.00	5.00	66.434	31.582	53.890	1.001	0.649	0.940	49.37	0.87	-5.67	2.87e-12	7.96e-10	yes	down
c419592_g1	960.00	660.00	748.00	26.00	10.00	7.00	10.159	5.730	8.762	0.284	0.125	0.126	8.05	0.19	-4.82	2.93e-12	8.09e-10	yes	down
c414686_g1	236.00	91.00	159.00	0.00	0.00	0.00	14.537	4.629	11.498	0.000	0.000	0.000	9.84	0.00	-6.63	2.97e-12	8.16e-10	yes	down
c396823_g2	480.00	550.00	378.00	9.00	11.00	5.00	20.085	18.943	18.285	0.352	0.499	0.343	19.13	0.39	-5.28	3.01e-12	8.26e-10	yes	down
c421391_g2	476.00	443.00	178.00	6.00	1.00	1.00	20.354	14.595	8.649	0.230	0.025	0.072	14.78	0.12	-6.08	3.28e-12	8.94e-10	yes	down
c330486_g1	156.00	299.00	72.00	0.00	0.00	0.00	3.289	5.146	1.714	0.000	0.000	0.000	3.56	0.00	-5.19	3.28e-12	8.94e-10	yes	down
c410895_g2	2569.00	2868.00	2675.00	144.00	102.00	73.00	74.932	67.636	87.747	3.705	3.094	3.451	75.78	3.44	-4.42	3.47e-12	9.40e-10	yes	down
c416264_g1	181.00	202.00	76.00	0.00	0.00	0.00	5.033	4.584	2.395	0.000	0.000	0.000	4.10	0.00	-5.39	3.48e-12	9.40e-10	yes	down
c401499_g2	192.00	236.00	99.00	0.00	1.00	0.00	6.098	6.134	3.587	0.000	0.037	0.000	5.39	0.01	-5.62	3.55e-12	9.57e-10	yes	down
c417369_g3	162.00	292.00	69.00	0.00	0.00	0.00	6.285	9.763	3.950	0.000	0.000	0.000	6.96	0.00	-6.14	3.73e-12	1.00e-09	yes	down
c406415_g1	202.00	326.00	99.00	1.00	1.00	0.00	13.179	15.325	6.288	0.041	0.050	0.000	12.04	0.03	-6.53	3.81e-12	1.02e-09	yes	down
c381302_g1	4.00	0.00	4.00	196.00	650.00	3129.00	0.351	0.000	0.420	15.942	61.931	436.352	0.24	156.73	8.87	3.94e-12	1.05e-09	yes	up
c398735_g1	167.00	141.00	99.00	0.00	0.00	0.00	12.278	8.584	8.626	0.000	0.000	0.000	9.80	0.00	-6.63	4.40e-12	1.17e-09	yes	down
c383336_g1	624.00	566.00	536.00	16.00	9.00	3.00	20.822	15.415	21.202	0.338	0.175	0.090	18.84	0.21	-5.92	4.43e-12	1.17e-09	yes	down
c421144_g1	148.00	398.00	144.00	0.00	2.00	0.00	7.233	12.437	7.752	0.000	0.050	0.000	9.39	0.02	-6.36	4.59e-12	1.21e-09	yes	down
c399216_g1	1039.00	1807.00	657.00	24.00	35.00	10.00	34.914	49.929	25.572	0.744	1.347	0.542	38.04	0.87	-5.30	5.10e-12	1.34e-09	yes	down
c408415_g1	3318.00	2522.00	2050.00	58.00	42.00	119.00	143.941	89.623	102.480	2.326	2.009	8.330	111.08	4.04	-4.75	5.25e-12	1.37e-09	yes	down
c402907_g1	134.00	264.00	76.00	0.00	0.00	0.00	3.359	5.415	2.157	0.000	0.000	0.000	3.81	0.00	-5.29	5.27e-12	1.37e-09	yes	down
c392714_g1	147.00	169.00	89.00	0.00	0.00	0.00	5.173	4.786	3.155	0.000	0.000	0.000	4.45	0.00	-5.51	5.27e-12	1.37e-09	yes	down
c415786_g4	6.00	1.00	1.00	272.00	278.00	203.00	0.070	0.011	0.011	4.165	4.654	6.415	0.03	4.99	5.29	5.47e-12	1.42e-09	yes	up
c422394_g1	151.00	605.00	145.00	1.00	2.00	0.00	1.662	5.427	1.782	0.014	0.025	0.000	3.15	0.01	-4.84	5.51e-12	1.42e-09	yes	down
c298873_g1	0.00	0.00	1.00	153.00	171.00	2480.00	0.000	0.000	0.045	6.058	7.972	169.760	0.01	55.98	8.96	5.60e-12	1.44e-09	yes	up
c399546_g2	158.00	334.00	91.00	0.00	0.00	1.00	10.382	18.089	7.037	0.000	0.000	0.108	12.40	0.03	-6.56	5.69e-12	1.46e-09	yes	down
c398751_g3	9.00	3.00	3.00	421.00	481.00	7080.00	0.421	0.112	0.159	18.457	24.815	535.949	0.23	176.36	9.08	5.70e-12	1.46e-09	yes	up
c496000_g1	0.00	1.00	0.00	155.00	182.00	2991.00	0.000	0.022	0.000	3.380	4.679	112.914	0.01	36.79	8.41	5.94e-12	1.51e-09	yes	up
c289831_g1	0.00	0.00	1.00	278.00	57.00	368.00	0.000	0.000	0.045	10.276	2.483	23.526	0.01	11.88	6.73	6.00e-12	1.52e-09	yes	up
c369633_g1	80.00	117.00	53.00	2312.00	1594.00	10837.00	5.805	7.011	4.563	157.198	127.194	1266.737	5.92	482.39	6.33	6.14e-12	1.55e-09	yes	up
c398003_g1	129.00	384.00	70.00	0.00	0.00	0.00	4.143	10.078	2.565	0.000	0.000	0.000	5.99	0.00	-5.93	6.63e-12	1.67e-09	yes	down
c408998_g6	124.00	252.00	96.00	3564.00	2153.00	3565.00	2.844	5.281	2.667	89.159	61.981	145.565	3.74	97.83	4.67	6.69e-12	1.68e-09	yes	up
c417243_g1	315.00	975.00	275.00	3.00	9.00	4.00	11.400	22.122	9.614	0.068	0.287	0.181	15.03	0.17	-5.81	6.82e-12	1.71e-09	yes	down
c131364_g1	2.00	3.00	0.00	648.00	133.00	6159.00	0.059	0.067	0.000	15.766	3.818	259.635	0.05	85.60	9.21	7.05e-12	1.76e-09	yes	up
c414888_g1	119.00	381.00	109.00	0.00	1.00	0.00	4.635	12.168	4.881	0.000	0.037	0.000	7.62	0.01	-6.12	7.20e-12	1.79e-09	yes	down
c415030_g2	131.00	149.00	190.00	0.00	1.00	0.00	12.699	11.988	22.337	0.000	0.112	0.000	15.18	0.03	-6.83	7.26e-12	1.80e-09	yes	down
c81694_g1	0.00	0.00	0.00	102.00	95.00	830.00	0.000	0.000	0.000	4.651	5.040	64.796	0.00	22.90	7.85	7.27e-12	1.80e-09	yes	up
c385189_g1	1.00	0.00	1.00	157.00	96.00	503.00	0.035	0.000	0.045	5.030	3.693	27.321	0.02	11.34	6.52	7.28e-12	1.80e-09	yes	up
c394690_g1	150.00	223.00	70.00	0.00	0.00	0.00	4.775	5.809	2.542	0.000	0.000	0.000	4.54	0.00	-5.53	7.58e-12	1.86e-09	yes	down
c387291_g1	1.00	0.00	2.00	197.00	120.00	936.00	0.070	0.000	0.170	13.643	9.744	111.396	0.07	41.91	7.94	7.62e-12	1.86e-09	yes	up
c390323_g1	579.00	535.00	430.00	3.00	1.00	11.00	32.082	24.380	27.774	0.149	0.062	0.976	27.87	0.37	-5.89	7.64e-12	1.86e-09	yes	down
c406570_g2	298.00	168.00	270.00	1.00	3.00	1.00	47.497	21.493	61.688	0.135	0.449	0.217	41.51	0.26	-6.87	7.67e-12	1.87e-09	yes	down
c406570_g3	217.00	80.00	150.00	0.00	0.00	0.00	13.800	4.191	11.203	0.000	0.000	0.000	9.34	0.00	-6.56	8.49e-12	2.05e-09	yes	down
c349089_g1	1.00	2.00	0.00	126.00	149.00	1079.00	0.047	0.067	0.000	5.043	7.012	74.553	0.04	26.59	7.56	8.50e-12	2.05e-09	yes	up
c380047_g1	447.00	327.00	259.00	5.00	4.00	0.00	10.475	6.247	6.855	0.108	0.100	0.000	7.80	0.07	-5.51	8.63e-12	2.07e-09	yes	down
c420658_g1	15.00	3.00	13.00	374.00	620.00	1008.00	0.293	0.045	0.284	6.761	13.212	31.585	0.19	16.22	5.79	8.65e-12	2.07e-09	yes	up
c400025_g1	177.00	322.00	55.00	0.00	0.00	0.00	8.357	12.494	3.008	0.000	0.000	0.000	8.42	0.00	-6.41	8.66e-12	2.07e-09	yes	down
c406172_g5	169.00	214.00	95.00	0.00	1.00	0.00	2.786	2.876	1.759	0.000	0.012	0.000	2.53	0.00	-4.66	8.93e-12	2.13e-09	yes	down
c404696_g1	44100.00	11642.00	50901.00	2334357.00	2042405.00	701971.00	1556.398	336.652	2054.433	76092.076	78461.989	39610.631	1227.48	65823.72	5.74	9.20e-12	2.19e-09	yes	up
c332659_g1	1.00	0.00	2.00	133.00	160.00	812.00	0.082	0.000	0.204	10.452	14.747	109.517	0.09	41.62	7.82	9.45e-12	2.23e-09	yes	up
c390694_g2	214.00	136.00	212.00	2.00	0.00	0.00	15.672	8.224	18.410	0.135	0.000	0.000	13.58	0.05	-6.48	9.47e-12	2.23e-09	yes	down
c399313_g4	268.00	58.00	245.00	0.00	0.00	0.00	13.296	2.359	14.097	0.000	0.000	0.000	9.30	0.00	-6.55	9.48e-12	2.23e-09	yes	down
c394726_g3	148.00	149.00	84.00	0.00	0.00	0.00	10.277	8.258	6.708	0.000	0.000	0.000	8.47	0.00	-6.42	1.01e-11	2.38e-09	yes	down
c366897_g1	2.00	0.00	1.00	182.00	104.00	286.00	0.035	0.000	0.023	2.812	1.896	7.679	0.02	4.00	5.12	1.03e-11	2.41e-09	yes	up
c387156_g1	5.00	8.00	6.00	379.00	188.00	1347.00	0.222	0.292	0.306	15.522	9.058	95.279	0.27	37.58	6.66	1.05e-11	2.45e-09	yes	up
c381360_g1	28.00	23.00	25.00	1004.00	397.00	1578.00	2.130	1.438	2.259	71.487	33.162	193.033	1.90	96.38	5.59	1.05e-11	2.45e-09	yes	up
c392250_g2	181.00	109.00	101.00	0.00	0.00	0.00	16.948	8.471	11.430	0.000	0.000	0.000	12.09	0.00	-6.93	1.07e-11	2.49e-09	yes	down
c408255_g1	115.00	167.00	92.00	0.00	0.00	0.00	3.617	4.292	3.292	0.000	0.000	0.000	3.78	0.00	-5.28	1.12e-11	2.59e-09	yes	down
c395610_g1	122.00	239.00	73.00	0.00	0.00	0.00	3.476	5.561	2.361	0.000	0.000	0.000	3.96	0.00	-5.34	1.15e-11	2.64e-09	yes	down
c410751_g1	2.00	0.00	2.00	142.00	150.00	407.00	0.094	0.000	0.114	6.504	8.596	33.482	0.06	15.28	6.56	1.15e-11	2.64e-09	yes	up
c396489_g1	126.00	879.00	69.00	0.00	0.00	0.00	1.978	11.246	1.214	0.000	0.000	0.000	5.34	0.00	-5.77	1.15e-11	2.65e-09	yes	down
c404990_g1	28.00	6.00	18.00	580.00	915.00	809.00	1.826	0.326	1.441	35.209	65.649	85.088	1.14	59.57	5.59	1.17e-11	2.69e-09	yes	up
c307242_g1	0.00	0.00	0.00	94.00	106.00	1195.00	0.000	0.000	0.000	3.624	4.803	79.558	0.00	26.87	8.08	1.20e-11	2.73e-09	yes	up
c398808_g1	271.00	389.00	173.00	1.00	0.00	4.00	18.669	21.785	14.244	0.068	0.000	0.470	18.61	0.17	-6.12	1.20e-11	2.74e-09	yes	down
c399808_g2	114.00	226.00	76.00	0.00	0.00	0.00	3.476	5.606	2.622	0.000	0.000	0.000	4.05	0.00	-5.38	1.38e-11	3.12e-09	yes	down
c382585_g1	105.00	244.00	79.00	0.00	0.00	0.00	10.546	20.358	9.659	0.000	0.000	0.000	14.08	0.00	-7.15	1.43e-11	3.22e-09	yes	down
c387434_g1	137.00	321.00	59.00	0.00	0.00	0.00	8.404	16.055	4.075	0.000	0.000	0.000	10.12	0.00	-6.68	1.48e-11	3.33e-09	yes	down
c419209_g2	197.00	283.00	110.00	1.00	2.00	0.00	7.631	6.056	3.768	0.027	0.050	0.000	5.92	0.03	-5.58	1.48e-11	3.33e-09	yes	down
c389724_g2	25.00	6.00	8.00	1330.00	364.00	5724.00	0.878	0.135	0.170	52.246	17.891	382.686	0.39	141.31	8.18	1.68e-11	3.76e-09	yes	up
c421137_g1	357.00	372.00	383.00	6805.00	4152.00	15050.00	9.176	7.606	10.964	162.215	115.941	616.447	9.08	284.93	4.96	1.68e-11	3.76e-09	yes	up
c630274_g1	85.00	1003.00	97.00	0.00	0.00	0.00	2.165	20.819	2.792	0.000	0.000	0.000	9.56	0.00	-6.59	1.71e-11	3.81e-09	yes	down
c267312_g1	0.00	1.00	0.00	140.00	132.00	2320.00	0.000	0.303	0.000	50.597	55.544	1387.782	0.12	455.10	11.03	1.72e-11	3.81e-09	yes	up
c366143_g1	191.00	158.00	96.00	1.00	0.00	0.00	19.137	13.156	11.702	0.095	0.000	0.000	14.70	0.04	-6.75	1.72e-11	3.81e-09	yes	down
c397942_g1	27.00	61.00	25.00	1460.00	562.00	1145.00	1.943	3.371	1.907	94.243	43.055	121.714	2.48	86.84	5.07	1.83e-11	4.04e-09	yes	up
c392356_g2	175.00	136.00	73.00	0.00	0.00	0.00	11.868	7.606	5.845	0.000	0.000	0.000	8.50	0.00	-6.43	1.85e-11	4.07e-09	yes	down
c394150_g1	104.00	212.00	39.00	4198.00	1931.00	10337.00	5.407	9.292	2.452	205.713	111.811	876.859	6.06	379.21	5.94	1.93e-11	4.23e-09	yes	up
c412118_g2	164.00	143.00	150.00	1.00	1.00	0.00	2.821	2.000	2.894	0.014	0.012	0.000	2.52	0.01	-4.59	2.00e-11	4.36e-09	yes	down
c418245_g3	387.00	938.00	217.00	5.00	6.00	0.00	29.437	53.502	18.251	0.500	0.287	0.000	35.54	0.28	-6.54	2.02e-11	4.41e-09	yes	down
c364980_g1	250.00	2738.00	114.00	0.00	2.00	1.00	4.541	40.525	2.327	0.000	0.037	0.036	17.82	0.02	-7.20	2.03e-11	4.41e-09	yes	down
c402351_g1	4.00	2.00	8.00	315.00	213.00	998.00	0.257	0.101	0.590	19.295	14.934	108.704	0.29	44.90	6.84	2.09e-11	4.52e-09	yes	up
c410683_g2	11.00	2.00	2.00	289.00	563.00	295.00	2.130	0.337	0.522	54.910	124.300	93.959	0.98	87.94	6.35	2.18e-11	4.70e-09	yes	up
c406042_g1	1085.00	1064.00	476.00	20.00	21.00	31.00	43.892	34.762	22.280	0.717	0.911	1.988	34.18	1.16	-4.77	2.18e-11	4.70e-09	yes	down
c395103_g1	26.00	59.00	35.00	1291.00	573.00	1390.00	2.493	4.696	4.063	116.770	60.684	215.312	3.79	129.28	5.05	2.19e-11	4.70e-09	yes	up
c422488_g2	202.00	262.00	105.00	0.00	2.00	1.00	9.691	10.145	5.766	0.000	0.100	0.072	8.74	0.05	-5.86	2.19e-11	4.70e-09	yes	down
c405199_g1	751.00	552.00	514.00	11.00	20.00	15.00	55.362	34.526	44.027	0.879	1.684	1.951	44.06	1.45	-4.83	2.20e-11	4.70e-09	yes	down
c265942_g1	0.00	0.00	4.00	225.00	177.00	214.00	0.000	0.000	0.136	6.071	5.627	9.992	0.04	7.12	5.70	2.22e-11	4.74e-09	yes	up
c418645_g1	127.00	341.00	57.00	0.00	0.00	0.00	1.311	2.854	0.658	0.000	0.000	0.000	1.72	0.00	-4.19	2.25e-11	4.77e-09	yes	down
c407625_g1	141.00	38.00	59.00	1724.00	2871.00	2561.00	11.377	2.539	5.686	130.616	255.062	333.123	6.33	229.77	5.16	2.25e-11	4.77e-09	yes	up
c421176_g1	13.00	4.00	9.00	285.00	444.00	514.00	0.222	0.045	0.148	4.138	7.860	14.220	0.13	8.32	5.18	2.27e-11	4.79e-09	yes	up
c405621_g2	863.00	433.00	683.00	21.00	12.00	16.00	25.785	10.561	23.279	0.568	0.387	0.759	19.18	0.57	-4.85	2.29e-11	4.82e-09	yes	down
c387087_g1	137.00	124.00	126.00	3106.00	1472.00	7523.00	3.476	2.573	3.632	72.690	40.610	305.007	3.17	132.88	5.35	2.34e-11	4.92e-09	yes	up
c374255_g1	417.00	414.00	405.00	8085.00	4667.00	22613.00	45.167	37.323	53.811	830.545	560.739	3970.042	44.61	1694.04	5.24	2.48e-11	5.19e-09	yes	up
c412568_g1	117.00	229.00	66.00	0.00	0.00	0.00	2.879	4.258	1.998	0.000	0.000	0.000	3.16	0.00	-5.03	2.50e-11	5.22e-09	yes	down
c255594_g1	186.00	195.00	53.00	0.00	0.00	0.00	4.974	4.258	1.612	0.000	0.000	0.000	3.73	0.00	-5.26	2.56e-11	5.35e-09	yes	down
c419361_g1	19.00	6.00	7.00	302.00	497.00	977.00	0.936	0.236	0.397	13.738	26.587	76.703	0.51	36.65	5.91	2.64e-11	5.48e-09	yes	up
c392075_g5	1876.00	2081.00	1341.00	26.00	19.00	0.00	48.281	43.581	39.805	0.717	0.611	0.000	44.04	0.47	-6.28	2.68e-11	5.55e-09	yes	down
c398450_g1	657.00	626.00	406.00	15.00	6.00	1.00	23.479	18.549	16.787	0.473	0.250	0.054	19.66	0.28	-5.71	2.80e-11	5.78e-09	yes	down
c381863_g1	113.00	240.00	65.00	0.00	0.00	0.00	3.113	5.415	2.020	0.000	0.000	0.000	3.69	0.00	-5.24	2.82e-11	5.82e-09	yes	down
c420082_g1	143.00	283.00	76.00	1.00	0.00	0.00	3.406	5.516	2.054	0.027	0.000	0.000	3.83	0.01	-5.15	2.90e-11	5.96e-09	yes	down
c393948_g2	263.00	96.00	266.00	0.00	0.00	2.00	16.679	4.932	19.885	0.000	0.000	0.199	13.06	0.06	-6.36	2.92e-11	5.98e-09	yes	down
c396549_g1	5233.00	6712.00	4816.00	355.00	334.00	247.00	271.075	291.846	297.236	16.807	19.263	20.472	286.59	18.66	-3.93	2.93e-11	6.00e-09	yes	down
c392075_g3	542.00	540.00	431.00	8.00	9.00	0.00	73.024	60.895	73.083	1.028	1.360	0.000	68.35	0.82	-6.22	2.96e-11	6.05e-09	yes	down
c393044_g1	102.00	202.00	74.00	0.00	0.00	0.00	3.195	5.191	2.656	0.000	0.000	0.000	3.81	0.00	-5.29	3.02e-11	6.14e-09	yes	down
c393141_g1	132.00	241.00	57.00	0.00	0.00	0.00	3.020	5.146	1.260	0.000	0.000	0.000	3.34	0.00	-5.10	3.04e-11	6.16e-09	yes	down
c407604_g3	115.00	207.00	66.00	0.00	0.00	0.00	2.528	7.247	1.646	0.000	0.000	0.000	4.10	0.00	-5.39	3.12e-11	6.29e-09	yes	down
c418233_g1	136.00	437.00	49.00	0.00	0.00	0.00	4.635	12.190	1.907	0.000	0.000	0.000	6.77	0.00	-6.10	3.12e-11	6.29e-09	yes	down
c413720_g1	5.00	2.00	4.00	155.00	264.00	255.00	0.316	0.090	0.261	9.424	19.687	27.989	0.21	18.16	5.87	3.31e-11	6.67e-09	yes	up
c415339_g1	217.00	392.00	107.00	0.00	3.00	0.00	4.951	7.314	2.769	0.000	0.075	0.000	5.24	0.02	-5.44	3.36e-11	6.75e-09	yes	down
c393000_g2	98.00	402.00	92.00	5491.00	3619.00	16296.00	3.031	10.280	3.223	159.889	124.212	822.904	5.89	348.77	5.86	3.50e-11	6.99e-09	yes	up
c412658_g1	237.00	72.00	113.00	0.00	0.00	0.00	8.334	2.056	4.563	0.000	0.000	0.000	4.83	0.00	-5.62	3.50e-11	6.99e-09	yes	down
c1482_g1	0.00	0.00	0.00	67.00	103.00	895.00	0.000	0.000	0.000	3.975	7.174	91.448	0.00	31.32	8.30	3.51e-11	6.99e-09	yes	up
c365402_g1	11.00	11.00	20.00	419.00	477.00	518.00	0.351	0.292	0.738	12.426	16.656	26.580	0.44	17.99	5.07	3.59e-11	7.13e-09	yes	up
c420601_g1	11.00	4.00	13.00	261.00	493.00	777.00	0.222	0.067	0.284	4.949	10.979	25.622	0.18	13.03	5.55	3.66e-11	7.24e-09	yes	up
c305862_g1	234.00	2924.00	185.00	2.00	1.00	4.00	6.110	62.434	5.482	0.054	0.025	0.163	27.70	0.08	-7.29	3.67e-11	7.24e-09	yes	down
c501661_g1	138.00	190.00	58.00	0.00	0.00	0.00	11.775	13.426	5.936	0.000	0.000	0.000	10.74	0.00	-6.76	3.80e-11	7.48e-09	yes	down
c399696_g2	220.00	160.00	131.00	1.00	2.00	0.00	5.056	3.011	3.405	0.027	0.050	0.000	3.79	0.03	-4.95	3.93e-11	7.72e-09	yes	down
c420348_g1	292.00	161.00	112.00	2.00	1.00	0.00	2.996	1.337	1.283	0.014	0.012	0.000	1.86	0.01	-4.17	4.22e-11	8.28e-09	yes	down
c405940_g1	117.00	211.00	60.00	0.00	0.00	0.00	4.389	6.494	2.576	0.000	0.000	0.000	4.68	0.00	-5.58	4.49e-11	8.78e-09	yes	down
c400280_g1	0.00	0.00	0.00	279.00	32.00	215.00	0.000	0.000	0.000	7.748	1.048	10.336	0.00	6.48	6.04	4.50e-11	8.78e-09	yes	up
c414084_g1	415.00	173.00	341.00	5.00	0.00	0.00	9.738	3.314	9.057	0.108	0.000	0.000	7.06	0.04	-5.65	4.80e-11	9.34e-09	yes	down
c410727_g1	123.00	195.00	59.00	0.00	0.00	0.00	2.493	3.225	1.351	0.000	0.000	0.000	2.45	0.00	-4.67	4.82e-11	9.35e-09	yes	down
c420020_g2	1344.00	1209.00	1188.00	40.00	65.00	27.00	41.141	30.886	41.473	1.095	2.121	1.265	37.27	1.46	-4.58	4.99e-11	9.65e-09	yes	down
c410945_g2	122.00	230.00	83.00	1.00	0.00	0.00	1.498	2.303	1.146	0.014	0.000	0.000	1.71	0.01	-4.10	5.03e-11	9.72e-09	yes	down
c395852_g1	114.00	156.00	68.00	0.00	0.00	0.00	4.459	5.393	2.962	0.000	0.000	0.000	4.39	0.00	-5.49	5.05e-11	9.72e-09	yes	down
c422524_g3	185.00	224.00	102.00	2.00	1.00	0.00	14.666	14.684	9.648	0.149	0.087	0.000	13.24	0.09	-6.17	5.17e-11	9.94e-09	yes	down
c417833_g3	474.00	536.00	202.00	2.00	9.00	1.00	12.395	11.258	6.004	0.054	0.225	0.036	10.13	0.10	-5.67	5.19e-11	9.95e-09	yes	down
c418647_g1	143.00	101.00	83.00	0.00	0.00	0.00	2.001	1.157	1.305	0.000	0.000	0.000	1.48	0.00	-3.98	5.29e-11	1.01e-08	yes	down
c407488_g3	95.00	117.00	100.00	0.00	0.00	0.00	6.695	6.809	8.342	0.000	0.000	0.000	7.21	0.00	-6.19	5.34e-11	1.02e-08	yes	down
c412872_g1	105.00	198.00	64.00	0.00	0.00	0.00	1.920	2.955	1.317	0.000	0.000	0.000	2.15	0.00	-4.49	5.47e-11	1.04e-08	yes	down
c389822_g1	6.00	17.00	12.00	437.00	470.00	6066.00	0.164	0.382	0.375	11.101	14.073	266.845	0.31	89.09	7.77	5.58e-11	1.06e-08	yes	up
c399280_g2	816.00	211.00	533.00	8.00	1.00	0.00	14.514	3.101	10.760	0.149	0.012	0.000	9.03	0.06	-5.82	5.72e-11	1.08e-08	yes	down
c416676_g1	3.00	3.00	5.00	151.00	197.00	304.00	0.105	0.079	0.182	4.543	7.037	15.955	0.12	8.75	5.35	5.75e-11	1.08e-08	yes	up
c370461_g2	0.00	0.00	0.00	232.00	42.00	132.00	0.000	0.000	0.000	20.066	4.254	19.569	0.00	15.07	7.25	5.79e-11	1.09e-08	yes	up
c394702_g1	4.00	1.00	1.00	214.00	104.00	614.00	0.211	0.045	0.057	11.764	6.912	55.924	0.10	23.59	6.87	5.95e-11	1.12e-08	yes	up
c326923_g1	82.00	340.00	68.00	0.00	0.00	0.00	2.048	6.932	1.930	0.000	0.000	0.000	3.90	0.00	-5.32	6.02e-11	1.13e-08	yes	down
c405581_g1	2499.00	2645.00	1608.00	125.00	109.00	55.00	244.810	213.290	190.908	10.506	10.605	7.372	217.20	9.59	-4.49	6.30e-11	1.17e-08	yes	down
c341447_g1	100.00	213.00	63.00	0.00	0.00	0.00	3.535	6.146	2.542	0.000	0.000	0.000	4.26	0.00	-5.45	6.31e-11	1.17e-08	yes	down
c417415_g1	124.00	187.00	56.00	0.00	0.00	0.00	2.633	3.180	1.351	0.000	0.000	0.000	2.48	0.00	-4.69	6.47e-11	1.20e-08	yes	down
c366205_g2	419.00	302.00	293.00	6.00	9.00	2.00	75.868	46.121	69.792	1.028	1.797	0.759	62.63	1.18	-5.61	6.47e-11	1.20e-08	yes	down
c401999_g2	670.00	670.00	736.00	20.00	26.00	25.00	91.728	76.871	121.173	2.299	4.267	4.788	94.41	3.65	-4.65	6.50e-11	1.20e-08	yes	down
c368417_g2	194.00	101.00	114.00	0.00	1.00	0.00	38.800	17.111	30.554	0.000	0.225	0.000	28.06	0.07	-7.38	6.52e-11	1.20e-08	yes	down
c422230_g1	228.00	296.00	169.00	3.00	4.00	0.00	6.636	6.561	5.868	0.054	0.075	0.000	6.39	0.04	-5.49	6.52e-11	1.20e-08	yes	down
c393166_g1	257.00	702.00	61.00	1.00	0.00	2.00	12.126	26.594	3.269	0.041	0.000	0.145	15.18	0.06	-6.58	6.57e-11	1.20e-08	yes	down
c397444_g1	363.00	298.00	358.00	6507.00	3249.00	5999.00	9.621	6.449	10.783	159.402	93.833	254.594	8.73	168.00	4.25	6.57e-11	1.20e-08	yes	up
c420107_g1	4.00	2.00	5.00	148.00	261.00	285.00	0.105	0.045	0.148	3.488	7.249	11.637	0.09	7.10	5.21	6.64e-11	1.21e-08	yes	up
c394862_g1	226.00	69.00	102.00	0.00	0.00	0.00	3.816	0.955	1.941	0.000	0.000	0.000	2.17	0.00	-4.51	6.84e-11	1.25e-08	yes	down
c407415_g4	660.00	645.00	1317.00	32.00	24.00	13.00	30.022	24.313	68.271	1.339	1.210	0.922	38.77	1.17	-4.93	6.85e-11	1.25e-08	yes	down
c381199_g1	49.00	315.00	122.00	0.00	0.00	0.00	3.839	20.280	11.339	0.000	0.000	0.000	12.34	0.00	-6.96	6.88e-11	1.25e-08	yes	down
c414975_g5	720.00	291.00	546.00	13.00	4.00	11.00	37.279	12.100	32.450	0.622	0.225	0.940	26.16	0.60	-5.24	6.93e-11	1.25e-08	yes	down
c410360_g1	76.00	400.00	70.00	0.00	0.00	0.00	2.446	10.505	2.576	0.000	0.000	0.000	5.60	0.00	-5.83	6.96e-11	1.26e-08	yes	down
c385251_g2	154.00	100.00	75.00	0.00	0.00	0.00	5.911	3.146	3.303	0.000	0.000	0.000	4.10	0.00	-5.39	7.02e-11	1.27e-08	yes	down
c365030_g1	226.00	103.00	65.00	0.00	0.00	0.00	21.653	8.190	7.548	0.000	0.000	0.000	12.41	0.00	-6.97	7.09e-11	1.27e-08	yes	down
c413088_g3	1.00	0.00	0.00	99.00	77.00	273.00	0.140	0.000	0.000	3.678	4.179	19.442	0.05	8.58	5.90	7.20e-11	1.29e-08	yes	up
c412631_g1	253.00	193.00	125.00	0.00	3.00	0.00	16.094	12.246	9.988	0.000	0.237	0.000	12.86	0.07	-6.23	7.41e-11	1.32e-08	yes	down
c423496_g1	0.00	0.00	0.00	201.00	37.00	165.00	0.000	0.000	0.000	6.531	1.410	9.269	0.00	5.79	5.88	7.58e-11	1.35e-08	yes	up
c411947_g1	10.00	1.00	10.00	296.00	451.00	571.00	0.433	0.034	0.511	12.047	21.596	40.132	0.30	23.44	5.87	7.59e-11	1.35e-08	yes	up
c368901_g1	198.00	86.00	79.00	0.00	0.00	0.00	18.329	6.606	8.830	0.000	0.000	0.000	11.08	0.00	-6.80	7.75e-11	1.37e-08	yes	down
c421167_g1	88.00	247.00	102.00	0.00	1.00	0.00	2.516	5.887	3.360	0.000	0.037	0.000	4.06	0.01	-5.22	7.77e-11	1.37e-08	yes	down
c402557_g3	1204.00	756.00	1094.00	31.00	36.00	43.00	65.486	33.807	69.292	1.568	2.146	3.758	54.33	2.41	-4.44	7.78e-11	1.37e-08	yes	down
c409194_g2	148.00	102.00	73.00	0.00	0.00	0.00	10.113	5.707	5.800	0.000	0.000	0.000	7.18	0.00	-6.18	8.01e-11	1.41e-08	yes	down
c356130_g2	473.00	533.00	421.00	5.00	1.00	13.00	46.712	43.716	50.519	0.473	0.112	2.078	46.64	0.85	-5.63	8.18e-11	1.44e-08	yes	down
c367635_g1	113.00	216.00	54.00	0.00	0.00	0.00	2.692	4.202	1.453	0.000	0.000	0.000	2.92	0.00	-4.92	8.18e-11	1.44e-08	yes	down
c396233_g1	105.00	187.00	60.00	0.00	0.00	0.00	0.808	1.168	0.511	0.000	0.000	0.000	0.86	0.00	-3.27	8.19e-11	1.44e-08	yes	down
c400682_g1	114.00	166.00	59.00	0.00	0.00	0.00	2.317	2.764	1.362	0.000	0.000	0.000	2.22	0.00	-4.53	8.33e-11	1.45e-08	yes	down
c402427_g2	98.00	92.00	116.00	0.00	0.00	0.00	5.548	4.180	7.786	0.000	0.000	0.000	5.66	0.00	-5.85	8.37e-11	1.46e-08	yes	down
c408629_g4	143.00	109.00	117.00	0.00	1.00	0.00	2.669	1.663	2.463	0.000	0.025	0.000	2.22	0.01	-4.43	8.67e-11	1.51e-08	yes	down
c378561_g1	195.00	244.00	246.00	4267.00	2762.00	16811.00	6.660	6.831	9.614	134.740	102.716	918.328	7.57	361.08	5.56	8.78e-11	1.52e-08	yes	up
c399096_g4	86.00	684.00	59.00	0.00	0.00	0.00	2.727	17.774	2.134	0.000	0.000	0.000	8.37	0.00	-6.40	8.89e-11	1.54e-08	yes	down
c414839_g1	2.00	0.00	0.00	92.00	239.00	121.00	0.059	0.000	0.000	2.556	7.860	5.818	0.02	5.16	5.46	9.02e-11	1.56e-08	yes	up
c416961_g1	17.00	8.00	7.00	238.00	425.00	713.00	0.796	0.303	0.375	10.357	21.746	53.539	0.48	26.86	5.53	9.22e-11	1.59e-08	yes	up
c373851_g2	123.00	252.00	47.00	0.00	0.00	0.00	11.213	19.145	5.232	0.000	0.000	0.000	12.57	0.00	-6.98	9.44e-11	1.62e-08	yes	down
c332408_g1	143.00	370.00	57.00	0.00	1.00	0.00	11.143	23.841	5.289	0.000	0.087	0.000	14.38	0.03	-6.84	9.52e-11	1.63e-08	yes	down
c391150_g1	419.00	220.00	123.00	3.00	3.00	2.00	22.999	9.932	7.866	0.149	0.175	0.181	13.62	0.17	-5.68	9.56e-11	1.64e-08	yes	down
c412935_g1	5.00	1.00	1.00	239.00	107.00	479.00	0.140	0.022	0.034	6.193	3.231	23.020	0.06	10.36	5.99	9.76e-11	1.67e-08	yes	up
c409615_g2	72.00	326.00	70.00	0.00	0.00	0.00	2.481	9.213	2.735	0.000	0.000	0.000	5.16	0.00	-5.72	9.78e-11	1.67e-08	yes	down
c379129_g1	111.00	209.00	53.00	0.00	0.00	0.00	1.884	2.899	1.010	0.000	0.000	0.000	2.03	0.00	-4.41	9.95e-11	1.69e-08	yes	down
c415030_g1	2663.00	3234.00	2366.00	84.00	91.00	11.00	84.635	82.770	84.967	1.758	2.333	0.488	84.01	1.55	-5.67	1.00e-10	1.70e-08	yes	down
c402318_g1	38.00	31.00	28.00	1344.00	704.00	436.00	2.177	1.461	1.873	71.757	44.178	40.113	1.81	53.77	4.82	1.01e-10	1.71e-08	yes	up
c421846_g2	126.00	349.00	42.00	0.00	0.00	0.00	1.124	2.528	0.420	0.000	0.000	0.000	1.47	0.00	-3.97	1.03e-10	1.74e-08	yes	down
c411675_g3	91.00	109.00	91.00	0.00	0.00	0.00	3.734	3.674	4.302	0.000	0.000	0.000	3.87	0.00	-5.31	1.06e-10	1.79e-08	yes	down
c414325_g1	10.00	1.00	0.00	319.00	314.00	870.00	0.410	0.034	0.000	12.142	14.073	57.225	0.15	26.32	6.74	1.07e-10	1.79e-08	yes	up
c409194_g4	514.00	239.00	581.00	2.00	10.00	1.00	20.401	8.101	27.070	0.095	0.412	0.072	17.56	0.19	-5.95	1.08e-10	1.82e-08	yes	down
c410935_g1	590.00	776.00	314.00	9.00	10.00	0.00	9.387	8.808	7.048	1.014	0.262	0.000	8.49	0.48	-3.89	1.09e-10	1.83e-08	yes	down
c388338_g2	86.00	169.00	69.00	0.00	0.00	0.00	4.705	7.606	4.404	0.000	0.000	0.000	5.74	0.00	-5.87	1.12e-10	1.87e-08	yes	down
c381866_g1	116.00	185.00	52.00	0.00	0.00	0.00	4.541	5.943	2.338	0.000	0.000	0.000	4.45	0.00	-5.51	1.15e-10	1.92e-08	yes	down
c410683_g1	12.00	2.00	1.00	298.00	493.00	301.00	0.585	0.112	0.045	17.456	35.295	30.681	0.25	26.91	6.28	1.16e-10	1.93e-08	yes	up
c400957_g1	1630.00	1585.00	1591.00	22645.00	13773.00	33429.00	72.263	57.603	77.078	900.721	659.425	2330.593	67.97	1257.72	4.21	1.17e-10	1.94e-08	yes	up
c420426_g4	100.00	340.00	49.00	0.00	0.00	0.00	3.055	8.921	1.668	0.000	0.000	0.000	4.93	0.00	-5.65	1.17e-10	1.94e-08	yes	down
c402037_g1	409.00	347.00	411.00	8098.00	3388.00	17483.00	30.233	21.257	35.287	556.577	275.685	2055.725	28.21	922.32	5.03	1.18e-10	1.96e-08	yes	up
c417938_g5	508.00	441.00	351.00	17.00	7.00	5.00	14.935	10.595	11.691	0.460	0.225	0.235	12.33	0.32	-4.89	1.19e-10	1.96e-08	yes	down
c373053_g2	1.00	0.00	1.00	430.00	68.00	111.00	0.023	0.000	0.034	10.655	1.984	4.770	0.02	6.22	5.75	1.20e-10	1.98e-08	yes	up
c369420_g1	16.00	28.00	15.00	1434.00	290.00	11955.00	1.100	1.595	1.226	92.661	21.995	1328.822	1.33	443.55	8.28	1.21e-10	1.98e-08	yes	up
c413734_g1	635.00	680.00	498.00	20.00	25.00	18.00	23.233	20.572	21.100	0.663	1.011	1.084	21.59	0.90	-4.44	1.21e-10	1.99e-08	yes	down
c401014_g2	117.00	559.00	41.00	0.00	0.00	0.00	4.296	16.819	1.725	0.000	0.000	0.000	8.40	0.00	-6.41	1.23e-10	2.01e-08	yes	down
c388145_g1	128.00	300.00	100.00	2.00	1.00	0.00	9.305	17.988	8.626	0.135	0.075	0.000	12.47	0.08	-6.16	1.27e-10	2.08e-08	yes	down
c404839_g2	4.00	4.00	3.00	571.00	126.00	151.00	0.187	0.157	0.159	24.555	6.375	11.203	0.17	14.96	5.82	1.30e-10	2.11e-08	yes	up
c281751_g1	1.00	0.00	3.00	167.00	99.00	250.00	0.059	0.000	0.216	9.614	6.687	24.773	0.08	13.29	6.21	1.30e-10	2.11e-08	yes	up
c413680_g1	21.00	3.00	11.00	517.00	378.00	824.00	1.685	0.202	1.056	41.051	37.191	114.360	0.93	61.96	5.91	1.31e-10	2.12e-08	yes	up
c277920_g1	1.00	0.00	0.00	80.00	98.00	970.00	0.222	0.000	0.000	17.077	24.303	347.849	0.07	118.98	9.43	1.31e-10	2.12e-08	yes	up
c390890_g2	155.00	284.00	36.00	0.00	0.00	0.00	3.734	5.595	0.987	0.000	0.000	0.000	3.67	0.00	-5.24	1.34e-10	2.17e-08	yes	down
c411974_g1	1284.00	1220.00	1282.00	33.00	17.00	1.00	12.313	9.516	13.711	0.284	0.175	0.018	11.63	0.17	-5.44	1.39e-10	2.23e-08	yes	down
c108492_g2	86.00	526.00	81.00	0.00	0.00	1.00	7.116	36.031	8.025	0.000	0.000	0.126	18.55	0.04	-7.08	1.39e-10	2.23e-08	yes	down
c391256_g1	1.00	0.00	0.00	117.00	56.00	439.00	0.035	0.000	0.000	11.507	1.971	31.296	0.01	14.55	7.04	1.40e-10	2.25e-08	yes	up
c391076_g1	202.00	167.00	193.00	4.00	2.00	1.00	6.660	4.517	7.287	0.122	0.075	0.054	6.01	0.09	-5.03	1.41e-10	2.25e-08	yes	down
c407450_g2	142.00	208.00	42.00	0.00	0.00	0.00	19.406	7.910	1.907	0.000	0.000	0.000	9.95	0.00	-6.65	1.42e-10	2.26e-08	yes	down
c775269_g1	51.00	19.00	25.00	613.00	906.00	910.00	1.955	0.595	1.101	21.675	37.715	55.635	1.18	36.82	4.84	1.43e-10	2.27e-08	yes	up
c350259_g1	118.00	168.00	51.00	0.00	0.00	0.00	4.693	5.404	2.327	0.000	0.000	0.000	4.29	0.00	-5.46	1.45e-10	2.30e-08	yes	down
c400915_g1	3896.00	5414.00	2433.00	233.00	241.00	162.00	46.361	52.468	32.427	2.542	3.107	3.072	44.73	2.87	-3.91	1.45e-10	2.31e-08	yes	down
c387253_g1	103.00	173.00	55.00	0.00	0.00	0.00	1.276	1.741	0.760	0.000	0.000	0.000	1.31	0.00	-3.82	1.46e-10	2.31e-08	yes	down
c399613_g1	721.00	657.00	332.00	13.00	2.00	0.00	31.064	23.156	16.174	0.554	0.175	0.000	23.74	0.27	-6.01	1.47e-10	2.32e-08	yes	down
c277391_g1	75.00	2408.00	79.00	0.00	0.00	0.00	2.353	61.726	2.826	0.000	0.000	0.000	25.44	0.00	-8.00	1.48e-10	2.32e-08	yes	down
c357940_g1	463.00	443.00	608.00	9802.00	4321.00	15860.00	37.641	29.796	59.066	748.633	386.972	2079.432	40.74	1038.90	4.67	1.48e-10	2.32e-08	yes	up
c416749_g1	143.00	237.00	59.00	0.00	1.00	0.00	7.151	9.662	3.416	0.000	0.050	0.000	7.05	0.02	-5.95	1.48e-10	2.32e-08	yes	down
c404648_g7	182.00	229.00	133.00	1.00	1.00	3.00	16.304	16.999	14.347	0.081	0.100	0.434	16.01	0.19	-5.78	1.48e-10	2.32e-08	yes	down
c421453_g1	832.00	1061.00	819.00	15336.00	7774.00	39109.00	25.481	25.560	27.853	428.719	258.156	1871.095	26.19	811.15	4.95	1.49e-10	2.33e-08	yes	up
c406695_g1	374.00	312.00	196.00	7.00	3.00	0.00	23.046	16.696	13.790	0.446	0.250	0.000	17.94	0.25	-5.68	1.51e-10	2.35e-08	yes	down
c407635_g1	103.00	145.00	59.00	0.00	0.00	0.00	1.838	2.112	1.192	0.000	0.000	0.000	1.76	0.00	-4.22	1.55e-10	2.41e-08	yes	down
c388301_g1	3975.00	3762.00	2420.00	167.00	151.00	37.00	166.894	128.351	116.134	6.287	6.874	2.313	137.46	5.27	-4.68	1.57e-10	2.44e-08	yes	down
c388202_g1	0.00	0.00	0.00	101.00	42.00	299.00	0.000	0.000	0.000	7.288	3.468	36.554	0.00	14.94	7.23	1.60e-10	2.48e-08	yes	up
c379138_g1	475.00	107.00	176.00	1.00	3.00	0.00	32.714	6.078	14.312	0.068	0.225	0.000	17.15	0.10	-6.46	1.63e-10	2.53e-08	yes	down
c404063_g5	131.00	132.00	85.00	1.00	0.00	0.00	13.308	16.134	10.612	0.095	0.000	0.000	13.63	0.04	-6.64	1.66e-10	2.57e-08	yes	down
c402765_g1	0.00	0.00	0.00	265.00	45.00	85.00	0.000	0.000	0.000	13.237	2.645	7.318	0.00	8.21	6.38	1.71e-10	2.63e-08	yes	up
c408567_g1	195.00	414.00	82.00	3.00	1.00	0.00	6.578	11.595	3.201	0.108	0.037	0.000	7.55	0.05	-5.64	1.71e-10	2.63e-08	yes	down
c417268_g2	116.00	119.00	104.00	1.00	0.00	0.00	15.988	13.741	18.103	0.135	0.000	0.000	15.72	0.05	-6.69	1.73e-10	2.65e-08	yes	down
c373514_g1	7.00	15.00	5.00	881.00	162.00	8727.00	0.199	0.337	0.159	22.418	4.853	384.656	0.24	126.20	8.53	1.73e-10	2.65e-08	yes	up
c372454_g1	9.00	24.00	13.00	982.00	230.00	6596.00	0.632	1.382	1.078	64.659	17.766	746.924	1.05	255.91	7.80	1.74e-10	2.66e-08	yes	up
c419917_g4	108.00	88.00	84.00	0.00	0.00	0.00	6.004	4.022	5.437	0.000	0.000	0.000	5.08	0.00	-5.69	1.74e-10	2.66e-08	yes	down
c417081_g1	30.00	17.00	10.00	341.00	628.00	760.00	1.182	0.483	0.579	11.290	25.239	45.588	0.74	25.90	4.95	1.76e-10	2.67e-08	yes	up
c402080_g1	121.00	96.00	71.00	0.00	0.00	0.00	2.154	2.595	1.430	0.000	0.000	0.000	2.12	0.00	-4.47	1.77e-10	2.69e-08	yes	down
c396823_g1	557.00	523.00	497.00	8.00	18.00	2.00	31.941	22.864	33.664	0.352	1.497	0.126	28.93	0.63	-5.30	1.78e-10	2.69e-08	yes	down
c421692_g3	868.00	1024.00	568.00	26.00	23.00	41.00	55.444	53.895	42.631	1.555	1.609	4.210	51.18	2.37	-4.37	1.79e-10	2.71e-08	yes	down
c388919_g1	3.00	0.00	1.00	254.00	93.00	149.00	0.047	0.000	0.023	3.813	1.647	3.885	0.02	3.17	4.75	1.79e-10	2.71e-08	yes	up
c419848_g3	56.00	35.00	25.00	741.00	687.00	935.00	2.013	1.000	1.124	24.257	26.736	52.798	1.37	33.62	4.52	1.86e-10	2.81e-08	yes	up
c381332_g2	391.00	684.00	485.00	8025.00	4190.00	11988.00	11.342	16.224	16.004	214.664	132.060	555.210	14.56	291.99	4.32	1.87e-10	2.81e-08	yes	up
c312685_g1	8.00	8.00	1.00	389.00	134.00	966.00	0.257	0.213	0.034	11.507	4.666	49.437	0.18	20.84	6.24	1.91e-10	2.86e-08	yes	up
c40012_g1	2.00	1.00	1.00	117.00	104.00	1197.00	0.094	0.034	0.057	4.949	5.178	87.491	0.06	29.89	7.55	1.92e-10	2.87e-08	yes	up
c351459_g1	28.00	42.00	24.00	766.00	375.00	1424.00	1.369	1.685	1.362	34.804	20.037	111.649	1.49	53.44	5.07	1.93e-10	2.88e-08	yes	up
c410596_g3	86.00	241.00	174.00	1.00	2.00	1.00	1.533	3.494	3.484	0.014	0.037	0.036	2.85	0.03	-4.53	1.95e-10	2.91e-08	yes	down
c373225_g1	22.00	10.00	34.00	483.00	772.00	2627.00	1.639	0.618	3.008	33.749	63.291	315.487	1.64	127.71	6.20	1.96e-10	2.92e-08	yes	up
c399512_g1	118.00	174.00	47.00	0.00	0.00	0.00	1.112	1.326	0.488	0.000	0.000	0.000	1.02	0.00	-3.48	1.99e-10	2.95e-08	yes	down
c391933_g1	123.00	145.00	50.00	0.00	0.00	0.00	4.986	4.820	2.338	0.000	0.000	0.000	4.16	0.00	-5.41	1.99e-10	2.96e-08	yes	down
c382729_g1	211.00	259.00	196.00	4.00	3.00	5.00	23.222	23.729	26.502	0.419	0.362	0.885	24.36	0.54	-5.25	2.05e-10	3.03e-08	yes	down
c413079_g1	715.00	940.00	526.00	28.00	26.00	7.00	30.537	34.020	25.572	0.933	0.749	0.253	30.46	0.67	-5.31	2.05e-10	3.03e-08	yes	down
c388599_g6	141.00	44.00	64.00	1286.00	2414.00	2264.00	8.392	2.157	4.461	71.392	157.449	216.522	4.86	141.49	4.84	2.06e-10	3.04e-08	yes	up
c378593_g1	102.00	186.00	50.00	0.00	0.00	0.00	6.238	9.348	3.564	0.000	0.000	0.000	6.67	0.00	-6.08	2.07e-10	3.04e-08	yes	down
c381813_g1	109.00	191.00	47.00	0.00	0.00	0.00	3.020	4.314	1.476	0.000	0.000	0.000	3.08	0.00	-4.99	2.08e-10	3.05e-08	yes	down
c366468_g1	0.00	0.00	0.00	101.00	39.00	558.00	0.000	0.000	0.000	5.895	2.670	56.050	0.00	20.02	7.65	2.09e-10	3.06e-08	yes	up
c379094_g1	177.00	96.00	57.00	0.00	0.00	0.00	4.928	2.191	1.805	0.000	0.000	0.000	2.98	0.00	-4.94	2.16e-10	3.16e-08	yes	down
c384504_g1	39.00	51.00	46.00	947.00	553.00	2512.00	1.369	1.472	1.850	30.747	21.147	141.084	1.55	61.06	5.22	2.17e-10	3.17e-08	yes	up
c337725_g1	149.00	79.00	73.00	0.00	0.00	0.00	11.751	5.146	6.855	0.000	0.000	0.000	7.80	0.00	-6.30	2.22e-10	3.24e-08	yes	down
c406347_g1	137.00	167.00	66.00	0.00	1.00	0.00	2.013	2.000	1.090	0.000	0.012	0.000	1.74	0.00	-4.15	2.26e-10	3.28e-08	yes	down
c422488_g1	354.00	273.00	184.00	8.00	3.00	2.00	8.732	5.528	5.119	0.176	0.087	0.072	6.46	0.12	-4.92	2.27e-10	3.29e-08	yes	down
c388548_g1	129.00	77.00	80.00	0.00	0.00	0.00	9.083	4.382	6.492	0.000	0.000	0.000	6.52	0.00	-6.05	2.36e-10	3.42e-08	yes	down
c371918_g1	1618.00	1833.00	804.00	54.00	66.00	66.00	95.801	89.343	55.695	2.975	4.279	6.270	81.82	4.37	-4.20	2.37e-10	3.43e-08	yes	down
c404526_g1	98.00	174.00	51.00	0.00	0.00	0.00	5.946	8.820	3.223	0.000	0.000	0.000	6.28	0.00	-5.99	2.38e-10	3.44e-08	yes	down
c392211_g3	5.00	5.00	3.00	413.00	72.00	523.00	0.164	0.135	0.114	12.345	2.533	27.068	0.14	13.78	5.86	2.40e-10	3.45e-08	yes	up
c40140_g1	0.00	0.00	0.00	39.00	98.00	538.00	0.000	0.000	0.000	2.745	8.109	65.212	0.00	23.21	7.87	2.40e-10	3.45e-08	yes	up
c422160_g1	16.00	3.00	14.00	328.00	536.00	517.00	0.187	0.034	0.182	6.098	6.675	9.468	0.13	7.29	5.03	2.42e-10	3.47e-08	yes	up
c388599_g1	40.00	13.00	18.00	425.00	789.00	901.00	3.699	1.427	2.009	37.549	80.508	135.338	2.34	80.18	5.04	2.42e-10	3.47e-08	yes	up
c396778_g1	38.00	39.00	30.00	811.00	512.00	638.00	1.065	0.876	0.908	21.283	16.169	30.121	0.95	22.38	4.42	2.43e-10	3.47e-08	yes	up
c408835_g1	93.00	189.00	51.00	0.00	0.00	0.00	0.866	1.438	0.533	0.000	0.000	0.000	0.99	0.00	-3.45	2.48e-10	3.55e-08	yes	down
c421704_g1	8.00	4.00	9.00	187.00	312.00	337.00	0.129	0.045	2.168	3.772	5.227	8.312	0.68	5.59	2.87	2.50e-10	3.56e-08	yes	up
c402618_g2	14.00	2.00	5.00	369.00	225.00	579.00	14.607	1.820	9.784	403.637	292.702	1026.652	8.28	557.41	6.06	2.51e-10	3.57e-08	yes	up
c379264_g1	104.00	167.00	49.00	0.00	0.00	0.00	11.424	14.595	6.787	0.000	0.000	0.000	11.32	0.00	-6.84	2.58e-10	3.66e-08	yes	down
c418628_g2	425.00	429.00	292.00	12.00	11.00	11.00	8.942	7.258	6.776	0.243	0.274	0.379	7.67	0.29	-4.30	2.65e-10	3.76e-08	yes	down
c409020_g2	120.00	195.00	64.00	0.00	1.00	0.00	2.704	3.573	1.612	0.000	0.025	0.000	2.73	0.01	-4.71	2.74e-10	3.87e-08	yes	down
c407926_g1	123.00	156.00	45.00	0.00	0.00	0.00	10.534	11.067	4.631	0.000	0.000	0.000	9.05	0.00	-6.52	2.76e-10	3.89e-08	yes	down
c417141_g3	342.00	150.00	287.00	5.00	5.00	2.00	18.481	6.662	18.058	0.257	0.299	0.181	13.79	0.25	-5.32	2.80e-10	3.94e-08	yes	down
c386554_g1	867.00	939.00	634.00	15.00	23.00	42.00	24.802	21.965	20.623	0.392	0.711	1.915	22.51	0.95	-4.43	2.89e-10	4.07e-08	yes	down
c403390_g1	0.00	0.00	0.00	142.00	34.00	155.00	0.000	0.000	0.000	6.058	1.709	11.311	0.00	6.31	6.00	2.98e-10	4.17e-08	yes	up
c405745_g3	130.00	177.00	78.00	1.00	1.00	0.00	2.563	2.854	1.737	0.014	0.025	0.000	2.44	0.01	-4.49	2.98e-10	4.17e-08	yes	down
c409869_g3	156.00	53.00	114.00	0.00	0.00	0.00	3.324	0.921	2.747	0.000	0.000	0.000	2.23	0.00	-4.54	3.01e-10	4.21e-08	yes	down
c393259_g1	298.00	99.00	189.00	1.00	3.00	0.00	14.034	3.831	10.295	0.041	0.150	0.000	9.02	0.06	-5.81	3.02e-10	4.21e-08	yes	down
c419217_g2	117.00	178.00	66.00	0.00	1.00	0.00	4.869	4.842	2.917	0.000	0.037	0.000	4.30	0.01	-5.30	3.03e-10	4.23e-08	yes	down
c379514_g1	141.00	274.00	72.00	2.00	0.00	0.00	3.652	6.764	2.111	0.081	0.000	0.000	4.41	0.03	-5.10	3.04e-10	4.23e-08	yes	down
c395197_g3	91.00	523.00	41.00	0.00	0.00	0.00	0.726	3.393	0.363	0.000	0.000	0.000	1.65	0.00	-4.13	3.06e-10	4.25e-08	yes	down
c394084_g1	85.00	143.00	58.00	0.00	0.00	0.00	2.060	2.820	1.589	0.000	0.000	0.000	2.22	0.00	-4.54	3.08e-10	4.26e-08	yes	down
c422681_g2	151.00	274.00	146.00	3.00	3.00	1.00	0.995	1.461	1.067	0.014	0.025	0.018	1.20	0.02	-3.45	3.11e-10	4.30e-08	yes	down
c239722_g1	149.00	306.00	74.00	1.00	2.00	0.00	8.591	14.516	4.983	0.054	0.125	0.000	9.85	0.06	-5.96	3.11e-10	4.30e-08	yes	down
c421224_g1	3.00	1.00	1.00	132.00	106.00	199.00	0.140	0.034	0.057	5.503	5.203	14.329	0.08	8.07	5.54	3.12e-10	4.30e-08	yes	up
c399008_g1	84.00	173.00	54.00	0.00	0.00	0.00	2.879	4.854	2.111	0.000	0.000	0.000	3.42	0.00	-5.14	3.13e-10	4.31e-08	yes	down
c417539_g4	177.00	229.00	97.00	3.00	0.00	0.00	1.463	1.539	0.897	0.027	0.000	0.000	1.33	0.01	-3.69	3.22e-10	4.42e-08	yes	down
c420538_g1	128.00	160.00	65.00	0.00	1.00	0.00	1.287	1.315	0.738	0.000	0.012	0.000	1.14	0.00	-3.58	3.27e-10	4.48e-08	yes	down
c378436_g3	73.00	168.00	61.00	0.00	0.00	0.00	2.072	3.910	1.975	0.000	0.000	0.000	2.75	0.00	-4.84	3.40e-10	4.65e-08	yes	down
c404209_g1	124.00	179.00	40.00	0.00	0.00	0.00	3.125	3.685	1.146	0.000	0.000	0.000	2.77	0.00	-4.85	3.43e-10	4.68e-08	yes	down
c417325_g1	29.00	11.00	24.00	398.00	558.00	1165.00	1.077	0.337	1.022	13.643	22.519	69.024	0.78	33.05	5.24	3.43e-10	4.68e-08	yes	up
c397942_g6	101.00	134.00	65.00	2576.00	1004.00	1506.00	3.675	3.708	2.599	83.142	38.264	84.238	3.38	69.72	4.33	3.45e-10	4.70e-08	yes	up
c408545_g1	1086.00	1429.00	1025.00	14675.00	9051.00	23034.00	59.541	61.401	61.937	712.261	517.709	1984.099	60.95	1035.95	4.09	3.48e-10	4.73e-08	yes	up
c414955_g1	95.00	185.00	47.00	0.00	0.00	0.00	2.142	3.460	1.214	0.000	0.000	0.000	2.39	0.00	-4.64	3.51e-10	4.76e-08	yes	down
c404072_g4	47931.00	64825.00	69329.00	4209.00	4832.00	2604.00	2317.714	2575.878	3890.422	189.514	255.561	202.266	2867.74	213.59	-3.75	3.53e-10	4.77e-08	yes	down
c418278_g1	28.00	10.00	6.00	589.00	459.00	405.00	0.878	0.225	0.148	12.953	12.763	15.756	0.42	13.74	4.74	3.66e-10	4.95e-08	yes	up
c384808_g2	113.00	133.00	48.00	0.00	0.00	0.00	5.326	5.134	2.576	0.000	0.000	0.000	4.46	0.00	-5.51	3.68e-10	4.95e-08	yes	down
c404107_g2	0.00	0.00	0.00	61.00	58.00	204.00	0.000	0.000	0.000	8.167	9.195	41.595	0.00	18.56	7.54	3.68e-10	4.95e-08	yes	up
c390590_g2	185.00	282.00	77.00	2.00	0.00	2.00	9.176	11.494	4.427	0.095	0.000	0.163	8.71	0.09	-5.56	3.71e-10	4.99e-08	yes	down
c415927_g1	91.00	171.00	49.00	0.00	0.00	0.00	1.533	2.359	0.931	0.000	0.000	0.000	1.68	0.00	-4.15	3.74e-10	5.02e-08	yes	down
c419472_g4	600.00	976.00	493.00	15.00	30.00	26.00	22.800	29.785	21.293	0.541	1.210	1.554	25.07	1.05	-4.45	3.76e-10	5.03e-08	yes	down
c419394_g1	6.00	1.00	6.00	150.00	452.00	241.00	0.140	0.011	0.148	2.948	10.418	7.914	0.09	6.73	5.15	3.81e-10	5.09e-08	yes	up
c415685_g1	109.00	306.00	36.00	0.00	0.00	0.00	2.786	6.382	1.044	0.000	0.000	0.000	3.68	0.00	-5.24	3.81e-10	5.09e-08	yes	down
c71839_g1	73.00	506.00	48.00	0.00	0.00	0.00	3.207	18.224	2.429	0.000	0.000	0.000	8.79	0.00	-6.47	3.83e-10	5.11e-08	yes	down
c380976_g1	47.00	20.00	38.00	985.00	470.00	2012.00	7.994	2.865	8.410	162.080	90.028	560.233	6.13	260.00	5.38	3.85e-10	5.12e-08	yes	up
c397214_g1	130.00	155.00	116.00	1.00	2.00	0.00	13.519	13.404	14.732	0.095	0.225	0.000	13.82	0.11	-6.08	3.89e-10	5.17e-08	yes	down
c404463_g2	93.00	203.00	45.00	0.00	0.00	0.00	2.575	4.606	1.419	0.000	0.000	0.000	3.03	0.00	-4.97	3.93e-10	5.21e-08	yes	down
c404903_g1	104.00	171.00	44.00	0.00	0.00	0.00	1.580	2.112	0.749	0.000	0.000	0.000	1.55	0.00	-4.04	3.95e-10	5.22e-08	yes	down
c405735_g1	4.00	2.00	4.00	86.00	455.00	6360.00	0.094	0.034	0.102	1.798	11.191	230.038	0.07	73.46	8.73	3.96e-10	5.23e-08	yes	up
c422785_g2	113.00	121.00	115.00	0.00	1.00	1.00	10.651	9.460	13.121	0.000	0.100	0.145	10.90	0.07	-5.98	3.98e-10	5.24e-08	yes	down
c399280_g3	1376.00	945.00	839.00	33.00	28.00	3.00	38.309	20.538	26.400	0.771	0.761	0.126	28.03	0.57	-5.38	3.98e-10	5.24e-08	yes	down
c397452_g1	217.00	106.00	152.00	2.00	2.00	1.00	10.967	4.404	8.910	0.095	0.112	0.090	7.84	0.10	-5.32	4.00e-10	5.25e-08	yes	down
c378975_g1	88.00	185.00	48.00	0.00	0.00	0.00	2.669	4.539	1.634	0.000	0.000	0.000	3.10	0.00	-5.00	4.01e-10	5.25e-08	yes	down
c417396_g2	3.00	2.00	0.00	108.00	198.00	116.00	0.035	0.022	0.000	1.230	2.657	2.313	0.02	1.99	4.13	4.01e-10	5.26e-08	yes	up
c414269_g3	100.00	190.00	43.00	0.00	0.00	0.00	1.311	2.022	0.636	0.000	0.000	0.000	1.39	0.00	-3.90	4.11e-10	5.37e-08	yes	down
c390506_g1	69.00	16.00	17.00	3638.00	726.00	998.00	2.072	0.393	0.579	100.963	23.742	47.937	1.00	61.32	5.81	4.13e-10	5.39e-08	yes	up
c406662_g2	1.00	0.00	2.00	87.00	171.00	120.00	0.047	0.000	0.102	3.624	8.371	8.619	0.04	6.58	5.53	4.14e-10	5.39e-08	yes	up
c414641_g1	121.00	235.00	54.00	0.00	0.00	1.00	1.674	2.652	0.840	0.000	0.000	0.018	1.81	0.01	-4.18	4.20e-10	5.46e-08	yes	down
c413309_g1	937.00	366.00	1173.00	23.00	4.00	2.00	25.387	9.112	37.353	0.595	0.075	0.072	22.52	0.28	-5.90	4.21e-10	5.46e-08	yes	down
c410749_g1	107.00	187.00	41.00	0.00	0.00	0.00	2.657	3.798	1.158	0.000	0.000	0.000	2.67	0.00	-4.79	4.25e-10	5.50e-08	yes	down
c414748_g1	573.00	416.00	296.00	1.00	7.00	12.00	32.445	19.381	19.556	0.054	0.437	1.084	23.71	0.48	-5.35	4.25e-10	5.50e-08	yes	down
c416692_g1	67.00	468.00	51.00	0.00	0.00	0.00	0.702	4.011	0.602	0.000	0.000	0.000	1.95	0.00	-4.36	4.26e-10	5.50e-08	yes	down
c395603_g1	125.00	170.00	69.00	2393.00	1258.00	10286.00	4.249	4.753	2.690	75.178	46.523	559.438	4.00	212.34	5.70	4.29e-10	5.53e-08	yes	up
c385522_g1	111.00	129.00	47.00	0.00	0.00	0.00	3.090	2.932	1.487	0.000	0.000	0.000	2.57	0.00	-4.74	4.41e-10	5.68e-08	yes	down
c416559_g3	17510.00	24186.00	14379.00	848.00	1104.00	203.00	914.632	1034.348	870.812	40.631	62.618	16.913	948.36	40.22	-4.56	4.46e-10	5.73e-08	yes	down
c414108_g1	41153.00	45750.00	26965.00	1866.00	1110.00	3085.00	788.353	715.257	583.235	32.924	23.043	94.357	701.38	48.41	-3.85	4.50e-10	5.78e-08	yes	down
c415185_g1	85.00	404.00	63.00	1.00	0.00	0.00	2.083	8.067	1.748	0.027	0.000	0.000	4.30	0.01	-5.31	4.56e-10	5.84e-08	yes	down
c376432_g1	124.00	55.00	109.00	0.00	0.00	0.00	9.867	3.618	10.090	0.000	0.000	0.000	7.52	0.00	-6.25	4.60e-10	5.88e-08	yes	down
c415050_g1	88.00	191.00	46.00	0.00	0.00	0.00	1.287	2.281	0.760	0.000	0.000	0.000	1.52	0.00	-4.02	4.64e-10	5.92e-08	yes	down
c406564_g1	89.00	165.00	48.00	0.00	0.00	0.00	2.341	3.550	1.441	0.000	0.000	0.000	2.55	0.00	-4.73	4.66e-10	5.93e-08	yes	down
c384066_g1	129.00	199.00	35.00	0.00	0.00	0.00	3.991	5.033	1.237	0.000	0.000	0.000	3.61	0.00	-5.21	4.69e-10	5.97e-08	yes	down
c390578_g2	271.00	324.00	150.00	6.00	6.00	3.00	11.412	11.190	7.275	0.230	0.274	0.199	10.14	0.23	-4.94	4.80e-10	6.09e-08	yes	down
c392020_g1	117.00	206.00	56.00	0.00	1.00	0.00	6.332	9.168	3.530	0.000	0.062	0.000	6.63	0.02	-5.82	4.89e-10	6.19e-08	yes	down
c421502_g1	422.00	307.00	220.00	6.00	11.00	3.00	11.821	6.359	17.036	0.176	0.299	0.126	11.20	0.20	-5.24	5.02e-10	6.35e-08	yes	down
c411815_g2	732.00	852.00	463.00	39.00	17.00	18.00	15.462	14.696	11.044	0.757	0.387	0.614	13.90	0.60	-4.32	5.10e-10	6.44e-08	yes	down
c411944_g1	74.00	26.00	39.00	731.00	1014.00	1561.00	4.354	1.258	2.690	40.104	65.375	152.070	2.68	81.59	4.88	5.45e-10	6.88e-08	yes	up
c383398_g3	119.00	148.00	40.00	0.00	0.00	0.00	24.497	25.819	11.089	0.000	0.000	0.000	21.17	0.00	-7.73	5.50e-10	6.93e-08	yes	down
c276757_g1	107.00	198.00	59.00	0.00	1.00	0.00	3.336	5.056	2.100	0.000	0.037	0.000	3.65	0.01	-5.07	5.52e-10	6.94e-08	yes	down
c413505_g1	163.00	226.00	28.00	0.00	0.00	0.00	5.045	5.719	0.987	0.000	0.000	0.000	4.14	0.00	-5.41	5.60e-10	7.02e-08	yes	down
c403742_g2	128.00	42.00	67.00	1057.00	2617.00	1834.00	3.968	1.067	2.361	42.065	88.244	90.779	2.39	70.89	4.84	5.61e-10	7.02e-08	yes	up
c411241_g1	99.00	171.00	42.00	0.00	0.00	0.00	3.628	5.876	2.168	0.000	0.000	0.000	4.08	0.00	-5.39	5.61e-10	7.02e-08	yes	down
c406997_g4	169.00	181.00	70.00	0.00	2.00	0.00	5.513	4.831	2.599	0.000	0.075	0.000	4.42	0.02	-5.20	5.68e-10	7.09e-08	yes	down
c380509_g1	28.00	24.00	8.00	420.00	370.00	1100.00	1.580	1.112	0.533	22.107	22.894	99.832	1.10	45.77	5.26	5.75e-10	7.17e-08	yes	up
c406155_g1	17.00	4.00	11.00	234.00	648.00	430.00	1.428	0.281	1.101	18.430	59.835	58.110	0.89	43.07	5.45	5.78e-10	7.20e-08	yes	up
c419310_g6	753.00	171.00	488.00	11.00	3.00	1.00	23.198	4.427	17.332	0.270	0.175	0.054	14.26	0.18	-5.70	5.80e-10	7.20e-08	yes	down
c416983_g2	2.00	0.00	2.00	92.00	137.00	165.00	0.082	0.000	0.091	3.313	5.814	10.281	0.05	6.18	5.36	5.85e-10	7.26e-08	yes	up
c421701_g1	13.00	3.00	3.00	186.00	327.00	427.00	0.281	0.056	0.068	3.651	7.561	14.510	0.13	8.12	5.14	5.91e-10	7.32e-08	yes	up
c413835_g1	99.00	173.00	41.00	0.00	0.00	0.00	1.030	1.461	0.477	0.000	0.000	0.000	1.04	0.00	-3.51	5.99e-10	7.41e-08	yes	down
c413992_g1	100.00	170.00	41.00	0.00	0.00	0.00	2.762	3.809	1.305	0.000	0.000	0.000	2.75	0.00	-4.83	6.02e-10	7.43e-08	yes	down
c393948_g3	225.00	47.00	276.00	1.00	0.00	1.00	16.808	2.899	24.482	0.068	0.000	0.126	13.63	0.06	-6.38	6.08e-10	7.49e-08	yes	down
c253380_g1	5.00	13.00	1.00	358.00	186.00	2881.00	0.211	0.438	0.045	13.670	8.184	190.702	0.25	65.34	7.54	6.32e-10	7.77e-08	yes	up
c421224_g3	2.00	0.00	1.00	124.00	68.00	233.00	0.105	0.000	0.068	6.287	4.067	20.725	0.05	9.96	6.03	6.34e-10	7.79e-08	yes	up
c422188_g1	846.00	394.00	1042.00	14954.00	8270.00	30751.00	10.335	3.955	14.256	167.556	109.241	597.980	8.99	279.41	4.94	6.50e-10	7.97e-08	yes	up
c412354_g1	159.00	78.00	133.00	1.00	0.00	1.00	8.919	3.562	8.717	0.054	0.000	0.090	6.79	0.05	-5.54	6.52e-10	7.98e-08	yes	down
c408357_g3	3.00	1.00	3.00	122.00	107.00	574.00	0.094	0.022	0.102	3.705	3.656	31.621	0.07	12.10	6.18	6.53e-10	7.98e-08	yes	up
c108492_g1	105.00	688.00	77.00	2.00	0.00	1.00	9.282	50.412	8.195	0.162	0.000	0.145	24.87	0.11	-6.91	6.58e-10	8.03e-08	yes	down
c410555_g6	201.00	98.00	122.00	1.00	2.00	0.00	5.759	2.292	3.973	0.027	0.062	0.000	3.91	0.03	-4.95	6.71e-10	8.17e-08	yes	down
c414547_g2	283.00	805.00	43.00	1.00	3.00	1.00	1.802	4.180	0.306	0.000	0.025	0.018	2.29	0.01	-4.40	6.79e-10	8.26e-08	yes	down
c376339_g1	851.00	845.00	768.00	28.00	31.00	4.00	24.638	20.280	24.766	0.825	0.936	0.163	22.99	0.66	-4.93	6.82e-10	8.28e-08	yes	down
c392323_g3	1058.00	1306.00	861.00	44.00	44.00	8.00	57.083	58.985	55.559	2.217	2.558	0.542	57.38	1.82	-4.91	6.87e-10	8.33e-08	yes	down
c413248_g1	3.00	3.00	0.00	116.00	428.00	96.00	0.199	0.169	0.000	7.234	31.303	10.281	0.13	15.53	6.08	6.93e-10	8.39e-08	yes	up
c410197_g2	471.00	559.00	559.00	26.00	21.00	14.00	19.254	18.527	26.605	0.974	0.886	0.777	21.08	0.89	-4.42	6.97e-10	8.43e-08	yes	down
c387453_g1	90.00	170.00	43.00	0.00	0.00	0.00	2.259	3.483	1.226	0.000	0.000	0.000	2.44	0.00	-4.66	7.02e-10	8.47e-08	yes	down
c302794_g1	138.00	67.00	101.00	3189.00	940.00	2210.00	4.354	1.730	3.632	92.864	32.251	111.378	3.13	79.87	4.63	7.14e-10	8.60e-08	yes	up
c417501_g2	259.00	142.00	174.00	3.00	0.00	3.00	21.021	9.527	16.866	0.230	0.000	0.398	15.39	0.21	-5.64	7.34e-10	8.83e-08	yes	down
c416749_g2	79.00	180.00	46.00	0.00	0.00	0.00	6.636	12.505	4.631	0.000	0.000	0.000	8.33	0.00	-6.40	7.37e-10	8.85e-08	yes	down
c385742_g1	7.00	4.00	7.00	120.00	256.00	870.00	0.152	0.079	0.182	2.474	6.213	31.043	0.13	12.23	5.73	7.38e-10	8.85e-08	yes	up
c401098_g1	74.00	194.00	47.00	0.00	0.00	0.00	0.878	1.888	0.624	0.000	0.000	0.000	1.20	0.00	-3.70	7.50e-10	8.98e-08	yes	down
c418769_g1	4.00	0.00	4.00	147.00	145.00	294.00	0.152	0.000	0.079	2.272	2.632	10.968	0.07	5.00	4.89	7.59e-10	9.06e-08	yes	up
c371934_g1	138.00	117.00	83.00	1.00	1.00	0.00	4.413	3.045	3.053	0.027	0.037	0.000	3.49	0.02	-4.88	7.59e-10	9.06e-08	yes	down
c409930_g2	91.00	110.00	51.00	0.00	0.00	0.00	1.557	1.539	0.987	0.000	0.000	0.000	1.39	0.00	-3.89	7.60e-10	9.06e-08	yes	down
c385251_g1	109.00	105.00	47.00	0.00	0.00	0.00	23.350	17.381	15.890	0.000	0.000	0.000	18.91	0.00	-7.57	7.63e-10	9.07e-08	yes	down
c377373_g1	64.00	57.00	29.00	959.00	553.00	2475.00	1.791	1.303	0.919	24.771	16.830	110.728	1.35	48.24	5.06	7.67e-10	9.11e-08	yes	up
c372715_g1	139.00	52.00	90.00	0.00	0.00	0.00	4.705	1.449	3.530	0.000	0.000	0.000	3.11	0.00	-5.00	7.74e-10	9.18e-08	yes	down
c411324_g1	93.00	138.00	44.00	0.00	0.00	0.00	1.206	1.449	0.636	0.000	0.000	0.000	1.14	0.00	-3.63	7.82e-10	9.26e-08	yes	down
c400028_g1	40.00	667.00	156.00	1.00	1.00	0.00	1.147	15.763	5.108	0.027	0.037	0.000	7.93	0.02	-6.04	7.98e-10	9.43e-08	yes	down
c387592_g2	112.00	54.00	97.00	0.00	0.00	0.00	7.608	3.022	7.775	0.000	0.000	0.000	5.88	0.00	-5.90	8.13e-10	9.60e-08	yes	down
c411203_g1	233.00	134.00	96.00	2.00	2.00	0.00	6.765	3.213	3.167	0.054	0.062	0.000	4.36	0.04	-4.99	8.24e-10	9.71e-08	yes	down
c408527_g3	140.00	122.00	156.00	2.00	2.00	0.00	13.015	9.415	17.525	0.176	0.200	0.000	12.91	0.13	-5.82	8.26e-10	9.71e-08	yes	down
c399640_g1	7.00	5.00	6.00	141.00	593.00	180.00	0.386	0.213	0.341	5.287	25.751	12.522	0.31	13.74	5.09	8.37e-10	9.83e-08	yes	up
c422215_g2	14.00	2.00	6.00	281.00	483.00	232.00	0.222	0.022	0.114	3.340	7.448	5.095	0.11	5.13	4.61	8.57e-10	1.00e-07	yes	up
c410472_g1	239.00	44.00	162.00	1.00	0.00	0.00	7.549	1.135	5.823	0.027	0.000	0.000	4.58	0.01	-5.40	8.60e-10	1.01e-07	yes	down
c417765_g1	91.00	150.00	42.00	0.00	0.00	0.00	1.170	1.573	0.613	0.000	0.000	0.000	1.17	0.00	-3.66	8.64e-10	1.01e-07	yes	down
c384051_g3	0.00	0.00	3.00	128.00	98.00	1032.00	0.000	0.000	0.182	6.369	5.739	88.629	0.05	30.97	7.67	8.64e-10	1.01e-07	yes	up
c414816_g4	305.00	63.00	158.00	0.00	0.00	2.00	10.710	1.854	6.208	0.000	0.000	0.108	6.00	0.03	-5.52	8.71e-10	1.02e-07	yes	down
c396099_g1	17.00	6.00	9.00	243.00	276.00	690.00	1.206	0.348	0.760	16.171	21.559	78.962	0.75	36.75	5.44	8.73e-10	1.02e-07	yes	up
c420262_g1	168.00	251.00	96.00	0.00	3.00	1.00	3.289	4.011	10.317	0.000	0.062	0.036	5.58	0.03	-5.45	8.77e-10	1.02e-07	yes	down
c410324_g3	69.00	302.00	44.00	0.00	0.00	0.00	4.260	14.774	3.133	0.000	0.000	0.000	8.00	0.00	-6.34	8.78e-10	1.02e-07	yes	down
c410851_g1	64.00	885.00	43.00	0.00	0.00	0.00	3.500	39.795	2.735	0.000	0.000	0.000	17.31	0.00	-7.44	8.93e-10	1.03e-07	yes	down
c388873_g1	84.00	208.00	40.00	0.00	0.00	0.00	7.081	14.516	4.041	0.000	0.000	0.000	9.08	0.00	-6.52	8.97e-10	1.04e-07	yes	down
c409113_g2	2091.00	3430.00	1059.00	22.00	95.00	14.00	86.110	115.813	50.179	0.838	4.267	0.922	87.31	1.91	-5.44	8.97e-10	1.04e-07	yes	down
c353937_g1	2.00	2.00	7.00	153.00	174.00	1361.00	0.059	0.056	0.250	4.394	5.889	67.705	0.11	23.93	6.82	9.05e-10	1.04e-07	yes	up
c422672_g1	204.00	459.00	263.00	1.00	9.00	1.00	1.264	2.303	1.816	0.000	0.062	0.018	1.82	0.02	-3.95	9.05e-10	1.04e-07	yes	down
c359048_g1	4.00	3.00	1.00	156.00	80.00	926.00	0.503	0.315	0.159	18.713	11.204	189.328	0.33	67.83	7.30	9.13e-10	1.05e-07	yes	up
c422153_g1	221.00	301.00	190.00	4.00	8.00	2.00	2.739	3.045	2.645	0.041	0.112	0.036	2.83	0.06	-4.18	9.15e-10	1.05e-07	yes	down
c397280_g1	95.00	192.00	37.00	0.00	0.00	0.00	3.266	5.393	1.453	0.000	0.000	0.000	3.57	0.00	-5.20	9.17e-10	1.05e-07	yes	down
c396381_g1	96.00	139.00	41.00	0.00	0.00	0.00	2.633	3.112	1.283	0.000	0.000	0.000	2.43	0.00	-4.66	9.35e-10	1.07e-07	yes	down
c47173_g1	1.00	0.00	0.00	37.00	122.00	830.00	0.023	0.000	0.000	0.784	3.069	30.645	0.01	10.48	6.62	9.39e-10	1.07e-07	yes	up
c389353_g1	5.00	1.00	1.00	439.00	80.00	180.00	1.042	0.180	0.284	89.308	18.914	61.616	0.49	59.40	6.65	9.41e-10	1.07e-07	yes	up
c280579_g1	1.00	2.00	0.00	58.00	95.00	717.00	0.094	0.157	0.000	5.341	10.230	112.914	0.09	39.26	7.68	9.42e-10	1.07e-07	yes	up
c416932_g1	25.00	2.00	14.00	584.00	412.00	960.00	0.772	0.056	0.499	16.739	13.911	47.612	0.42	25.18	5.61	9.47e-10	1.08e-07	yes	up
c385406_g1	81.00	147.00	45.00	0.00	0.00	0.00	5.513	8.258	3.609	0.000	0.000	0.000	6.03	0.00	-5.94	9.52e-10	1.08e-07	yes	down
c393331_g1	196.00	82.00	278.00	1.00	3.00	0.00	18.364	6.359	31.451	0.081	0.312	0.000	17.47	0.13	-6.27	9.55e-10	1.08e-07	yes	down
c381311_g2	93.00	137.00	42.00	0.00	0.00	0.00	1.405	1.697	0.715	0.000	0.000	0.000	1.32	0.00	-3.83	9.58e-10	1.08e-07	yes	down
c411983_g1	228.00	298.00	180.00	4.00	1.00	7.00	21.548	23.358	20.578	0.352	0.100	1.066	21.97	0.49	-5.23	9.59e-10	1.08e-07	yes	down
c415854_g1	4.00	0.00	0.00	197.00	81.00	804.00	0.222	0.000	0.000	5.517	2.346	37.240	0.07	14.11	6.36	9.61e-10	1.08e-07	yes	up
c411096_g2	317.00	331.00	237.00	10.00	10.00	5.00	21.688	16.909	24.743	0.406	0.624	0.524	20.72	0.51	-5.10	9.66e-10	1.09e-07	yes	down
c414879_g2	150.00	237.00	39.00	0.00	0.00	1.00	1.159	1.483	0.341	0.000	0.000	0.018	1.05	0.01	-3.45	9.73e-10	1.10e-07	yes	down
c408659_g3	128.00	131.00	57.00	1.00	0.00	0.00	8.685	7.011	4.676	0.054	0.000	0.000	6.89	0.02	-5.85	9.84e-10	1.11e-07	yes	down
c382227_g1	113.00	190.00	64.00	1.00	1.00	0.00	3.956	5.449	2.701	0.081	0.087	0.000	4.17	0.06	-4.75	9.88e-10	1.11e-07	yes	down
c404766_g1	137.00	93.00	44.00	0.00	0.00	0.00	3.710	2.056	1.351	0.000	0.000	0.000	2.40	0.00	-4.64	9.90e-10	1.11e-07	yes	down
c47594_g1	1.00	1.00	0.00	259.00	50.00	102.00	0.211	0.180	0.000	54.964	12.326	36.391	0.14	36.30	7.25	9.98e-10	1.12e-07	yes	up
c404672_g1	559.00	380.00	420.00	10.00	19.00	16.00	16.105	8.954	13.756	0.270	0.599	0.741	12.67	0.51	-4.38	1.01e-09	1.12e-07	yes	down
c412576_g1	67.00	412.00	84.00	0.00	1.00	1.00	5.841	29.919	8.183	0.000	0.087	0.145	15.82	0.07	-6.55	1.01e-09	1.12e-07	yes	down
c410086_g1	83.00	162.00	42.00	0.00	0.00	0.00	1.241	1.977	0.704	0.000	0.000	0.000	1.37	0.00	-3.88	1.01e-09	1.13e-07	yes	down
c390772_g1	414.00	542.00	437.00	5137.00	4207.00	17812.00	36.459	39.537	46.274	425.907	408.730	2532.317	40.46	1055.45	4.70	1.03e-09	1.15e-07	yes	up
c422318_g1	210.00	197.00	117.00	2.00	4.00	1.00	3.008	2.303	1.884	0.027	0.062	0.018	2.41	0.04	-4.22	1.03e-09	1.15e-07	yes	down
c408642_g1	3.00	7.00	0.00	423.00	278.00	81.00	0.117	0.236	0.000	15.779	12.214	5.222	0.13	11.51	5.66	1.04e-09	1.15e-07	yes	up
c355438_g1	0.00	0.00	1.00	225.00	49.00	83.00	0.000	0.000	0.091	16.739	4.279	10.607	0.03	11.07	6.47	1.04e-09	1.16e-07	yes	up
c381534_g1	9.00	12.00	6.00	608.00	212.00	158.00	0.351	0.348	0.272	21.161	8.509	9.667	0.33	13.82	5.03	1.05e-09	1.16e-07	yes	up
c420931_g1	7.00	6.00	0.00	159.00	251.00	259.00	0.117	0.079	0.000	2.380	4.466	6.686	0.07	4.32	4.71	1.07e-09	1.18e-07	yes	up
c401230_g1	87.00	180.00	39.00	0.00	0.00	0.00	2.446	4.135	1.249	0.000	0.000	0.000	2.76	0.00	-4.84	1.07e-09	1.18e-07	yes	down
c349339_g1	1069.00	1688.00	656.00	18609.00	8246.00	48979.00	62.923	81.938	45.162	1019.410	530.485	4625.843	65.19	1956.49	4.91	1.09e-09	1.20e-07	yes	up
c388685_g1	23.00	316.00	151.00	0.00	0.00	0.00	0.562	6.314	4.188	0.000	0.000	0.000	3.82	0.00	-5.29	1.09e-09	1.20e-07	yes	down
c407535_g1	669.00	1090.00	722.00	11411.00	5468.00	12416.00	23.643	29.852	26.888	356.854	196.973	682.471	26.97	406.00	3.91	1.10e-09	1.21e-07	yes	up
c411624_g1	82.00	118.00	48.00	0.00	0.00	0.00	1.615	1.899	1.067	0.000	0.000	0.000	1.57	0.00	-4.06	1.11e-09	1.22e-07	yes	down
c409082_g1	3.00	2.00	1.00	87.00	111.00	197.00	0.140	0.079	0.057	3.772	5.664	14.762	0.09	7.66	5.33	1.12e-09	1.22e-07	yes	up
c422733_g3	549.00	647.00	553.00	6651.00	4218.00	11666.00	39.374	38.312	46.955	446.608	332.401	1346.873	41.13	682.93	4.05	1.14e-09	1.25e-07	yes	up
c420327_g2	0.00	0.00	0.00	45.00	97.00	76.00	0.000	0.000	0.000	2.353	5.939	6.830	0.00	4.80	5.61	1.16e-09	1.27e-07	yes	up
c448416_g1	3.00	13.00	6.00	517.00	107.00	3635.00	0.199	0.719	0.477	32.573	7.910	394.070	0.48	133.96	7.85	1.17e-09	1.28e-07	yes	up
c418461_g5	434.00	510.00	276.00	5.00	17.00	3.00	7.842	7.516	5.618	0.081	0.337	0.090	7.08	0.16	-4.78	1.17e-09	1.28e-07	yes	down
c400025_g2	113.00	87.00	86.00	0.00	1.00	0.00	5.770	3.640	5.130	0.000	0.050	0.000	4.76	0.02	-5.40	1.18e-09	1.28e-07	yes	down
c384156_g1	0.00	0.00	0.00	165.00	40.00	65.00	0.000	0.000	0.000	6.991	1.996	4.752	0.00	4.79	5.61	1.18e-09	1.28e-07	yes	up
c421612_g1	529.00	515.00	279.00	3.00	18.00	5.00	45.249	33.458	12.008	0.473	0.823	1.211	31.18	0.80	-5.11	1.18e-09	1.28e-07	yes	down
c326959_g1	100.00	64.00	71.00	0.00	0.00	0.00	9.996	5.314	8.637	0.000	0.000	0.000	7.80	0.00	-6.30	1.19e-09	1.29e-07	yes	down
c351204_g2	1.00	5.00	1.00	138.00	82.00	684.00	0.035	0.146	0.045	4.705	3.294	40.276	0.08	14.99	6.38	1.20e-09	1.29e-07	yes	up
c353210_g1	69.00	69.00	96.00	0.00	0.00	0.00	1.990	1.629	3.144	0.000	0.000	0.000	2.18	0.00	-4.51	1.21e-09	1.31e-07	yes	down
c418327_g1	80.00	137.00	44.00	0.00	0.00	0.00	2.048	3.651	1.192	0.000	0.000	0.000	2.42	0.00	-4.66	1.22e-09	1.31e-07	yes	down
c421594_g5	4.00	1.00	2.00	121.00	104.00	283.00	0.059	0.011	0.034	1.568	1.597	6.378	0.03	3.03	4.55	1.22e-09	1.32e-07	yes	up
c373903_g1	342.00	278.00	334.00	11.00	9.00	11.00	10.569	7.101	12.008	0.325	0.287	0.542	9.64	0.38	-4.35	1.23e-09	1.32e-07	yes	down
c421692_g1	246.00	248.00	141.00	1.00	1.00	6.00	7.912	6.528	5.176	0.027	0.037	0.307	6.59	0.11	-4.96	1.24e-09	1.33e-07	yes	down
c411052_g1	109.00	191.00	49.00	0.00	1.00	0.00	1.662	2.382	0.840	0.000	0.012	0.000	1.70	0.00	-4.12	1.24e-09	1.33e-07	yes	down
c417295_g1	120.00	231.00	72.00	2.00	1.00	0.00	1.732	2.708	1.158	0.027	0.012	0.000	1.94	0.01	-4.16	1.25e-09	1.33e-07	yes	down
c376893_g1	79.00	154.00	42.00	0.00	0.00	0.00	1.685	2.685	1.010	0.000	0.000	0.000	1.88	0.00	-4.31	1.25e-09	1.34e-07	yes	down
c415051_g2	87.00	167.00	38.00	0.00	0.00	0.00	1.311	2.056	0.647	0.000	0.000	0.000	1.41	0.00	-3.92	1.26e-09	1.34e-07	yes	down
c394599_g1	55.00	133.00	63.00	0.00	0.00	0.00	1.381	2.753	1.805	0.000	0.000	0.000	2.03	0.00	-4.41	1.26e-09	1.34e-07	yes	down
c381937_g2	1.00	3.00	0.00	64.00	121.00	1006.00	0.059	0.135	0.000	3.259	7.261	88.485	0.07	30.17	7.46	1.27e-09	1.36e-07	yes	up
c382369_g1	0.00	0.00	0.00	223.00	23.00	119.00	0.000	0.000	0.000	5.084	0.624	4.698	0.00	3.60	5.21	1.28e-09	1.36e-07	yes	up
c421896_g1	215.00	222.00	165.00	0.00	4.00	4.00	3.640	2.989	3.110	0.000	0.075	0.090	3.24	0.05	-4.47	1.29e-09	1.37e-07	yes	down
c399721_g1	1216.00	1315.00	859.00	45.00	69.00	62.00	43.517	39.615	35.083	1.487	2.745	3.560	39.59	2.50	-3.93	1.31e-09	1.39e-07	yes	down
c410930_g1	108.00	171.00	51.00	0.00	1.00	0.00	1.685	2.180	0.897	0.000	0.012	0.000	1.65	0.00	-4.08	1.32e-09	1.40e-07	yes	down
c405919_g2	147.00	185.00	71.00	2.00	1.00	1.00	7.620	7.988	4.279	0.095	0.062	0.090	6.81	0.08	-5.23	1.32e-09	1.40e-07	yes	down
c359675_g1	2.00	1.00	3.00	90.00	113.00	915.00	0.105	0.045	0.170	4.219	6.226	73.957	0.10	25.85	7.02	1.33e-09	1.41e-07	yes	up
c412158_g1	64.00	167.00	48.00	0.00	0.00	0.00	1.042	2.213	0.874	0.000	0.000	0.000	1.45	0.00	-3.95	1.34e-09	1.41e-07	yes	down
c421831_g1	89.00	346.00	48.00	0.00	1.00	0.00	3.160	10.966	1.850	0.000	0.025	0.000	5.80	0.01	-5.78	1.34e-09	1.41e-07	yes	down
c392527_g1	75.00	113.00	50.00	0.00	0.00	0.00	5.583	6.865	4.336	0.000	0.000	0.000	5.72	0.00	-5.86	1.34e-09	1.41e-07	yes	down
c412755_g2	11.00	3.00	6.00	177.00	222.00	389.00	0.363	0.079	0.227	5.422	8.010	20.617	0.21	10.79	5.12	1.36e-09	1.42e-07	yes	up
c422152_g1	61.00	1134.00	40.00	0.00	0.00	0.00	1.802	27.459	1.351	0.000	0.000	0.000	11.59	0.00	-6.87	1.36e-09	1.42e-07	yes	down
c421420_g1	152.00	245.00	96.00	0.00	3.00	1.00	2.212	2.921	1.578	0.000	0.050	0.018	2.30	0.02	-4.32	1.36e-09	1.42e-07	yes	down
c416904_g1	9.00	10.00	4.00	183.00	599.00	167.00	0.527	0.618	0.420	11.480	43.367	18.069	0.53	23.23	5.21	1.36e-09	1.42e-07	yes	up
c418853_g1	8.00	2.00	6.00	176.00	207.00	233.00	0.129	0.022	0.102	2.501	3.468	5.746	0.08	3.78	4.43	1.36e-09	1.42e-07	yes	up
c410914_g2	100.00	137.00	37.00	0.00	0.00	0.00	4.834	5.438	2.077	0.000	0.000	0.000	4.28	0.00	-5.45	1.36e-09	1.42e-07	yes	down
c409598_g2	1704.00	1892.00	1400.00	111.00	94.00	106.00	68.483	62.749	65.626	4.110	4.030	6.939	65.45	4.94	-3.70	1.37e-09	1.43e-07	yes	down
c404597_g1	97.00	78.00	55.00	0.00	0.00	0.00	3.734	2.449	2.406	0.000	0.000	0.000	2.86	0.00	-4.89	1.37e-09	1.43e-07	yes	down
c241911_g1	0.00	0.00	1.00	54.00	71.00	708.00	0.000	0.000	0.034	1.325	2.046	30.031	0.01	10.20	6.55	1.39e-09	1.44e-07	yes	up
c374300_g1	325.00	322.00	342.00	7639.00	3978.00	2316.00	9.527	7.797	11.441	202.454	125.734	108.921	9.41	150.76	3.99	1.40e-09	1.45e-07	yes	up
c418060_g2	84.00	154.00	39.00	0.00	0.00	0.00	1.580	2.359	0.829	0.000	0.000	0.000	1.67	0.00	-4.14	1.42e-09	1.47e-07	yes	down
c368043_g1	75.00	146.00	43.00	0.00	0.00	0.00	2.376	3.786	1.555	0.000	0.000	0.000	2.69	0.00	-4.80	1.44e-09	1.49e-07	yes	down
c420393_g2	3.00	4.00	2.00	92.00	158.00	181.00	0.082	0.090	0.057	2.285	4.616	7.770	0.08	4.65	4.74	1.46e-09	1.51e-07	yes	up
c400782_g1	72.00	209.00	40.00	0.00	0.00	0.00	4.331	10.348	2.815	0.000	0.000	0.000	6.22	0.00	-5.98	1.46e-09	1.51e-07	yes	down
c354728_g1	100.00	132.00	37.00	0.00	0.00	0.00	5.560	6.067	2.429	0.000	0.000	0.000	4.86	0.00	-5.63	1.47e-09	1.51e-07	yes	down
c352007_g1	73.00	152.00	43.00	0.00	0.00	0.00	0.796	1.348	0.522	0.000	0.000	0.000	0.93	0.00	-3.37	1.48e-09	1.52e-07	yes	down
c397293_g2	82.00	111.00	46.00	0.00	0.00	0.00	2.130	2.359	1.351	0.000	0.000	0.000	2.00	0.00	-4.39	1.48e-09	1.52e-07	yes	down
c418978_g1	117.00	152.00	92.00	1.00	2.00	0.00	3.781	3.854	3.314	0.027	0.075	0.000	3.68	0.03	-4.82	1.48e-09	1.52e-07	yes	down
c410087_g1	168.00	197.00	116.00	0.00	2.00	3.00	3.254	3.011	2.611	0.000	0.037	0.072	2.98	0.03	-4.53	1.49e-09	1.52e-07	yes	down
c329707_g1	321.00	419.00	180.00	13.00	5.00	4.00	29.437	31.863	20.101	1.136	0.499	0.578	27.70	0.77	-4.99	1.49e-09	1.53e-07	yes	down
c420237_g1	30.00	7.00	16.00	355.00	512.00	731.00	0.960	0.180	0.579	10.452	17.766	37.277	0.55	20.78	5.01	1.51e-09	1.54e-07	yes	up
c400009_g1	105.00	84.00	48.00	0.00	0.00	0.00	3.944	2.584	2.066	0.000	0.000	0.000	2.88	0.00	-4.90	1.53e-09	1.56e-07	yes	down
c385107_g1	0.00	0.00	3.00	160.00	59.00	443.00	0.000	0.000	0.170	7.410	3.219	35.416	0.05	14.57	6.62	1.53e-09	1.56e-07	yes	up
c419406_g1	320.00	426.00	250.00	2.00	9.00	11.00	6.871	7.471	6.061	0.041	0.212	0.379	6.87	0.20	-4.56	1.53e-09	1.56e-07	yes	down
c391876_g1	619.00	947.00	445.00	8939.00	4424.00	10159.00	13.121	16.426	10.896	174.627	101.892	344.777	13.76	203.62	3.88	1.56e-09	1.58e-07	yes	up
c331135_g1	7.00	17.00	9.00	147.00	349.00	1044.00	0.456	0.910	0.692	8.951	24.952	109.391	0.70	44.12	5.79	1.58e-09	1.60e-07	yes	up
c418172_g2	128.00	274.00	55.00	2.00	0.00	0.00	3.184	7.325	1.544	0.041	0.000	0.000	4.32	0.02	-5.25	1.60e-09	1.62e-07	yes	down
c358202_g1	78.00	110.00	47.00	0.00	0.00	0.00	2.996	3.460	2.077	0.000	0.000	0.000	2.91	0.00	-4.91	1.62e-09	1.64e-07	yes	down
c420800_g1	382.00	511.00	198.00	5.00	15.00	5.00	8.451	8.988	4.926	0.108	0.337	0.163	7.65	0.19	-4.72	1.62e-09	1.64e-07	yes	down
c411910_g1	4.00	1.00	2.00	142.00	107.00	167.00	0.222	0.045	0.125	7.153	6.338	14.510	0.13	9.12	5.35	1.62e-09	1.64e-07	yes	up
c415913_g4	504.00	576.00	308.00	20.00	12.00	3.00	11.962	11.190	8.331	0.433	0.312	0.108	10.62	0.30	-4.75	1.63e-09	1.64e-07	yes	down
c420984_g1	235.00	291.00	134.00	2.00	7.00	3.00	6.906	6.483	5.641	0.108	0.561	0.163	6.38	0.26	-4.16	1.63e-09	1.64e-07	yes	down
c413862_g1	0.00	0.00	0.00	42.00	70.00	109.00	0.000	0.000	0.000	0.825	1.609	3.686	0.00	1.93	4.34	1.64e-09	1.64e-07	yes	up
c419076_g2	93.00	161.00	73.00	0.00	1.00	1.00	1.346	1.899	1.192	0.000	0.012	0.018	1.52	0.01	-3.89	1.64e-09	1.64e-07	yes	down
c418285_g1	63.00	143.00	49.00	0.00	0.00	0.00	1.463	2.708	1.283	0.000	0.000	0.000	1.89	0.00	-4.32	1.65e-09	1.65e-07	yes	down
c410910_g1	70.00	128.00	47.00	0.00	0.00	0.00	0.913	1.371	0.692	0.000	0.000	0.000	1.03	0.00	-3.49	1.66e-09	1.66e-07	yes	down
c385403_g1	124.00	87.00	42.00	0.00	0.00	0.00	7.573	4.146	2.735	0.000	0.000	0.000	4.86	0.00	-5.63	1.68e-09	1.67e-07	yes	down
c377579_g1	222.00	288.00	161.00	4.00	7.00	1.00	32.433	37.559	35.117	0.568	1.148	0.235	35.18	0.65	-5.56	1.69e-09	1.68e-07	yes	down
c399948_g1	7.00	1.00	2.00	161.00	119.00	325.00	0.784	0.090	0.272	17.240	14.896	59.429	0.37	29.24	5.97	1.69e-09	1.69e-07	yes	up
c389821_g1	2173.00	1980.00	1256.00	56.00	53.00	131.00	59.014	43.952	38.738	1.406	1.560	5.674	47.39	2.74	-4.06	1.69e-09	1.69e-07	yes	down
c46476_g1	46.00	406.00	52.00	0.00	0.00	0.00	1.990	14.392	2.588	0.000	0.000	0.000	6.96	0.00	-6.14	1.70e-09	1.69e-07	yes	down
c38278_g1	0.00	0.00	2.00	422.00	59.00	87.00	0.000	0.000	0.522	80.803	13.137	28.079	0.15	44.18	7.47	1.71e-09	1.69e-07	yes	up
c385188_g1	90.00	176.00	34.00	0.00	0.00	0.00	2.832	4.528	1.214	0.000	0.000	0.000	3.02	0.00	-4.97	1.73e-09	1.71e-07	yes	down
c386604_g5	82.00	121.00	42.00	0.00	0.00	0.00	3.944	4.775	2.338	0.000	0.000	0.000	3.81	0.00	-5.29	1.74e-09	1.72e-07	yes	down
c407010_g2	23.00	4.00	7.00	267.00	513.00	495.00	9.925	1.494	4.790	117.148	262.760	357.570	5.20	234.21	5.47	1.75e-09	1.73e-07	yes	up
c422549_g1	121.00	158.00	83.00	1.00	2.00	0.00	1.124	1.191	0.863	0.014	0.025	0.000	1.08	0.01	-3.38	1.77e-09	1.75e-07	yes	down
c301191_g1	1.00	0.00	0.00	55.00	70.00	198.00	0.059	0.000	0.000	2.839	4.466	19.009	0.02	8.21	6.12	1.80e-09	1.78e-07	yes	up
c410197_g5	1462.00	2084.00	794.00	81.00	86.00	47.00	83.921	98.432	53.232	4.327	5.402	4.337	80.74	4.66	-4.09	1.81e-09	1.78e-07	yes	down
c420429_g1	284.00	519.00	97.00	3.00	7.00	1.00	8.849	12.921	3.870	0.068	0.250	0.036	9.00	0.11	-5.41	1.82e-09	1.79e-07	yes	down
c401082_g5	944.00	1329.00	841.00	14655.00	7135.00	46096.00	34.399	39.660	35.094	493.703	283.033	2685.417	36.63	1089.68	4.89	1.83e-09	1.79e-07	yes	up
c367948_g1	107.00	162.00	49.00	0.00	1.00	0.00	3.874	4.809	2.032	0.000	0.037	0.000	3.71	0.01	-5.10	1.83e-09	1.79e-07	yes	down
c412638_g2	1649.00	1761.00	1494.00	54.00	75.00	8.00	19.944	17.381	20.180	0.608	0.973	0.163	19.02	0.59	-4.80	1.84e-09	1.80e-07	yes	down
c366892_g1	129.00	97.00	62.00	0.00	1.00	0.00	14.947	9.370	8.876	0.000	0.125	0.000	11.05	0.04	-6.33	1.86e-09	1.82e-07	yes	down
c241022_g1	3.00	0.00	0.00	69.00	119.00	416.00	0.257	0.000	0.000	5.584	11.291	57.767	0.08	23.06	6.98	1.88e-09	1.84e-07	yes	up
c388415_g1	82.00	118.00	42.00	0.00	0.00	0.00	1.849	2.180	1.078	0.000	0.000	0.000	1.76	0.00	-4.21	1.88e-09	1.84e-07	yes	down
c419958_g1	5.00	1.00	1.00	122.00	108.00	210.00	0.082	0.011	0.023	1.731	1.909	5.348	0.04	2.88	4.43	1.90e-09	1.85e-07	yes	up
c420544_g1	991.00	569.00	1007.00	30.00	21.00	2.00	26.113	12.426	33.846	0.703	0.536	0.072	23.04	0.46	-5.36	1.90e-09	1.85e-07	yes	down
c396965_g1	11.00	6.00	4.00	123.00	255.00	462.00	0.620	0.281	0.261	6.571	17.679	48.245	0.39	22.53	5.54	1.91e-09	1.85e-07	yes	up
c406172_g1	66.00	83.00	64.00	0.00	0.00	0.00	1.709	1.764	1.884	0.000	0.000	0.000	1.78	0.00	-4.23	1.94e-09	1.88e-07	yes	down
c398837_g2	94.00	136.00	35.00	0.00	0.00	0.00	2.809	3.247	1.317	0.000	0.000	0.000	2.55	0.00	-4.73	1.97e-09	1.91e-07	yes	down
c413978_g1	82.00	161.00	36.00	0.00	0.00	0.00	1.697	2.719	0.840	0.000	0.000	0.000	1.85	0.00	-4.28	1.97e-09	1.91e-07	yes	down
c400061_g1	54.00	105.00	65.00	0.00	0.00	0.00	4.495	7.168	6.413	0.000	0.000	0.000	6.08	0.00	-5.95	2.02e-09	1.95e-07	yes	down
c358377_g1	1.00	1.00	0.00	298.00	73.00	55.00	0.047	0.045	0.000	14.292	4.117	4.553	0.03	8.24	5.97	2.04e-09	1.97e-07	yes	up
c406085_g1	720.00	719.00	735.00	46.00	35.00	18.00	20.588	17.572	23.869	1.271	1.160	1.012	20.36	1.16	-4.02	2.05e-09	1.98e-07	yes	down
c391910_g1	415.00	536.00	421.00	17.00	9.00	23.00	19.909	20.594	23.120	0.771	0.474	1.464	21.09	0.89	-4.42	2.07e-09	2.00e-07	yes	down
c398056_g1	505.00	463.00	584.00	31.00	10.00	13.00	10.663	8.168	13.927	0.608	0.225	0.434	10.63	0.44	-4.32	2.09e-09	2.01e-07	yes	down
c395569_g2	94.00	33.00	42.00	775.00	1119.00	1388.00	7.187	2.090	3.825	55.600	94.170	171.060	4.25	102.21	4.55	2.11e-09	2.02e-07	yes	up
c400218_g1	94.00	169.00	51.00	0.00	0.00	1.00	1.580	2.314	0.965	0.000	0.000	0.018	1.69	0.01	-4.08	2.11e-09	2.02e-07	yes	down
c417857_g2	68.00	150.00	42.00	0.00	0.00	0.00	1.405	2.539	0.976	0.000	0.000	0.000	1.72	0.00	-4.19	2.11e-09	2.02e-07	yes	down
c630051_g1	51.00	366.00	45.00	0.00	0.00	0.00	1.615	9.460	1.623	0.000	0.000	0.000	4.65	0.00	-5.57	2.12e-09	2.02e-07	yes	down
c366422_g1	2.00	0.00	1.00	208.00	98.00	62.00	0.047	0.000	0.023	4.313	2.395	2.223	0.02	3.10	4.71	2.12e-09	2.02e-07	yes	up
c407585_g1	81.00	21.00	43.00	730.00	1075.00	1660.00	5.770	1.213	3.643	48.650	84.002	190.449	3.40	102.21	4.87	2.14e-09	2.05e-07	yes	up
c376333_g1	89.00	298.00	28.00	0.00	0.00	0.00	3.558	9.763	1.283	0.000	0.000	0.000	5.31	0.00	-5.76	2.17e-09	2.07e-07	yes	down
c375895_g1	102.00	345.00	24.00	0.00	0.00	0.00	5.326	14.797	1.453	0.000	0.000	0.000	7.88	0.00	-6.32	2.17e-09	2.07e-07	yes	down
c439914_g1	93.00	630.00	60.00	2.00	0.00	0.00	3.792	21.077	2.815	0.081	0.000	0.000	10.19	0.03	-6.29	2.21e-09	2.10e-07	yes	down
c420068_g1	68.00	209.00	62.00	1.00	0.00	0.00	1.182	2.977	1.214	0.014	0.000	0.000	1.89	0.01	-4.23	2.21e-09	2.10e-07	yes	down
c393166_g2	122.00	406.00	32.00	0.00	0.00	1.00	5.302	14.482	1.600	0.000	0.000	0.072	7.79	0.02	-6.02	2.24e-09	2.13e-07	yes	down
c411530_g2	1129.00	1735.00	1089.00	14408.00	8884.00	17217.00	33.323	42.009	36.377	390.562	283.620	806.552	37.55	483.17	3.68	2.25e-09	2.13e-07	yes	up
c422103_g2	4.00	1.00	1.00	91.00	153.00	161.00	0.176	0.034	0.057	3.867	7.847	12.865	0.09	7.80	5.40	2.25e-09	2.13e-07	yes	up
c384046_g1	4.00	10.00	11.00	175.00	269.00	2834.00	0.152	0.326	0.499	6.382	11.553	179.318	0.32	60.08	7.17	2.25e-09	2.13e-07	yes	up
c420937_g1	184.00	253.00	115.00	1.00	1.00	5.00	3.008	3.371	2.111	0.014	0.012	0.126	2.89	0.05	-4.35	2.30e-09	2.17e-07	yes	down
c399326_g1	13.00	4.00	11.00	194.00	374.00	329.00	0.456	0.112	0.443	6.355	14.422	18.629	0.32	12.53	4.91	2.32e-09	2.19e-07	yes	up
c387102_g1	85.00	144.00	35.00	0.00	0.00	0.00	2.224	3.078	1.044	0.000	0.000	0.000	2.22	0.00	-4.53	2.33e-09	2.20e-07	yes	down
c401511_g9	1.00	3.00	0.00	205.00	45.00	170.00	0.023	0.045	0.000	3.313	0.861	4.752	0.02	3.00	4.63	2.35e-09	2.21e-07	yes	up
c407779_g1	2.00	15.00	2.00	279.00	159.00	486.00	0.105	0.663	0.125	14.062	9.419	42.246	0.33	21.13	5.64	2.36e-09	2.21e-07	yes	up
c339136_g1	2.00	1.00	0.00	234.00	89.00	64.00	0.234	0.101	0.000	25.569	11.366	11.944	0.12	17.11	6.32	2.36e-09	2.21e-07	yes	up
c404229_g2	112.00	332.00	22.00	0.00	0.00	0.00	1.627	3.944	0.363	0.000	0.000	0.000	2.16	0.00	-4.50	2.37e-09	2.22e-07	yes	down
c418074_g2	85.00	134.00	36.00	0.00	0.00	0.00	1.147	1.472	0.545	0.000	0.000	0.000	1.10	0.00	-3.59	2.37e-09	2.22e-07	yes	down
c416235_g2	12.00	1.00	2.00	173.00	336.00	336.00	0.772	0.056	0.148	10.465	23.867	34.982	0.32	21.96	5.73	2.37e-09	2.22e-07	yes	up
c403642_g1	10.00	16.00	0.00	493.00	224.00	1583.00	0.515	0.595	0.000	19.755	10.418	110.800	0.40	44.33	6.48	2.38e-09	2.22e-07	yes	up
c399716_g2	67.00	326.00	99.00	0.00	2.00	1.00	2.832	11.280	4.812	0.000	0.087	0.072	6.66	0.05	-5.51	2.42e-09	2.26e-07	yes	down
c411791_g1	73.00	127.00	41.00	0.00	0.00	0.00	1.135	1.607	0.715	0.000	0.000	0.000	1.20	0.00	-3.70	2.45e-09	2.28e-07	yes	down
c417635_g1	24.00	15.00	6.00	373.00	821.00	230.00	1.194	0.607	0.341	17.131	44.465	25.785	0.72	28.11	5.10	2.45e-09	2.28e-07	yes	up
c398894_g1	376.00	168.00	338.00	11.00	4.00	2.00	12.840	4.584	13.404	0.311	0.162	0.145	9.81	0.22	-4.97	2.46e-09	2.28e-07	yes	down
c419648_g1	134.00	237.00	90.00	2.00	3.00	0.00	2.587	3.674	1.907	0.041	0.062	0.000	2.81	0.04	-4.43	2.46e-09	2.29e-07	yes	down
c418277_g2	15.00	2.00	10.00	245.00	343.00	419.00	0.421	0.045	0.318	6.396	10.517	18.882	0.25	11.42	5.06	2.50e-09	2.32e-07	yes	up
c411568_g2	95.00	162.00	49.00	1.00	0.00	0.00	2.950	4.123	1.737	0.027	0.000	0.000	3.06	0.01	-4.83	2.50e-09	2.32e-07	yes	down
c396405_g2	0.00	1.00	0.00	75.00	54.00	126.00	0.000	0.011	0.000	0.987	0.836	2.873	0.00	1.51	3.95	2.52e-09	2.33e-07	yes	up
c509166_g1	59.00	86.00	64.00	0.00	0.00	0.00	5.431	6.561	7.105	0.000	0.000	0.000	6.35	0.00	-6.01	2.53e-09	2.33e-07	yes	down
c422786_g1	81.00	27.00	50.00	744.00	1229.00	1073.00	0.433	0.112	0.295	3.624	7.074	9.089	0.27	6.33	4.12	2.53e-09	2.33e-07	yes	up
c233193_g1	0.00	0.00	2.00	84.00	73.00	1391.00	0.000	0.000	0.114	3.948	4.042	112.968	0.03	36.83	8.12	2.55e-09	2.35e-07	yes	up
c418061_g1	122.00	91.00	61.00	0.00	1.00	0.00	2.095	1.270	1.180	0.000	0.012	0.000	1.51	0.00	-3.96	2.57e-09	2.36e-07	yes	down
c398107_g1	75.00	118.00	41.00	0.00	0.00	0.00	1.135	1.461	0.704	0.000	0.000	0.000	1.14	0.00	-3.63	2.61e-09	2.40e-07	yes	down
c413204_g2	11.00	1.00	2.00	226.00	169.00	413.00	0.293	0.022	0.057	5.503	4.853	17.437	0.12	8.90	5.35	2.62e-09	2.40e-07	yes	up
c410893_g2	79.00	106.00	62.00	789.00	1261.00	7833.00	1.557	1.652	1.498	16.036	30.928	261.966	1.58	94.71	5.82	2.62e-09	2.41e-07	yes	up
c367412_g1	73.00	117.00	42.00	0.00	0.00	0.00	2.891	3.798	1.907	0.000	0.000	0.000	2.96	0.00	-4.94	2.65e-09	2.43e-07	yes	down
c413875_g1	897.00	1600.00	320.00	6.00	25.00	1.00	17.206	25.290	7.094	0.095	0.499	0.036	17.44	0.20	-5.86	2.68e-09	2.45e-07	yes	down
c365187_g1	0.00	0.00	0.00	65.00	69.00	48.00	0.000	0.000	0.000	3.678	4.429	4.445	0.00	4.14	5.41	2.73e-09	2.49e-07	yes	up
c419191_g4	157.00	45.00	67.00	0.00	0.00	0.00	33.650	8.168	19.533	0.000	0.000	0.000	19.76	0.00	-7.63	2.73e-09	2.49e-07	yes	down
c404229_g1	117.00	304.00	21.00	0.00	0.00	0.00	1.533	3.236	0.306	0.000	0.000	0.000	1.84	0.00	-4.28	2.76e-09	2.51e-07	yes	down
c383341_g1	1.00	0.00	0.00	225.00	31.00	111.00	0.070	0.000	0.000	15.522	2.545	13.299	0.02	10.88	6.48	2.76e-09	2.51e-07	yes	up
c420456_g1	2.00	0.00	2.00	79.00	161.00	109.00	0.023	0.000	0.034	0.960	2.308	2.295	0.02	1.78	4.00	2.80e-09	2.55e-07	yes	up
c419879_g1	74.00	84.00	50.00	0.00	0.00	0.00	2.236	2.079	1.725	0.000	0.000	0.000	2.03	0.00	-4.41	2.85e-09	2.58e-07	yes	down
c404333_g1	7.00	0.00	6.00	301.00	118.00	852.00	0.246	0.000	0.238	9.776	4.516	47.847	0.15	19.64	6.31	2.86e-09	2.59e-07	yes	up
c414971_g2	295.00	237.00	227.00	5.00	9.00	8.00	12.629	9.730	11.657	0.149	0.324	0.416	11.23	0.28	-4.89	2.89e-09	2.62e-07	yes	down
c388047_g1	1.00	1.00	4.00	196.00	107.00	105.00	0.059	0.045	0.272	10.736	6.887	9.920	0.11	9.31	5.45	2.90e-09	2.62e-07	yes	up
c411639_g1	0.00	0.00	0.00	125.00	92.00	27.00	0.000	0.000	0.000	2.731	2.370	1.030	0.00	2.11	4.46	2.91e-09	2.63e-07	yes	up
c399558_g1	4.00	3.00	3.00	126.00	78.00	670.00	0.117	0.067	0.091	3.259	2.383	30.049	0.09	11.06	5.88	2.92e-09	2.64e-07	yes	up
c415763_g1	5810.00	3724.00	10884.00	142.00	448.00	250.00	444.031	269.174	958.560	14.197	42.868	36.897	523.74	29.82	-4.13	2.92e-09	2.64e-07	yes	down
c396912_g1	74.00	133.00	38.00	0.00	0.00	0.00	0.901	1.315	0.522	0.000	0.000	0.000	0.95	0.00	-3.40	2.93e-09	2.64e-07	yes	down
c418461_g3	105.00	149.00	75.00	0.00	2.00	0.00	6.402	7.483	5.357	0.000	0.137	0.000	6.52	0.04	-5.54	2.99e-09	2.69e-07	yes	down
c352128_g1	46.00	212.00	51.00	0.00	0.00	0.00	1.170	4.393	1.464	0.000	0.000	0.000	2.50	0.00	-4.70	3.00e-09	2.70e-07	yes	down
c374038_g1	100.00	86.00	70.00	0.00	1.00	0.00	9.656	4.831	6.447	0.000	0.075	0.000	6.87	0.02	-5.83	3.01e-09	2.70e-07	yes	down
c413799_g10	0.00	0.00	0.00	219.00	207.00	13.00	0.000	0.000	0.000	17.253	19.113	1.753	0.00	13.15	7.05	3.02e-09	2.71e-07	yes	up
c379634_g1	88.00	83.00	44.00	0.00	0.00	0.00	7.222	5.640	4.324	0.000	0.000	0.000	5.78	0.00	-5.88	3.06e-09	2.74e-07	yes	down
c413955_g2	91.00	130.00	72.00	1.00	1.00	0.00	9.984	12.325	7.014	0.068	0.087	0.000	10.04	0.05	-6.05	3.07e-09	2.75e-07	yes	down
c410053_g2	1.00	1.00	4.00	172.00	59.00	897.00	0.059	0.067	0.363	11.223	4.491	124.225	0.15	43.22	7.44	3.12e-09	2.79e-07	yes	up
c375297_g1	85.00	149.00	32.00	0.00	0.00	0.00	4.881	7.056	2.145	0.000	0.000	0.000	4.94	0.00	-5.65	3.14e-09	2.80e-07	yes	down
c420533_g2	3.00	0.00	3.00	104.00	129.00	166.00	0.047	0.000	0.057	1.609	4.579	5.348	0.03	3.65	4.83	3.16e-09	2.82e-07	yes	up
c398147_g1	9.00	5.00	7.00	133.00	238.00	290.00	1.030	0.483	0.999	14.535	30.392	54.081	0.81	31.31	5.11	3.21e-09	2.86e-07	yes	up
c337657_g1	6.00	3.00	3.00	108.00	123.00	1088.00	0.480	0.202	0.295	8.194	10.954	141.807	0.32	49.31	6.88	3.21e-09	2.86e-07	yes	up
c397639_g2	66.00	113.00	44.00	0.00	0.00	0.00	2.809	3.944	2.157	0.000	0.000	0.000	3.06	0.00	-4.98	3.22e-09	2.86e-07	yes	down
c407330_g2	256.00	371.00	168.00	3243.00	2192.00	14322.00	11.365	13.516	8.603	133.536	106.197	1018.485	11.41	391.86	5.09	3.22e-09	2.86e-07	yes	up
c315801_g1	20.00	695.00	94.00	0.00	0.00	0.00	0.808	23.167	4.392	0.000	0.000	0.000	10.48	0.00	-6.72	3.24e-09	2.87e-07	yes	down
c417114_g1	1.00	1.00	0.00	70.00	122.00	72.00	0.023	0.022	0.000	1.717	3.531	3.054	0.02	2.68	4.58	3.26e-09	2.88e-07	yes	up
c417290_g1	1.00	0.00	1.00	58.00	168.00	77.00	0.012	0.000	0.011	0.608	5.914	1.391	0.01	2.47	4.58	3.26e-09	2.88e-07	yes	up
c349109_g1	151.00	93.00	101.00	0.00	1.00	2.00	7.924	4.011	6.163	0.000	0.062	0.163	5.91	0.07	-5.16	3.27e-09	2.89e-07	yes	down
c377517_g1	102.00	52.00	65.00	0.00	0.00	0.00	9.902	4.202	6.220	0.000	0.000	0.000	6.64	0.00	-6.08	3.30e-09	2.91e-07	yes	down
c389895_g1	92.00	181.00	73.00	0.00	2.00	0.00	4.424	7.157	4.063	0.000	0.100	0.000	5.38	0.03	-5.39	3.33e-09	2.93e-07	yes	down
c567140_g1	53.00	227.00	42.00	0.00	0.00	0.00	1.287	4.505	1.158	0.000	0.000	0.000	2.49	0.00	-4.70	3.33e-09	2.93e-07	yes	down
c420292_g1	8.00	5.00	2.00	137.00	256.00	164.00	0.222	0.112	0.068	3.597	7.922	7.463	0.14	6.09	4.72	3.34e-09	2.93e-07	yes	up
c407818_g3	15.00	18.00	13.00	646.00	124.00	683.00	0.445	0.438	0.431	17.551	3.967	32.127	0.44	17.78	5.05	3.43e-09	3.01e-07	yes	up
c376267_g1	87.00	46.00	88.00	0.00	0.00	0.00	3.500	1.517	4.063	0.000	0.000	0.000	2.89	0.00	-4.90	3.47e-09	3.04e-07	yes	down
c403848_g1	256.00	382.00	316.00	5447.00	3756.00	2039.00	8.146	10.426	11.532	168.773	137.000	107.078	10.00	140.45	3.80	3.50e-09	3.06e-07	yes	up
c414139_g3	67.00	154.00	37.00	0.00	0.00	0.00	1.311	2.461	0.817	0.000	0.000	0.000	1.61	0.00	-4.10	3.50e-09	3.06e-07	yes	down
c397349_g1	1026.00	1135.00	622.00	40.00	16.00	2.00	35.933	32.683	25.243	1.298	0.586	0.126	31.62	0.73	-5.26	3.53e-09	3.08e-07	yes	down
c420700_g1	9.00	6.00	5.00	138.00	216.00	243.00	0.234	0.124	0.148	3.232	5.964	9.848	0.17	6.06	4.53	3.53e-09	3.08e-07	yes	up
c390820_g1	86.00	105.00	37.00	0.00	0.00	0.00	2.200	2.202	1.078	0.000	0.000	0.000	1.88	0.00	-4.31	3.53e-09	3.08e-07	yes	down
c415857_g1	35.00	26.00	23.00	326.00	607.00	575.00	2.598	1.494	1.918	19.795	42.943	60.261	1.98	39.08	4.24	3.59e-09	3.13e-07	yes	up
c350583_g1	81.00	120.00	82.00	1.00	1.00	0.00	4.214	5.134	4.960	0.054	0.062	0.000	4.78	0.04	-5.12	3.60e-09	3.13e-07	yes	down
c395598_g1	111.00	54.00	121.00	1.00	0.00	0.00	6.484	2.595	8.263	0.054	0.000	0.000	5.49	0.02	-5.53	3.63e-09	3.15e-07	yes	down
c414744_g1	84.00	156.00	50.00	0.00	1.00	0.00	3.898	6.943	8.070	0.000	0.075	0.000	6.27	0.02	-5.69	3.63e-09	3.15e-07	yes	down
c422286_g1	1449.00	1196.00	1533.00	69.00	110.00	55.00	26.932	17.785	31.701	1.190	2.233	1.843	24.76	1.71	-3.78	3.64e-09	3.15e-07	yes	down
c288250_g1	94.00	204.00	26.00	0.00	0.00	0.00	24.427	45.222	9.534	0.000	0.000	0.000	28.20	0.00	-8.14	3.68e-09	3.18e-07	yes	down
c318409_g1	0.00	0.00	0.00	73.00	28.00	183.00	0.000	0.000	0.000	2.623	1.185	11.384	0.00	4.82	5.62	3.69e-09	3.18e-07	yes	up
c413437_g2	25.00	158.00	132.00	0.00	0.00	0.00	0.363	1.899	2.191	0.000	0.000	0.000	1.48	0.00	-3.98	3.69e-09	3.18e-07	yes	down
c398144_g1	4.00	0.00	2.00	64.00	178.00	331.00	0.234	0.000	0.136	3.475	11.341	30.934	0.12	14.16	6.05	3.69e-09	3.18e-07	yes	up
c364447_g1	426.00	414.00	213.00	9.00	13.00	14.00	26.628	21.324	15.629	0.527	0.886	1.409	21.43	0.90	-4.42	3.69e-09	3.18e-07	yes	down
c414392_g1	4.00	1.00	5.00	95.00	175.00	290.00	0.140	0.034	0.204	3.178	6.887	16.768	0.12	8.41	5.29	3.74e-09	3.22e-07	yes	up
c411471_g1	4.00	2.00	1.00	98.00	142.00	113.00	0.281	0.124	0.079	6.558	11.154	12.992	0.16	9.91	5.25	3.75e-09	3.23e-07	yes	up
c360288_g1	107.00	203.00	60.00	0.00	0.00	2.00	10.347	16.291	7.037	0.000	0.000	0.307	11.70	0.09	-5.94	3.76e-09	3.23e-07	yes	down
c383542_g1	47.00	417.00	40.00	0.00	0.00	0.00	3.511	25.729	3.553	0.000	0.000	0.000	12.11	0.00	-6.93	3.78e-09	3.24e-07	yes	down
c405891_g3	94.00	134.00	81.00	2.00	0.00	0.00	4.377	5.157	4.358	0.081	0.000	0.000	4.67	0.03	-5.18	3.90e-09	3.34e-07	yes	down
c400569_g1	2520.00	5110.00	2760.00	47076.00	24290.00	182117.00	104.088	173.067	131.173	1801.049	1093.744	12039.337	138.51	4669.87	5.07	3.92e-09	3.36e-07	yes	up
c320563_g1	9.00	3.00	3.00	128.00	161.00	1702.00	0.199	0.056	0.079	2.610	3.868	60.080	0.11	20.32	6.61	3.93e-09	3.36e-07	yes	up
c419520_g1	62.00	13.00	53.00	697.00	1115.00	1610.00	2.669	0.393	2.565	29.490	57.340	115.787	1.76	64.03	5.11	4.02e-09	3.43e-07	yes	up
c315157_g1	66.00	120.00	40.00	0.00	0.00	0.00	9.574	14.909	7.332	0.000	0.000	0.000	10.99	0.00	-6.79	4.04e-09	3.45e-07	yes	down
c400420_g1	72.00	225.00	30.00	0.00	0.00	0.00	4.799	12.617	2.145	0.000	0.000	0.000	7.06	0.00	-6.16	4.17e-09	3.55e-07	yes	down
c289867_g1	73.00	84.00	45.00	0.00	0.00	0.00	5.302	5.033	3.836	0.000	0.000	0.000	4.78	0.00	-5.61	4.18e-09	3.56e-07	yes	down
c414444_g1	625.00	754.00	217.00	18.00	22.00	7.00	20.354	21.044	8.286	0.581	1.360	0.343	17.17	0.75	-4.35	4.23e-09	3.59e-07	yes	down
c387130_g1	525.00	285.00	795.00	25.00	5.00	10.00	29.027	12.853	50.599	1.325	0.299	0.885	28.95	0.88	-4.89	4.28e-09	3.63e-07	yes	down
c233208_g1	56.00	413.00	54.00	1.00	0.00	0.00	1.323	7.943	1.441	0.027	0.000	0.000	3.92	0.01	-5.18	4.32e-09	3.66e-07	yes	down
c422565_g1	19.00	5.00	3.00	224.00	343.00	405.00	0.257	0.056	0.045	2.839	5.128	8.908	0.12	5.37	4.64	4.32e-09	3.66e-07	yes	up
c366594_g1	206.00	73.00	106.00	1.00	0.00	2.00	7.702	2.236	4.540	0.041	0.000	0.126	4.68	0.05	-4.96	4.34e-09	3.68e-07	yes	down
c418765_g1	96.00	122.00	30.00	0.00	0.00	0.00	5.220	5.460	1.895	0.000	0.000	0.000	4.36	0.00	-5.48	4.44e-09	3.75e-07	yes	down
c377902_g1	1.00	1.00	1.00	47.00	83.00	389.00	0.035	0.034	0.045	1.690	3.518	24.177	0.04	9.03	6.05	4.44e-09	3.75e-07	yes	up
c378689_g1	8.00	13.00	5.00	127.00	305.00	283.00	0.456	0.607	0.329	6.761	19.088	25.965	0.48	16.33	4.83	4.46e-09	3.76e-07	yes	up
c419780_g1	50.00	133.00	48.00	0.00	0.00	0.00	0.691	1.506	0.749	0.000	0.000	0.000	1.02	0.00	-3.49	4.51e-09	3.80e-07	yes	down
c403068_g2	724.00	995.00	884.00	9836.00	6861.00	46351.00	45.952	52.053	65.842	583.241	478.821	4752.309	54.00	1807.68	5.06	4.54e-09	3.82e-07	yes	up
c391145_g1	640.00	565.00	537.00	26.00	31.00	31.00	43.447	31.829	41.700	1.650	2.308	3.198	38.46	2.32	-4.00	4.58e-09	3.85e-07	yes	down
c413892_g1	75.00	139.00	33.00	0.00	0.00	0.00	1.580	2.393	0.783	0.000	0.000	0.000	1.67	0.00	-4.14	4.59e-09	3.85e-07	yes	down
c362146_g1	89.00	123.00	31.00	0.00	0.00	0.00	6.297	7.179	2.599	0.000	0.000	0.000	5.58	0.00	-5.83	4.62e-09	3.88e-07	yes	down
c336782_g1	0.00	1.00	0.00	41.00	62.00	702.00	0.000	0.034	0.000	1.596	2.807	47.179	0.01	15.70	7.13	4.62e-09	3.88e-07	yes	up
c339505_g1	0.00	0.00	0.00	39.00	45.00	233.00	0.000	0.000	0.000	2.812	3.818	28.929	0.00	10.99	6.79	4.65e-09	3.90e-07	yes	up
c311714_g1	2.00	4.00	3.00	68.00	121.00	1123.00	0.094	0.146	0.159	2.894	6.063	82.540	0.13	27.87	6.91	4.67e-09	3.91e-07	yes	up
c413088_g6	70.00	118.00	37.00	0.00	0.00	0.00	2.048	2.831	1.226	0.000	0.000	0.000	2.12	0.00	-4.47	4.69e-09	3.92e-07	yes	down
c364073_g1	2361.00	2316.00	1050.00	101.00	52.00	10.00	195.347	158.428	102.741	8.005	4.604	1.373	154.57	4.96	-4.93	4.70e-09	3.92e-07	yes	down
c404167_g1	75.00	113.00	36.00	0.00	0.00	0.00	1.323	1.629	0.715	0.000	0.000	0.000	1.27	0.00	-3.77	4.72e-09	3.93e-07	yes	down
c393668_g1	1.00	0.00	0.00	83.00	57.00	73.00	0.035	0.000	0.000	2.245	1.822	3.433	0.01	2.47	4.53	4.73e-09	3.93e-07	yes	up
c401135_g3	89.00	39.00	103.00	0.00	0.00	0.00	2.926	1.056	3.870	0.000	0.000	0.000	2.47	0.00	-4.69	4.73e-09	3.93e-07	yes	down
c388003_g1	83.00	123.00	32.00	0.00	0.00	0.00	2.130	2.573	0.931	0.000	0.000	0.000	1.96	0.00	-4.36	4.76e-09	3.95e-07	yes	down
c376373_g1	75.00	119.00	35.00	0.00	0.00	0.00	4.085	5.303	2.259	0.000	0.000	0.000	4.03	0.00	-5.37	4.78e-09	3.96e-07	yes	down
c355420_g1	0.00	0.00	1.00	85.00	41.00	137.00	0.000	0.000	0.045	3.488	1.984	9.703	0.01	4.90	5.47	4.80e-09	3.98e-07	yes	up
c404427_g1	117.00	126.00	79.00	0.00	1.00	2.00	11.119	9.921	9.035	0.000	0.100	0.307	10.06	0.12	-5.51	4.81e-09	3.98e-07	yes	down
c395567_g1	64.00	108.00	41.00	0.00	0.00	0.00	2.001	2.753	1.453	0.000	0.000	0.000	2.13	0.00	-4.48	4.88e-09	4.04e-07	yes	down
c385274_g2	1.00	3.00	3.00	96.00	69.00	465.00	0.047	0.101	0.148	3.664	3.107	30.718	0.10	11.65	5.90	4.91e-09	4.06e-07	yes	up
c412638_g1	468.00	645.00	362.00	27.00	21.00	8.00	27.435	31.122	24.811	1.474	1.347	0.759	28.11	1.22	-4.42	4.97e-09	4.10e-07	yes	down
c405374_g1	111.00	132.00	54.00	0.00	1.00	1.00	3.535	3.438	1.964	0.000	0.037	0.054	3.05	0.03	-4.62	5.08e-09	4.19e-07	yes	down
c300470_g1	65.00	102.00	41.00	0.00	0.00	0.00	10.651	16.156	9.023	0.000	0.000	0.000	12.31	0.00	-6.96	5.11e-09	4.21e-07	yes	down
c563217_g1	0.00	0.00	0.00	36.00	55.00	128.00	0.000	0.000	0.000	8.451	15.009	50.377	0.00	23.10	7.86	5.13e-09	4.22e-07	yes	up
c393302_g2	0.00	0.00	1.00	58.00	140.00	55.00	0.000	0.000	0.114	5.111	14.447	8.312	0.03	8.94	6.09	5.13e-09	4.22e-07	yes	up
c404884_g3	3.00	7.00	16.00	709.00	313.00	158.00	0.117	0.213	0.704	25.041	13.013	9.649	0.32	16.72	5.32	5.21e-09	4.28e-07	yes	up
c389858_g1	73.00	125.00	34.00	0.00	0.00	0.00	2.575	3.618	1.373	0.000	0.000	0.000	2.63	0.00	-4.77	5.23e-09	4.29e-07	yes	down
c409557_g1	123.00	176.00	21.00	0.00	0.00	0.00	4.576	5.370	0.897	0.000	0.000	0.000	3.83	0.00	-5.30	5.27e-09	4.31e-07	yes	down
c394655_g2	74.00	103.00	37.00	0.00	0.00	0.00	6.285	5.887	2.100	0.000	0.000	0.000	4.93	0.00	-5.65	5.28e-09	4.32e-07	yes	down
c405426_g1	105.00	51.00	124.00	0.00	1.00	0.00	4.612	1.865	6.118	0.000	0.050	0.000	3.98	0.02	-5.15	5.30e-09	4.33e-07	yes	down
c392566_g1	1415.00	1642.00	1438.00	13912.00	9788.00	24917.00	130.423	125.509	160.025	1209.114	996.468	3710.912	137.00	1897.93	3.79	5.36e-09	4.37e-07	yes	up
c395875_g1	0.00	0.00	0.00	40.00	66.00	70.00	0.000	0.000	0.000	1.285	2.495	3.885	0.00	2.44	4.67	5.36e-09	4.37e-07	yes	up
c420059_g1	44.00	9.00	21.00	364.00	692.00	1053.00	1.486	0.247	0.806	11.358	25.414	56.809	0.81	29.36	5.01	5.41e-09	4.40e-07	yes	up
c422515_g1	17.00	11.00	16.00	213.00	404.00	349.00	0.234	0.101	0.352	2.934	6.562	8.059	0.22	5.59	4.17	5.43e-09	4.42e-07	yes	up
c397378_g1	84.00	102.00	58.00	0.00	1.00	0.00	1.826	1.809	1.419	0.000	0.025	0.000	1.70	0.01	-4.07	5.43e-09	4.42e-07	yes	down
c383451_g1	90.00	135.00	28.00	0.00	0.00	0.00	2.189	2.685	0.772	0.000	0.000	0.000	1.98	0.00	-4.38	5.60e-09	4.55e-07	yes	down
c420567_g3	165.00	75.00	104.00	2.00	0.00	1.00	4.916	1.831	3.530	0.054	0.000	0.054	3.33	0.04	-4.64	5.61e-09	4.55e-07	yes	down
c401998_g4	48.00	105.00	37.00	1096.00	511.00	2627.00	2.341	4.180	2.100	49.758	27.235	205.717	2.98	89.86	4.87	5.63e-09	4.56e-07	yes	up
c320993_g1	55.00	98.00	47.00	0.00	0.00	0.00	5.232	7.741	5.414	0.000	0.000	0.000	6.25	0.00	-5.99	5.67e-09	4.59e-07	yes	down
c415221_g2	3.00	0.00	0.00	95.00	91.00	128.00	0.070	0.000	0.000	2.190	2.483	5.114	0.02	3.16	4.73	5.69e-09	4.59e-07	yes	up
c316223_g1	255.00	231.00	158.00	2.00	1.00	8.00	12.360	9.190	8.864	0.095	0.050	0.614	10.13	0.24	-4.92	5.69e-09	4.59e-07	yes	down
c415264_g3	73.00	111.00	35.00	0.00	0.00	0.00	1.451	1.798	0.783	0.000	0.000	0.000	1.39	0.00	-3.90	5.74e-09	4.63e-07	yes	down
c396834_g1	63.00	127.00	37.00	0.00	0.00	0.00	2.025	3.348	1.362	0.000	0.000	0.000	2.35	0.00	-4.61	5.77e-09	4.65e-07	yes	down
c372745_g1	2.00	0.00	3.00	267.00	104.00	70.00	0.070	0.000	0.114	8.262	3.793	3.740	0.06	5.53	5.18	5.85e-09	4.70e-07	yes	up
c372022_g1	52.00	86.00	54.00	0.00	0.00	0.00	9.200	12.516	12.474	0.000	0.000	0.000	11.42	0.00	-6.85	5.87e-09	4.71e-07	yes	down
c410551_g1	18.00	312.00	111.00	0.00	0.00	0.00	0.222	3.157	1.544	0.000	0.000	0.000	1.73	0.00	-4.20	5.87e-09	4.71e-07	yes	down
c407068_g1	0.00	0.00	0.00	51.00	51.00	63.00	0.000	0.000	0.000	0.865	1.023	1.861	0.00	1.21	3.72	5.88e-09	4.71e-07	yes	up
c392679_g1	191.00	142.00	241.00	7.00	3.00	3.00	5.595	3.404	8.036	0.189	0.100	0.145	5.45	0.15	-4.48	6.02e-09	4.82e-07	yes	down
c394397_g1	158.00	65.00	61.00	1.00	0.00	0.00	5.443	1.843	2.406	0.027	0.000	0.000	3.18	0.01	-4.89	6.08e-09	4.86e-07	yes	down
c408422_g1	0.00	0.00	1.00	64.00	47.00	159.00	0.000	0.000	0.034	1.974	1.734	8.511	0.01	3.87	5.18	6.09e-09	4.87e-07	yes	up
c419640_g1	341.00	308.00	185.00	2.00	11.00	1.00	8.076	6.000	4.949	0.041	0.287	0.036	6.38	0.11	-4.91	6.11e-09	4.88e-07	yes	down
c389422_g1	80.00	78.00	40.00	0.00	0.00	0.00	3.441	2.753	1.986	0.000	0.000	0.000	2.76	0.00	-4.84	6.15e-09	4.91e-07	yes	down
c396401_g1	1775.00	1612.00	1479.00	155.00	80.00	67.00	25.129	19.044	23.529	1.920	1.173	1.662	22.32	1.61	-3.71	6.18e-09	4.92e-07	yes	down
c415833_g1	1.00	2.00	1.00	69.00	103.00	113.00	0.023	0.045	0.023	1.541	2.720	4.391	0.03	2.76	4.44	6.22e-09	4.96e-07	yes	up
c388675_g1	69.00	132.00	33.00	0.00	0.00	0.00	0.913	1.416	0.488	0.000	0.000	0.000	0.99	0.00	-3.44	6.27e-09	4.99e-07	yes	down
c400250_g1	13.00	14.00	8.00	174.00	238.00	3074.00	0.269	0.236	0.182	3.259	5.265	100.013	0.23	33.03	6.64	6.28e-09	4.99e-07	yes	up
c332573_g1	0.00	2.00	0.00	70.00	54.00	375.00	0.000	0.056	0.000	2.245	2.034	20.743	0.02	7.76	6.01	6.29e-09	4.99e-07	yes	up
c399965_g1	80.00	95.00	35.00	0.00	0.00	0.00	1.615	1.562	0.795	0.000	0.000	0.000	1.36	0.00	-3.87	6.29e-09	4.99e-07	yes	down
c388283_g1	72.00	95.00	37.00	0.00	0.00	0.00	2.083	2.247	1.214	0.000	0.000	0.000	1.90	0.00	-4.32	6.33e-09	5.01e-07	yes	down
c399726_g1	58.00	354.00	29.00	0.00	0.00	0.00	1.592	7.955	0.908	0.000	0.000	0.000	3.86	0.00	-5.31	6.38e-09	5.05e-07	yes	down
c412434_g1	8.00	2.00	2.00	152.00	133.00	200.00	0.246	0.045	0.068	4.205	4.329	9.577	0.12	5.86	4.78	6.44e-09	5.09e-07	yes	up
c382744_g1	74.00	158.00	29.00	0.00	0.00	0.00	5.056	8.966	2.372	0.000	0.000	0.000	5.80	0.00	-5.88	6.45e-09	5.09e-07	yes	down
c418448_g2	55.00	94.00	46.00	0.00	0.00	0.00	5.911	8.910	6.470	0.000	0.000	0.000	7.23	0.00	-6.20	6.45e-09	5.09e-07	yes	down
c412590_g6	33.00	31.00	26.00	368.00	370.00	1089.00	0.948	0.730	0.840	9.762	11.528	50.015	0.83	22.43	4.59	6.59e-09	5.20e-07	yes	up
c410490_g1	52.00	145.00	40.00	0.00	0.00	0.00	3.511	8.056	3.076	0.000	0.000	0.000	5.14	0.00	-5.71	6.60e-09	5.20e-07	yes	down
c381579_g1	7.00	9.00	5.00	330.00	59.00	1673.00	0.890	0.955	0.795	40.226	8.396	347.451	0.89	123.06	6.96	6.63e-09	5.21e-07	yes	up
c387041_g2	1.00	1.00	0.00	67.00	52.00	217.00	0.082	0.067	0.000	5.219	4.753	29.037	0.05	12.25	6.34	6.75e-09	5.30e-07	yes	up
c398628_g1	3261.00	1893.00	3539.00	192.00	51.00	22.00	77.671	37.031	95.420	4.192	1.273	0.849	67.04	2.29	-4.81	6.77e-09	5.31e-07	yes	down
c395880_g1	1.00	0.00	0.00	45.00	54.00	334.00	0.047	0.000	0.000	2.177	3.069	27.845	0.02	10.19	6.48	6.89e-09	5.40e-07	yes	up
c397140_g1	11.00	1.00	2.00	248.00	153.00	256.00	0.796	0.056	0.148	16.618	12.202	29.507	0.32	19.15	5.50	6.92e-09	5.42e-07	yes	up
c392069_g1	623.00	572.00	672.00	9118.00	3621.00	27022.00	31.344	23.392	39.169	423.095	196.911	2147.264	30.51	873.41	4.83	6.99e-09	5.47e-07	yes	up
c398174_g1	0.00	0.00	0.00	50.00	88.00	40.00	0.000	0.000	0.000	3.380	6.974	4.644	0.00	4.86	5.63	7.01e-09	5.48e-07	yes	up
c408543_g1	82.00	110.00	31.00	0.00	0.00	0.00	1.510	1.652	0.647	0.000	0.000	0.000	1.32	0.00	-3.83	7.02e-09	5.48e-07	yes	down
c379884_g1	0.00	0.00	0.00	56.00	62.00	44.00	0.000	0.000	0.000	1.149	1.497	1.554	0.00	1.38	3.89	7.03e-09	5.49e-07	yes	up
c383417_g1	56.00	124.00	39.00	0.00	0.00	0.00	1.276	2.303	0.999	0.000	0.000	0.000	1.59	0.00	-4.08	7.10e-09	5.53e-07	yes	down
c412819_g1	689.00	998.00	645.00	8709.00	4502.00	20697.00	21.782	25.852	23.483	255.715	155.665	1050.503	23.84	464.59	4.28	7.11e-09	5.53e-07	yes	up
c418604_g3	294.00	576.00	356.00	6050.00	2169.00	12210.00	9.165	14.572	12.553	172.721	72.960	604.738	12.22	272.35	4.47	7.23e-09	5.62e-07	yes	up
c410862_g1	6.00	2.00	5.00	137.00	145.00	197.00	0.047	0.011	0.045	1.257	1.547	4.084	0.03	2.20	4.12	7.29e-09	5.66e-07	yes	up
c396794_g1	49.00	235.00	61.00	1.00	0.00	0.00	5.244	20.909	7.990	0.095	0.000	0.000	12.09	0.04	-6.47	7.34e-09	5.69e-07	yes	down
c409989_g1	2.00	0.00	1.00	64.00	69.00	257.00	0.070	0.000	0.034	1.866	2.346	15.774	0.03	6.20	5.57	7.44e-09	5.77e-07	yes	up
c384715_g1	53.00	144.00	38.00	0.00	0.00	0.00	2.353	5.303	1.964	0.000	0.000	0.000	3.38	0.00	-5.12	7.47e-09	5.78e-07	yes	down
c366205_g1	746.00	705.00	566.00	29.00	22.00	2.00	61.366	48.143	56.103	2.285	2.021	0.217	54.75	1.58	-5.03	7.54e-09	5.83e-07	yes	down
c339092_g1	15.00	6.00	8.00	139.00	254.00	668.00	1.990	0.663	1.339	17.686	37.715	144.643	1.29	62.08	5.48	7.56e-09	5.84e-07	yes	up
c346164_g1	113.00	22.00	219.00	0.00	0.00	0.00	2.739	0.438	6.016	0.000	0.000	0.000	2.79	0.00	-4.85	7.58e-09	5.85e-07	yes	down
c381937_g1	4.00	1.00	4.00	72.00	143.00	830.00	0.140	0.034	0.170	2.407	5.639	48.100	0.11	17.17	6.38	7.65e-09	5.90e-07	yes	up
c419380_g1	126.00	195.00	100.00	0.00	2.00	3.00	3.266	4.135	3.030	0.000	0.062	0.126	3.53	0.06	-4.53	7.76e-09	5.98e-07	yes	down
c400353_g1	4.00	1.00	0.00	77.00	97.00	217.00	0.257	0.056	0.000	4.678	6.887	22.568	0.11	10.75	5.72	7.87e-09	6.06e-07	yes	up
c396283_g1	79.00	146.00	76.00	0.00	2.00	0.00	1.709	2.584	1.861	0.000	0.050	0.000	2.09	0.02	-4.25	7.88e-09	6.06e-07	yes	down
c414629_g2	1246.00	595.00	505.00	19.00	43.00	35.00	110.385	44.480	53.867	1.568	4.179	4.969	68.73	3.39	-4.30	7.94e-09	6.10e-07	yes	down
c383924_g1	8.00	30.00	8.00	854.00	245.00	259.00	0.339	1.090	0.375	34.560	11.815	18.159	0.64	22.65	4.94	7.97e-09	6.11e-07	yes	up
c417343_g1	2.00	0.00	0.00	83.00	71.00	93.00	0.070	0.000	0.000	2.528	2.545	4.897	0.02	3.25	4.77	7.97e-09	6.11e-07	yes	up
c416694_g4	327.00	332.00	268.00	11.00	11.00	1.00	8.135	6.752	7.536	0.243	0.287	0.036	7.43	0.19	-4.68	8.01e-09	6.13e-07	yes	down
c365258_g1	81.00	127.00	46.00	1.00	0.00	0.00	3.148	4.191	2.259	0.027	0.000	0.000	3.30	0.01	-4.94	8.01e-09	6.13e-07	yes	down
c415145_g2	59.00	86.00	43.00	0.00	0.00	0.00	3.266	3.887	2.769	0.000	0.000	0.000	3.36	0.00	-5.11	8.09e-09	6.18e-07	yes	down
c396521_g2	178.00	159.00	236.00	5.00	6.00	1.00	5.595	4.090	8.444	0.149	0.200	0.054	5.83	0.14	-4.65	8.21e-09	6.27e-07	yes	down
c402557_g2	1883.00	2650.00	2154.00	22086.00	13243.00	44249.00	59.646	68.793	76.216	646.223	455.341	2249.734	67.93	1070.99	3.98	8.23e-09	6.27e-07	yes	up
c342661_g1	2.00	0.00	2.00	47.00	110.00	822.00	0.047	0.000	0.045	0.933	2.583	28.405	0.03	9.72	6.26	8.23e-09	6.27e-07	yes	up
c410580_g1	136.00	203.00	73.00	3.00	2.00	0.00	5.454	6.674	3.360	0.108	0.087	0.000	5.33	0.07	-5.00	8.27e-09	6.29e-07	yes	down
c403210_g1	0.00	0.00	0.00	42.00	56.00	64.00	0.000	0.000	0.000	2.407	4.379	6.144	0.00	4.14	5.41	8.43e-09	6.41e-07	yes	up
c388588_g2	79.00	103.00	31.00	0.00	0.00	0.00	8.263	8.887	3.893	0.000	0.000	0.000	7.25	0.00	-6.20	8.44e-09	6.41e-07	yes	down
c392077_g1	64.00	116.00	34.00	0.00	0.00	0.00	1.557	2.416	0.976	0.000	0.000	0.000	1.72	0.00	-4.19	8.44e-09	6.41e-07	yes	down
c373121_g1	6.00	2.00	4.00	87.00	127.00	555.00	0.105	0.034	0.079	1.406	2.433	15.612	0.07	6.00	5.16	8.56e-09	6.49e-07	yes	up
c386604_g2	576.00	595.00	410.00	35.00	15.00	7.00	15.380	13.044	12.451	0.879	0.437	0.307	13.64	0.57	-4.36	8.56e-09	6.49e-07	yes	down
c357290_g1	72.00	127.00	30.00	0.00	0.00	0.00	2.868	4.135	1.373	0.000	0.000	0.000	2.93	0.00	-4.92	8.58e-09	6.49e-07	yes	down
c400988_g1	77.00	98.00	32.00	0.00	0.00	0.00	1.931	2.000	0.908	0.000	0.000	0.000	1.66	0.00	-4.14	8.62e-09	6.52e-07	yes	down
c417177_g2	4.00	3.00	3.00	138.00	68.00	239.00	0.070	0.045	0.057	2.231	1.298	6.704	0.06	3.29	4.44	8.70e-09	6.57e-07	yes	up
c415458_g3	1.00	2.00	1.00	73.00	104.00	92.00	0.023	0.045	0.023	1.690	2.782	3.758	0.03	2.65	4.39	8.73e-09	6.58e-07	yes	up
c385140_g2	64.00	99.00	36.00	0.00	0.00	0.00	2.353	2.977	1.510	0.000	0.000	0.000	2.35	0.00	-4.62	8.73e-09	6.58e-07	yes	down
c400141_g1	209.00	277.00	110.00	4.00	0.00	5.00	9.340	9.999	5.618	0.176	0.000	0.398	8.53	0.19	-4.90	8.74e-09	6.58e-07	yes	down
c365087_g1	125.00	39.00	60.00	0.00	0.00	0.00	2.423	0.618	1.317	0.000	0.000	0.000	1.41	0.00	-3.92	8.79e-09	6.60e-07	yes	down
c391968_g4	99.00	443.00	42.00	0.00	2.00	0.00	3.921	14.381	1.907	0.000	0.087	0.000	7.39	0.03	-5.89	8.79e-09	6.60e-07	yes	down
c416501_g2	12.00	8.00	12.00	171.00	225.00	433.00	1.884	1.056	2.429	25.907	39.724	111.252	1.72	55.86	4.94	8.83e-09	6.63e-07	yes	up
c397412_g1	77.00	96.00	56.00	1.00	0.00	0.00	2.095	2.146	1.737	0.027	0.000	0.000	2.01	0.01	-4.26	8.85e-09	6.63e-07	yes	down
c395996_g1	23.00	8.00	5.00	241.00	488.00	278.00	1.229	0.292	0.261	10.898	26.375	22.713	0.59	19.20	4.81	8.97e-09	6.72e-07	yes	up
c422191_g1	115.00	163.00	80.00	0.00	3.00	0.00	3.687	4.281	2.928	0.000	0.100	0.000	3.70	0.03	-4.86	9.00e-09	6.73e-07	yes	down
c395918_g1	1.00	0.00	1.00	76.00	47.00	158.00	0.082	0.000	0.091	5.422	3.942	19.497	0.05	9.21	5.93	9.01e-09	6.73e-07	yes	up
c503257_g1	0.00	0.00	0.00	52.00	30.00	173.00	0.000	0.000	0.000	1.879	1.273	10.769	0.00	4.37	5.48	9.02e-09	6.73e-07	yes	up
c390804_g1	0.00	0.00	2.00	201.00	44.00	92.00	0.000	0.000	0.102	8.424	2.171	6.649	0.03	5.97	5.55	9.04e-09	6.75e-07	yes	up
c253849_g1	19.00	473.00	75.00	0.00	0.00	0.00	0.550	11.190	2.474	0.000	0.000	0.000	5.21	0.00	-5.73	9.08e-09	6.77e-07	yes	down
c418813_g1	10.00	4.00	1.00	186.00	115.00	910.00	0.257	0.090	0.023	4.462	3.244	37.710	0.13	14.11	5.98	9.18e-09	6.83e-07	yes	up
c419835_g3	2.00	1.00	0.00	45.00	214.00	103.00	0.070	0.022	0.000	1.406	7.860	5.565	0.03	4.64	5.17	9.29e-09	6.91e-07	yes	up
c365421_g1	97.00	154.00	22.00	0.00	0.00	0.00	1.334	1.730	0.341	0.000	0.000	0.000	1.20	0.00	-3.70	9.31e-09	6.92e-07	yes	down
c418509_g2	117.00	272.00	55.00	2.00	0.00	2.00	2.259	4.269	1.192	0.041	0.000	0.072	2.73	0.04	-4.36	9.33e-09	6.93e-07	yes	down
c412013_g2	89.00	83.00	56.00	1.00	0.00	0.00	21.677	15.943	18.444	0.311	0.000	0.000	18.53	0.12	-6.39	9.34e-09	6.93e-07	yes	down
c421463_g1	174.00	299.00	105.00	4.00	5.00	5.00	13.132	18.561	9.432	0.270	0.412	0.596	14.17	0.41	-4.80	9.43e-09	6.99e-07	yes	down
c346594_g1	0.00	2.00	2.00	52.00	96.00	1183.00	0.000	0.090	0.125	2.704	5.864	105.885	0.07	34.77	7.68	9.45e-09	6.99e-07	yes	up
c397311_g3	78.00	34.00	52.00	567.00	1048.00	1030.00	9.141	3.326	7.536	63.226	136.564	195.996	6.43	125.71	4.27	9.46e-09	7.00e-07	yes	up
c422711_g1	273.00	366.00	216.00	7.00	12.00	1.00	2.013	2.202	1.782	0.041	0.100	0.018	2.02	0.05	-3.80	9.49e-09	7.01e-07	yes	down
c373650_g1	0.00	0.00	0.00	65.00	22.00	238.00	0.000	0.000	0.000	4.381	1.684	27.610	0.00	10.56	6.74	9.50e-09	7.01e-07	yes	up
c391474_g2	80.00	167.00	24.00	0.00	0.00	0.00	4.377	7.999	1.532	0.000	0.000	0.000	4.96	0.00	-5.66	9.52e-09	7.02e-07	yes	down
c419488_g1	119.00	183.00	72.00	0.00	3.00	0.00	5.068	5.449	3.121	0.000	0.087	0.000	4.66	0.03	-5.23	9.54e-09	7.03e-07	yes	down
c382486_g1	147.00	23.00	118.00	0.00	0.00	0.00	8.018	1.034	7.491	0.000	0.000	0.000	5.17	0.00	-5.72	9.60e-09	7.07e-07	yes	down
c371582_g2	3.00	6.00	5.00	89.00	126.00	1305.00	0.105	0.169	0.204	2.894	4.816	73.234	0.16	24.68	6.59	9.65e-09	7.10e-07	yes	up
c401407_g3	128.00	212.00	63.00	0.00	3.00	0.00	6.250	8.887	3.212	0.000	0.324	0.000	6.40	0.10	-5.03	9.66e-09	7.10e-07	yes	down
c259210_g1	27.00	122.00	25.00	1826.00	832.00	827.00	1.697	6.303	1.839	106.696	57.091	83.353	3.52	84.46	4.55	9.72e-09	7.13e-07	yes	up
c402618_g3	545.00	117.00	546.00	7531.00	5145.00	11945.00	47.813	8.359	58.396	631.485	505.957	1728.728	35.59	923.70	4.69	9.72e-09	7.13e-07	yes	up
c384786_g1	72.00	117.00	30.00	0.00	0.00	0.00	4.307	5.764	2.100	0.000	0.000	0.000	4.24	0.00	-5.44	9.76e-09	7.15e-07	yes	down
c267196_g1	1.00	0.00	1.00	52.00	49.00	771.00	0.082	0.000	0.102	4.246	4.691	107.981	0.06	35.64	7.84	9.88e-09	7.23e-07	yes	up
c393325_g1	22.00	276.00	75.00	0.00	0.00	0.00	0.339	3.483	1.305	0.000	0.000	0.000	1.83	0.00	-4.27	9.90e-09	7.24e-07	yes	down
c388331_g1	1.00	0.00	0.00	70.00	38.00	155.00	0.129	0.000	0.000	8.262	5.240	31.205	0.04	14.25	6.66	9.92e-09	7.25e-07	yes	up
c393615_g1	116.00	65.00	123.00	0.00	2.00	0.00	4.436	2.034	5.403	0.000	0.087	0.000	3.78	0.03	-4.94	1.00e-08	7.33e-07	yes	down
c407946_g1	5.00	0.00	3.00	127.00	93.00	332.00	0.597	0.000	0.443	14.508	12.414	64.669	0.32	28.98	6.11	1.01e-08	7.38e-07	yes	up
c411552_g2	38.00	321.00	39.00	0.00	0.00	0.00	1.709	7.561	1.805	0.000	0.000	0.000	4.00	0.00	-5.36	1.02e-08	7.41e-07	yes	down
c357274_g1	0.00	0.00	0.00	37.00	37.00	239.00	0.000	0.000	0.000	1.447	1.697	16.136	0.00	5.95	5.92	1.02e-08	7.41e-07	yes	up
c422614_g1	683.00	974.00	455.00	2.00	24.00	1.00	12.746	14.830	9.568	0.041	0.487	0.036	12.64	0.18	-5.53	1.02e-08	7.42e-07	yes	down
c407009_g2	61.00	172.00	29.00	0.00	0.00	0.00	2.809	6.112	1.578	0.000	0.000	0.000	3.73	0.00	-5.26	1.03e-08	7.49e-07	yes	down
c425429_g1	56.00	446.00	42.00	0.00	0.00	1.00	1.814	11.853	1.555	0.000	0.000	0.054	5.62	0.02	-5.62	1.03e-08	7.49e-07	yes	down
c411086_g1	450.00	297.00	385.00	9.00	18.00	2.00	9.680	5.236	9.352	0.176	0.424	0.072	7.87	0.22	-4.64	1.03e-08	7.50e-07	yes	down
c421780_g1	58.00	25.00	37.00	468.00	774.00	724.00	1.920	0.708	1.430	13.602	27.734	39.391	1.31	25.70	4.19	1.04e-08	7.50e-07	yes	up
c389303_g1	140.00	185.00	63.00	0.00	0.00	3.00	13.050	14.269	6.799	0.000	0.000	0.379	11.73	0.11	-5.79	1.04e-08	7.54e-07	yes	down
c355343_g1	60.00	78.00	42.00	0.00	0.00	0.00	12.723	14.033	12.065	0.000	0.000	0.000	13.04	0.00	-7.04	1.05e-08	7.58e-07	yes	down
c403732_g1	206.00	577.00	108.00	0.00	6.00	0.00	26.159	61.738	18.069	0.000	0.711	0.000	37.60	0.22	-6.89	1.05e-08	7.60e-07	yes	down
c417263_g2	97.00	113.00	70.00	0.00	0.00	2.00	5.642	5.404	4.756	0.000	0.000	0.181	5.30	0.05	-5.13	1.05e-08	7.60e-07	yes	down
c399760_g2	572.00	688.00	475.00	41.00	30.00	25.00	18.025	17.752	17.082	1.203	1.011	1.265	17.65	1.16	-3.81	1.06e-08	7.61e-07	yes	down
c382267_g1	10.00	2.00	1.00	195.00	137.00	251.00	1.053	0.180	0.125	19.403	15.944	42.697	0.45	25.36	5.53	1.06e-08	7.61e-07	yes	up
c409683_g2	58.00	99.00	37.00	0.00	0.00	0.00	1.381	1.921	0.999	0.000	0.000	0.000	1.48	0.00	-3.98	1.06e-08	7.62e-07	yes	down
c398115_g3	56.00	90.00	40.00	0.00	0.00	0.00	3.909	5.179	3.303	0.000	0.000	0.000	4.23	0.00	-5.44	1.07e-08	7.68e-07	yes	down
c397302_g1	46.00	306.00	32.00	0.00	0.00	0.00	2.540	8.966	1.396	0.000	0.000	0.000	4.70	0.00	-5.58	1.07e-08	7.69e-07	yes	down
c397449_g2	3.00	1.00	2.00	81.00	153.00	97.00	0.164	0.045	0.136	4.259	9.444	8.782	0.11	7.21	5.12	1.07e-08	7.70e-07	yes	up
c421582_g1	457.00	624.00	343.00	7.00	29.00	10.00	13.870	15.505	11.781	0.203	0.911	0.434	13.90	0.49	-4.57	1.07e-08	7.70e-07	yes	down
c402342_g2	20.00	13.00	9.00	181.00	342.00	375.00	3.722	2.022	3.076	32.032	73.347	112.209	2.88	68.85	4.53	1.08e-08	7.71e-07	yes	up
c398140_g3	58.00	51.00	70.00	0.00	0.00	0.00	6.250	4.573	9.250	0.000	0.000	0.000	6.46	0.00	-6.04	1.08e-08	7.73e-07	yes	down
c416686_g1	207.00	213.00	132.00	6.00	6.00	2.00	3.617	3.034	2.599	0.095	0.112	0.054	3.10	0.09	-4.09	1.08e-08	7.75e-07	yes	down
c258423_g1	93.00	161.00	35.00	0.00	0.00	1.00	8.006	11.550	3.655	0.000	0.000	0.126	8.13	0.04	-5.90	1.09e-08	7.76e-07	yes	down
c421812_g2	35.00	10.00	32.00	439.00	648.00	537.00	4.635	1.112	5.323	55.667	95.891	115.895	3.47	86.14	4.59	1.09e-08	7.77e-07	yes	up
c393302_g1	8.00	1.00	3.00	196.00	417.00	78.00	0.702	0.067	0.318	16.144	40.248	11.022	0.35	21.98	5.63	1.10e-08	7.81e-07	yes	up
c389333_g3	0.00	0.00	0.00	32.00	49.00	132.00	0.000	0.000	0.000	12.588	22.469	85.756	0.00	37.67	8.56	1.10e-08	7.82e-07	yes	up
c390602_g1	11.00	6.00	13.00	146.00	239.00	676.00	0.281	0.124	0.386	3.502	6.775	28.134	0.25	11.93	5.10	1.10e-08	7.83e-07	yes	up
c415912_g1	0.00	0.00	1.00	62.00	45.00	118.00	0.000	0.000	0.034	1.352	1.148	4.445	0.01	2.22	4.40	1.10e-08	7.84e-07	yes	up
c413669_g1	85.00	359.00	17.00	0.00	0.00	0.00	1.124	3.865	0.250	0.000	0.000	0.000	1.93	0.00	-4.35	1.11e-08	7.91e-07	yes	down
c408441_g1	0.00	0.00	0.00	53.00	28.00	163.00	0.000	0.000	0.000	1.041	0.649	5.565	0.00	2.28	4.58	1.13e-08	7.98e-07	yes	up
c405173_g3	553.00	391.00	457.00	22.00	1.00	7.00	11.189	6.460	10.431	0.406	0.025	0.217	9.14	0.23	-4.80	1.13e-08	7.99e-07	yes	down
c413385_g2	3.00	2.00	1.00	69.00	84.00	177.00	0.152	0.079	0.057	3.232	4.629	14.329	0.10	7.00	5.18	1.14e-08	8.09e-07	yes	up
c373405_g1	80.00	120.00	44.00	0.00	1.00	0.00	2.926	3.629	1.861	0.000	0.037	0.000	2.89	0.01	-4.75	1.15e-08	8.11e-07	yes	down
c330664_g1	1.00	0.00	0.00	68.00	37.00	162.00	0.023	0.000	0.000	1.663	1.073	6.884	0.01	3.06	4.88	1.15e-08	8.15e-07	yes	up
c309042_g1	2.00	0.00	4.00	137.00	62.00	328.00	0.105	0.000	0.227	6.328	3.369	26.146	0.10	11.39	5.85	1.16e-08	8.18e-07	yes	up
c341980_g1	8.00	3.00	10.00	558.00	107.00	234.00	0.234	0.067	0.329	14.738	3.331	10.697	0.20	10.03	5.09	1.16e-08	8.21e-07	yes	up
c412716_g2	56.00	517.00	22.00	0.00	0.00	0.00	1.030	7.797	0.454	0.000	0.000	0.000	3.48	0.00	-5.16	1.17e-08	8.21e-07	yes	down
c421792_g3	165.00	139.00	85.00	2.00	3.00	1.00	6.964	4.809	4.131	0.081	0.137	0.072	5.32	0.10	-4.79	1.17e-08	8.22e-07	yes	down
c393613_g3	2454.00	2764.00	1522.00	95.00	121.00	206.00	106.862	98.870	76.488	3.867	5.814	14.347	95.08	7.62	-3.62	1.17e-08	8.23e-07	yes	down
c415576_g2	1.00	4.00	0.00	123.00	44.00	472.00	0.023	0.135	0.000	3.299	1.647	21.014	0.06	8.13	5.69	1.19e-08	8.38e-07	yes	up
c399169_g1	0.00	0.00	0.00	100.00	17.00	151.00	0.000	0.000	0.000	3.326	0.661	8.691	0.00	4.13	5.40	1.19e-08	8.38e-07	yes	up
c395486_g1	110.00	640.00	61.00	3.00	2.00	2.00	27.096	129.733	27.490	0.676	4.990	0.813	66.88	2.04	-4.97	1.20e-08	8.44e-07	yes	down
c409898_g2	127.00	463.00	31.00	0.00	2.00	0.00	3.827	11.415	1.067	0.000	0.062	0.000	5.97	0.02	-5.67	1.21e-08	8.47e-07	yes	down
c393377_g1	216.00	278.00	310.00	3753.00	1800.00	2967.00	5.080	5.516	8.331	81.290	46.636	110.222	6.18	79.39	3.66	1.21e-08	8.47e-07	yes	up
c405259_g1	72.00	21.00	32.00	530.00	994.00	809.00	7.936	2.011	4.165	55.843	123.289	153.461	4.57	105.93	4.51	1.22e-08	8.52e-07	yes	up
c379363_g1	43.00	127.00	42.00	0.00	0.00	0.00	0.854	2.067	0.942	0.000	0.000	0.000	1.35	0.00	-3.86	1.22e-08	8.52e-07	yes	down
c388836_g1	247.00	199.00	189.00	2175.00	1538.00	3109.00	9.551	6.269	8.308	77.409	64.402	191.226	7.93	107.73	3.75	1.22e-08	8.53e-07	yes	up
c417688_g1	65.00	153.00	27.00	0.00	0.00	0.00	1.053	2.022	0.488	0.000	0.000	0.000	1.27	0.00	-3.77	1.24e-08	8.63e-07	yes	down
c407702_g5	51.00	92.00	41.00	0.00	0.00	0.00	3.546	5.269	3.360	0.000	0.000	0.000	4.16	0.00	-5.41	1.26e-08	8.77e-07	yes	down
c419956_g4	133.00	108.00	56.00	0.00	2.00	0.00	23.268	15.943	12.826	0.000	0.399	0.000	17.45	0.12	-6.30	1.26e-08	8.77e-07	yes	down
c407830_g1	64.00	124.00	50.00	1.00	0.00	0.00	1.721	2.719	1.521	0.027	0.000	0.000	2.05	0.01	-4.28	1.26e-08	8.78e-07	yes	down
c390437_g1	55.00	109.00	35.00	0.00	0.00	0.00	2.411	3.921	1.771	0.000	0.000	0.000	2.81	0.00	-4.86	1.26e-08	8.78e-07	yes	down
c385746_g1	481.00	507.00	500.00	22.00	13.00	1.00	34.083	29.481	41.961	1.460	0.998	0.126	34.56	0.92	-5.09	1.27e-08	8.84e-07	yes	down
c397561_g1	401.00	571.00	498.00	5828.00	3800.00	3638.00	13.296	15.471	18.682	176.575	134.954	191.533	15.68	168.33	3.42	1.28e-08	8.87e-07	yes	up
c411250_g2	1432.00	2434.00	716.00	107.00	27.00	21.00	49.416	68.344	28.648	4.394	0.973	1.120	50.79	2.36	-4.37	1.28e-08	8.87e-07	yes	down
c391835_g1	20.00	10.00	16.00	207.00	342.00	421.00	1.931	0.798	1.873	18.862	36.480	65.681	1.48	38.37	4.61	1.29e-08	8.90e-07	yes	up
c422298_g2	187.00	164.00	123.00	0.00	5.00	1.00	4.178	2.977	3.099	0.000	0.125	0.036	3.40	0.05	-4.55	1.29e-08	8.90e-07	yes	down
c397936_g2	2.00	1.00	0.00	68.00	93.00	92.00	0.094	0.034	0.000	2.812	4.516	6.559	0.04	4.46	4.99	1.29e-08	8.91e-07	yes	up
c333718_g1	35.00	200.00	44.00	0.00	0.00	0.00	0.667	3.101	0.942	0.000	0.000	0.000	1.69	0.00	-4.16	1.29e-08	8.93e-07	yes	down
c388467_g1	9.00	0.00	0.00	157.00	224.00	357.00	0.515	0.000	0.000	8.356	14.023	32.777	0.17	17.45	6.03	1.31e-08	9.04e-07	yes	up
c407261_g3	81.00	43.00	58.00	0.00	0.00	0.00	4.974	2.157	4.154	0.000	0.000	0.000	3.65	0.00	-5.23	1.32e-08	9.07e-07	yes	down
c394242_g1	0.00	0.00	0.00	196.00	35.00	35.00	0.000	0.000	0.000	5.760	1.210	1.771	0.00	3.16	5.03	1.32e-08	9.09e-07	yes	up
c397105_g1	0.00	0.00	3.00	73.00	73.00	328.00	0.000	0.000	0.125	2.704	2.857	20.725	0.04	8.18	5.93	1.34e-08	9.19e-07	yes	up
c401989_g1	30.00	179.00	54.00	0.00	0.00	0.00	0.281	1.359	0.568	0.000	0.000	0.000	0.78	0.00	-3.14	1.34e-08	9.20e-07	yes	down
c421584_g2	5305.00	4371.00	6128.00	500.00	209.00	83.00	149.255	98.522	192.066	12.791	6.338	3.433	141.90	7.99	-4.13	1.34e-08	9.22e-07	yes	down
c359739_g1	93.00	137.00	35.00	1.00	0.00	0.00	6.449	7.831	2.872	0.068	0.000	0.000	5.96	0.03	-5.58	1.34e-08	9.22e-07	yes	down
c397829_g1	56.00	88.00	38.00	0.00	0.00	0.00	1.252	1.607	0.953	0.000	0.000	0.000	1.30	0.00	-3.81	1.35e-08	9.27e-07	yes	down
c402001_g5	281.00	110.00	105.00	1387.00	2576.00	3564.00	37.489	12.280	25.243	181.091	383.740	774.299	24.24	421.95	4.12	1.36e-08	9.32e-07	yes	up
c390279_g1	164.00	226.00	363.00	12.00	5.00	5.00	3.137	3.607	8.172	0.216	0.125	0.145	4.76	0.17	-4.19	1.38e-08	9.41e-07	yes	down
c392373_g2	88.00	81.00	51.00	1.00	0.00	0.00	3.745	2.809	2.520	0.041	0.000	0.000	3.03	0.02	-4.75	1.38e-08	9.44e-07	yes	down
c397968_g1	18.00	543.00	64.00	0.00	0.00	0.00	0.398	9.842	1.600	0.000	0.000	0.000	4.39	0.00	-5.49	1.39e-08	9.50e-07	yes	down
c393047_g1	57.00	129.00	31.00	0.00	0.00	0.00	2.680	4.977	1.680	0.000	0.000	0.000	3.28	0.00	-5.08	1.39e-08	9.50e-07	yes	down
c405678_g1	1076.00	1011.00	677.00	61.00	69.00	50.00	33.077	25.021	26.026	1.852	2.221	2.927	27.94	2.29	-3.55	1.41e-08	9.60e-07	yes	down
c398587_g1	72.00	164.00	39.00	0.00	1.00	0.00	4.202	7.887	2.645	0.000	0.062	0.000	5.18	0.02	-5.47	1.42e-08	9.67e-07	yes	down
c421415_g1	62.00	194.00	25.00	0.00	0.00	0.00	1.955	4.988	0.897	0.000	0.000	0.000	2.82	0.00	-4.87	1.42e-08	9.68e-07	yes	down
c350978_g1	64.00	96.00	32.00	0.00	0.00	0.00	4.413	5.449	2.599	0.000	0.000	0.000	4.29	0.00	-5.46	1.43e-08	9.75e-07	yes	down
c415000_g1	2.00	3.00	3.00	80.00	145.00	97.00	0.070	0.079	0.114	2.515	5.365	5.276	0.09	4.22	4.54	1.47e-08	9.96e-07	yes	up
c391454_g1	0.00	0.00	0.00	39.00	32.00	218.00	0.000	0.000	0.000	0.919	0.898	8.926	0.00	3.33	5.10	1.47e-08	9.96e-07	yes	up
c376835_g1	100.00	74.00	29.00	0.00	0.00	0.00	3.078	1.865	1.010	0.000	0.000	0.000	2.02	0.00	-4.40	1.48e-08	1.00e-06	yes	down
c401468_g3	4.00	1.00	8.00	379.00	80.00	244.00	0.070	0.011	0.170	6.544	1.622	7.318	0.08	5.27	4.93	1.49e-08	1.01e-06	yes	up
c421202_g1	13.00	2.00	8.00	183.00	209.00	352.00	0.609	0.079	0.454	4.935	6.750	17.581	0.36	9.30	4.35	1.50e-08	1.01e-06	yes	up
c411559_g1	65.00	135.00	27.00	0.00	0.00	0.00	1.182	2.011	0.556	0.000	0.000	0.000	1.32	0.00	-3.83	1.51e-08	1.02e-06	yes	down
c410329_g2	72.00	148.00	24.00	0.00	0.00	0.00	4.939	8.314	1.930	0.000	0.000	0.000	5.38	0.00	-5.78	1.51e-08	1.02e-06	yes	down
c414970_g3	11.00	2.00	4.00	120.00	178.00	439.00	4.506	0.708	2.565	49.812	86.173	300.417	2.48	136.48	5.72	1.52e-08	1.02e-06	yes	up
c416449_g1	8.00	5.00	8.00	126.00	204.00	218.00	0.328	0.281	0.329	4.841	9.232	14.672	0.31	9.15	4.50	1.52e-08	1.03e-06	yes	up
c417908_g1	0.00	0.00	0.00	33.00	63.00	62.00	0.000	0.000	0.000	0.608	18.215	2.006	0.00	6.42	6.03	1.54e-08	1.03e-06	yes	up
c380006_g1	341.00	735.00	194.00	20.00	15.00	7.00	18.001	31.784	12.054	0.974	0.911	0.632	21.63	0.85	-4.51	1.54e-08	1.03e-06	yes	down
c353650_g2	45.00	274.00	30.00	0.00	0.00	0.00	4.155	20.987	3.348	0.000	0.000	0.000	10.43	0.00	-6.72	1.54e-08	1.04e-06	yes	down
c412459_g4	77.00	91.00	94.00	2.00	0.00	0.00	4.331	4.247	6.288	0.108	0.000	0.000	4.86	0.04	-5.12	1.54e-08	1.04e-06	yes	down
c388444_g1	71.00	37.00	79.00	0.00	0.00	0.00	4.424	1.899	5.766	0.000	0.000	0.000	3.83	0.00	-5.30	1.55e-08	1.04e-06	yes	down
c409944_g1	78.00	106.00	26.00	0.00	0.00	0.00	1.650	1.820	0.624	0.000	0.000	0.000	1.42	0.00	-3.93	1.55e-08	1.04e-06	yes	down
c375551_g1	49.00	129.00	34.00	0.00	0.00	0.00	1.557	3.359	1.237	0.000	0.000	0.000	2.16	0.00	-4.50	1.55e-08	1.04e-06	yes	down
c408811_g2	64.00	98.00	31.00	0.00	0.00	0.00	1.604	2.000	0.874	0.000	0.000	0.000	1.55	0.00	-4.04	1.56e-08	1.04e-06	yes	down
c387131_g1	47.00	133.00	35.00	0.00	0.00	0.00	2.423	5.629	2.100	0.000	0.000	0.000	3.57	0.00	-5.20	1.57e-08	1.05e-06	yes	down
c413387_g2	130.00	180.00	85.00	2260.00	964.00	1353.00	9.715	8.741	6.288	44.499	25.089	40.999	8.36	37.50	2.15	1.57e-08	1.05e-06	yes	up
c419393_g3	186.00	175.00	103.00	4.00	4.00	0.00	23.807	18.763	16.231	0.473	0.574	0.000	19.69	0.36	-5.42	1.59e-08	1.06e-06	yes	down
c418429_g1	568.00	256.00	263.00	5.00	18.00	9.00	21.349	8.101	11.815	0.149	0.774	0.560	13.50	0.46	-4.59	1.59e-08	1.06e-06	yes	down
c270377_g1	702.00	764.00	325.00	11.00	11.00	37.00	75.447	68.321	42.801	1.122	1.310	6.451	63.35	2.79	-4.46	1.60e-08	1.06e-06	yes	down
c416458_g1	3.00	2.00	0.00	65.00	137.00	97.00	0.047	0.022	0.000	0.960	2.408	2.494	0.02	1.87	3.99	1.60e-08	1.07e-06	yes	up
c388402_g1	1014.00	1575.00	959.00	12699.00	6631.00	43043.00	40.813	51.581	44.379	471.420	292.166	2783.514	46.00	1113.30	4.59	1.61e-08	1.07e-06	yes	up
c411111_g1	0.00	0.00	1.00	52.00	89.00	54.00	0.000	0.000	0.034	1.636	3.306	2.945	0.01	2.54	4.59	1.61e-08	1.07e-06	yes	up
c410032_g1	1.00	1.00	2.00	52.00	97.00	148.00	0.035	0.022	0.068	1.487	3.281	7.300	0.04	3.79	4.80	1.61e-08	1.07e-06	yes	up
c286648_g1	0.00	0.00	0.00	36.00	31.00	278.00	0.000	0.000	0.000	1.568	1.584	20.834	0.00	7.38	6.22	1.63e-08	1.08e-06	yes	up
c415054_g1	4.00	0.00	1.00	78.00	175.00	101.00	0.152	0.000	0.045	2.826	7.473	6.324	0.06	5.30	5.05	1.64e-08	1.09e-06	yes	up
c404550_g1	2.00	6.00	1.00	79.00	176.00	131.00	0.070	0.157	0.034	2.380	6.238	6.830	0.09	4.90	4.69	1.64e-08	1.09e-06	yes	up
c401612_g1	360.00	255.00	218.00	14.00	2.00	2.00	6.988	4.045	4.767	0.243	0.037	0.054	5.21	0.12	-4.58	1.64e-08	1.09e-06	yes	down
c344788_g2	72.00	37.00	76.00	0.00	0.00	0.00	77.542	34.706	154.157	0.000	0.000	0.000	82.92	0.00	-9.70	1.65e-08	1.09e-06	yes	down
c399068_g1	1.00	0.00	0.00	193.00	33.00	61.00	0.059	0.000	0.000	9.952	1.996	5.421	0.02	6.15	5.71	1.65e-08	1.09e-06	yes	up
c378940_g1	10.00	2.00	5.00	163.00	197.00	165.00	0.632	0.090	0.397	8.870	12.900	15.124	0.36	11.99	4.73	1.65e-08	1.09e-06	yes	up
c399696_g1	68.00	48.00	52.00	0.00	0.00	0.00	5.115	2.989	4.654	0.000	0.000	0.000	4.16	0.00	-5.41	1.65e-08	1.09e-06	yes	down
c391777_g1	71.00	117.00	26.00	0.00	0.00	0.00	2.950	4.000	1.237	0.000	0.000	0.000	2.87	0.00	-4.89	1.65e-08	1.09e-06	yes	down
c395783_g1	1.00	0.00	0.00	65.00	43.00	90.00	0.047	0.000	0.000	3.935	2.096	18.647	0.02	7.81	6.10	1.66e-08	1.09e-06	yes	up
c417259_g5	466.00	349.00	185.00	4.00	12.00	14.00	12.372	7.573	5.573	0.095	0.349	0.596	8.57	0.32	-4.35	1.67e-08	1.10e-06	yes	down
c422203_g3	68.00	196.00	22.00	0.00	0.00	0.00	1.510	3.562	0.556	0.000	0.000	0.000	2.03	0.00	-4.41	1.68e-08	1.11e-06	yes	down
c414533_g1	8.00	13.00	5.00	224.00	104.00	360.00	0.222	0.292	0.159	5.747	3.144	15.973	0.23	8.03	4.62	1.70e-08	1.12e-06	yes	up
c422696_g2	53.00	319.00	77.00	1.00	0.00	2.00	1.405	6.910	2.315	0.027	0.000	0.090	3.79	0.04	-4.82	1.71e-08	1.12e-06	yes	down
c364310_g1	54.00	107.00	33.00	0.00	0.00	0.00	10.218	17.111	8.286	0.000	0.000	0.000	12.33	0.00	-6.96	1.71e-08	1.12e-06	yes	down
c394880_g3	57.00	103.00	32.00	0.00	0.00	0.00	1.510	2.236	0.965	0.000	0.000	0.000	1.63	0.00	-4.12	1.73e-08	1.13e-06	yes	down
c421383_g1	82.00	261.00	52.00	1.00	2.00	0.00	3.207	8.213	2.293	0.027	0.075	0.000	4.88	0.03	-5.22	1.73e-08	1.13e-06	yes	down
c391767_g1	68.00	90.00	30.00	0.00	0.00	0.00	9.165	10.145	5.085	0.000	0.000	0.000	8.38	0.00	-6.41	1.73e-08	1.13e-06	yes	down
c420445_g2	2.00	0.00	2.00	83.00	61.00	186.00	0.094	0.000	0.114	3.637	3.144	14.058	0.06	6.63	5.36	1.73e-08	1.13e-06	yes	up
c399161_g2	1.00	2.00	1.00	175.00	59.00	67.00	0.035	0.067	0.045	6.139	2.433	4.066	0.05	4.38	4.90	1.74e-08	1.13e-06	yes	up
c388124_g1	122.00	34.00	57.00	0.00	0.00	0.00	5.630	1.292	3.042	0.000	0.000	0.000	3.21	0.00	-5.05	1.75e-08	1.14e-06	yes	down
c409915_g1	10.00	2.00	8.00	174.00	147.00	483.00	0.948	0.157	0.919	15.509	15.346	73.776	0.63	33.02	5.50	1.75e-08	1.14e-06	yes	up
c269471_g1	50.00	74.00	43.00	0.00	0.00	0.00	11.225	14.111	13.223	0.000	0.000	0.000	12.91	0.00	-7.02	1.76e-08	1.15e-06	yes	down
c387420_g1	5.00	3.00	3.00	69.00	175.00	167.00	1.451	0.742	1.249	19.876	58.588	80.155	1.12	49.90	5.36	1.77e-08	1.15e-06	yes	up
c399239_g1	60.00	83.00	34.00	0.00	0.00	0.00	1.112	1.258	0.715	0.000	0.000	0.000	1.05	0.00	-3.53	1.78e-08	1.16e-06	yes	down
c370876_g1	0.00	2.00	0.00	48.00	56.00	542.00	0.000	0.022	0.000	0.649	0.886	12.685	0.01	4.35	5.36	1.79e-08	1.16e-06	yes	up
c414665_g5	60.00	78.00	35.00	0.00	0.00	0.00	1.463	1.550	0.965	0.000	0.000	0.000	1.35	0.00	-3.86	1.80e-08	1.17e-06	yes	down
c304708_g1	41.00	309.00	30.00	0.00	0.00	0.00	0.737	4.528	0.602	0.000	0.000	0.000	2.16	0.00	-4.50	1.82e-08	1.18e-06	yes	down
c386574_g1	2.00	3.00	1.00	70.00	56.00	350.00	0.164	0.202	0.091	5.206	4.891	44.721	0.16	17.02	6.05	1.83e-08	1.18e-06	yes	up
c276932_g1	0.00	0.00	0.00	39.00	33.00	146.00	0.000	0.000	0.000	1.623	1.622	10.498	0.00	4.30	5.46	1.84e-08	1.19e-06	yes	up
c417397_g1	191.00	37.00	192.00	2.00	1.00	1.00	3.008	0.472	3.405	0.027	0.012	0.018	2.14	0.02	-4.23	1.84e-08	1.19e-06	yes	down
c412695_g1	32.00	14.00	19.00	257.00	479.00	488.00	3.593	1.315	2.633	27.448	59.798	88.990	2.44	55.91	4.46	1.87e-08	1.21e-06	yes	up
c412372_g2	221.00	192.00	202.00	8.00	8.00	2.00	9.200	6.213	9.806	0.392	0.424	0.108	8.22	0.32	-4.32	1.89e-08	1.22e-06	yes	down
c784791_g1	86.00	87.00	32.00	514.00	1172.00	1448.00	10.557	8.921	4.892	60.143	160.193	288.889	8.30	159.73	4.25	1.89e-08	1.22e-06	yes	up
c316385_g1	8.00	5.00	6.00	395.00	55.00	336.00	0.281	0.146	0.250	13.089	2.146	19.244	0.22	11.59	5.19	1.89e-08	1.22e-06	yes	up
c329492_g1	0.00	0.00	0.00	96.00	50.00	28.00	0.000	0.000	0.000	6.950	4.242	3.487	0.00	5.08	5.69	1.89e-08	1.22e-06	yes	up
c422429_g1	46.00	3542.00	34.00	0.00	0.00	1.00	0.375	23.549	0.306	0.000	0.000	0.018	9.31	0.01	-6.48	1.90e-08	1.22e-06	yes	down
c421046_g1	17.00	2.00	13.00	241.00	501.00	286.00	0.304	0.034	0.250	4.138	10.318	8.980	0.18	7.49	4.74	1.90e-08	1.22e-06	yes	up
c413267_g5	49.00	222.00	47.00	0.00	1.00	0.00	1.990	8.022	2.281	0.000	0.050	0.000	4.40	0.02	-5.29	1.91e-08	1.23e-06	yes	down
c420980_g2	15.00	3.00	9.00	121.00	390.00	432.00	0.316	0.056	0.216	2.326	10.929	14.835	0.19	8.73	4.94	1.92e-08	1.24e-06	yes	up
c364457_g1	736.00	567.00	359.00	42.00	18.00	20.00	11.154	7.000	6.106	0.581	0.299	0.488	8.10	0.47	-3.86	1.94e-08	1.24e-06	yes	down
c418703_g1	42.00	62.00	61.00	0.00	0.00	0.00	0.960	1.168	1.589	0.000	0.000	0.000	1.22	0.00	-3.72	1.94e-08	1.24e-06	yes	down
c372287_g1	73.00	110.00	25.00	0.00	0.00	0.00	1.802	2.225	0.704	0.000	0.000	0.000	1.65	0.00	-4.13	1.96e-08	1.25e-06	yes	down
c307007_g1	0.00	0.00	1.00	122.00	28.00	90.00	0.000	0.000	0.068	6.734	1.822	8.565	0.02	5.78	5.62	1.96e-08	1.25e-06	yes	up
c399280_g1	420.00	238.00	223.00	8.00	9.00	0.00	29.366	13.729	18.421	0.527	0.686	0.000	20.19	0.42	-5.29	1.97e-08	1.26e-06	yes	down
c399640_g6	1.00	0.00	1.00	42.00	293.00	55.00	0.117	0.000	0.148	4.678	39.225	12.612	0.08	17.65	6.62	1.97e-08	1.26e-06	yes	up
c418657_g1	34.00	147.00	44.00	0.00	0.00	0.00	0.808	2.843	1.180	0.000	0.000	0.000	1.70	0.00	-4.17	1.98e-08	1.26e-06	yes	down
c409877_g1	525.00	627.00	429.00	4673.00	3192.00	6046.00	15.099	14.527	14.925	128.385	102.105	288.528	14.83	168.60	3.50	1.99e-08	1.27e-06	yes	up
c412383_g1	79.00	228.00	30.00	0.00	0.00	1.00	3.102	7.337	1.351	0.000	0.000	0.054	4.24	0.02	-5.22	1.99e-08	1.27e-06	yes	down
c401599_g1	7.00	3.00	1.00	149.00	72.00	358.00	0.176	0.056	0.023	3.421	1.946	14.220	0.09	6.22	5.09	2.00e-08	1.27e-06	yes	up
c397325_g1	1.00	0.00	0.00	111.00	25.00	120.00	0.047	0.000	0.000	4.516	1.198	8.438	0.02	4.68	5.37	2.02e-08	1.28e-06	yes	up
c389478_g1	122.00	45.00	73.00	0.00	1.00	0.00	5.958	1.809	4.131	0.000	0.050	0.000	3.83	0.02	-5.09	2.03e-08	1.29e-06	yes	down
c307591_g1	0.00	0.00	0.00	30.00	33.00	308.00	0.000	0.000	0.000	1.176	1.522	20.924	0.00	7.23	6.20	2.03e-08	1.29e-06	yes	up
c421390_g1	269.00	335.00	135.00	1.00	6.00	9.00	8.743	9.483	5.153	0.027	0.200	0.452	8.00	0.21	-4.72	2.03e-08	1.29e-06	yes	down
c339624_g1	2.00	3.00	2.00	62.00	61.00	662.00	0.035	0.045	0.045	1.163	1.360	21.611	0.04	7.39	5.72	2.04e-08	1.29e-06	yes	up
c380961_g1	55.00	43.00	73.00	0.00	0.00	0.00	2.470	1.539	3.882	0.000	0.000	0.000	2.51	0.00	-4.71	2.05e-08	1.30e-06	yes	down
c419432_g1	71.00	170.00	21.00	0.00	0.00	0.00	2.001	3.910	0.670	0.000	0.000	0.000	2.36	0.00	-4.62	2.05e-08	1.30e-06	yes	down
c404907_g1	3.00	0.00	1.00	97.00	45.00	381.00	0.117	0.000	0.045	3.461	1.896	23.526	0.05	9.03	5.92	2.06e-08	1.30e-06	yes	up
c410840_g3	199.00	31.00	50.00	0.00	0.00	0.00	16.679	2.146	4.971	0.000	0.000	0.000	7.71	0.00	-6.29	2.07e-08	1.30e-06	yes	down
c400130_g3	100.00	50.00	72.00	0.00	1.00	0.00	6.824	2.820	5.800	0.000	0.075	0.000	4.98	0.02	-5.37	2.07e-08	1.31e-06	yes	down
c422493_g1	242.00	380.00	186.00	3.00	14.00	5.00	3.055	3.910	2.633	0.041	0.187	0.108	3.26	0.11	-4.03	2.07e-08	1.31e-06	yes	down
c368931_g1	2.00	10.00	0.00	316.00	414.00	69.00	0.105	0.416	0.000	15.076	23.268	5.692	0.20	14.76	5.65	2.10e-08	1.32e-06	yes	up
c417263_g1	97.00	97.00	58.00	1.00	1.00	1.00	4.541	3.708	2.996	0.041	0.062	0.072	3.78	0.06	-4.63	2.11e-08	1.32e-06	yes	down
c398668_g4	107.00	133.00	38.00	1.00	1.00	0.00	6.192	6.337	2.565	0.054	0.062	0.000	5.21	0.04	-5.24	2.11e-08	1.32e-06	yes	down
c418024_g1	7.00	4.00	3.00	77.00	169.00	239.00	0.456	0.213	0.227	4.732	12.202	25.279	0.30	13.21	5.07	2.14e-08	1.34e-06	yes	up
c376901_g1	10.00	6.00	16.00	133.00	253.00	1710.00	0.257	0.124	0.465	3.178	7.111	70.632	0.27	24.71	6.09	2.15e-08	1.35e-06	yes	up
c273979_g1	59.00	81.00	33.00	0.00	0.00	0.00	5.688	6.483	3.859	0.000	0.000	0.000	5.47	0.00	-5.80	2.15e-08	1.35e-06	yes	down
c395890_g1	20.00	3.00	8.00	305.00	202.00	436.00	1.580	0.191	0.749	22.608	17.566	55.508	0.81	30.98	5.10	2.15e-08	1.35e-06	yes	up
c394141_g1	388.00	398.00	479.00	17.00	25.00	5.00	9.457	7.921	13.211	0.379	0.661	0.181	9.94	0.41	-4.31	2.16e-08	1.35e-06	yes	down
c409019_g2	67.00	78.00	31.00	0.00	0.00	0.00	1.334	1.258	0.692	0.000	0.000	0.000	1.12	0.00	-3.61	2.16e-08	1.35e-06	yes	down
c398178_g1	26.00	41.00	21.00	249.00	434.00	3155.00	0.492	0.640	0.454	4.367	8.983	95.947	0.54	33.38	5.71	2.18e-08	1.36e-06	yes	up
c399639_g1	0.00	0.00	0.00	52.00	26.00	117.00	0.000	0.000	0.000	1.257	0.611	4.644	0.00	2.08	4.45	2.18e-08	1.36e-06	yes	up
c409944_g2	51.00	102.00	33.00	0.00	0.00	0.00	1.124	1.831	0.817	0.000	0.000	0.000	1.31	0.00	-3.82	2.20e-08	1.37e-06	yes	down
c409332_g1	22.00	14.00	33.00	254.00	423.00	3263.00	0.515	0.270	0.863	5.409	10.630	120.485	0.52	41.69	6.07	2.21e-08	1.38e-06	yes	up
c376682_g1	211.00	246.00	160.00	1861.00	1361.00	3757.00	21.805	21.909	21.327	185.837	155.640	651.952	21.71	317.06	3.86	2.21e-08	1.38e-06	yes	up
c338669_g2	8.00	8.00	2.00	96.00	139.00	1211.00	0.480	0.393	0.136	5.341	9.095	116.148	0.35	39.88	6.48	2.22e-08	1.38e-06	yes	up
c388884_g1	67.00	67.00	34.00	0.00	0.00	0.00	1.580	1.292	0.908	0.000	0.000	0.000	1.28	0.00	-3.78	2.24e-08	1.39e-06	yes	down
c416868_g1	75.00	99.00	59.00	0.00	1.00	1.00	3.254	3.629	2.951	0.000	0.037	0.090	3.31	0.04	-4.62	2.24e-08	1.39e-06	yes	down
c398136_g1	82.00	33.00	69.00	0.00	0.00	0.00	3.687	1.213	3.575	0.000	0.000	0.000	2.70	0.00	-4.81	2.24e-08	1.39e-06	yes	down
c387697_g1	73.00	136.00	37.00	0.00	1.00	0.00	5.185	7.887	3.133	0.000	0.087	0.000	5.64	0.03	-5.50	2.25e-08	1.40e-06	yes	down
c395535_g1	75.00	104.00	42.00	0.00	0.00	1.00	4.506	4.865	3.984	0.000	0.000	0.072	4.50	0.02	-5.24	2.25e-08	1.40e-06	yes	down
c422254_g1	15.00	4.00	4.00	181.00	299.00	186.00	0.105	0.022	0.034	1.217	2.383	2.168	0.05	1.86	3.68	2.25e-08	1.40e-06	yes	up
c397399_g1	1.00	1.00	0.00	49.00	85.00	76.00	0.070	0.067	0.000	3.461	7.049	9.233	0.05	6.30	5.43	2.27e-08	1.41e-06	yes	up
c345930_g1	4.00	1.00	0.00	57.00	115.00	299.00	0.527	0.112	0.000	7.180	16.905	64.109	0.22	27.32	6.44	2.27e-08	1.41e-06	yes	up
c359779_g1	75.00	159.00	56.00	0.00	2.00	0.00	1.147	1.977	0.965	0.000	0.037	0.000	1.42	0.01	-3.77	2.31e-08	1.43e-06	yes	down
c385220_g1	53.00	91.00	33.00	0.00	0.00	0.00	1.920	2.696	1.362	0.000	0.000	0.000	2.06	0.00	-4.43	2.31e-08	1.43e-06	yes	down
c366459_g1	42.00	311.00	27.00	0.00	0.00	0.00	0.925	5.550	0.670	0.000	0.000	0.000	2.64	0.00	-4.78	2.32e-08	1.43e-06	yes	down
c396964_g1	293.00	761.00	241.00	4803.00	2844.00	6557.00	10.616	22.886	10.124	162.066	112.085	384.692	15.22	213.85	3.80	2.34e-08	1.44e-06	yes	up
c418187_g4	89.00	75.00	47.00	0.00	1.00	0.00	4.307	2.977	2.633	0.000	0.050	0.000	3.31	0.02	-4.89	2.34e-08	1.44e-06	yes	down
c421079_g1	0.00	0.00	0.00	32.00	56.00	60.00	0.000	0.000	0.000	1.677	3.431	5.421	0.00	3.34	5.11	2.34e-08	1.44e-06	yes	up
c380051_g1	1643.00	1651.00	1159.00	95.00	109.00	128.00	75.470	62.243	61.517	4.043	5.465	9.414	66.36	6.10	-3.42	2.34e-08	1.44e-06	yes	down
c406526_g1	72.00	63.00	66.00	0.00	1.00	0.00	4.178	2.966	4.302	0.000	0.075	0.000	3.75	0.02	-4.97	2.34e-08	1.44e-06	yes	down
c393421_g1	55.00	120.00	28.00	0.00	0.00	0.00	1.896	3.371	1.101	0.000	0.000	0.000	2.24	0.00	-4.55	2.34e-08	1.44e-06	yes	down
c387274_g1	0.00	1.00	0.00	228.00	24.00	74.00	0.000	0.022	0.000	6.761	0.836	3.795	0.01	4.05	5.26	2.35e-08	1.44e-06	yes	up
c420007_g1	43.00	21.00	19.00	301.00	570.00	537.00	1.217	0.483	0.613	7.869	17.566	28.784	0.76	17.14	4.32	2.35e-08	1.44e-06	yes	up
c416062_g2	9.00	6.00	1.00	89.00	182.00	410.00	0.246	0.124	0.023	2.109	5.203	16.985	0.14	7.54	5.02	2.37e-08	1.45e-06	yes	up
c403051_g2	0.00	0.00	0.00	38.00	23.00	372.00	0.000	0.000	0.000	0.987	0.699	16.660	0.00	5.62	5.84	2.39e-08	1.46e-06	yes	up
c402521_g1	47.00	99.00	35.00	0.00	0.00	0.00	4.904	13.190	4.461	0.000	0.000	0.000	7.98	0.00	-6.34	2.39e-08	1.46e-06	yes	down
c408547_g2	0.00	0.00	0.00	169.00	78.00	15.00	0.000	0.000	0.000	3.259	1.772	0.506	0.00	1.97	4.37	2.40e-08	1.47e-06	yes	up
c393166_g3	128.00	374.00	16.00	1.00	0.00	0.00	5.326	12.752	0.760	0.041	0.000	0.000	6.89	0.02	-5.91	2.42e-08	1.48e-06	yes	down
c376333_g2	69.00	211.00	19.00	0.00	0.00	0.00	3.090	7.752	0.976	0.000	0.000	0.000	4.29	0.00	-5.46	2.44e-08	1.49e-06	yes	down
c377658_g1	1151.00	1735.00	1224.00	130.00	54.00	28.00	51.734	64.074	63.504	5.395	2.583	1.933	59.87	3.49	-4.06	2.45e-08	1.50e-06	yes	down
c400051_g1	191.00	229.00	171.00	1978.00	1164.00	4579.00	7.643	7.516	7.866	73.299	50.778	293.262	7.66	132.69	4.10	2.47e-08	1.50e-06	yes	up
c411183_g1	37.00	198.00	34.00	0.00	0.00	0.00	0.538	2.359	0.556	0.000	0.000	0.000	1.25	0.00	-3.75	2.47e-08	1.50e-06	yes	down
c401971_g1	54.00	153.00	26.00	0.00	0.00	0.00	1.264	2.932	0.681	0.000	0.000	0.000	1.74	0.00	-4.20	2.48e-08	1.51e-06	yes	down
c390470_g1	60.00	74.00	33.00	0.00	0.00	0.00	1.311	1.326	0.817	0.000	0.000	0.000	1.18	0.00	-3.67	2.51e-08	1.52e-06	yes	down
c417820_g1	43.00	165.00	31.00	0.00	0.00	0.00	1.030	3.213	0.840	0.000	0.000	0.000	1.82	0.00	-4.26	2.52e-08	1.53e-06	yes	down
c345134_g1	74.00	116.00	38.00	1.00	0.00	0.00	3.453	4.449	2.054	0.041	0.000	0.000	3.44	0.02	-4.93	2.55e-08	1.55e-06	yes	down
c299923_g1	9.00	10.00	4.00	108.00	148.00	651.00	0.281	0.258	0.136	3.096	4.990	32.271	0.23	12.47	5.25	2.55e-08	1.55e-06	yes	up
c393499_g1	45.00	141.00	31.00	0.00	0.00	0.00	2.423	6.258	1.952	0.000	0.000	0.000	3.77	0.00	-5.27	2.56e-08	1.55e-06	yes	down
c237779_g1	32.00	83.00	60.00	0.00	0.00	0.00	0.971	2.045	2.066	0.000	0.000	0.000	1.70	0.00	-4.17	2.56e-08	1.55e-06	yes	down
c386428_g1	56.00	41.00	67.00	0.00	0.00	0.00	4.108	2.337	5.823	0.000	0.000	0.000	3.91	0.00	-5.33	2.56e-08	1.55e-06	yes	down
c409948_g1	1.00	5.00	0.00	103.00	56.00	725.00	0.035	0.157	0.000	3.543	2.271	43.185	0.07	15.10	6.46	2.59e-08	1.56e-06	yes	up
c417123_g2	4071.00	5473.00	3332.00	544.00	268.00	233.00	145.592	160.506	136.905	18.281	10.455	13.534	148.87	14.45	-3.36	2.59e-08	1.56e-06	yes	down
c388654_g1	1.00	2.00	0.00	63.00	33.00	392.00	0.047	0.090	0.000	2.745	1.684	29.941	0.05	10.62	6.16	2.59e-08	1.56e-06	yes	up
c392673_g1	58.00	42.00	61.00	0.00	0.00	0.00	1.978	1.168	2.372	0.000	0.000	0.000	1.78	0.00	-4.23	2.59e-08	1.56e-06	yes	down
c356156_g1	63.00	107.00	26.00	0.00	0.00	0.00	1.007	1.393	0.465	0.000	0.000	0.000	1.00	0.00	-3.46	2.59e-08	1.56e-06	yes	down
c581588_g1	0.00	0.00	1.00	77.00	22.00	311.00	0.000	0.000	0.102	6.003	2.009	41.613	0.03	15.51	6.92	2.61e-08	1.57e-06	yes	up
c389458_g3	0.00	0.00	0.00	40.00	30.00	130.00	0.000	0.000	0.000	1.379	1.223	7.770	0.00	3.26	5.07	2.62e-08	1.58e-06	yes	up
c409197_g1	0.00	0.00	0.00	32.00	40.00	105.00	0.000	0.000	0.000	0.676	0.998	3.849	0.00	1.73	4.19	2.66e-08	1.60e-06	yes	up
c348812_g1	87.00	13.00	461.00	0.00	0.00	0.00	5.723	0.708	35.707	0.000	0.000	0.000	12.37	0.00	-6.96	2.68e-08	1.61e-06	yes	down
c381875_g1	63.00	121.00	24.00	0.00	0.00	0.00	3.254	5.168	1.453	0.000	0.000	0.000	3.48	0.00	-5.16	2.74e-08	1.65e-06	yes	down
c415816_g1	2.00	0.00	1.00	64.00	164.00	55.00	0.035	0.000	0.023	0.933	2.820	1.391	0.02	1.65	3.89	2.75e-08	1.65e-06	yes	up
c399055_g1	58.00	100.00	28.00	0.00	0.00	0.00	1.674	2.359	0.919	0.000	0.000	0.000	1.72	0.00	-4.19	2.76e-08	1.65e-06	yes	down
c353045_g2	16.00	7.00	8.00	463.00	106.00	286.00	1.498	0.539	0.908	40.902	10.967	43.276	0.96	32.45	4.94	2.76e-08	1.65e-06	yes	up
c328214_g2	756.00	806.00	351.00	45.00	33.00	30.00	51.804	45.559	28.387	2.880	2.483	3.307	42.69	2.89	-3.84	2.77e-08	1.66e-06	yes	down
c419441_g1	101.00	116.00	50.00	0.00	2.00	0.00	2.856	2.685	1.612	0.000	0.062	0.000	2.43	0.02	-4.41	2.79e-08	1.67e-06	yes	down
c358022_g1	3.00	2.00	3.00	159.00	123.00	62.00	0.363	0.202	0.454	18.430	16.656	12.251	0.33	16.02	5.24	2.80e-08	1.67e-06	yes	up
c404239_g3	1.00	0.00	0.00	49.00	39.00	162.00	0.070	0.000	0.000	2.961	2.770	16.859	0.02	7.09	5.87	2.81e-08	1.68e-06	yes	up
c390890_g1	78.00	318.00	14.00	0.00	0.00	0.00	4.951	16.628	1.044	0.000	0.000	0.000	8.35	0.00	-6.40	2.82e-08	1.68e-06	yes	down
c402766_g1	744.00	889.00	611.00	70.00	21.00	23.00	20.612	19.572	18.444	1.879	0.586	1.174	19.59	1.27	-3.84	2.83e-08	1.68e-06	yes	down
c410154_g1	1032.00	908.00	1162.00	43.00	76.00	12.00	28.500	20.605	36.195	1.095	2.258	0.506	27.65	1.27	-4.34	2.83e-08	1.69e-06	yes	down
c379894_g1	70.00	125.00	22.00	0.00	0.00	0.00	5.642	8.337	2.122	0.000	0.000	0.000	5.68	0.00	-5.85	2.84e-08	1.69e-06	yes	down
c408197_g1	2.00	1.00	5.00	55.00	122.00	1279.00	0.035	0.011	0.091	0.798	2.084	32.127	0.04	10.63	6.24	2.89e-08	1.71e-06	yes	up
c384790_g1	58.00	104.00	27.00	0.00	0.00	0.00	1.077	1.573	0.568	0.000	0.000	0.000	1.12	0.00	-3.61	2.91e-08	1.73e-06	yes	down
c421460_g2	5.00	0.00	2.00	129.00	150.00	86.00	0.257	0.000	0.114	6.112	8.371	7.029	0.12	7.08	5.05	2.93e-08	1.74e-06	yes	up
c374171_g1	64.00	91.00	27.00	0.00	0.00	0.00	2.212	2.573	1.067	0.000	0.000	0.000	2.02	0.00	-4.41	2.94e-08	1.74e-06	yes	down
c422203_g1	52.00	178.00	24.00	0.00	0.00	0.00	0.772	2.168	0.409	0.000	0.000	0.000	1.21	0.00	-3.71	3.06e-08	1.81e-06	yes	down
c418496_g1	10.00	4.00	8.00	105.00	213.00	302.00	0.281	0.090	0.261	2.785	6.662	13.913	0.20	7.33	4.62	3.08e-08	1.82e-06	yes	up
c396702_g1	992.00	861.00	646.00	18.00	69.00	18.00	23.807	16.875	17.559	0.392	1.797	0.687	19.34	0.91	-4.26	3.08e-08	1.82e-06	yes	down
c631195_g1	70.00	499.00	23.00	0.00	1.00	0.00	1.744	10.157	0.647	0.000	0.025	0.000	4.68	0.01	-5.47	3.09e-08	1.82e-06	yes	down
c418554_g1	105.00	148.00	59.00	2.00	2.00	0.00	3.125	3.562	1.907	0.054	0.062	0.000	2.95	0.04	-4.44	3.09e-08	1.82e-06	yes	down
c413530_g1	1.00	0.00	0.00	44.00	68.00	63.00	0.035	0.000	0.000	1.460	2.720	3.885	0.01	2.58	4.59	3.09e-08	1.82e-06	yes	up
c422413_g2	53.00	268.00	47.00	1.00	1.00	0.00	0.749	3.101	0.749	0.014	0.012	0.000	1.66	0.01	-4.01	3.10e-08	1.83e-06	yes	down
c398840_g1	58.00	91.00	28.00	0.00	0.00	0.00	1.369	1.753	0.749	0.000	0.000	0.000	1.34	0.00	-3.85	3.11e-08	1.83e-06	yes	down
c383227_g1	0.00	0.00	0.00	43.00	30.00	90.00	0.000	0.000	0.000	3.502	2.857	12.558	0.00	6.03	5.94	3.12e-08	1.83e-06	yes	up
c416548_g3	258.00	69.00	288.00	5.00	5.00	3.00	12.781	2.843	16.571	0.216	0.262	0.235	10.02	0.24	-4.91	3.12e-08	1.83e-06	yes	down
c312842_g1	164.00	217.00	157.00	1405.00	1729.00	1793.00	22.999	25.976	27.036	208.823	300.812	453.120	25.31	310.63	3.61	3.15e-08	1.85e-06	yes	up
c383244_g1	46.00	278.00	23.00	0.00	0.00	0.00	0.515	2.528	0.284	0.000	0.000	0.000	1.23	0.00	-3.73	3.15e-08	1.85e-06	yes	down
c420241_g1	90.00	227.00	88.00	0.00	3.00	2.00	1.089	2.236	1.192	0.000	0.037	0.036	1.56	0.02	-3.77	3.15e-08	1.85e-06	yes	down
c411936_g1	73.00	132.00	34.00	0.00	1.00	0.00	0.925	1.359	0.488	0.000	0.012	0.000	0.97	0.00	-3.36	3.16e-08	1.85e-06	yes	down
c415886_g1	9.00	0.00	6.00	176.00	154.00	316.00	0.257	0.000	0.193	4.570	4.716	14.220	0.14	7.52	4.99	3.17e-08	1.86e-06	yes	up
c407668_g1	103.00	150.00	42.00	0.00	0.00	2.00	10.909	12.471	4.358	0.000	0.000	0.271	9.64	0.08	-5.74	3.17e-08	1.86e-06	yes	down
c395921_g2	3.00	0.00	0.00	73.00	64.00	177.00	0.164	0.000	0.000	3.583	3.730	14.925	0.05	7.05	5.54	3.19e-08	1.87e-06	yes	up
c302178_g1	28.00	810.00	49.00	1.00	0.00	0.00	0.609	14.359	1.203	0.014	0.000	0.000	6.09	0.01	-5.88	3.20e-08	1.87e-06	yes	down
c411077_g1	82.00	183.00	16.00	0.00	0.00	0.00	5.080	9.483	1.158	0.000	0.000	0.000	5.66	0.00	-5.85	3.20e-08	1.87e-06	yes	down
c311026_g1	54.00	77.00	32.00	0.00	0.00	0.00	3.043	3.562	2.100	0.000	0.000	0.000	2.97	0.00	-4.94	3.20e-08	1.87e-06	yes	down
c418367_g1	9.00	1.00	4.00	149.00	182.00	142.00	0.211	0.022	0.114	3.340	4.803	5.529	0.11	4.45	4.44	3.23e-08	1.89e-06	yes	up
c389045_g2	57.00	85.00	29.00	0.00	0.00	0.00	3.031	3.708	1.793	0.000	0.000	0.000	2.94	0.00	-4.93	3.24e-08	1.89e-06	yes	down
c223086_g1	0.00	2.00	1.00	121.00	67.00	54.00	0.000	0.045	0.034	3.326	2.171	2.566	0.03	2.74	4.48	3.26e-08	1.90e-06	yes	up
c394418_g4	20.00	849.00	34.00	0.00	0.00	0.00	0.503	17.313	0.965	0.000	0.000	0.000	7.13	0.00	-6.18	3.27e-08	1.90e-06	yes	down
c414545_g5	111.00	143.00	32.00	1.00	1.00	0.00	3.921	4.180	1.294	0.027	0.037	0.000	3.27	0.02	-4.79	3.28e-08	1.91e-06	yes	down
c420173_g1	23.00	5.00	34.00	230.00	1350.00	772.00	0.620	0.090	1.260	5.503	36.143	27.772	0.60	21.60	4.96	3.28e-08	1.91e-06	yes	up
c386886_g1	85.00	106.00	20.00	0.00	0.00	0.00	7.538	7.955	2.168	0.000	0.000	0.000	6.16	0.00	-5.97	3.30e-08	1.92e-06	yes	down
c420148_g1	45.00	112.00	31.00	0.00	0.00	0.00	1.018	2.056	0.795	0.000	0.000	0.000	1.36	0.00	-3.86	3.32e-08	1.92e-06	yes	down
c393067_g1	0.00	0.00	0.00	30.00	65.00	49.00	0.000	0.000	0.000	0.690	1.747	1.933	0.00	1.39	3.90	3.40e-08	1.97e-06	yes	up
c414879_g3	161.00	239.00	119.00	4.00	7.00	1.00	1.323	1.607	1.090	0.027	0.062	0.018	1.37	0.04	-3.44	3.40e-08	1.97e-06	yes	down
c417861_g1	2.00	2.00	2.00	63.00	125.00	93.00	0.059	0.045	0.068	1.582	3.780	4.192	0.06	3.04	4.33	3.40e-08	1.97e-06	yes	up
c408299_g1	41.00	127.00	32.00	0.00	0.00	0.00	1.358	3.438	1.214	0.000	0.000	0.000	2.12	0.00	-4.47	3.43e-08	1.99e-06	yes	down
c2222_g1	54.00	88.00	54.00	1.00	0.00	0.00	9.036	12.359	11.736	0.162	0.000	0.000	11.09	0.06	-6.10	3.44e-08	1.99e-06	yes	down
c363129_g1	45.00	110.00	31.00	0.00	0.00	0.00	2.353	4.741	1.884	0.000	0.000	0.000	3.14	0.00	-5.02	3.45e-08	1.99e-06	yes	down
c417855_g1	59.00	190.00	20.00	0.00	0.00	0.00	1.206	3.168	0.465	0.000	0.000	0.000	1.75	0.00	-4.21	3.46e-08	2.00e-06	yes	down
c335608_g1	55.00	110.00	26.00	0.00	0.00	0.00	4.939	8.235	2.826	0.000	0.000	0.000	5.61	0.00	-5.83	3.52e-08	2.03e-06	yes	down
c395768_g1	71.00	72.00	27.00	0.00	0.00	0.00	2.856	2.371	1.249	0.000	0.000	0.000	2.21	0.00	-4.53	3.54e-08	2.04e-06	yes	down
c309264_g1	59.00	126.00	23.00	0.00	0.00	0.00	35.184	65.074	23.358	0.000	0.000	0.000	43.35	0.00	-8.76	3.56e-08	2.05e-06	yes	down
c404099_g1	57.00	122.00	24.00	0.00	0.00	0.00	0.971	1.685	0.454	0.000	0.000	0.000	1.10	0.00	-3.58	3.56e-08	2.05e-06	yes	down
c399784_g4	80.00	61.00	53.00	0.00	1.00	0.00	3.020	1.888	2.293	0.000	0.037	0.000	2.37	0.01	-4.47	3.59e-08	2.06e-06	yes	down
c412182_g2	72.00	108.00	37.00	0.00	1.00	0.00	4.483	5.427	2.679	0.000	0.075	0.000	4.33	0.02	-5.17	3.60e-08	2.07e-06	yes	down
c236699_g1	58.00	281.00	31.00	1.00	0.00	0.00	2.177	8.662	1.339	0.041	0.000	0.000	4.44	0.02	-5.29	3.61e-08	2.07e-06	yes	down
c370861_g1	5.00	0.00	1.00	51.00	133.00	1767.00	0.187	0.000	0.045	1.731	5.315	103.590	0.07	33.53	7.59	3.63e-08	2.08e-06	yes	up
c403193_g1	61.00	234.00	18.00	0.00	0.00	0.00	1.615	5.067	0.545	0.000	0.000	0.000	2.64	0.00	-4.78	3.64e-08	2.09e-06	yes	down
c387291_g2	7.00	6.00	3.00	153.00	64.00	526.00	0.257	0.180	0.125	5.287	2.595	31.386	0.19	12.33	5.42	3.65e-08	2.09e-06	yes	up
c398314_g1	232.00	243.00	97.00	5.00	8.00	4.00	9.808	8.415	4.733	0.189	0.374	0.271	7.82	0.27	-4.42	3.66e-08	2.10e-06	yes	down
c410691_g3	69.00	97.00	23.00	0.00	0.00	0.00	2.821	3.247	1.078	0.000	0.000	0.000	2.49	0.00	-4.69	3.67e-08	2.10e-06	yes	down
c406607_g1	86.00	26.00	78.00	0.00	0.00	0.00	2.013	0.494	2.066	0.000	0.000	0.000	1.44	0.00	-3.95	3.69e-08	2.11e-06	yes	down
c413311_g3	56.00	22.00	20.00	340.00	672.00	663.00	3.312	1.067	1.385	18.741	43.517	62.953	1.89	39.66	4.32	3.70e-08	2.11e-06	yes	up
c417706_g2	10.00	21.00	12.00	258.00	161.00	361.00	0.257	0.438	0.341	5.314	3.955	13.190	0.35	7.27	4.03	3.74e-08	2.13e-06	yes	up
c410352_g6	604.00	754.00	341.00	25.00	23.00	2.00	21.197	21.706	13.665	0.811	0.861	0.108	19.24	0.61	-4.76	3.77e-08	2.15e-06	yes	down
c422413_g1	30.00	170.00	39.00	0.00	0.00	0.00	0.574	2.685	0.851	0.000	0.000	0.000	1.47	0.00	-3.97	3.77e-08	2.15e-06	yes	down
c415708_g1	35.00	21.00	11.00	338.00	222.00	1660.00	1.369	0.674	0.499	12.291	9.494	104.277	0.85	39.16	5.37	3.78e-08	2.15e-06	yes	up
c361501_g1	49.00	86.00	31.00	0.00	0.00	0.00	3.523	5.112	2.645	0.000	0.000	0.000	3.89	0.00	-5.32	3.79e-08	2.16e-06	yes	down
c309352_g1	3.00	0.00	1.00	84.00	46.00	299.00	0.152	0.000	0.057	3.962	2.558	24.339	0.07	9.67	5.88	3.80e-08	2.16e-06	yes	up
c417512_g2	91.00	180.00	80.00	1362.00	698.00	5219.00	5.068	8.235	5.187	70.527	42.481	465.895	6.33	181.09	4.82	3.81e-08	2.17e-06	yes	up
c409880_g2	55.00	94.00	27.00	0.00	0.00	0.00	0.901	1.258	0.499	0.000	0.000	0.000	0.92	0.00	-3.36	3.83e-08	2.18e-06	yes	down
c388934_g1	48.00	86.00	31.00	0.00	0.00	0.00	2.189	3.225	1.634	0.000	0.000	0.000	2.43	0.00	-4.66	3.87e-08	2.19e-06	yes	down
c418379_g2	373.00	291.00	219.00	10.00	16.00	14.00	17.650	11.303	12.008	0.446	0.823	1.066	13.58	0.75	-4.01	3.87e-08	2.19e-06	yes	down
c405422_g1	80.00	68.00	46.00	1.00	0.00	0.00	2.950	1.989	2.054	0.027	0.000	0.000	2.32	0.01	-4.45	3.89e-08	2.20e-06	yes	down
c380603_g1	6.00	1.00	2.00	199.00	75.00	131.00	0.187	0.022	0.068	5.814	2.583	6.613	0.09	5.06	4.77	3.89e-08	2.20e-06	yes	up
c395909_g1	51.00	107.00	27.00	0.00	0.00	0.00	1.241	2.123	0.738	0.000	0.000	0.000	1.44	0.00	-3.94	3.94e-08	2.23e-06	yes	down
c332067_g1	0.00	0.00	0.00	136.00	71.00	15.00	0.000	0.000	0.000	14.725	8.995	2.783	0.00	9.37	6.57	3.94e-08	2.23e-06	yes	up
c368875_g1	58.00	101.00	25.00	0.00	0.00	0.00	1.264	1.798	0.613	0.000	0.000	0.000	1.28	0.00	-3.79	3.96e-08	2.24e-06	yes	down
c412507_g1	0.00	0.00	1.00	33.00	74.00	85.00	0.000	0.000	0.023	0.663	1.747	2.963	0.01	1.69	4.07	3.96e-08	2.24e-06	yes	up
c408627_g1	81.00	1078.00	7.00	0.00	0.00	0.00	0.679	7.337	0.068	0.000	0.000	0.000	3.08	0.00	-4.99	4.00e-08	2.25e-06	yes	down
c409125_g1	3.00	3.00	3.00	71.00	108.00	127.00	0.082	0.112	0.102	2.190	3.680	6.487	0.10	3.94	4.34	4.00e-08	2.25e-06	yes	up
c401398_g2	28.00	469.00	28.00	0.00	0.00	0.00	0.187	2.584	0.216	0.000	0.000	0.000	1.12	0.00	-3.61	4.01e-08	2.26e-06	yes	down
c418897_g1	10.00	2.00	2.00	111.00	180.00	199.00	0.339	0.056	0.079	3.448	6.575	10.679	0.16	6.59	4.71	4.03e-08	2.27e-06	yes	up
c415521_g1	65.00	95.00	41.00	0.00	0.00	1.00	3.570	6.078	2.985	0.000	0.000	0.072	4.37	0.02	-5.20	4.05e-08	2.28e-06	yes	down
c404120_g1	141.00	85.00	29.00	0.00	1.00	0.00	4.120	2.034	0.965	0.000	0.037	0.000	2.41	0.01	-4.49	4.05e-08	2.28e-06	yes	down
c420467_g1	103.00	69.00	71.00	0.00	2.00	0.00	3.055	1.674	2.395	0.000	0.062	0.000	2.33	0.02	-4.35	4.06e-08	2.28e-06	yes	down
c385728_g2	44.00	86.00	33.00	0.00	0.00	0.00	1.849	3.157	1.680	0.000	0.000	0.000	2.31	0.00	-4.59	4.07e-08	2.29e-06	yes	down
c360961_g1	36.00	236.00	51.00	0.00	0.00	1.00	1.744	9.359	2.849	0.000	0.000	0.072	5.00	0.02	-5.39	4.11e-08	2.30e-06	yes	down
c368731_g2	5.00	1.00	3.00	67.00	113.00	295.00	2.013	0.348	1.884	27.313	53.710	198.363	1.33	86.95	5.93	4.11e-08	2.30e-06	yes	up
c391432_g1	5.00	5.00	1.00	86.00	153.00	128.00	0.386	0.315	0.091	6.152	12.850	15.738	0.27	11.09	4.90	4.12e-08	2.31e-06	yes	up
c26551_g1	77.00	533.00	45.00	2.00	0.00	2.00	1.697	9.595	1.124	0.041	0.000	0.072	4.59	0.04	-5.09	4.13e-08	2.31e-06	yes	down
c407185_g1	232.00	37.00	117.00	0.00	2.00	1.00	4.120	0.528	2.338	0.000	0.037	0.036	2.22	0.02	-4.25	4.17e-08	2.33e-06	yes	down
c417369_g1	51.00	101.00	27.00	0.00	0.00	0.00	2.832	4.595	1.748	0.000	0.000	0.000	3.20	0.00	-5.05	4.19e-08	2.34e-06	yes	down
c405248_g1	129.00	59.00	146.00	3.00	0.00	0.00	2.001	0.742	2.542	0.041	0.000	0.000	1.67	0.02	-3.93	4.20e-08	2.34e-06	yes	down
c401532_g1	223.00	204.00	219.00	5.00	12.00	2.00	7.128	5.337	7.979	0.149	0.412	0.108	6.68	0.22	-4.42	4.20e-08	2.34e-06	yes	down
c378809_g1	13.00	447.00	61.00	0.00	0.00	0.00	0.269	7.685	1.453	0.000	0.000	0.000	3.47	0.00	-5.16	4.24e-08	2.36e-06	yes	down
c413376_g1	94.00	35.00	45.00	0.00	0.00	0.00	1.592	0.483	0.863	0.000	0.000	0.000	0.95	0.00	-3.40	4.25e-08	2.36e-06	yes	down
c353200_g1	67.00	112.00	21.00	0.00	0.00	0.00	6.356	8.820	2.418	0.000	0.000	0.000	6.18	0.00	-5.97	4.25e-08	2.36e-06	yes	down
c399107_g1	0.00	1.00	2.00	261.00	33.00	83.00	0.000	0.034	0.102	10.817	1.609	5.945	0.04	6.53	5.54	4.31e-08	2.39e-06	yes	up
c408721_g2	70.00	169.00	17.00	0.00	0.00	0.00	1.849	3.651	0.511	0.000	0.000	0.000	2.16	0.00	-4.50	4.33e-08	2.41e-06	yes	down
c392418_g1	1504.00	1356.00	1301.00	133.00	112.00	54.00	98.177	72.962	99.937	8.113	8.022	5.674	88.93	7.35	-3.58	4.34e-08	2.41e-06	yes	down
c414703_g1	3.00	1.00	1.00	72.00	101.00	83.00	0.070	0.022	0.023	1.487	2.458	2.963	0.04	2.23	4.08	4.36e-08	2.42e-06	yes	up
c375909_g1	72.00	85.00	23.00	0.00	0.00	0.00	3.488	3.382	1.294	0.000	0.000	0.000	2.82	0.00	-4.87	4.36e-08	2.42e-06	yes	down
c380175_g1	1.00	3.00	7.00	397.00	156.00	64.00	0.035	0.090	0.284	12.805	5.926	3.578	0.13	7.92	5.14	4.38e-08	2.42e-06	yes	up
c408716_g1	1.00	1.00	0.00	54.00	112.00	46.00	0.047	0.034	0.000	2.069	5.040	3.036	0.03	3.27	4.71	4.39e-08	2.43e-06	yes	up
c402847_g1	18.00	9.00	25.00	348.00	336.00	283.00	0.562	0.236	0.908	10.182	11.640	14.401	0.54	11.90	4.24	4.42e-08	2.44e-06	yes	up
c255136_g1	55.00	104.00	25.00	0.00	0.00	0.00	4.623	7.247	2.520	0.000	0.000	0.000	5.04	0.00	-5.68	4.42e-08	2.44e-06	yes	down
c374391_g1	1.00	2.00	2.00	69.00	48.00	287.00	0.023	0.034	0.057	1.487	1.223	10.751	0.04	4.20	4.97	4.43e-08	2.44e-06	yes	up
c413651_g1	34.00	109.00	38.00	0.00	0.00	0.00	0.726	1.910	0.919	0.000	0.000	0.000	1.24	0.00	-3.74	4.43e-08	2.44e-06	yes	down
c416481_g1	329.00	403.00	213.00	3.00	12.00	16.00	19.195	19.235	13.473	0.149	0.736	1.391	17.57	0.70	-4.46	4.44e-08	2.45e-06	yes	down
c418167_g1	12.00	4.00	7.00	127.00	239.00	203.00	0.597	0.169	0.409	5.895	13.038	16.244	0.38	11.20	4.56	4.45e-08	2.45e-06	yes	up
c387308_g3	8.00	24.00	6.00	846.00	224.00	132.00	0.550	1.247	0.352	51.002	15.720	12.919	0.76	28.72	5.06	4.49e-08	2.47e-06	yes	up
c403057_g1	48.00	104.00	50.00	0.00	1.00	0.00	1.135	2.011	1.339	0.000	0.025	0.000	1.53	0.01	-3.92	4.56e-08	2.51e-06	yes	down
c352737_g1	4.00	5.00	6.00	101.00	84.00	412.00	0.140	0.135	0.227	3.164	3.094	22.279	0.16	8.90	5.10	4.56e-08	2.51e-06	yes	up
c397176_g1	48.00	78.00	31.00	0.00	0.00	0.00	1.498	2.000	1.112	0.000	0.000	0.000	1.58	0.00	-4.07	4.56e-08	2.51e-06	yes	down
c399568_g2	48.00	83.00	30.00	0.00	0.00	0.00	1.802	2.562	1.294	0.000	0.000	0.000	1.95	0.00	-4.36	4.59e-08	2.52e-06	yes	down
c369592_g1	75.00	93.00	21.00	0.00	0.00	0.00	1.522	1.539	0.477	0.000	0.000	0.000	1.23	0.00	-3.73	4.60e-08	2.53e-06	yes	down
c384583_g1	47.00	177.00	23.00	0.00	0.00	0.00	2.329	7.213	1.328	0.000	0.000	0.000	3.93	0.00	-5.33	4.61e-08	2.53e-06	yes	down
c416642_g1	94.00	74.00	37.00	1.00	0.00	0.00	2.739	1.764	1.226	0.027	0.000	0.000	1.93	0.01	-4.20	4.61e-08	2.53e-06	yes	down
c386869_g1	45.00	381.00	18.00	0.00	0.00	0.00	1.311	9.044	0.590	0.000	0.000	0.000	4.09	0.00	-5.39	4.69e-08	2.57e-06	yes	down
c398419_g1	1.00	0.00	1.00	41.00	68.00	98.00	0.117	0.000	0.148	4.624	8.970	18.864	0.08	10.25	5.84	4.70e-08	2.57e-06	yes	up
c410066_g1	32.00	15.00	11.00	203.00	445.00	450.00	1.756	0.674	0.704	10.357	26.686	39.571	1.04	24.16	4.42	4.75e-08	2.60e-06	yes	up
c386916_g1	61.00	99.00	23.00	0.00	0.00	0.00	1.896	2.517	0.817	0.000	0.000	0.000	1.83	0.00	-4.27	4.76e-08	2.60e-06	yes	down
c377396_g1	35.00	92.00	38.00	0.00	0.00	0.00	1.311	2.831	1.634	0.000	0.000	0.000	1.99	0.00	-4.39	4.76e-08	2.60e-06	yes	down
c404520_g1	35.00	92.00	38.00	0.00	0.00	0.00	1.018	2.180	1.260	0.000	0.000	0.000	1.54	0.00	-4.03	4.77e-08	2.60e-06	yes	down
c387550_g1	54.00	417.00	35.00	1.00	1.00	0.00	3.898	24.864	2.996	0.068	0.075	0.000	11.74	0.05	-6.31	4.78e-08	2.61e-06	yes	down
c409281_g1	93.00	76.00	65.00	0.00	2.00	0.00	2.306	1.539	1.827	0.000	0.050	0.000	1.87	0.02	-4.10	4.81e-08	2.62e-06	yes	down
c328558_g1	59.00	60.00	31.00	0.00	0.00	0.00	4.740	3.989	2.974	0.000	0.000	0.000	3.94	0.00	-5.34	4.82e-08	2.63e-06	yes	down
c392373_g1	56.00	74.00	28.00	0.00	0.00	0.00	5.138	5.629	3.099	0.000	0.000	0.000	4.74	0.00	-5.60	4.84e-08	2.63e-06	yes	down
c408964_g2	55.00	57.00	34.00	0.00	0.00	0.00	13.027	11.494	11.157	0.000	0.000	0.000	11.90	0.00	-6.91	4.84e-08	2.63e-06	yes	down
c396710_g2	5.00	4.00	5.00	97.00	106.00	190.00	0.644	0.427	0.806	11.980	15.283	39.969	0.61	21.43	4.93	4.84e-08	2.63e-06	yes	up
c414326_g1	82.00	49.00	31.00	0.00	0.00	0.00	1.498	0.730	0.636	0.000	0.000	0.000	0.95	0.00	-3.40	4.89e-08	2.66e-06	yes	down
c419295_g1	47.00	149.00	24.00	0.00	0.00	0.00	1.194	3.180	0.670	0.000	0.000	0.000	1.81	0.00	-4.26	4.90e-08	2.66e-06	yes	down
c409863_g1	2.00	0.00	1.00	74.00	84.00	57.00	0.059	0.000	0.034	1.893	2.533	2.530	0.03	2.28	4.21	4.90e-08	2.66e-06	yes	up
c408621_g1	3.00	1.00	1.00	49.00	156.00	95.00	0.047	0.011	0.034	0.987	3.319	3.234	0.03	2.38	4.26	4.94e-08	2.67e-06	yes	up
c144703_g1	2.00	1.00	1.00	36.00	67.00	402.00	0.070	0.034	0.045	1.163	2.545	22.388	0.05	7.98	5.76	4.94e-08	2.67e-06	yes	up
c417637_g1	65.00	89.00	40.00	0.00	1.00	0.00	1.545	1.719	1.078	0.000	0.025	0.000	1.48	0.01	-3.87	4.96e-08	2.68e-06	yes	down
c408090_g1	58.00	106.00	56.00	0.00	1.00	1.00	1.053	1.573	1.146	0.000	0.025	0.036	1.28	0.02	-3.54	4.96e-08	2.68e-06	yes	down
c266599_g1	4.00	2.00	5.00	76.00	89.00	515.00	0.749	0.337	1.260	13.967	19.276	159.785	0.74	59.54	6.16	5.00e-08	2.70e-06	yes	up
c303365_g1	59.00	84.00	25.00	0.00	0.00	0.00	1.287	1.494	0.613	0.000	0.000	0.000	1.17	0.00	-3.67	5.00e-08	2.70e-06	yes	down
c349436_g1	37.00	201.00	48.00	1.00	0.00	0.00	0.784	3.494	1.158	0.014	0.000	0.000	1.94	0.01	-4.27	5.04e-08	2.72e-06	yes	down
c418018_g1	4.00	1.00	1.00	71.00	119.00	101.00	0.117	0.022	0.034	1.893	3.755	4.680	0.06	3.30	4.44	5.04e-08	2.72e-06	yes	up
c402486_g1	26.00	3.00	10.00	254.00	626.00	303.00	2.809	0.258	1.317	25.596	74.320	53.774	1.40	49.02	5.04	5.07e-08	2.73e-06	yes	up
c412281_g1	235.00	217.00	250.00	2305.00	1324.00	7439.00	6.426	5.134	8.093	60.467	41.932	334.984	6.40	137.52	4.40	5.07e-08	2.73e-06	yes	up
c401007_g2	42.00	108.00	29.00	0.00	0.00	0.00	0.819	1.730	0.647	0.000	0.000	0.000	1.12	0.00	-3.61	5.07e-08	2.73e-06	yes	down
c417611_g1	103.00	161.00	87.00	3.00	3.00	1.00	10.183	14.010	10.760	0.297	0.399	0.253	11.83	0.31	-4.85	5.08e-08	2.73e-06	yes	down
c382432_g2	20.00	486.00	35.00	0.00	0.00	0.00	3.067	52.188	5.777	0.000	0.000	0.000	22.83	0.00	-7.84	5.09e-08	2.73e-06	yes	down
c406389_g1	136.00	67.00	58.00	0.00	2.00	0.00	3.429	1.382	1.657	0.000	0.050	0.000	2.13	0.02	-4.27	5.09e-08	2.73e-06	yes	down
c416392_g2	36.00	136.00	31.00	0.00	0.00	0.00	1.194	3.674	1.169	0.000	0.000	0.000	2.15	0.00	-4.49	5.10e-08	2.73e-06	yes	down
c416812_g2	19.00	11.00	29.00	277.00	247.00	2270.00	0.281	0.135	0.488	3.827	4.005	54.605	0.28	19.18	5.65	5.10e-08	2.73e-06	yes	up
c307334_g1	67.00	111.00	20.00	0.00	0.00	0.00	17.100	24.156	7.173	0.000	0.000	0.000	16.99	0.00	-7.42	5.12e-08	2.74e-06	yes	down
c403258_g2	3.00	0.00	2.00	52.00	106.00	161.00	0.211	0.000	0.170	3.434	8.222	18.304	0.12	9.38	5.44	5.14e-08	2.75e-06	yes	up
c417971_g1	88.00	258.00	20.00	0.00	1.00	0.00	1.077	2.550	0.272	0.000	0.012	0.000	1.42	0.00	-3.87	5.14e-08	2.75e-06	yes	down
c416465_g1	126.00	50.00	87.00	0.00	2.00	0.00	3.582	1.056	3.598	0.000	0.050	0.000	2.61	0.02	-4.55	5.21e-08	2.79e-06	yes	down
c396321_g1	4.00	0.00	1.00	103.00	57.00	182.00	0.105	0.000	0.023	2.799	1.784	9.016	0.04	4.36	4.98	5.22e-08	2.79e-06	yes	up
c399372_g2	39.00	201.00	25.00	0.00	0.00	0.00	1.486	6.258	1.090	0.000	0.000	0.000	3.22	0.00	-5.05	5.26e-08	2.80e-06	yes	down
c362651_g2	34.00	336.00	24.00	0.00	0.00	0.00	0.304	2.461	0.238	0.000	0.000	0.000	1.12	0.00	-3.61	5.27e-08	2.81e-06	yes	down
c370040_g1	1.00	0.00	0.00	141.00	28.00	56.00	0.012	0.000	0.000	2.150	0.499	1.482	0.00	1.44	3.89	5.28e-08	2.81e-06	yes	up
c422690_g2	43.00	62.00	38.00	0.00	0.00	0.00	1.369	1.607	1.373	0.000	0.000	0.000	1.46	0.00	-3.97	5.32e-08	2.83e-06	yes	down
c406627_g1	83.00	113.00	49.00	0.00	2.00	0.00	8.252	9.325	5.777	0.000	0.262	0.000	7.96	0.08	-5.48	5.34e-08	2.84e-06	yes	down
c399087_g1	15.00	4.00	13.00	170.00	292.00	277.00	1.053	0.225	1.067	11.060	22.569	31.693	0.74	20.80	4.64	5.35e-08	2.85e-06	yes	up
c363400_g1	8.00	18.00	16.00	143.00	212.00	2211.00	0.176	0.326	0.409	2.961	5.190	79.486	0.30	26.71	6.06	5.37e-08	2.85e-06	yes	up
c77963_g1	1.00	0.00	0.00	39.00	52.00	83.00	0.059	0.000	0.000	2.217	3.468	8.131	0.02	4.38	5.23	5.43e-08	2.88e-06	yes	up
c415492_g2	429.00	241.00	383.00	12.00	11.00	0.00	13.144	5.876	13.586	0.338	0.374	0.000	10.46	0.25	-4.93	5.43e-08	2.88e-06	yes	down
c268409_g1	77.00	36.00	43.00	0.00	0.00	0.00	32.948	13.280	29.090	0.000	0.000	0.000	24.24	0.00	-7.93	5.49e-08	2.91e-06	yes	down
c335624_g3	61.00	46.00	37.00	0.00	0.00	0.00	6.648	4.258	5.051	0.000	0.000	0.000	5.27	0.00	-5.75	5.51e-08	2.92e-06	yes	down
c406224_g1	68.00	40.00	40.00	0.00	0.00	0.00	2.423	1.168	1.634	0.000	0.000	0.000	1.71	0.00	-4.18	5.53e-08	2.93e-06	yes	down
c399906_g3	53.00	246.00	24.00	1942.00	1124.00	5216.00	2.341	8.898	1.214	79.546	54.121	368.502	4.55	158.84	5.09	5.54e-08	2.93e-06	yes	up
c415827_g1	3.00	2.00	4.00	90.00	84.00	161.00	0.035	0.011	0.045	0.811	0.898	2.530	0.03	1.36	3.50	5.55e-08	2.94e-06	yes	up
c375156_g1	142.00	43.00	51.00	0.00	1.00	0.00	8.872	2.236	3.711	0.000	0.062	0.000	4.83	0.02	-5.37	5.58e-08	2.95e-06	yes	down
c413191_g2	240.00	491.00	167.00	5673.00	1830.00	2498.00	7.128	11.898	5.516	154.413	58.338	117.504	8.51	113.86	3.73	5.66e-08	2.99e-06	yes	up
c388821_g2	7.00	3.00	3.00	69.00	169.00	181.00	0.468	0.157	0.238	4.327	12.451	19.731	0.28	11.46	4.92	5.69e-08	3.00e-06	yes	up
c419599_g1	85.00	103.00	58.00	0.00	2.00	1.00	1.393	1.371	1.067	0.000	0.037	0.018	1.29	0.02	-3.57	5.70e-08	3.00e-06	yes	down
c415510_g3	150.00	274.00	83.00	0.00	5.00	0.00	1.533	2.281	0.953	0.000	0.050	0.000	1.66	0.02	-3.93	5.71e-08	3.01e-06	yes	down
c386622_g1	1.00	0.00	0.00	58.00	33.00	93.00	0.023	0.000	0.000	1.406	0.948	3.903	0.01	2.02	4.30	5.71e-08	3.01e-06	yes	up
c416628_g1	22.00	8.00	27.00	256.00	314.00	839.00	1.615	0.449	2.236	17.240	24.815	97.447	1.34	43.73	4.93	5.72e-08	3.01e-06	yes	up
c331535_g1	0.00	0.00	1.00	110.00	22.00	90.00	0.000	0.000	0.023	2.528	0.599	3.578	0.01	2.25	4.46	5.78e-08	3.04e-06	yes	up
c405887_g2	432.00	532.00	469.00	2937.00	3518.00	5805.00	13.226	13.516	16.458	82.750	115.753	289.576	14.26	155.19	3.43	5.78e-08	3.04e-06	yes	up
c393674_g1	44.00	89.00	29.00	0.00	0.00	0.00	1.451	2.404	1.090	0.000	0.000	0.000	1.72	0.00	-4.18	5.79e-08	3.04e-06	yes	down
c400484_g3	48.00	119.00	24.00	0.00	0.00	0.00	2.095	4.269	1.214	0.000	0.000	0.000	2.68	0.00	-4.80	5.81e-08	3.05e-06	yes	down
c404327_g2	30.00	96.00	42.00	0.00	0.00	0.00	0.702	1.831	1.112	0.000	0.000	0.000	1.26	0.00	-3.76	5.82e-08	3.05e-06	yes	down
c393549_g1	42.00	79.00	32.00	0.00	0.00	0.00	2.399	3.708	2.134	0.000	0.000	0.000	2.83	0.00	-4.87	5.84e-08	3.06e-06	yes	down
c631466_g1	30.00	85.00	44.00	0.00	0.00	0.00	0.854	1.966	1.419	0.000	0.000	0.000	1.45	0.00	-3.95	5.85e-08	3.06e-06	yes	down
c371652_g1	52.00	124.00	22.00	0.00	0.00	0.00	2.435	4.730	1.192	0.000	0.000	0.000	2.97	0.00	-4.94	5.88e-08	3.08e-06	yes	down
c373711_g1	1.00	1.00	0.00	97.00	38.00	65.00	0.199	0.034	0.000	12.047	5.252	29.200	0.08	15.13	6.42	5.88e-08	3.08e-06	yes	up
c407358_g1	155.00	158.00	83.00	2.00	5.00	1.00	8.802	7.393	5.505	0.108	0.312	0.090	7.31	0.17	-4.81	5.89e-08	3.08e-06	yes	down
c367071_g1	0.00	0.00	0.00	16.00	26.00	876.00	0.000	0.000	0.000	4.097	7.723	374.555	0.00	116.85	10.19	5.90e-08	3.08e-06	yes	up
c397893_g2	857.00	989.00	675.00	51.00	71.00	17.00	30.549	28.875	27.547	1.677	2.757	0.976	29.04	1.80	-3.94	5.95e-08	3.10e-06	yes	down
c406155_g2	20.00	4.00	11.00	166.00	337.00	367.00	1.510	0.247	0.987	11.736	27.934	44.558	0.87	26.59	4.78	5.98e-08	3.12e-06	yes	up
c414249_g1	82.00	100.00	60.00	1.00	2.00	0.00	4.764	4.820	4.097	0.054	0.125	0.000	4.59	0.06	-4.88	5.99e-08	3.12e-06	yes	down
c397266_g2	138.00	141.00	74.00	0.00	4.00	0.00	7.561	6.359	4.722	0.000	0.237	0.000	6.28	0.07	-5.21	6.02e-08	3.13e-06	yes	down
c421416_g3	19894.00	17992.00	23016.00	162175.00	113819.00	324276.00	524.195	388.761	680.471	3944.295	3257.353	13595.198	516.58	6642.33	3.68	6.03e-08	3.13e-06	yes	up
c376558_g1	35.00	304.00	23.00	0.00	0.00	0.00	1.440	10.280	1.090	0.000	0.000	0.000	4.76	0.00	-5.60	6.03e-08	3.13e-06	yes	down
c373968_g1	29.00	175.00	34.00	0.00	0.00	0.00	0.585	2.910	0.783	0.000	0.000	0.000	1.54	0.00	-4.04	6.03e-08	3.13e-06	yes	down
c419256_g1	39.00	59.00	42.00	0.00	0.00	0.00	1.276	1.584	1.566	0.000	0.000	0.000	1.48	0.00	-3.98	6.03e-08	3.13e-06	yes	down
c422140_g1	253.00	310.00	147.00	2.00	10.00	0.00	11.798	9.438	6.277	0.027	0.412	0.000	9.31	0.14	-5.31	6.08e-08	3.15e-06	yes	down
c380125_g1	51.00	91.00	25.00	0.00	0.00	0.00	2.575	3.618	2.486	0.000	0.000	0.000	2.95	0.00	-4.93	6.15e-08	3.19e-06	yes	down
c372249_g3	69.00	28.00	66.00	0.00	0.00	0.00	4.612	1.539	5.187	0.000	0.000	0.000	3.59	0.00	-5.21	6.15e-08	3.19e-06	yes	down
c397702_g1	19377.00	15044.00	25634.00	168670.00	133705.00	235399.00	1912.845	1244.616	3267.961	15999.389	15089.741	37535.301	2042.48	22210.98	3.44	6.18e-08	3.20e-06	yes	up
c382284_g1	66.00	32.00	54.00	0.00	0.00	0.00	2.598	1.034	2.440	0.000	0.000	0.000	1.95	0.00	-4.36	6.19e-08	3.20e-06	yes	down
c419597_g2	221.00	84.00	130.00	1470.00	2437.00	1346.00	7.702	2.393	5.176	47.325	92.398	74.951	4.93	69.46	3.79	6.21e-08	3.21e-06	yes	up
c404094_g1	60.00	68.00	26.00	0.00	0.00	0.00	1.990	1.843	0.987	0.000	0.000	0.000	1.65	0.00	-4.13	6.22e-08	3.21e-06	yes	down
c403306_g1	57.00	113.00	21.00	0.00	0.00	0.00	1.486	2.404	0.624	0.000	0.000	0.000	1.59	0.00	-4.08	6.23e-08	3.22e-06	yes	down
c390693_g1	58.00	71.00	26.00	0.00	0.00	0.00	2.786	2.809	1.453	0.000	0.000	0.000	2.41	0.00	-4.65	6.27e-08	3.24e-06	yes	down
c389364_g1	67.00	264.00	13.00	0.00	0.00	0.00	1.030	3.292	0.227	0.000	0.000	0.000	1.67	0.00	-4.15	6.28e-08	3.24e-06	yes	down
c396044_g1	4.00	1.00	12.00	588.00	108.00	202.00	0.152	0.034	0.533	21.066	4.554	12.504	0.22	13.43	5.42	6.36e-08	3.28e-06	yes	up
c375878_g1	46.00	91.00	27.00	0.00	0.00	0.00	0.761	1.225	0.499	0.000	0.000	0.000	0.87	0.00	-3.27	6.36e-08	3.28e-06	yes	down
c419914_g1	11.00	7.00	5.00	105.00	197.00	203.00	0.222	0.124	0.114	1.988	4.454	6.740	0.15	4.18	4.08	6.42e-08	3.30e-06	yes	up
c409626_g2	1.00	0.00	0.00	50.00	37.00	87.00	0.023	0.000	0.000	1.163	0.936	3.234	0.01	1.72	4.08	6.43e-08	3.31e-06	yes	up
c405746_g1	5.00	1.00	3.00	92.00	147.00	100.00	0.328	0.056	0.238	5.665	10.630	10.589	0.20	8.67	4.88	6.44e-08	3.31e-06	yes	up
c390632_g2	56.00	102.00	22.00	0.00	0.00	0.00	5.513	8.247	2.679	0.000	0.000	0.000	5.76	0.00	-5.87	6.47e-08	3.32e-06	yes	down
c414957_g2	1050.00	1508.00	358.00	68.00	54.00	30.00	48.140	42.683	19.023	1.487	1.485	1.138	37.70	1.38	-4.67	6.48e-08	3.33e-06	yes	down
c403114_g1	3.00	0.00	2.00	108.00	91.00	66.00	0.059	0.000	0.045	1.974	1.971	2.096	0.03	2.01	4.00	6.49e-08	3.33e-06	yes	up
c382075_g2	53.00	31.00	63.00	381.00	665.00	5994.00	2.294	1.101	3.144	15.293	31.402	415.464	2.08	140.83	6.02	6.52e-08	3.34e-06	yes	up
c411151_g5	4593.00	4519.00	3989.00	485.00	501.00	283.00	161.779	130.317	160.831	15.779	19.213	15.973	149.35	16.89	-3.14	6.56e-08	3.36e-06	yes	down
c381514_g1	47.00	92.00	26.00	0.00	0.00	0.00	1.065	1.708	0.670	0.000	0.000	0.000	1.20	0.00	-3.70	6.56e-08	3.36e-06	yes	down
c401983_g2	2.00	0.00	0.00	60.00	52.00	92.00	0.047	0.000	0.000	1.366	1.397	3.632	0.02	2.06	4.23	6.60e-08	3.38e-06	yes	up
c403109_g1	30.00	72.00	48.00	320.00	673.00	3906.00	1.018	2.000	1.850	10.019	24.815	211.644	1.64	75.32	5.44	6.61e-08	3.38e-06	yes	up
c392131_g1	451.00	474.00	211.00	21.00	19.00	20.00	10.756	9.235	5.698	0.460	0.487	0.759	8.72	0.56	-3.74	6.61e-08	3.38e-06	yes	down
c362714_g1	55.00	93.00	23.00	0.00	0.00	0.00	1.182	1.629	0.556	0.000	0.000	0.000	1.18	0.00	-3.67	6.61e-08	3.38e-06	yes	down
c387758_g1	6.00	3.00	4.00	75.00	149.00	153.00	0.597	0.247	0.477	8.302	16.169	24.014	0.43	15.45	4.88	6.62e-08	3.38e-06	yes	up
c435510_g1	0.00	0.00	0.00	21.00	33.00	248.00	0.000	0.000	0.000	1.109	2.059	22.659	0.00	7.89	6.32	6.63e-08	3.38e-06	yes	up
c49795_g1	33.00	169.00	29.00	0.00	0.00	0.00	2.177	9.179	2.247	0.000	0.000	0.000	4.90	0.00	-5.64	6.64e-08	3.38e-06	yes	down
c280454_g1	80.00	241.00	48.00	2.00	2.00	0.00	2.692	6.651	1.850	0.068	0.075	0.000	3.98	0.05	-4.77	6.66e-08	3.39e-06	yes	down
c535514_g1	2.00	2.00	0.00	65.00	43.00	164.00	0.714	0.607	0.000	23.297	17.941	97.320	0.47	43.96	6.28	6.69e-08	3.40e-06	yes	up
c405650_g7	123.00	57.00	141.00	0.00	3.00	1.00	6.437	2.595	7.786	0.000	0.137	0.072	5.34	0.06	-5.05	6.73e-08	3.42e-06	yes	down
c357016_g1	76.00	139.00	93.00	1661.00	421.00	4436.00	5.372	8.101	7.763	109.779	32.662	504.183	7.11	205.01	4.83	6.74e-08	3.42e-06	yes	up
c399619_g4	9.00	11.00	9.00	274.00	69.00	474.00	0.866	0.876	1.056	24.906	7.348	73.776	0.92	34.25	5.07	6.75e-08	3.43e-06	yes	up
c311362_g1	47.00	124.00	23.00	0.00	0.00	0.00	1.463	3.157	0.817	0.000	0.000	0.000	1.93	0.00	-4.35	6.76e-08	3.43e-06	yes	down
c400026_g1	0.00	0.00	1.00	43.00	51.00	65.00	0.000	0.000	0.068	2.312	3.231	6.035	0.02	3.72	5.00	6.77e-08	3.43e-06	yes	up
c409639_g1	42.00	11.00	32.00	299.00	523.00	1005.00	1.744	0.371	1.532	11.534	23.742	66.982	1.15	31.98	4.68	6.77e-08	3.43e-06	yes	up
c407173_g1	171.00	230.00	212.00	10.00	2.00	0.00	4.811	5.292	6.787	0.257	0.062	0.000	5.56	0.12	-4.69	6.90e-08	3.49e-06	yes	down
c401352_g1	18.00	0.00	1.00	643.00	392.00	239.00	0.726	0.000	0.045	23.852	17.117	15.323	0.25	19.22	5.78	6.92e-08	3.50e-06	yes	up
c405070_g1	215.00	797.00	426.00	7392.00	2153.00	13611.00	6.765	20.572	15.289	215.367	74.046	685.579	14.54	313.78	4.42	6.93e-08	3.50e-06	yes	up
c401011_g1	0.00	0.00	0.00	34.00	29.00	91.00	0.000	0.000	0.000	0.690	0.699	3.216	0.00	1.45	3.96	6.94e-08	3.51e-06	yes	up
c389460_g1	54.00	84.00	24.00	0.00	0.00	0.00	14.549	26.414	15.584	0.000	0.000	0.000	19.43	0.00	-7.61	6.95e-08	3.51e-06	yes	down
c343248_g1	8.00	0.00	1.00	80.00	159.00	1477.00	0.234	0.000	0.034	2.109	4.941	67.362	0.09	22.64	6.93	6.97e-08	3.52e-06	yes	up
c401999_g5	154.00	132.00	139.00	5.00	5.00	4.00	19.371	15.527	22.144	0.852	0.586	1.174	18.68	0.87	-4.28	6.97e-08	3.52e-06	yes	down
c378072_g1	46.00	92.00	26.00	0.00	0.00	0.00	2.119	3.483	1.385	0.000	0.000	0.000	2.44	0.00	-4.66	6.98e-08	3.52e-06	yes	down
c397493_g2	14.00	20.00	7.00	657.00	495.00	69.00	0.632	0.742	0.363	27.340	24.254	4.969	0.60	19.65	4.82	7.03e-08	3.54e-06	yes	up
c363347_g1	0.00	0.00	1.00	436.00	12.00	81.00	0.000	0.000	0.057	20.836	0.674	6.686	0.02	10.39	6.50	7.07e-08	3.56e-06	yes	up
c402302_g1	0.00	0.00	1.00	37.00	39.00	164.00	0.000	0.000	0.170	2.163	1.896	11.149	0.05	4.79	5.04	7.12e-08	3.58e-06	yes	up
c288558_g1	62.00	327.00	42.00	2.00	0.00	1.00	1.685	7.606	1.339	0.041	0.000	0.036	3.87	0.03	-4.97	7.15e-08	3.59e-06	yes	down
c277289_g1	39.00	90.00	30.00	0.00	0.00	0.00	0.819	1.550	0.715	0.000	0.000	0.000	1.07	0.00	-3.55	7.17e-08	3.60e-06	yes	down
c406798_g5	42.00	181.00	22.00	0.00	0.00	0.00	2.317	8.404	1.419	0.000	0.000	0.000	4.41	0.00	-5.50	7.17e-08	3.60e-06	yes	down
c405206_g1	35.00	85.00	34.00	0.00	0.00	0.00	0.913	1.820	1.010	0.000	0.000	0.000	1.29	0.00	-3.80	7.19e-08	3.61e-06	yes	down
c422313_g1	109.00	207.00	95.00	0.00	4.00	3.00	0.983	1.517	0.953	0.000	0.037	0.036	1.18	0.02	-3.39	7.23e-08	3.62e-06	yes	down
c406272_g1	2.00	1.00	3.00	52.00	99.00	149.00	0.269	0.112	0.499	6.571	14.597	32.055	0.27	16.71	5.49	7.25e-08	3.63e-06	yes	up
c418013_g1	11.00	3.00	7.00	121.00	169.00	247.00	0.363	0.079	0.261	3.718	6.126	13.136	0.22	7.29	4.51	7.28e-08	3.65e-06	yes	up
c404780_g1	90.00	86.00	52.00	0.00	0.00	2.00	4.389	3.449	2.940	0.000	0.000	0.163	3.61	0.05	-4.64	7.32e-08	3.66e-06	yes	down
c416929_g8	615.00	710.00	499.00	59.00	18.00	16.00	21.103	19.965	19.590	1.961	0.636	0.831	20.23	1.21	-3.95	7.35e-08	3.68e-06	yes	down
c399562_g2	0.00	0.00	0.00	34.00	78.00	29.00	0.000	0.000	0.000	1.961	5.277	2.873	0.00	3.25	5.07	7.38e-08	3.69e-06	yes	up
c403381_g1	46.00	120.00	23.00	0.00	0.00	0.00	0.620	1.315	0.341	0.000	0.000	0.000	0.81	0.00	-3.18	7.45e-08	3.72e-06	yes	down
c397062_g1	93.00	201.00	50.00	0.00	0.00	3.00	1.685	2.977	1.022	0.000	0.000	0.090	1.99	0.03	-4.04	7.46e-08	3.72e-06	yes	down
c368577_g1	50.00	112.00	22.00	0.00	0.00	0.00	4.296	7.966	2.270	0.000	0.000	0.000	5.13	0.00	-5.71	7.52e-08	3.75e-06	yes	down
c388354_g1	44.00	79.00	28.00	0.00	0.00	0.00	1.346	1.977	0.976	0.000	0.000	0.000	1.48	0.00	-3.99	7.56e-08	3.77e-06	yes	down
c413969_g4	40.00	96.00	28.00	0.00	0.00	0.00	1.194	2.337	0.953	0.000	0.000	0.000	1.57	0.00	-4.06	7.56e-08	3.77e-06	yes	down
c378258_g1	108.00	49.00	84.00	2.00	0.00	0.00	14.197	5.247	17.490	0.257	0.000	0.000	11.68	0.10	-5.87	7.60e-08	3.78e-06	yes	down
c391858_g1	47.00	99.00	24.00	0.00	0.00	0.00	1.826	3.157	1.067	0.000	0.000	0.000	2.12	0.00	-4.47	7.61e-08	3.79e-06	yes	down
c413977_g6	443.00	575.00	319.00	4204.00	3778.00	2456.00	13.530	14.370	11.055	116.324	123.825	118.389	13.15	119.24	3.17	7.62e-08	3.79e-06	yes	up
c414858_g1	91.00	483.00	50.00	4.00	1.00	0.00	0.749	3.225	0.454	0.027	0.012	0.000	1.62	0.01	-3.91	7.65e-08	3.80e-06	yes	down
c289916_g1	82.00	18.00	111.00	0.00	0.00	0.00	1.451	0.258	2.202	0.000	0.000	0.000	1.20	0.00	-3.71	7.70e-08	3.82e-06	yes	down
c419470_g2	228.00	284.00	244.00	2584.00	1230.00	12517.00	7.315	7.460	8.933	76.544	42.918	641.635	7.83	236.54	4.90	7.70e-08	3.82e-06	yes	up
c414689_g1	11.00	2.00	2.00	111.00	201.00	182.00	0.468	0.067	0.102	4.354	9.270	12.323	0.21	8.26	4.76	7.71e-08	3.82e-06	yes	up
c391272_g3	1829.00	2174.00	1120.00	135.00	165.00	127.00	66.212	64.973	46.274	4.543	6.600	7.408	60.03	6.04	-3.29	7.71e-08	3.82e-06	yes	down
c419262_g7	83.00	89.00	71.00	1101.00	604.00	740.00	3.078	2.708	3.019	37.792	24.416	43.926	2.92	35.54	3.56	7.72e-08	3.82e-06	yes	up
c417605_g1	10.00	2.00	6.00	100.00	177.00	252.00	0.410	0.067	0.284	3.827	7.972	16.678	0.24	8.97	4.73	7.77e-08	3.85e-06	yes	up
c397911_g1	55.00	102.00	21.00	0.00	0.00	0.00	1.451	2.191	0.624	0.000	0.000	0.000	1.50	0.00	-4.00	7.79e-08	3.85e-06	yes	down
c394605_g1	40.00	102.00	27.00	0.00	0.00	0.00	1.639	3.427	1.271	0.000	0.000	0.000	2.22	0.00	-4.54	7.80e-08	3.85e-06	yes	down
c293445_g1	3.00	0.00	3.00	112.00	49.00	206.00	0.140	0.000	0.159	4.719	2.433	14.979	0.09	7.11	5.24	7.84e-08	3.87e-06	yes	up
c405631_g1	0.00	1.00	0.00	121.00	196.00	12.00	0.000	0.022	0.000	3.745	7.061	0.632	0.01	3.82	5.18	7.86e-08	3.88e-06	yes	up
c305118_g1	0.00	1.00	0.00	185.00	28.00	44.00	0.000	0.022	0.000	5.760	1.023	2.367	0.01	3.29	4.96	7.91e-08	3.90e-06	yes	up
c402155_g2	54.00	76.00	24.00	0.00	0.00	0.00	1.147	1.326	0.579	0.000	0.000	0.000	1.05	0.00	-3.53	7.98e-08	3.93e-06	yes	down
c407346_g1	49.00	141.00	20.00	0.00	0.00	0.00	2.165	5.696	2.247	0.000	0.000	0.000	3.55	0.00	-5.19	8.04e-08	3.96e-06	yes	down
c394468_g2	63.00	25.00	80.00	0.00	0.00	0.00	1.440	0.461	2.066	0.000	0.000	0.000	1.24	0.00	-3.74	8.04e-08	3.96e-06	yes	down
c419126_g1	0.00	0.00	0.00	28.00	66.00	37.00	0.000	0.000	0.000	0.784	2.158	1.789	0.00	1.51	4.01	8.11e-08	3.99e-06	yes	up
c389778_g1	5.00	1.00	2.00	196.00	52.00	128.00	0.164	0.022	0.068	5.774	1.809	6.523	0.08	4.78	4.75	8.13e-08	4.00e-06	yes	up
c395890_g2	4.00	0.00	6.00	136.00	85.00	243.00	0.410	0.000	0.749	13.251	9.694	40.493	0.35	20.37	5.51	8.15e-08	4.01e-06	yes	up
c369453_g1	56.00	80.00	77.00	702.00	501.00	1853.00	3.652	4.303	5.913	42.808	35.869	194.460	4.55	86.39	4.22	8.18e-08	4.02e-06	yes	up
c349533_g1	1.00	5.00	2.00	153.00	26.00	456.00	0.105	0.449	0.272	15.806	3.144	80.480	0.29	31.42	6.35	8.20e-08	4.02e-06	yes	up
c422614_g3	76.00	98.00	51.00	0.00	2.00	0.00	4.459	4.730	3.496	0.000	0.125	0.000	4.29	0.04	-4.99	8.26e-08	4.05e-06	yes	down
c420624_g1	72.00	489.00	31.00	0.00	2.00	1.00	0.796	4.371	0.386	0.000	0.025	0.018	2.06	0.01	-4.26	8.27e-08	4.05e-06	yes	down
c392058_g1	14.00	245.00	58.00	0.00	0.00	0.00	0.281	3.989	1.294	0.000	0.000	0.000	2.00	0.00	-4.40	8.27e-08	4.05e-06	yes	down
c418404_g8	1583.00	2213.00	975.00	81.00	96.00	10.00	45.881	52.379	32.768	2.245	3.556	0.398	44.64	2.09	-4.35	8.30e-08	4.06e-06	yes	down
c385332_g1	1.00	0.00	0.00	33.00	28.00	446.00	0.012	0.000	0.000	0.460	0.462	10.715	0.00	3.55	5.13	8.32e-08	4.07e-06	yes	up
c416298_g2	9.00	5.00	12.00	143.00	169.00	256.00	0.222	0.101	0.341	3.272	4.554	10.137	0.21	5.73	4.24	8.33e-08	4.07e-06	yes	up
c391853_g1	55.00	73.00	24.00	0.00	0.00	0.00	1.522	1.652	0.760	0.000	0.000	0.000	1.35	0.00	-3.86	8.34e-08	4.07e-06	yes	down
c420264_g1	74.00	98.00	52.00	0.00	2.00	0.00	1.861	2.022	1.487	0.000	0.050	0.000	1.82	0.02	-4.05	8.35e-08	4.08e-06	yes	down
c413344_g3	136.00	137.00	120.00	1276.00	719.00	4849.00	9.410	7.820	9.806	82.602	54.633	539.924	8.91	211.86	4.56	8.37e-08	4.09e-06	yes	up
c410253_g1	20.00	8.00	14.00	195.00	297.00	250.00	0.925	0.337	0.726	8.370	14.610	18.593	0.64	13.36	4.18	8.49e-08	4.14e-06	yes	up
c250883_g1	2.00	5.00	3.00	59.00	63.00	831.00	0.082	0.180	0.148	2.393	3.007	58.146	0.14	19.38	6.35	8.50e-08	4.14e-06	yes	up
c403535_g2	38.00	8.00	14.00	271.00	431.00	525.00	4.413	0.775	2.009	29.950	55.681	99.037	2.32	58.65	4.60	8.50e-08	4.14e-06	yes	up
c334012_g1	0.00	0.00	0.00	126.00	14.00	60.00	0.000	0.000	0.000	2.691	0.349	2.223	0.00	1.83	4.27	8.50e-08	4.14e-06	yes	up
c346830_g1	45.00	47.00	40.00	0.00	0.00	0.00	2.493	2.135	2.576	0.000	0.000	0.000	2.38	0.00	-4.63	8.51e-08	4.14e-06	yes	down
c340949_g2	38.00	362.00	17.00	0.00	0.00	0.00	0.421	3.258	0.216	0.000	0.000	0.000	1.46	0.00	-3.96	8.52e-08	4.14e-06	yes	down
c411339_g2	38.00	152.00	24.00	0.00	0.00	0.00	0.866	2.820	0.613	0.000	0.000	0.000	1.55	0.00	-4.04	8.54e-08	4.15e-06	yes	down
c391484_g1	73.00	123.00	90.00	1065.00	545.00	2080.00	3.172	4.348	4.495	42.849	25.701	145.059	4.01	68.40	4.06	8.55e-08	4.15e-06	yes	up
c420574_g1	11.00	2.00	1.00	169.00	97.00	342.00	0.257	0.022	0.011	3.029	1.884	12.287	0.10	5.47	4.83	8.62e-08	4.18e-06	yes	up
c392080_g2	70.00	62.00	23.00	0.00	0.00	0.00	1.451	1.056	0.545	0.000	0.000	0.000	1.04	0.00	-3.51	8.74e-08	4.23e-06	yes	down
c411546_g3	4.00	0.00	0.00	107.00	41.00	428.00	0.129	0.000	0.000	3.272	1.460	22.785	0.04	8.60	5.93	8.75e-08	4.24e-06	yes	up
c395505_g1	5.00	1.00	2.00	116.00	40.00	549.00	0.222	0.034	0.102	5.314	2.009	40.854	0.11	15.01	6.14	8.75e-08	4.24e-06	yes	up
c417185_g1	141.00	231.00	111.00	3.00	8.00	2.00	9.282	6.966	3.292	0.041	0.125	0.054	6.67	0.07	-5.31	8.75e-08	4.24e-06	yes	down
c410555_g3	105.00	59.00	63.00	2.00	0.00	0.00	4.916	2.270	3.405	0.081	0.000	0.000	3.46	0.03	-4.76	8.77e-08	4.24e-06	yes	down
c412746_g2	45.00	424.00	13.00	0.00	0.00	0.00	0.913	7.044	0.295	0.000	0.000	0.000	3.11	0.00	-5.00	8.85e-08	4.27e-06	yes	down
c417842_g2	69.00	166.00	46.00	0.00	2.00	1.00	1.170	2.292	0.874	0.000	0.037	0.018	1.52	0.02	-3.79	8.85e-08	4.27e-06	yes	down
c414629_g1	76.00	114.00	78.00	0.00	3.00	0.00	7.526	9.370	9.387	0.000	0.324	0.000	8.77	0.10	-5.48	8.86e-08	4.27e-06	yes	down
c403982_g2	7.00	3.00	7.00	75.00	116.00	778.00	0.129	0.045	0.148	1.298	2.370	23.309	0.10	8.26	5.37	8.87e-08	4.28e-06	yes	up
c422565_g2	4.00	2.00	9.00	122.00	217.00	127.00	0.070	0.034	0.182	2.042	4.292	3.686	0.09	3.23	4.14	8.89e-08	4.28e-06	yes	up
c415849_g1	64.00	152.00	51.00	0.00	2.00	1.00	0.995	13.685	0.885	0.000	0.037	0.018	5.87	0.02	-5.68	8.90e-08	4.29e-06	yes	down
c422522_g3	372.00	1448.00	329.00	9570.00	5893.00	6714.00	5.887	16.055	7.956	117.622	85.736	141.572	10.41	115.07	3.45	8.92e-08	4.29e-06	yes	up
c305472_g1	0.00	0.00	0.00	42.00	21.00	101.00	0.000	0.000	0.000	0.622	0.362	2.584	0.00	1.13	3.62	8.95e-08	4.30e-06	yes	up
c398060_g1	1.00	0.00	0.00	41.00	57.00	53.00	0.059	0.000	0.000	2.434	3.980	5.421	0.02	3.81	5.03	8.95e-08	4.30e-06	yes	up
c397833_g1	4.00	2.00	2.00	63.00	87.00	130.00	0.339	0.135	0.204	4.935	7.997	17.491	0.22	9.66	4.92	8.96e-08	4.30e-06	yes	up
c385999_g1	70.00	75.00	20.00	0.00	0.00	0.00	1.943	1.708	0.636	0.000	0.000	0.000	1.48	0.00	-3.98	8.96e-08	4.30e-06	yes	down
c399779_g2	108.00	128.00	131.00	4.00	4.00	1.00	5.010	4.865	7.014	0.176	0.200	0.072	5.53	0.15	-4.48	8.97e-08	4.30e-06	yes	down
c52604_g1	0.00	0.00	0.00	22.00	19.00	492.00	0.000	0.000	0.000	0.392	0.399	15.377	0.00	4.91	5.65	9.03e-08	4.33e-06	yes	up
c394156_g1	37.00	124.00	26.00	0.00	0.00	0.00	0.667	1.820	0.533	0.000	0.000	0.000	1.07	0.00	-3.55	9.06e-08	4.34e-06	yes	down
c395202_g10	96.00	45.00	134.00	2.00	0.00	1.00	4.249	1.629	6.833	0.081	0.000	0.072	3.98	0.05	-4.73	9.08e-08	4.35e-06	yes	down
c394869_g1	41.00	85.00	27.00	0.00	0.00	0.00	0.913	1.539	0.681	0.000	0.000	0.000	1.09	0.00	-3.57	9.09e-08	4.35e-06	yes	down
c406589_g1	49.00	112.00	21.00	0.00	0.00	0.00	1.159	2.157	0.556	0.000	0.000	0.000	1.37	0.00	-3.88	9.11e-08	4.36e-06	yes	down
c390329_g1	68.00	87.00	33.00	1.00	0.00	0.00	1.592	1.663	0.874	0.027	0.000	0.000	1.41	0.01	-3.77	9.12e-08	4.36e-06	yes	down
c391251_g1	241.00	542.00	309.00	3267.00	1867.00	9050.00	9.258	17.055	13.609	116.067	78.088	555.788	13.52	236.95	4.12	9.13e-08	4.36e-06	yes	up
c419511_g1	43.00	232.00	33.00	0.00	0.00	1.00	1.568	6.977	1.373	0.000	0.000	0.054	3.60	0.02	-4.99	9.14e-08	4.36e-06	yes	down
c386798_g1	31.00	89.00	35.00	0.00	0.00	0.00	1.978	4.674	2.622	0.000	0.000	0.000	3.20	0.00	-5.05	9.14e-08	4.36e-06	yes	down
c411967_g3	0.00	0.00	0.00	40.00	41.00	34.00	0.000	0.000	0.000	1.447	1.747	2.223	0.00	1.77	4.23	9.17e-08	4.37e-06	yes	up
c399249_g1	0.00	0.00	0.00	40.00	28.00	54.00	0.000	0.000	0.000	0.879	0.724	2.060	0.00	1.19	3.69	9.17e-08	4.37e-06	yes	up
c377032_g1	3.00	0.00	4.00	145.00	82.00	91.00	0.129	0.000	0.193	5.747	3.830	6.234	0.10	5.31	4.78	9.17e-08	4.37e-06	yes	up
c385457_g1	38.00	75.00	31.00	0.00	0.00	0.00	2.575	4.180	2.474	0.000	0.000	0.000	3.17	0.00	-5.03	9.20e-08	4.38e-06	yes	down
c302897_g1	55.00	150.00	17.00	0.00	0.00	0.00	5.817	13.201	2.202	0.000	0.000	0.000	7.64	0.00	-6.27	9.28e-08	4.41e-06	yes	down
c412233_g1	41.00	74.00	29.00	0.00	0.00	0.00	1.065	1.573	0.851	0.000	0.000	0.000	1.20	0.00	-3.70	9.28e-08	4.41e-06	yes	down
c15583_g1	1.00	1.00	0.00	37.00	57.00	108.00	0.047	0.034	0.000	1.406	2.558	7.119	0.03	3.48	4.80	9.29e-08	4.41e-06	yes	up
c421929_g1	6.00	4.00	7.00	101.00	184.00	126.00	0.199	0.112	0.272	3.123	6.700	6.740	0.19	5.31	4.24	9.31e-08	4.42e-06	yes	up
c420660_g2	69.00	113.00	56.00	1.00	2.00	0.00	0.913	1.213	0.829	0.014	0.025	0.000	1.00	0.01	-3.29	9.34e-08	4.43e-06	yes	down
c83675_g1	0.00	0.00	0.00	28.00	54.00	40.00	0.000	0.000	0.000	1.041	2.358	2.566	0.00	1.90	4.32	9.43e-08	4.47e-06	yes	up
c401178_g1	38.00	140.00	24.00	0.00	0.00	0.00	0.702	2.090	0.499	0.000	0.000	0.000	1.18	0.00	-3.68	9.47e-08	4.49e-06	yes	down
c410915_g3	76.00	90.00	52.00	0.00	2.00	0.00	2.072	2.000	1.612	0.000	0.062	0.000	1.91	0.02	-4.08	9.52e-08	4.51e-06	yes	down
c375198_g1	27.00	7.00	22.00	230.00	335.00	699.00	3.090	0.663	3.099	24.987	42.531	129.628	2.15	61.90	4.78	9.55e-08	4.51e-06	yes	up
c392433_g1	40.00	81.00	28.00	0.00	0.00	0.00	1.346	2.236	1.078	0.000	0.000	0.000	1.61	0.00	-4.10	9.55e-08	4.51e-06	yes	down
c392558_g1	49.00	73.00	25.00	0.00	0.00	0.00	1.533	1.865	0.885	0.000	0.000	0.000	1.48	0.00	-3.98	9.56e-08	4.51e-06	yes	down
c414659_g2	4.00	1.00	4.00	80.00	123.00	118.00	0.070	0.011	0.079	1.217	2.196	5.421	0.05	2.78	4.27	9.56e-08	4.51e-06	yes	up
c407107_g3	246.00	239.00	210.00	2190.00	1179.00	12247.00	16.480	13.201	16.571	137.065	86.647	1318.974	15.24	477.81	4.96	9.58e-08	4.52e-06	yes	up
c403967_g1	16.00	4.00	6.00	137.00	200.00	300.00	2.083	0.438	0.976	17.023	29.007	63.531	1.13	34.71	4.82	9.75e-08	4.60e-06	yes	up
c384383_g1	38.00	250.00	19.00	0.00	0.00	0.00	0.772	4.135	0.431	0.000	0.000	0.000	1.97	0.00	-4.37	9.81e-08	4.62e-06	yes	down
c308339_g1	31.00	227.00	24.00	0.00	0.00	0.00	0.410	2.449	0.352	0.000	0.000	0.000	1.18	0.00	-3.68	9.82e-08	4.63e-06	yes	down
c392693_g1	425.00	542.00	277.00	19.00	25.00	28.00	21.911	23.291	16.458	0.879	1.397	2.313	20.88	1.47	-3.74	9.85e-08	4.64e-06	yes	down
c422183_g2	101.00	229.00	99.00	2.00	5.00	0.00	2.154	3.989	2.384	0.041	0.112	0.000	2.93	0.05	-4.33	9.86e-08	4.64e-06	yes	down
c409741_g1	72.00	39.00	130.00	1.00	0.00	1.00	2.575	1.146	5.312	0.027	0.000	0.054	2.81	0.03	-4.52	9.92e-08	4.66e-06	yes	down
c389872_g1	46.00	85.00	24.00	0.00	0.00	0.00	1.861	2.820	1.124	0.000	0.000	0.000	2.02	0.00	-4.41	9.93e-08	4.67e-06	yes	down
c358318_g1	1.00	0.00	2.00	32.00	68.00	274.00	0.023	0.000	0.045	0.608	1.522	8.980	0.02	3.41	4.87	9.97e-08	4.68e-06	yes	up
c391158_g2	39.00	98.00	26.00	0.00	0.00	0.00	1.744	3.607	1.339	0.000	0.000	0.000	2.35	0.00	-4.61	9.98e-08	4.68e-06	yes	down
c388852_g1	50.00	55.00	30.00	0.00	0.00	0.00	1.978	1.786	1.362	0.000	0.000	0.000	1.73	0.00	-4.19	9.98e-08	4.68e-06	yes	down
c409047_g1	8.00	4.00	0.00	184.00	64.00	461.00	0.538	0.180	0.000	9.194	3.718	41.577	0.25	17.28	5.65	1.00e-07	4.68e-06	yes	up
c415133_g1	4.00	1.00	2.00	77.00	130.00	77.00	0.059	0.011	0.034	1.041	2.084	1.807	0.03	1.59	3.67	1.00e-07	4.68e-06	yes	up
c387151_g1	0.00	0.00	0.00	83.00	18.00	51.00	0.000	0.000	0.000	2.339	0.599	2.494	0.00	1.85	4.29	1.00e-07	4.69e-06	yes	up
c411527_g1	74.00	101.00	56.00	0.00	1.00	2.00	9.808	9.808	4.063	0.000	0.075	0.235	8.16	0.09	-5.41	1.00e-07	4.69e-06	yes	down
c395032_g1	63.00	116.00	29.00	0.00	0.00	1.00	3.652	5.539	1.964	0.000	0.000	0.090	3.90	0.03	-4.98	1.01e-07	4.70e-06	yes	down
c420188_g1	28.00	8.00	19.00	216.00	353.00	481.00	0.421	0.101	0.329	3.015	5.814	11.637	0.27	6.47	4.15	1.01e-07	4.70e-06	yes	up
c408350_g1	11.00	3.00	15.00	1015.00	135.00	183.00	0.304	0.067	0.477	26.245	4.117	8.185	0.26	14.02	5.29	1.01e-07	4.71e-06	yes	up
c326080_g1	31.00	162.00	27.00	0.00	0.00	0.00	0.796	3.371	0.783	0.000	0.000	0.000	1.79	0.00	-4.24	1.01e-07	4.72e-06	yes	down
c399161_g1	2.00	0.00	0.00	166.00	49.00	41.00	0.117	0.000	0.000	10.330	3.069	3.758	0.04	6.12	5.49	1.03e-07	4.78e-06	yes	up
c398749_g1	39.00	27.00	25.00	543.00	474.00	229.00	1.732	0.966	1.271	22.472	23.181	16.371	1.30	20.85	3.90	1.03e-07	4.81e-06	yes	up
c406857_g1	35.00	99.00	28.00	0.00	0.00	0.00	1.299	3.034	1.203	0.000	0.000	0.000	1.94	0.00	-4.35	1.03e-07	4.82e-06	yes	down
c417406_g1	3.00	2.00	3.00	66.00	80.00	164.00	0.059	0.034	0.068	1.122	1.597	4.824	0.05	2.38	4.03	1.04e-07	4.83e-06	yes	up
c415276_g1	45.00	80.00	25.00	0.00	0.00	0.00	1.744	2.539	1.112	0.000	0.000	0.000	1.87	0.00	-4.30	1.04e-07	4.84e-06	yes	down
c391585_g1	67.00	88.00	45.00	1153.00	271.00	2242.00	2.575	2.775	1.986	40.997	11.341	137.813	2.48	61.09	4.57	1.04e-07	4.84e-06	yes	up
c394177_g2	185.00	270.00	212.00	1994.00	1228.00	2893.00	8.380	10.190	10.919	83.399	60.759	209.241	9.81	114.39	3.53	1.04e-07	4.84e-06	yes	up
c374979_g1	28.00	156.00	30.00	0.00	0.00	0.00	1.685	7.640	2.043	0.000	0.000	0.000	4.09	0.00	-5.39	1.05e-07	4.87e-06	yes	down
c399235_g1	13.00	289.00	52.00	0.00	0.00	0.00	0.293	5.292	1.317	0.000	0.000	0.000	2.52	0.00	-4.71	1.05e-07	4.88e-06	yes	down
c404161_g1	47.00	107.00	21.00	0.00	0.00	0.00	0.971	1.798	0.488	0.000	0.000	0.000	1.15	0.00	-3.65	1.05e-07	4.89e-06	yes	down
c328706_g1	65.00	26.00	58.00	0.00	0.00	0.00	4.939	1.629	5.244	0.000	0.000	0.000	3.75	0.00	-5.27	1.06e-07	4.92e-06	yes	down
c287993_g1	0.00	0.00	1.00	18.00	46.00	477.00	0.000	0.000	0.079	1.136	3.431	52.057	0.02	17.19	7.14	1.06e-07	4.92e-06	yes	up
c380897_g1	22.00	6.00	0.00	291.00	281.00	1565.00	1.077	0.247	0.000	13.291	15.084	123.304	0.45	46.99	6.43	1.07e-07	4.94e-06	yes	up
c356744_g1	14.00	214.00	55.00	0.00	0.00	0.00	0.176	2.247	0.795	0.000	0.000	0.000	1.15	0.00	-3.65	1.07e-07	4.97e-06	yes	down
c395834_g2	100.00	29.00	38.00	0.00	0.00	0.00	14.361	3.494	6.924	0.000	0.000	0.000	8.03	0.00	-6.35	1.07e-07	4.97e-06	yes	down
c411769_g2	52.00	86.00	39.00	0.00	1.00	0.00	0.913	1.236	0.772	0.000	0.025	0.000	1.00	0.01	-3.35	1.08e-07	4.98e-06	yes	down
c364656_g1	60.00	104.00	31.00	1.00	0.00	0.00	6.086	8.763	3.825	0.095	0.000	0.000	6.47	0.04	-5.58	1.09e-07	5.02e-06	yes	down
c367805_g1	43.00	77.00	26.00	0.00	0.00	0.00	2.107	3.820	1.317	0.000	0.000	0.000	2.54	0.00	-4.72	1.09e-07	5.02e-06	yes	down
c235344_g1	0.00	1.00	0.00	24.00	53.00	159.00	0.000	0.191	0.000	5.327	13.661	59.194	0.07	24.11	7.12	1.09e-07	5.05e-06	yes	up
c393692_g2	71.00	15.00	154.00	0.00	0.00	0.00	4.647	0.888	10.828	0.000	0.000	0.000	4.96	0.00	-5.66	1.10e-07	5.06e-06	yes	down
c362743_g1	40.00	68.00	30.00	0.00	0.00	0.00	3.558	5.000	3.201	0.000	0.000	0.000	4.01	0.00	-5.36	1.10e-07	5.07e-06	yes	down
c394727_g1	33.00	82.00	32.00	0.00	0.00	0.00	1.007	2.056	1.112	0.000	0.000	0.000	1.44	0.00	-3.95	1.11e-07	5.09e-06	yes	down
c358546_g1	0.00	0.00	1.00	78.00	28.00	61.00	0.000	0.000	0.057	3.367	1.422	4.553	0.02	3.13	4.79	1.11e-07	5.09e-06	yes	up
c398691_g1	494.00	617.00	533.00	4251.00	2702.00	12262.00	26.347	27.257	33.653	213.163	159.295	1061.038	28.79	452.18	3.97	1.11e-07	5.10e-06	yes	up
c361644_g1	28.00	383.00	20.00	0.00	0.00	0.00	4.448	51.199	4.097	0.000	0.000	0.000	22.42	0.00	-7.82	1.12e-07	5.13e-06	yes	down
c420056_g1	176.00	201.00	84.00	2.00	6.00	0.00	3.886	3.607	2.077	0.041	0.137	0.000	3.26	0.06	-4.41	1.12e-07	5.13e-06	yes	down
c639395_g1	13.00	1.00	8.00	502.00	258.00	101.00	1.896	0.124	1.487	70.459	42.219	24.086	1.09	47.83	5.33	1.12e-07	5.15e-06	yes	up
c405020_g1	1.00	1.00	1.00	66.00	149.00	31.00	0.047	0.045	0.057	3.218	8.559	2.620	0.05	4.67	5.00	1.14e-07	5.21e-06	yes	up
c352669_g2	74.00	117.00	25.00	0.00	0.00	1.00	13.577	18.122	6.050	0.000	0.000	0.307	13.18	0.09	-6.11	1.14e-07	5.22e-06	yes	down
c367162_g2	85.00	63.00	34.00	1.00	0.00	0.00	9.282	5.730	4.551	0.108	0.000	0.000	6.55	0.04	-5.55	1.14e-07	5.22e-06	yes	down
c308734_g1	0.00	0.00	0.00	251.00	66.00	8.00	0.000	0.000	0.000	22.053	6.812	1.174	0.00	11.09	6.81	1.14e-07	5.24e-06	yes	up
c418730_g1	2.00	1.00	1.00	67.00	83.00	54.00	0.070	0.034	0.045	1.988	2.907	2.855	0.05	2.53	4.14	1.14e-07	5.24e-06	yes	up
c338941_g2	45.00	193.00	17.00	0.00	0.00	0.00	1.674	5.865	0.726	0.000	0.000	0.000	3.02	0.00	-4.96	1.15e-07	5.28e-06	yes	down
c409005_g1	178.00	283.00	117.00	1.00	8.00	0.00	8.486	11.055	6.572	0.041	0.412	0.000	8.93	0.14	-5.22	1.15e-07	5.28e-06	yes	down
c562001_g1	29.00	84.00	36.00	0.00	0.00	0.00	0.796	1.876	1.112	0.000	0.000	0.000	1.30	0.00	-3.81	1.16e-07	5.28e-06	yes	down
c412013_g3	74.00	86.00	52.00	0.00	2.00	0.00	14.736	14.493	13.858	0.000	0.449	0.000	14.39	0.14	-5.93	1.16e-07	5.28e-06	yes	down
c419362_g1	19.00	4.00	9.00	150.00	271.00	317.00	0.456	0.090	0.238	3.313	7.299	13.100	0.25	7.48	4.43	1.16e-07	5.31e-06	yes	up
c333095_g1	30.00	96.00	32.00	0.00	0.00	0.00	3.184	8.471	4.154	0.000	0.000	0.000	5.51	0.00	-5.81	1.16e-07	5.31e-06	yes	down
c408206_g1	43.00	139.00	20.00	0.00	0.00	0.00	1.147	3.022	0.602	0.000	0.000	0.000	1.72	0.00	-4.18	1.16e-07	5.31e-06	yes	down
c391435_g2	261.00	342.00	221.00	22.00	9.00	8.00	7.397	7.910	7.105	0.595	0.287	0.361	7.51	0.43	-3.84	1.17e-07	5.32e-06	yes	down
c363958_g1	46.00	112.00	37.00	0.00	1.00	0.00	7.456	15.269	7.752	0.000	0.187	0.000	10.56	0.06	-6.08	1.17e-07	5.32e-06	yes	down
c398572_g1	1000.00	1218.00	850.00	10027.00	5101.00	7241.00	38.086	38.346	36.774	355.867	210.722	443.778	37.81	337.89	3.16	1.18e-07	5.39e-06	yes	up
c386761_g1	91.00	18.00	75.00	0.00	0.00	0.00	5.747	0.933	5.562	0.000	0.000	0.000	3.83	0.00	-5.30	1.19e-07	5.40e-06	yes	down
c420190_g3	3.00	1.00	2.00	61.00	91.00	97.00	0.047	0.011	0.034	0.906	1.584	2.494	0.03	1.59	3.71	1.19e-07	5.41e-06	yes	up
c413724_g1	3.00	12.00	4.00	272.00	125.00	95.00	0.070	0.236	0.102	5.936	3.219	3.596	0.14	4.40	4.21	1.20e-07	5.43e-06	yes	up
c404050_g1	32.00	341.00	18.00	0.00	0.00	0.00	0.679	5.943	0.431	0.000	0.000	0.000	2.64	0.00	-4.78	1.20e-07	5.44e-06	yes	down
c403005_g2	38.00	271.00	17.00	0.00	0.00	0.00	2.200	12.909	1.158	0.000	0.000	0.000	6.04	0.00	-5.94	1.20e-07	5.44e-06	yes	down
c422654_g1	200.00	323.00	173.00	3.00	11.00	0.00	8.041	4.067	2.032	0.027	0.125	0.000	4.78	0.05	-5.04	1.20e-07	5.45e-06	yes	down
c322380_g3	7.00	1.00	0.00	112.00	65.00	5647.00	0.187	0.022	0.000	2.718	1.859	237.139	0.07	73.10	8.75	1.20e-07	5.45e-06	yes	up
c416516_g1	6.00	2.00	0.00	40.00	193.00	275.00	0.129	0.034	0.000	0.757	4.304	9.016	0.06	4.33	4.83	1.21e-07	5.47e-06	yes	up
c401194_g2	122.00	132.00	31.00	2.00	0.00	1.00	8.837	7.898	2.667	0.135	0.000	0.108	6.71	0.09	-5.20	1.21e-07	5.48e-06	yes	down
c387210_g1	371.00	425.00	243.00	21.00	9.00	23.00	20.951	19.740	16.015	1.109	0.561	2.078	19.07	1.23	-3.85	1.21e-07	5.48e-06	yes	down
c370877_g1	104.00	39.00	74.00	1.00	1.00	0.00	5.770	1.775	4.790	0.054	0.062	0.000	3.95	0.04	-4.85	1.22e-07	5.50e-06	yes	down
c390257_g1	30.00	418.00	17.00	0.00	0.00	0.00	2.493	28.695	1.691	0.000	0.000	0.000	12.39	0.00	-6.96	1.22e-07	5.51e-06	yes	down
c418057_g1	3.00	0.00	0.00	52.00	94.00	85.00	0.105	0.000	0.000	1.623	3.443	4.571	0.03	3.07	4.56	1.22e-07	5.52e-06	yes	up
c406939_g10	41.00	73.00	27.00	0.00	0.00	0.00	1.369	2.000	1.033	0.000	0.000	0.000	1.52	0.00	-4.02	1.22e-07	5.52e-06	yes	down
c381911_g2	10.00	25.00	10.00	213.00	116.00	1473.00	0.515	1.067	0.602	10.263	6.562	122.364	0.75	42.91	5.66	1.22e-07	5.52e-06	yes	up
c386474_g5	189.00	202.00	125.00	10.00	6.00	4.00	9.726	8.550	7.480	0.473	0.337	0.325	8.63	0.39	-4.16	1.22e-07	5.52e-06	yes	down
c408525_g3	26.00	312.00	23.00	0.00	0.00	0.00	0.632	6.179	0.636	0.000	0.000	0.000	2.78	0.00	-4.85	1.23e-07	5.52e-06	yes	down
c416849_g1	0.00	1.00	0.00	32.00	48.00	85.00	0.000	0.022	0.000	0.690	1.210	3.162	0.01	1.59	3.96	1.23e-07	5.53e-06	yes	up
c362552_g1	2.00	4.00	1.00	50.00	43.00	800.00	0.047	0.067	0.023	0.960	0.973	26.670	0.05	8.71	5.90	1.23e-07	5.53e-06	yes	up
c380424_g1	34.00	92.00	28.00	0.00	0.00	0.00	0.796	1.753	0.738	0.000	0.000	0.000	1.15	0.00	-3.64	1.23e-07	5.54e-06	yes	down
c414515_g1	2.00	1.00	1.00	82.00	42.00	93.00	0.023	0.011	0.011	0.798	0.474	3.795	0.01	1.60	3.89	1.24e-07	5.55e-06	yes	up
c385372_g1	0.00	0.00	0.00	26.00	27.00	134.00	0.000	0.000	0.000	0.865	1.060	7.752	0.00	3.00	4.95	1.24e-07	5.55e-06	yes	up
c398243_g1	43.00	68.00	27.00	0.00	0.00	0.00	1.358	1.764	0.976	0.000	0.000	0.000	1.41	0.00	-3.91	1.24e-07	5.55e-06	yes	down
c422578_g2	19.00	10.00	13.00	177.00	234.00	271.00	0.386	0.169	0.295	3.299	5.140	8.764	0.28	5.51	3.90	1.24e-07	5.57e-06	yes	up
c364733_g1	10.00	17.00	9.00	115.00	140.00	1636.00	0.269	0.382	0.284	2.894	4.167	71.355	0.32	23.92	5.85	1.24e-07	5.57e-06	yes	up
c417987_g2	29.00	13.00	11.00	234.00	572.00	204.00	0.854	0.315	0.533	7.058	20.997	11.799	0.55	12.76	4.30	1.24e-07	5.58e-06	yes	up
c393137_g3	5.00	2.00	3.00	71.00	93.00	146.00	0.761	0.258	0.613	10.141	15.358	36.518	0.52	19.69	4.99	1.26e-07	5.63e-06	yes	up
c397553_g2	132.00	412.00	48.00	3.00	5.00	2.00	4.050	10.336	1.680	0.081	0.162	0.090	5.80	0.11	-4.82	1.26e-07	5.63e-06	yes	down
c328176_g2	43.00	98.00	22.00	0.00	0.00	0.00	3.687	6.955	2.259	0.000	0.000	0.000	4.54	0.00	-5.54	1.26e-07	5.63e-06	yes	down
c414170_g1	32.00	39.00	70.00	0.00	0.00	0.00	0.878	0.876	2.179	0.000	0.000	0.000	1.25	0.00	-3.75	1.27e-07	5.67e-06	yes	down
c377589_g1	80.00	20.00	69.00	0.00	0.00	0.00	6.543	1.348	6.742	0.000	0.000	0.000	4.59	0.00	-5.55	1.27e-07	5.68e-06	yes	down
c418812_g3	9.00	3.00	5.00	94.00	140.00	199.00	0.187	0.056	0.125	1.839	3.231	6.758	0.12	3.75	4.14	1.28e-07	5.69e-06	yes	up
c270112_g1	51.00	36.00	42.00	0.00	0.00	0.00	7.690	4.562	8.104	0.000	0.000	0.000	6.60	0.00	-6.07	1.28e-07	5.70e-06	yes	down
c407066_g1	48.00	249.00	45.00	0.00	2.00	0.00	0.936	3.932	1.010	0.000	0.037	0.000	2.12	0.01	-4.31	1.28e-07	5.70e-06	yes	down
c383167_g1	14.00	1230.00	20.00	0.00	0.00	0.00	0.339	24.639	0.556	0.000	0.000	0.000	9.79	0.00	-6.63	1.28e-07	5.71e-06	yes	down
c400013_g4	148.00	223.00	195.00	1757.00	1012.00	3087.00	3.757	4.640	5.630	41.199	27.959	125.454	4.63	62.53	3.73	1.28e-07	5.71e-06	yes	up
c309917_g1	0.00	0.00	0.00	33.00	26.00	71.00	0.000	0.000	0.000	1.285	1.185	4.770	0.00	2.30	4.59	1.29e-07	5.74e-06	yes	up
c421854_g1	21.00	5.00	14.00	183.00	331.00	300.00	0.293	0.056	0.216	2.339	4.990	6.649	0.18	4.45	4.03	1.29e-07	5.75e-06	yes	up
c395665_g1	459.00	643.00	203.00	22.00	19.00	28.00	22.800	26.695	12.042	0.771	0.911	2.078	21.23	1.21	-4.03	1.30e-07	5.79e-06	yes	down
c394363_g1	1.00	0.00	0.00	34.00	42.00	93.00	0.023	0.000	0.000	0.865	2.071	7.625	0.01	3.27	4.97	1.31e-07	5.81e-06	yes	up
c310906_g1	33.00	457.00	14.00	0.00	0.00	0.00	6.157	72.051	3.450	0.000	0.000	0.000	30.85	0.00	-8.27	1.32e-07	5.85e-06	yes	down
c413972_g2	143.00	54.00	97.00	0.00	3.00	0.00	8.954	2.786	7.128	0.000	0.212	0.000	6.05	0.06	-5.22	1.32e-07	5.85e-06	yes	down
c354715_g1	12.00	18.00	10.00	156.00	124.00	1201.00	0.620	0.742	0.579	8.072	6.837	96.778	0.66	34.43	5.51	1.32e-07	5.86e-06	yes	up
c413699_g2	35.00	14.00	17.00	182.00	470.00	496.00	3.921	1.303	2.349	19.349	58.451	90.129	2.46	52.66	4.37	1.33e-07	5.89e-06	yes	up
c400458_g3	4.00	2.00	3.00	94.00	72.00	101.00	0.105	0.045	0.091	2.393	2.158	4.445	0.08	2.94	4.10	1.33e-07	5.91e-06	yes	up
c414654_g1	5.00	2.00	1.00	60.00	121.00	107.00	0.234	0.079	0.057	2.556	6.063	7.860	0.12	5.23	4.58	1.33e-07	5.91e-06	yes	up
c364739_g1	32.00	92.00	29.00	0.00	0.00	0.00	2.001	4.786	2.145	0.000	0.000	0.000	3.12	0.00	-5.01	1.34e-07	5.91e-06	yes	down
c384729_g2	105.00	46.00	94.00	1.00	2.00	0.00	4.401	1.584	4.529	0.041	0.087	0.000	3.35	0.04	-4.59	1.34e-07	5.91e-06	yes	down
c386305_g1	8.00	1.00	3.00	113.00	74.00	309.00	0.234	0.022	0.102	3.029	2.333	14.347	0.11	6.23	4.88	1.34e-07	5.94e-06	yes	up
c400833_g3	41.00	118.00	21.00	0.00	0.00	0.00	1.545	3.640	0.908	0.000	0.000	0.000	2.17	0.00	-4.51	1.35e-07	5.97e-06	yes	down
c410532_g3	28.00	182.00	26.00	0.00	0.00	0.00	0.375	2.000	0.397	0.000	0.000	0.000	1.01	0.00	-3.47	1.35e-07	5.97e-06	yes	down
c379257_g1	10.00	2.00	7.00	616.00	60.00	193.00	0.831	0.135	0.692	48.217	5.502	25.929	0.52	28.41	5.52	1.35e-07	5.97e-06	yes	up
c405171_g1	0.00	1.00	0.00	43.00	39.00	64.00	0.000	0.022	0.000	0.987	1.060	2.566	0.01	1.49	3.87	1.36e-07	5.98e-06	yes	up
c404647_g1	443.00	542.00	227.00	15.00	13.00	31.00	14.151	14.168	8.274	0.446	0.449	1.590	12.48	0.79	-3.82	1.36e-07	5.99e-06	yes	down
c380670_g1	45.00	10.00	8.00	860.00	205.00	581.00	2.481	0.449	0.511	44.052	12.339	51.316	1.13	36.53	4.89	1.37e-07	6.01e-06	yes	up
c369853_g1	48.00	78.00	22.00	0.00	0.00	0.00	10.440	13.595	4.177	0.000	0.000	0.000	9.87	0.00	-6.64	1.38e-07	6.06e-06	yes	down
c365841_g1	50.00	25.00	77.00	0.00	0.00	0.00	3.500	1.449	6.901	0.000	0.000	0.000	3.68	0.00	-5.24	1.38e-07	6.08e-06	yes	down
c382453_g1	47.00	44.00	34.00	0.00	0.00	0.00	3.184	2.461	2.724	0.000	0.000	0.000	2.77	0.00	-4.84	1.39e-07	6.09e-06	yes	down
c398421_g2	1.00	1.00	1.00	41.00	63.00	86.00	0.070	0.056	0.079	2.623	4.741	9.522	0.07	5.35	5.03	1.39e-07	6.11e-06	yes	up
c416047_g2	94.00	163.00	100.00	2.00	5.00	1.00	3.394	4.067	3.950	0.081	0.187	0.054	3.81	0.11	-4.25	1.39e-07	6.11e-06	yes	down
c404215_g1	67.00	107.00	26.00	1.00	0.00	0.00	3.277	4.393	1.510	0.054	0.000	0.000	3.20	0.02	-4.77	1.39e-07	6.12e-06	yes	down
c364164_g1	9.00	442.00	51.00	0.00	0.00	0.00	1.393	51.435	10.419	0.000	0.000	0.000	23.32	0.00	-7.87	1.40e-07	6.12e-06	yes	down
c412339_g1	0.00	0.00	0.00	35.00	42.00	33.00	0.000	0.000	0.000	0.703	0.998	1.156	0.00	0.93	3.36	1.40e-07	6.15e-06	yes	up
c388592_g1	127.00	135.00	195.00	5.00	5.00	0.00	5.173	4.517	9.148	0.189	0.225	0.000	6.06	0.14	-4.66	1.41e-07	6.16e-06	yes	down
c389676_g2	95.00	17.00	72.00	0.00	0.00	0.00	1.861	0.270	1.589	0.000	0.000	0.000	1.17	0.00	-3.66	1.41e-07	6.16e-06	yes	down
c386192_g1	25.00	900.00	12.00	0.00	0.00	0.00	2.423	72.580	1.419	0.000	0.000	0.000	29.25	0.00	-8.20	1.43e-07	6.24e-06	yes	down
c348585_g1	6.00	3.00	3.00	77.00	63.00	411.00	0.129	0.056	0.079	1.555	1.497	14.329	0.09	5.39	4.88	1.43e-07	6.26e-06	yes	up
c422530_g2	153.00	84.00	65.00	3.00	2.00	0.00	2.903	1.303	1.385	0.054	0.037	0.000	1.85	0.03	-3.88	1.43e-07	6.26e-06	yes	down
c373888_g1	11.00	0.00	3.00	757.00	264.00	65.00	0.140	0.000	0.045	8.735	3.593	1.301	0.06	4.92	4.98	1.43e-07	6.26e-06	yes	up
c254108_g1	27.00	270.00	43.00	0.00	0.00	1.00	1.416	11.584	2.554	0.000	0.000	0.072	5.67	0.02	-5.57	1.43e-07	6.26e-06	yes	down
c172596_g1	43.00	25.00	105.00	0.00	0.00	0.00	1.100	0.528	3.053	0.000	0.000	0.000	1.44	0.00	-3.94	1.44e-07	6.27e-06	yes	down
c387395_g2	53.00	87.00	19.00	0.00	0.00	0.00	1.264	1.697	0.511	0.000	0.000	0.000	1.22	0.00	-3.72	1.44e-07	6.28e-06	yes	down
c412068_g2	77.00	79.00	28.00	1.00	0.00	0.00	2.938	2.472	1.226	0.041	0.000	0.000	2.27	0.02	-4.35	1.46e-07	6.35e-06	yes	down
c407858_g1	3.00	0.00	0.00	54.00	71.00	104.00	0.070	0.000	0.000	1.379	2.046	4.391	0.02	2.49	4.40	1.46e-07	6.35e-06	yes	up
c404089_g4	0.00	0.00	2.00	109.00	118.00	24.00	0.000	0.000	0.329	13.873	17.516	5.204	0.09	12.38	6.01	1.46e-07	6.35e-06	yes	up
c420110_g1	0.00	0.00	0.00	23.00	62.00	39.00	0.000	0.000	0.000	0.933	2.957	2.728	0.00	2.09	4.46	1.46e-07	6.36e-06	yes	up
c384384_g1	33.00	95.00	27.00	0.00	0.00	0.00	0.667	1.573	0.624	0.000	0.000	0.000	1.00	0.00	-3.47	1.46e-07	6.37e-06	yes	down
c400993_g1	52.00	195.00	43.00	0.00	2.00	0.00	1.592	4.887	1.498	0.000	0.062	0.000	2.84	0.02	-4.63	1.47e-07	6.37e-06	yes	down
c401369_g1	1.00	0.00	0.00	86.00	23.00	66.00	0.023	0.000	0.000	1.934	0.611	2.566	0.01	1.72	4.08	1.47e-07	6.37e-06	yes	up
c412444_g2	2.00	1.00	0.00	44.00	67.00	94.00	0.082	0.034	0.000	1.866	3.543	7.318	0.04	4.02	4.88	1.47e-07	6.37e-06	yes	up
c417539_g6	61.00	98.00	29.00	0.00	1.00	0.00	2.528	3.337	1.396	0.000	0.037	0.000	2.52	0.01	-4.55	1.47e-07	6.38e-06	yes	down
c416047_g4	65.00	139.00	66.00	3.00	0.00	1.00	2.317	4.067	2.701	0.095	0.000	0.054	3.10	0.05	-4.38	1.47e-07	6.39e-06	yes	down
c373330_g1	2214.00	2027.00	1235.00	130.00	138.00	22.00	88.310	66.569	55.820	4.462	6.438	1.174	70.60	4.08	-4.08	1.47e-07	6.39e-06	yes	down
c11726_g1	33.00	168.00	22.00	0.00	0.00	0.00	1.194	4.977	0.908	0.000	0.000	0.000	2.57	0.00	-4.74	1.48e-07	6.39e-06	yes	down
c398879_g2	869.00	767.00	1012.00	13122.00	8423.00	3678.00	24.462	17.347	31.213	324.687	248.761	161.990	23.64	252.39	3.41	1.48e-07	6.41e-06	yes	up
c377617_g1	0.00	0.00	0.00	118.00	12.00	59.00	0.000	0.000	0.000	2.420	0.287	2.096	0.00	1.67	4.14	1.48e-07	6.42e-06	yes	up
c408670_g1	4.00	3.00	2.00	79.00	106.00	75.00	0.339	0.213	0.204	6.301	9.906	10.263	0.25	8.60	4.63	1.49e-07	6.43e-06	yes	up
c404642_g1	5.00	6.00	17.00	117.00	191.00	800.00	0.070	0.067	0.284	1.582	3.044	18.738	0.13	7.20	4.99	1.49e-07	6.43e-06	yes	up
c370434_g2	21.00	152.00	36.00	0.00	0.00	0.00	2.540	15.662	5.164	0.000	0.000	0.000	8.36	0.00	-6.40	1.50e-07	6.47e-06	yes	down
c373114_g1	88.00	95.00	23.00	0.00	1.00	0.00	1.475	1.292	0.431	0.000	0.012	0.000	1.11	0.00	-3.54	1.50e-07	6.47e-06	yes	down
c390860_g1	42.00	61.00	28.00	0.00	0.00	0.00	1.568	1.865	1.192	0.000	0.000	0.000	1.58	0.00	-4.07	1.50e-07	6.49e-06	yes	down
c410416_g2	26.00	159.00	28.00	0.00	0.00	0.00	0.597	2.977	0.726	0.000	0.000	0.000	1.55	0.00	-4.05	1.51e-07	6.50e-06	yes	down
c360197_g1	2.00	1.00	0.00	129.00	37.00	63.00	0.023	0.011	0.000	1.704	0.574	1.446	0.01	1.28	3.63	1.51e-07	6.51e-06	yes	up
c429385_g1	1.00	0.00	1.00	20.00	49.00	456.00	0.023	0.000	0.034	0.487	1.422	19.388	0.02	6.47	5.81	1.52e-07	6.56e-06	yes	up
c351828_g1	4.00	3.00	6.00	68.00	73.00	966.00	0.316	0.202	0.579	5.138	6.463	125.165	0.35	41.72	6.55	1.53e-07	6.57e-06	yes	up
c395449_g1	37.00	11.00	17.00	216.00	399.00	564.00	19.757	4.135	14.937	113.714	230.247	444.519	12.34	249.11	4.32	1.53e-07	6.57e-06	yes	up
c401325_g2	51.00	103.00	32.00	1.00	0.00	0.00	2.610	4.337	1.907	0.054	0.000	0.000	3.08	0.02	-4.71	1.53e-07	6.57e-06	yes	down
c368698_g1	40.00	95.00	22.00	0.00	0.00	0.00	3.347	6.674	2.213	0.000	0.000	0.000	4.31	0.00	-5.46	1.55e-07	6.66e-06	yes	down
c325340_g1	165.00	191.00	121.00	7.00	4.00	0.00	24.544	23.841	22.961	1.001	0.661	0.000	23.82	0.60	-5.10	1.55e-07	6.66e-06	yes	down
c398746_g1	299.00	221.00	124.00	8.00	10.00	1.00	15.438	8.921	6.492	0.297	0.649	0.054	10.36	0.33	-4.60	1.55e-07	6.66e-06	yes	down
c403814_g2	1.00	0.00	1.00	46.00	75.00	45.00	0.012	0.000	0.011	0.622	1.198	1.066	0.01	0.93	3.27	1.56e-07	6.69e-06	yes	up
c302092_g1	40.00	526.00	67.00	0.00	3.00	0.00	1.065	11.415	2.020	0.000	0.087	0.000	5.34	0.03	-5.42	1.56e-07	6.69e-06	yes	down
c422171_g2	10.00	10.00	8.00	117.00	223.00	154.00	0.152	0.124	0.136	1.677	3.755	3.813	0.14	2.96	3.69	1.56e-07	6.69e-06	yes	up
c384354_g1	62.00	112.00	26.00	0.00	1.00	0.00	3.266	4.797	1.566	0.000	0.050	0.000	3.37	0.02	-4.91	1.56e-07	6.69e-06	yes	down
c317419_g1	49.00	93.00	19.00	0.00	0.00	0.00	7.421	11.831	3.677	0.000	0.000	0.000	8.05	0.00	-6.35	1.56e-07	6.69e-06	yes	down
c405250_g1	4.00	4.00	1.00	83.00	129.00	69.00	0.222	0.180	0.068	4.192	7.660	6.017	0.16	5.80	4.50	1.56e-07	6.69e-06	yes	up
c226986_g1	46.00	392.00	28.00	1.00	0.00	1.00	0.737	5.134	0.511	0.014	0.000	0.018	2.37	0.01	-4.48	1.57e-07	6.70e-06	yes	down
c411239_g1	47.00	133.00	17.00	0.00	0.00	0.00	2.552	4.393	0.908	0.000	0.000	0.000	2.79	0.00	-4.85	1.57e-07	6.70e-06	yes	down
c355885_g1	5.00	10.00	2.00	163.00	106.00	117.00	0.492	0.820	0.238	15.144	11.528	18.611	0.55	15.08	4.55	1.57e-07	6.72e-06	yes	up
c419174_g1	51.00	72.00	59.00	0.00	1.00	1.00	1.721	1.989	2.270	0.000	0.037	0.054	1.98	0.03	-4.03	1.57e-07	6.72e-06	yes	down
c329395_g1	41.00	233.00	15.00	0.00	0.00	0.00	1.077	4.988	0.443	0.000	0.000	0.000	2.41	0.00	-4.65	1.57e-07	6.72e-06	yes	down
c384607_g1	128.00	75.00	63.00	3.00	0.00	1.00	2.715	1.303	1.510	0.054	0.000	0.036	1.82	0.03	-3.87	1.59e-07	6.77e-06	yes	down
c413101_g1	75.00	21.00	36.00	429.00	666.00	841.00	4.939	1.180	2.815	26.272	47.497	87.473	2.88	51.22	4.11	1.59e-07	6.78e-06	yes	up
c389333_g1	7.00	6.00	10.00	91.00	188.00	217.00	0.410	0.281	0.681	5.030	12.064	20.454	0.44	11.83	4.47	1.60e-07	6.80e-06	yes	up
c389703_g1	10651.00	10622.00	6938.00	1335.00	949.00	804.00	771.990	631.094	582.963	90.768	74.707	94.339	663.41	86.92	-2.93	1.60e-07	6.81e-06	yes	down
c377168_g3	47.00	131.00	17.00	0.00	0.00	0.00	4.038	9.314	1.748	0.000	0.000	0.000	5.42	0.00	-5.79	1.60e-07	6.81e-06	yes	down
c359165_g1	46.00	81.00	21.00	0.00	0.00	0.00	1.042	1.494	0.533	0.000	0.000	0.000	1.07	0.00	-3.55	1.61e-07	6.84e-06	yes	down
c410389_g2	12.00	1.00	7.00	366.00	244.00	90.00	0.351	0.011	0.148	8.032	6.088	3.776	0.16	6.15	4.58	1.61e-07	6.84e-06	yes	up
c388849_g1	41.00	57.00	29.00	0.00	0.00	0.00	1.217	1.382	0.976	0.000	0.000	0.000	1.21	0.00	-3.71	1.61e-07	6.85e-06	yes	down
c392507_g3	14.00	345.00	36.00	0.00	0.00	0.00	0.655	13.325	1.964	0.000	0.000	0.000	5.93	0.00	-5.91	1.62e-07	6.86e-06	yes	down
c383747_g1	44.00	43.00	35.00	0.00	0.00	0.00	14.373	12.819	16.605	0.000	0.000	0.000	14.41	0.00	-7.18	1.62e-07	6.87e-06	yes	down
c407009_g3	42.00	127.00	19.00	0.00	0.00	0.00	3.043	7.584	1.623	0.000	0.000	0.000	4.39	0.00	-5.49	1.63e-07	6.89e-06	yes	down
c422060_g2	15.00	3.00	0.00	255.00	135.00	716.00	0.129	0.022	0.000	2.231	1.298	13.913	0.05	5.47	5.21	1.63e-07	6.89e-06	yes	up
c399502_g1	10.00	2.00	1.00	267.00	53.00	282.00	0.492	0.079	0.057	12.291	2.870	22.406	0.21	12.45	5.35	1.63e-07	6.90e-06	yes	up
c404359_g1	559.00	537.00	537.00	48.00	35.00	39.00	29.097	23.257	32.666	2.366	1.884	2.656	27.86	2.31	-3.54	1.64e-07	6.94e-06	yes	down
c415348_g1	11.00	3.00	6.00	104.00	195.00	173.00	0.199	0.045	0.125	1.704	3.743	4.806	0.12	3.26	3.95	1.64e-07	6.94e-06	yes	up
c382612_g1	41.00	80.00	23.00	0.00	0.00	0.00	2.200	3.528	1.430	0.000	0.000	0.000	2.49	0.00	-4.70	1.64e-07	6.94e-06	yes	down
c408654_g2	99.00	114.00	59.00	0.00	2.00	2.00	23.397	22.954	19.318	0.000	0.549	0.777	22.06	0.40	-5.46	1.65e-07	6.95e-06	yes	down
c48740_g1	1.00	0.00	0.00	40.00	32.00	102.00	0.059	0.000	0.000	2.069	1.946	9.107	0.02	4.15	5.16	1.65e-07	6.96e-06	yes	up
c420628_g1	79.00	36.00	21.00	638.00	320.00	1872.00	2.247	0.719	0.590	14.752	8.970	80.877	1.18	32.91	4.69	1.66e-07	7.00e-06	yes	up
c420410_g1	44.00	67.00	47.00	1.00	0.00	0.00	1.206	1.506	1.464	0.027	0.000	0.000	1.40	0.01	-3.76	1.66e-07	7.00e-06	yes	down
c421993_g1	22.00	8.00	21.00	184.00	385.00	354.00	0.503	0.146	0.533	3.759	9.320	12.721	0.37	8.16	4.13	1.67e-07	7.02e-06	yes	up
c405862_g1	1.00	1.00	3.00	59.00	92.00	75.00	0.023	0.022	0.102	1.366	2.533	3.036	0.05	2.23	4.00	1.67e-07	7.04e-06	yes	up
c349962_g1	0.00	0.00	0.00	13.00	40.00	203.00	0.000	0.000	0.000	0.581	2.121	15.810	0.00	5.64	5.84	1.68e-07	7.06e-06	yes	up
c406121_g1	1.00	1.00	1.00	48.00	55.00	72.00	0.035	0.022	0.034	1.501	2.021	3.885	0.03	2.38	4.26	1.68e-07	7.06e-06	yes	up
c388635_g1	1527.00	2153.00	964.00	165.00	119.00	53.00	32.562	37.402	23.177	3.286	2.757	1.915	31.75	2.71	-3.50	1.69e-07	7.10e-06	yes	down
c401948_g1	0.00	2.00	1.00	46.00	62.00	86.00	0.000	0.090	0.068	2.380	3.768	7.716	0.05	4.41	4.87	1.69e-07	7.10e-06	yes	up
c256612_g1	0.00	0.00	0.00	48.00	13.00	140.00	0.000	0.000	0.000	1.690	0.536	8.420	0.00	3.36	5.11	1.70e-07	7.13e-06	yes	up
c399534_g1	82.00	48.00	21.00	0.00	0.00	0.00	2.914	1.393	0.851	0.000	0.000	0.000	1.74	0.00	-4.20	1.70e-07	7.15e-06	yes	down
c335891_g1	32.00	671.00	64.00	0.00	2.00	2.00	4.132	96.387	10.363	0.000	0.287	0.416	41.58	0.21	-7.06	1.71e-07	7.16e-06	yes	down
c398681_g1	1.00	0.00	2.00	52.00	74.00	62.00	0.070	0.000	0.159	3.367	5.627	6.902	0.07	5.12	4.96	1.72e-07	7.22e-06	yes	up
c423804_g1	0.00	0.00	0.00	62.00	22.00	37.00	0.000	0.000	0.000	2.758	1.148	2.837	0.00	2.29	4.58	1.74e-07	7.27e-06	yes	up
c233094_g1	44.00	349.00	11.00	0.00	0.00	0.00	2.107	13.741	0.613	0.000	0.000	0.000	6.18	0.00	-5.97	1.74e-07	7.28e-06	yes	down
c421080_g1	8.00	3.00	7.00	96.00	169.00	153.00	0.129	0.034	0.125	1.366	2.832	3.776	0.09	2.54	3.79	1.74e-07	7.28e-06	yes	up
c401535_g1	96.00	124.00	30.00	0.00	2.00	0.00	5.326	5.561	1.918	0.000	0.100	0.000	4.44	0.03	-5.12	1.74e-07	7.28e-06	yes	down
c419716_g1	177.00	27.00	59.00	738.00	1810.00	3172.00	7.666	0.955	2.974	30.369	87.745	228.448	3.73	107.64	4.81	1.75e-07	7.32e-06	yes	up
c374991_g1	80.00	98.00	60.00	2.00	2.00	0.00	4.647	4.685	4.075	0.108	0.125	0.000	4.50	0.08	-4.67	1.75e-07	7.33e-06	yes	down
c374140_g3	45.00	68.00	23.00	0.00	0.00	0.00	1.264	1.562	0.738	0.000	0.000	0.000	1.23	0.00	-3.73	1.76e-07	7.36e-06	yes	down
c366892_g2	65.00	47.00	24.00	0.00	0.00	0.00	10.698	6.516	5.119	0.000	0.000	0.000	7.48	0.00	-6.24	1.76e-07	7.36e-06	yes	down
c413010_g1	3.00	0.00	1.00	50.00	82.00	94.00	0.152	0.000	0.057	2.353	4.504	7.607	0.07	4.60	4.82	1.77e-07	7.38e-06	yes	up
c383891_g1	45.00	69.00	23.00	0.00	0.00	0.00	2.680	3.404	1.544	0.000	0.000	0.000	2.63	0.00	-4.77	1.78e-07	7.43e-06	yes	down
c359769_g1	0.00	1.00	1.00	50.00	33.00	115.00	0.000	0.034	0.045	1.798	1.397	7.155	0.03	3.29	4.75	1.79e-07	7.45e-06	yes	up
c407841_g1	41.00	243.00	14.00	0.00	0.00	0.00	0.714	3.472	0.272	0.000	0.000	0.000	1.65	0.00	-4.13	1.79e-07	7.45e-06	yes	down
c400251_g3	158.00	127.00	132.00	3.00	6.00	0.00	16.269	10.864	16.582	0.297	0.686	0.000	14.27	0.33	-5.07	1.79e-07	7.46e-06	yes	down
c388860_g1	30.00	59.00	37.00	0.00	0.00	0.00	0.948	1.528	1.339	0.000	0.000	0.000	1.28	0.00	-3.79	1.81e-07	7.54e-06	yes	down
c391548_g1	229.00	304.00	300.00	3276.00	1012.00	7951.00	12.091	13.190	18.421	160.822	58.413	673.220	14.33	283.87	4.30	1.82e-07	7.57e-06	yes	up
c395774_g8	179.00	264.00	54.00	3.00	5.00	0.00	19.617	35.762	4.971	0.216	0.424	0.000	21.67	0.21	-6.11	1.83e-07	7.59e-06	yes	down
c408669_g1	42.00	147.00	17.00	0.00	0.00	0.00	2.493	6.955	1.169	0.000	0.000	0.000	3.84	0.00	-5.30	1.84e-07	7.63e-06	yes	down
c372492_g1	4.00	0.00	3.00	85.00	44.00	661.00	0.082	0.000	0.068	1.541	0.923	20.563	0.05	7.08	5.62	1.84e-07	7.63e-06	yes	up
c380492_g1	9.00	243.00	66.00	0.00	0.00	0.00	0.574	12.707	4.926	0.000	0.000	0.000	6.51	0.00	-6.05	1.84e-07	7.63e-06	yes	down
c402357_g1	0.00	0.00	0.00	21.00	48.00	50.00	0.000	0.000	0.000	0.987	8.322	3.469	0.00	3.98	5.35	1.84e-07	7.63e-06	yes	up
c418146_g5	290.00	289.00	215.00	20.00	11.00	4.00	10.382	8.999	10.805	0.825	0.437	0.289	9.97	0.54	-3.97	1.84e-07	7.64e-06	yes	down
c405903_g3	1306.00	2060.00	935.00	21900.00	8862.00	6901.00	26.639	34.312	21.611	412.683	196.823	222.178	28.17	289.14	3.36	1.85e-07	7.65e-06	yes	up
c382470_g1	3447.00	5997.00	3106.00	33884.00	17276.00	69467.00	73.644	105.004	75.728	673.955	403.914	2381.367	86.36	1105.79	3.68	1.85e-07	7.67e-06	yes	up
c408560_g3	2.00	1.00	1.00	44.00	94.00	67.00	0.059	0.022	0.034	1.109	2.782	2.909	0.04	2.16	4.04	1.87e-07	7.74e-06	yes	up
c366820_g1	1.00	0.00	0.00	80.00	45.00	29.00	0.492	0.000	0.000	15.617	9.469	6.071	0.16	10.86	5.39	1.87e-07	7.74e-06	yes	up
c390759_g4	31.00	62.00	34.00	0.00	0.00	0.00	1.779	2.966	2.157	0.000	0.000	0.000	2.35	0.00	-4.61	1.88e-07	7.75e-06	yes	down
c419256_g2	107.00	59.00	57.00	2.00	1.00	0.00	9.048	4.438	4.529	0.095	0.062	0.000	5.97	0.06	-5.28	1.88e-07	7.76e-06	yes	down
c346348_g1	56.00	96.00	16.00	0.00	0.00	0.00	2.306	3.247	0.760	0.000	0.000	0.000	2.23	0.00	-4.54	1.88e-07	7.77e-06	yes	down
c403452_g1	54.00	92.00	30.00	1.00	0.00	0.00	1.744	2.438	1.112	0.027	0.000	0.000	1.83	0.01	-4.13	1.88e-07	7.78e-06	yes	down
c420994_g1	3.00	0.00	1.00	41.00	98.00	105.00	0.070	0.000	0.023	0.825	2.333	3.668	0.03	2.14	4.12	1.89e-07	7.80e-06	yes	up
c407939_g1	98.00	85.00	67.00	1141.00	602.00	662.00	3.020	1.798	2.202	30.004	20.848	31.169	2.31	27.55	3.52	1.89e-07	7.80e-06	yes	up
c417463_g1	0.00	1.00	3.00	58.00	97.00	70.00	0.000	0.022	0.079	1.190	2.346	2.494	0.03	1.94	3.96	1.90e-07	7.81e-06	yes	up
c407945_g1	18.00	7.00	7.00	130.00	199.00	296.00	0.901	0.292	0.409	6.030	10.867	23.707	0.52	12.84	4.37	1.90e-07	7.84e-06	yes	up
c412416_g1	48.00	93.00	47.00	1.00	1.00	0.00	1.475	2.337	1.646	0.027	0.037	0.000	1.86	0.02	-4.00	1.90e-07	7.84e-06	yes	down
c405908_g1	5.00	1.00	1.00	68.00	61.00	284.00	0.094	0.011	0.023	1.190	1.260	8.637	0.04	3.46	4.65	1.91e-07	7.84e-06	yes	up
c307812_g1	38.00	118.00	20.00	0.00	0.00	0.00	0.995	2.494	0.602	0.000	0.000	0.000	1.46	0.00	-3.97	1.91e-07	7.85e-06	yes	down
c398830_g1	38.00	101.00	21.00	0.00	0.00	0.00	1.124	2.449	0.704	0.000	0.000	0.000	1.52	0.00	-4.01	1.91e-07	7.85e-06	yes	down
c416072_g1	38.00	53.00	31.00	0.00	0.00	0.00	3.359	3.887	3.303	0.000	0.000	0.000	3.55	0.00	-5.19	1.92e-07	7.89e-06	yes	down
c403766_g1	1.00	0.00	0.00	31.00	44.00	81.00	0.035	0.000	0.000	0.852	1.422	3.849	0.01	1.93	4.19	1.93e-07	7.91e-06	yes	up
c419136_g1	2.00	1.00	0.00	49.00	117.00	47.00	0.047	0.022	0.000	1.001	2.832	1.680	0.02	1.77	3.91	1.93e-07	7.92e-06	yes	up
c401241_g1	32.00	157.00	21.00	0.00	0.00	0.00	1.170	4.696	0.874	0.000	0.000	0.000	2.45	0.00	-4.67	1.93e-07	7.92e-06	yes	down
c389341_g1	82.00	25.00	44.00	540.00	1029.00	527.00	9.200	2.337	6.072	57.506	128.105	95.839	5.65	90.69	3.98	1.94e-07	7.94e-06	yes	up
c415012_g2	0.00	0.00	0.00	29.00	29.00	58.00	0.000	0.000	0.000	0.649	1.447	5.638	0.00	2.40	4.64	1.94e-07	7.94e-06	yes	up
c301015_g1	786.00	839.00	691.00	10.00	35.00	0.00	35.464	30.852	35.934	0.460	1.747	0.000	33.82	0.72	-5.38	1.95e-07	7.99e-06	yes	down
c418010_g2	50.00	154.00	51.00	1.00	2.00	0.00	0.971	2.427	1.112	0.014	0.037	0.000	1.57	0.02	-3.84	1.97e-07	8.05e-06	yes	down
c391343_g2	5.00	1.00	3.00	72.00	73.00	234.00	0.351	0.056	0.250	4.759	5.664	26.598	0.21	11.62	5.25	1.97e-07	8.05e-06	yes	up
c393346_g1	0.00	1.00	0.00	39.00	37.00	66.00	0.000	0.011	0.000	0.581	0.649	5.204	0.00	2.00	4.33	1.98e-07	8.09e-06	yes	up
c414526_g1	41.00	108.00	19.00	0.00	0.00	0.00	0.913	1.955	0.477	0.000	0.000	0.000	1.19	0.00	-3.69	1.98e-07	8.09e-06	yes	down
c395836_g1	0.00	0.00	0.00	59.00	15.00	65.00	0.000	0.000	0.000	2.488	0.749	4.734	0.00	2.63	4.77	2.00e-07	8.16e-06	yes	up
c413470_g1	40.00	150.00	17.00	0.00	0.00	0.00	0.679	2.056	0.318	0.000	0.000	0.000	1.11	0.00	-3.59	2.01e-07	8.22e-06	yes	down
c402019_g1	1.00	0.00	0.00	36.00	48.00	52.00	0.023	0.000	0.000	0.757	1.185	1.897	0.01	1.23	3.63	2.02e-07	8.22e-06	yes	up
c384205_g2	47.00	61.00	23.00	0.00	0.00	0.00	1.486	1.584	0.829	0.000	0.000	0.000	1.34	0.00	-3.84	2.02e-07	8.23e-06	yes	down
c395287_g1	50.00	70.00	20.00	0.00	0.00	0.00	1.229	1.404	0.556	0.000	0.000	0.000	1.10	0.00	-3.59	2.03e-07	8.25e-06	yes	down
c387688_g2	83.00	30.00	31.00	0.00	0.00	0.00	2.809	0.831	1.203	0.000	0.000	0.000	1.58	0.00	-4.07	2.03e-07	8.26e-06	yes	down
c380330_g2	52.00	88.00	31.00	0.00	1.00	0.00	5.524	5.573	2.826	0.000	0.087	0.000	4.77	0.03	-5.27	2.03e-07	8.26e-06	yes	down
c422449_g1	6.00	2.00	2.00	67.00	116.00	116.00	0.082	0.022	0.034	0.879	1.809	2.656	0.05	1.70	3.63	2.05e-07	8.32e-06	yes	up
c417936_g1	45.00	74.00	21.00	0.00	0.00	0.00	1.896	2.562	1.033	0.000	0.000	0.000	1.91	0.00	-4.33	2.06e-07	8.36e-06	yes	down
c420207_g1	9.00	1.00	7.00	123.00	169.00	177.00	0.176	0.011	0.148	2.190	3.543	5.457	0.10	3.59	4.18	2.06e-07	8.38e-06	yes	up
c417584_g1	48.00	79.00	19.00	0.00	0.00	0.00	2.868	3.876	1.328	0.000	0.000	0.000	2.82	0.00	-4.87	2.06e-07	8.38e-06	yes	down
c407718_g1	79.00	47.00	38.00	0.00	1.00	0.00	2.587	1.034	3.405	0.000	0.025	0.000	2.22	0.01	-4.43	2.09e-07	8.47e-06	yes	down
c417751_g2	0.00	0.00	1.00	28.00	67.00	55.00	0.000	0.000	0.057	1.339	3.755	4.535	0.02	3.04	4.76	2.09e-07	8.47e-06	yes	up
c382428_g1	47.00	69.00	21.00	0.00	0.00	0.00	1.440	1.730	0.738	0.000	0.000	0.000	1.35	0.00	-3.86	2.10e-07	8.52e-06	yes	down
c407250_g1	3.00	3.00	2.00	65.00	113.00	64.00	0.105	0.090	0.079	2.096	4.279	3.560	0.09	3.21	4.11	2.10e-07	8.52e-06	yes	up
c47240_g2	31.00	53.00	37.00	0.00	0.00	0.00	0.866	1.213	1.180	0.000	0.000	0.000	1.09	0.00	-3.57	2.11e-07	8.56e-06	yes	down
c407475_g1	3.00	0.00	0.00	57.00	92.00	63.00	0.211	0.000	0.000	3.813	7.236	7.336	0.07	5.92	5.16	2.13e-07	8.64e-06	yes	up
c376700_g1	1.00	0.00	2.00	106.00	26.00	110.00	0.035	0.000	0.068	3.083	0.898	5.529	0.03	3.15	4.63	2.14e-07	8.64e-06	yes	up
c411386_g2	11.00	4.00	1.00	114.00	97.00	437.00	0.328	0.079	0.034	2.948	3.107	19.551	0.15	8.00	5.03	2.16e-07	8.73e-06	yes	up
c365831_g1	90.00	96.00	39.00	2.00	1.00	0.00	5.665	4.977	2.883	0.122	0.075	0.000	4.60	0.07	-4.78	2.16e-07	8.74e-06	yes	down
c395205_g1	0.00	1.00	0.00	29.00	50.00	67.00	0.000	0.022	0.000	0.744	1.510	2.981	0.01	1.65	4.01	2.18e-07	8.81e-06	yes	up
c387453_g2	63.00	50.00	40.00	1.00	0.00	0.00	4.729	3.101	3.564	0.068	0.000	0.000	3.77	0.03	-4.93	2.18e-07	8.82e-06	yes	down
c418943_g1	242.00	150.00	101.00	5.00	6.00	0.00	6.332	3.202	2.996	0.122	0.175	0.000	4.17	0.10	-4.40	2.20e-07	8.88e-06	yes	down
c413435_g2	82.00	238.00	53.00	2.00	3.00	2.00	1.557	3.708	1.101	0.027	0.062	0.054	2.26	0.05	-4.01	2.20e-07	8.88e-06	yes	down
c417681_g1	19.00	116.00	39.00	0.00	0.00	0.00	0.445	2.191	1.022	0.000	0.000	0.000	1.29	0.00	-3.79	2.20e-07	8.89e-06	yes	down
c417970_g1	13.00	3.00	5.00	91.00	210.00	231.00	0.632	0.135	0.272	4.083	10.979	18.105	0.34	10.42	4.59	2.23e-07	8.99e-06	yes	up
c407229_g1	30.00	8.00	9.00	169.00	280.00	574.00	2.610	0.573	0.942	13.859	26.911	80.733	1.35	38.01	4.72	2.25e-07	9.05e-06	yes	up
c397953_g1	12.00	3.00	5.00	91.00	175.00	232.00	0.515	0.101	0.250	4.313	10.792	22.568	0.28	11.80	4.97	2.26e-07	9.09e-06	yes	up
c383895_g1	202.00	260.00	211.00	1950.00	976.00	5675.00	11.810	12.505	14.426	106.210	62.468	532.642	12.83	221.32	4.10	2.26e-07	9.10e-06	yes	up
c420851_g1	10.00	7.00	15.00	179.00	312.00	126.00	0.117	0.067	0.204	1.947	4.017	2.385	0.12	2.71	3.66	2.27e-07	9.14e-06	yes	up
c194016_g1	0.00	0.00	1.00	24.00	31.00	297.00	0.000	0.000	0.057	1.149	1.747	24.574	0.02	8.39	6.19	2.28e-07	9.14e-06	yes	up
c399896_g1	1.00	4.00	1.00	139.00	82.00	37.00	0.059	0.180	0.057	6.720	4.479	3.126	0.11	4.95	4.62	2.28e-07	9.16e-06	yes	up
c407214_g1	6.00	1.00	1.00	71.00	55.00	375.00	0.187	0.022	0.034	2.042	1.871	17.780	0.08	6.73	5.25	2.29e-07	9.19e-06	yes	up
c403975_g1	47.00	55.00	47.00	0.00	1.00	0.00	1.568	1.494	4.302	0.000	0.037	0.000	2.32	0.01	-4.44	2.29e-07	9.19e-06	yes	down
c392948_g2	485.00	446.00	376.00	9.00	39.00	9.00	9.960	7.404	8.774	0.162	0.923	0.253	8.63	0.42	-4.06	2.30e-07	9.22e-06	yes	down
c407702_g2	71.00	78.00	26.00	0.00	1.00	0.00	4.928	4.460	2.134	0.000	0.075	0.000	3.95	0.02	-5.04	2.30e-07	9.22e-06	yes	down
c399061_g1	8.00	3.00	5.00	73.00	201.00	133.00	0.421	0.135	0.306	3.570	11.540	11.185	0.28	8.31	4.48	2.31e-07	9.24e-06	yes	up
c416489_g1	3.00	2.00	0.00	48.00	93.00	74.00	0.105	0.067	0.000	1.487	3.456	4.282	0.06	2.93	4.24	2.31e-07	9.25e-06	yes	up
c401274_g1	5.00	1.00	0.00	111.00	39.00	228.00	0.222	0.034	0.000	4.570	1.884	18.178	0.09	7.85	5.42	2.31e-07	9.25e-06	yes	up
c331650_g1	248.00	337.00	188.00	1820.00	1304.00	5087.00	10.031	11.246	8.751	68.580	57.752	331.731	10.13	144.57	3.82	2.32e-07	9.26e-06	yes	up
c416866_g2	100.00	34.00	64.00	668.00	631.00	1215.00	4.377	1.225	3.235	27.124	30.142	85.214	2.83	45.56	3.96	2.33e-07	9.30e-06	yes	up
c365940_g1	0.00	0.00	0.00	32.00	17.00	138.00	0.000	0.000	0.000	0.946	0.586	7.029	0.00	2.67	4.79	2.33e-07	9.31e-06	yes	up
c388229_g1	48.00	59.00	22.00	0.00	0.00	0.00	2.388	2.416	1.271	0.000	0.000	0.000	2.08	0.00	-4.45	2.35e-07	9.38e-06	yes	down
c413158_g1	25.00	897.00	44.00	0.00	2.00	0.00	0.679	17.752	1.078	0.000	0.050	0.000	7.39	0.02	-6.02	2.35e-07	9.39e-06	yes	down
c371202_g1	1.00	1.00	1.00	43.00	42.00	117.00	0.035	0.034	0.045	1.582	1.822	7.426	0.04	3.42	4.68	2.35e-07	9.39e-06	yes	up
c406051_g1	1.00	0.00	0.00	31.00	78.00	41.00	0.035	0.000	0.000	1.028	3.057	2.367	0.01	2.05	4.27	2.36e-07	9.42e-06	yes	up
c402996_g5	1.00	0.00	0.00	34.00	25.00	213.00	0.257	0.000	0.000	8.748	7.473	91.629	0.08	33.34	7.50	2.36e-07	9.42e-06	yes	up
c82697_g1	0.00	0.00	0.00	109.00	15.00	38.00	0.000	0.000	0.000	4.651	0.749	2.801	0.00	2.90	4.91	2.37e-07	9.45e-06	yes	up
c384286_g1	2.00	0.00	1.00	52.00	37.00	161.00	0.269	0.000	0.170	6.774	5.627	35.687	0.14	15.14	6.01	2.37e-07	9.45e-06	yes	up
c388210_g1	1.00	0.00	2.00	116.00	46.00	46.00	0.023	0.000	0.068	3.029	1.410	2.078	0.03	2.25	4.21	2.38e-07	9.47e-06	yes	up
c385184_g1	1251.00	1340.00	1026.00	134.00	81.00	28.00	82.610	73.242	80.063	8.221	5.776	3.018	78.26	5.90	-3.71	2.40e-07	9.53e-06	yes	down
c376672_g2	56.00	25.00	48.00	0.00	0.00	0.00	3.347	1.225	3.360	0.000	0.000	0.000	2.53	0.00	-4.72	2.40e-07	9.54e-06	yes	down
c406802_g1	34.00	96.00	22.00	0.00	0.00	0.00	1.170	2.696	0.863	0.000	0.000	0.000	1.67	0.00	-4.15	2.40e-07	9.55e-06	yes	down
c398765_g1	5.00	3.00	4.00	56.00	126.00	144.00	0.269	0.135	0.261	2.867	7.573	12.703	0.21	7.27	4.55	2.41e-07	9.56e-06	yes	up
c407911_g1	14.00	376.00	28.00	0.00	0.00	0.00	0.269	5.921	0.613	0.000	0.000	0.000	2.55	0.00	-4.73	2.42e-07	9.61e-06	yes	down
c410736_g3	109.00	113.00	107.00	1060.00	908.00	803.00	8.685	7.955	9.239	92.661	92.049	125.328	8.56	102.32	3.56	2.43e-07	9.64e-06	yes	up
c412511_g1	229.00	423.00	237.00	2828.00	1275.00	3796.00	5.642	8.505	6.617	64.118	34.072	149.125	7.03	80.53	3.50	2.44e-07	9.67e-06	yes	up
c405922_g6	30.00	189.00	19.00	0.00	0.00	0.00	1.287	6.629	0.931	0.000	0.000	0.000	3.25	0.00	-5.07	2.45e-07	9.72e-06	yes	down
c409051_g1	36.00	7.00	14.00	200.00	393.00	619.00	2.177	0.348	0.987	11.263	26.013	60.080	1.13	30.49	4.64	2.46e-07	9.72e-06	yes	up
c419709_g1	92.00	126.00	70.00	0.00	2.00	3.00	2.411	2.696	2.088	0.000	0.062	0.126	2.43	0.06	-4.01	2.46e-07	9.73e-06	yes	down
c421025_g1	856.00	1222.00	699.00	7894.00	3531.00	12665.00	17.030	20.066	18.217	198.006	100.021	604.358	18.54	290.45	3.96	2.46e-07	9.73e-06	yes	up
c338941_g1	37.00	200.00	15.00	0.00	0.00	0.00	1.838	8.168	0.863	0.000	0.000	0.000	4.01	0.00	-5.36	2.47e-07	9.76e-06	yes	down
c322824_g1	3.00	4.00	3.00	492.00	48.00	52.00	0.129	0.112	0.114	18.524	2.121	3.451	0.12	8.96	5.38	2.47e-07	9.78e-06	yes	up
c412394_g3	44.00	62.00	22.00	0.00	0.00	0.00	1.276	1.472	0.726	0.000	0.000	0.000	1.19	0.00	-3.69	2.49e-07	9.83e-06	yes	down
c419538_g1	62.00	189.00	18.00	0.00	1.00	0.00	23.444	56.266	4.744	0.000	0.487	0.000	30.78	0.15	-6.95	2.49e-07	9.83e-06	yes	down
c390486_g1	6.00	3.00	4.00	68.00	115.00	146.00	0.410	0.180	0.318	4.313	8.708	16.280	0.29	9.27	4.57	2.50e-07	9.86e-06	yes	up
c412867_g1	144.00	199.00	95.00	3.00	8.00	4.00	14.420	24.661	20.805	0.744	3.244	0.614	20.21	1.47	-3.69	2.50e-07	9.86e-06	yes	down
c412642_g2	67.00	27.00	37.00	0.00	0.00	0.00	2.060	0.674	1.294	0.000	0.000	0.000	1.30	0.00	-3.81	2.50e-07	9.86e-06	yes	down
c392972_g1	1.00	1.00	0.00	68.00	39.00	48.00	0.012	0.011	0.000	1.095	0.736	1.337	0.01	1.06	3.42	2.51e-07	9.87e-06	yes	up
c421654_g1	10.00	5.00	6.00	97.00	179.00	150.00	0.129	0.056	0.079	1.109	2.408	2.981	0.09	2.07	3.54	2.52e-07	9.90e-06	yes	up
c414252_g1	1.00	2.00	1.00	46.00	71.00	70.00	0.035	0.045	0.034	1.285	2.333	3.379	0.04	2.24	4.08	2.52e-07	9.93e-06	yes	up
c416404_g1	2.00	1.00	2.00	42.00	115.00	72.00	0.047	0.022	0.057	0.987	3.181	2.927	0.04	2.24	4.06	2.53e-07	9.93e-06	yes	up
c389228_g1	3.00	2.00	2.00	47.00	79.00	103.00	0.222	0.124	0.182	3.299	6.500	12.413	0.17	7.03	4.71	2.53e-07	9.94e-06	yes	up
c404481_g1	74.00	19.00	55.00	0.00	0.00	0.00	5.946	0.944	5.244	0.000	0.000	0.000	3.81	0.00	-5.29	2.53e-07	9.94e-06	yes	down
c413006_g2	3.00	1.00	2.00	53.00	98.00	80.00	0.047	0.011	0.034	0.784	1.709	2.060	0.03	1.45	3.58	2.56e-07	1.01e-05	yes	up
c407361_g2	2.00	1.00	0.00	46.00	54.00	90.00	0.070	0.022	0.000	1.393	1.921	4.698	0.03	2.55	4.33	2.57e-07	1.01e-05	yes	up
c410757_g1	3.00	3.00	1.00	67.00	94.00	59.00	0.246	0.157	0.091	2.785	5.265	4.463	0.17	4.05	3.96	2.58e-07	1.01e-05	yes	up
c415767_g1	1673.00	2371.00	804.00	100.00	137.00	24.00	39.573	45.626	21.270	2.285	3.755	1.066	36.67	2.37	-3.90	2.58e-07	1.01e-05	yes	down
c375693_g1	0.00	0.00	0.00	13.00	24.00	324.00	0.000	0.000	0.000	2.015	4.342	85.214	0.00	27.80	8.12	2.59e-07	1.01e-05	yes	up
c420011_g2	11.00	4.00	6.00	90.00	199.00	171.00	0.316	0.067	0.193	2.069	5.714	6.324	0.18	4.47	4.00	2.59e-07	1.01e-05	yes	up
c409406_g3	49.00	81.00	17.00	0.00	0.00	0.00	2.633	3.584	1.067	0.000	0.000	0.000	2.55	0.00	-4.73	2.59e-07	1.02e-05	yes	down
c391873_g2	63.00	69.00	29.00	0.00	0.00	1.00	4.553	4.090	2.474	0.000	0.000	0.126	3.78	0.04	-4.81	2.60e-07	1.02e-05	yes	down
c383284_g2	46.00	116.00	28.00	0.00	1.00	0.00	2.809	5.775	1.998	0.000	0.062	0.000	3.72	0.02	-5.01	2.60e-07	1.02e-05	yes	down
c399183_g1	26.00	277.00	35.00	0.00	1.00	0.00	0.538	4.550	0.806	0.000	0.025	0.000	2.17	0.01	-4.40	2.61e-07	1.02e-05	yes	down
c417420_g2	40.00	20.00	28.00	263.00	384.00	505.00	1.276	0.528	1.010	8.140	13.986	26.905	0.91	15.59	3.96	2.61e-07	1.02e-05	yes	up
c419560_g1	17.00	6.00	6.00	132.00	187.00	230.00	0.609	0.056	0.329	3.488	5.390	15.196	0.32	7.60	4.21	2.63e-07	1.03e-05	yes	up
c378855_g1	11.00	2.00	2.00	94.00	179.00	167.00	3.476	0.539	0.931	29.733	65.836	87.762	1.61	58.28	5.09	2.63e-07	1.03e-05	yes	up
c357054_g1	48.00	40.00	29.00	0.00	0.00	0.00	2.446	1.674	1.714	0.000	0.000	0.000	1.94	0.00	-4.35	2.63e-07	1.03e-05	yes	down
c311178_g1	65.00	53.00	19.00	0.00	0.00	0.00	4.050	2.719	1.385	0.000	0.000	0.000	2.77	0.00	-4.84	2.63e-07	1.03e-05	yes	down
c396747_g2	2.00	2.00	3.00	92.00	47.00	115.00	0.105	0.090	0.193	4.719	2.832	10.155	0.12	5.78	4.71	2.64e-07	1.03e-05	yes	up
c413264_g1	57.00	82.00	39.00	1.00	0.00	1.00	2.048	2.404	1.600	0.027	0.000	0.054	2.06	0.03	-4.09	2.65e-07	1.03e-05	yes	down
c389411_g1	0.00	0.00	0.00	32.00	36.00	32.00	0.000	0.000	0.000	1.650	2.183	2.855	0.00	2.18	4.51	2.66e-07	1.04e-05	yes	up
c398789_g1	6.00	0.00	4.00	314.00	63.00	107.00	0.070	0.000	0.045	3.232	0.761	1.897	0.04	2.07	4.00	2.67e-07	1.04e-05	yes	up
c389925_g5	11.00	8.00	12.00	109.00	234.00	208.00	0.737	0.438	0.942	6.788	17.117	22.297	0.68	14.63	4.24	2.67e-07	1.04e-05	yes	up
c407887_g1	59.00	21.00	56.00	0.00	0.00	0.00	2.669	0.775	2.928	0.000	0.000	0.000	2.01	0.00	-4.40	2.68e-07	1.04e-05	yes	down
c422714_g1	133.00	136.00	61.00	2356.00	1507.00	424.00	0.796	0.663	0.397	17.077	12.726	5.457	0.63	12.24	4.08	2.69e-07	1.04e-05	yes	up
c394939_g1	0.00	0.00	1.00	35.00	37.00	70.00	0.000	0.000	0.068	1.974	2.458	6.794	0.02	3.57	4.94	2.70e-07	1.05e-05	yes	up
c419531_g4	38.00	76.00	41.00	0.00	1.00	0.00	0.901	1.483	1.112	0.000	0.025	0.000	1.19	0.01	-3.58	2.71e-07	1.05e-05	yes	down
c367788_g1	35.00	463.00	9.00	0.00	0.00	0.00	1.744	18.943	0.522	0.000	0.000	0.000	8.04	0.00	-6.35	2.71e-07	1.05e-05	yes	down
c397068_g1	900.00	1181.00	799.00	6680.00	4108.00	14791.00	33.767	36.301	34.379	231.863	167.879	887.646	34.92	409.89	3.55	2.72e-07	1.05e-05	yes	up
c413902_g5	78.00	96.00	35.00	641.00	452.00	1404.00	1.884	1.854	1.010	14.508	11.902	54.334	1.62	25.71	3.91	2.72e-07	1.05e-05	yes	up
c393642_g3	0.00	2.00	0.00	79.00	30.00	75.00	0.000	0.067	0.000	3.651	1.447	5.638	0.03	3.57	4.87	2.72e-07	1.05e-05	yes	up
c244094_g1	35.00	155.00	17.00	0.00	0.00	0.00	1.791	6.528	1.010	0.000	0.000	0.000	3.40	0.00	-5.13	2.73e-07	1.06e-05	yes	down
c413984_g2	67.00	71.00	27.00	0.00	1.00	0.00	11.599	11.797	5.085	0.000	0.162	0.000	9.81	0.05	-6.05	2.74e-07	1.06e-05	yes	down
c416360_g2	2.00	1.00	2.00	180.00	129.00	20.00	0.105	0.045	0.125	9.208	7.760	1.771	0.09	6.52	5.14	2.75e-07	1.06e-05	yes	up
c422192_g1	12.00	5.00	7.00	88.00	180.00	244.00	0.351	0.124	0.238	2.393	5.764	11.474	0.23	6.16	4.24	2.77e-07	1.07e-05	yes	up
c407192_g1	1.00	2.00	0.00	30.00	64.00	75.00	0.023	0.045	0.000	0.703	1.647	2.945	0.02	1.67	3.82	2.77e-07	1.07e-05	yes	up
c375562_g1	65.00	38.00	25.00	0.00	0.00	0.00	2.341	1.124	1.033	0.000	0.000	0.000	1.50	0.00	-4.00	2.79e-07	1.08e-05	yes	down
c416906_g1	2.00	2.00	0.00	51.00	47.00	86.00	0.023	0.022	0.000	0.514	0.561	3.740	0.02	1.50	3.79	2.80e-07	1.08e-05	yes	up
c394351_g4	2.00	0.00	3.00	197.00	40.00	72.00	0.094	0.000	0.159	8.126	1.946	5.132	0.08	5.33	4.95	2.82e-07	1.09e-05	yes	up
c408283_g2	40.00	84.00	36.00	0.00	1.00	0.00	2.329	4.033	2.429	0.000	0.062	0.000	3.02	0.02	-4.71	2.83e-07	1.09e-05	yes	down
c333281_g1	45.00	58.00	22.00	0.00	0.00	0.00	1.100	1.157	0.613	0.000	0.000	0.000	0.98	0.00	-3.44	2.84e-07	1.09e-05	yes	down
c387924_g1	26.00	95.00	27.00	0.00	0.00	0.00	1.077	3.236	1.294	0.000	0.000	0.000	1.97	0.00	-4.37	2.84e-07	1.09e-05	yes	down
c406200_g1	717.00	790.00	681.00	6017.00	3283.00	6240.00	31.052	27.605	36.275	244.411	155.165	425.185	31.21	271.55	3.12	2.85e-07	1.10e-05	yes	up
c357214_g1	5.00	3.00	6.00	63.00	78.00	420.00	0.808	0.404	1.260	9.857	14.210	111.360	0.78	41.78	5.57	2.86e-07	1.10e-05	yes	up
c392183_g1	32.00	118.00	20.00	0.00	0.00	0.00	1.077	3.247	0.772	0.000	0.000	0.000	1.83	0.00	-4.27	2.89e-07	1.11e-05	yes	down
c415643_g2	1.00	1.00	0.00	39.00	53.00	59.00	0.012	0.011	0.000	0.514	0.811	1.337	0.01	0.85	3.14	2.90e-07	1.11e-05	yes	up
c390423_g1	3.00	1.00	0.00	85.00	25.00	309.00	0.199	0.056	0.000	5.030	1.734	31.476	0.09	11.99	6.02	2.90e-07	1.11e-05	yes	up
c373891_g1	12.00	410.00	28.00	0.00	0.00	0.00	0.960	27.200	2.679	0.000	0.000	0.000	11.60	0.00	-6.87	2.91e-07	1.12e-05	yes	down
c700060_g1	0.00	0.00	0.00	18.00	18.00	284.00	0.000	0.000	0.000	1.257	1.472	34.115	0.00	11.23	6.82	2.92e-07	1.12e-05	yes	up
c399319_g2	45.00	79.00	18.00	0.00	0.00	0.00	1.112	1.595	0.499	0.000	0.000	0.000	1.12	0.00	-3.61	2.93e-07	1.12e-05	yes	down
c409941_g2	46.00	57.00	41.00	1.00	0.00	0.00	1.287	1.303	1.305	0.027	0.000	0.000	1.30	0.01	-3.66	2.93e-07	1.12e-05	yes	down
c403515_g1	0.00	0.00	0.00	20.00	39.00	54.00	0.000	0.000	0.000	0.595	1.584	3.289	0.00	1.71	4.18	2.94e-07	1.13e-05	yes	up
c389718_g1	43.00	64.00	21.00	0.00	0.00	0.00	1.276	1.562	0.715	0.000	0.000	0.000	1.23	0.00	-3.73	2.94e-07	1.13e-05	yes	down
c318386_g1	0.00	0.00	0.00	35.00	17.00	91.00	0.000	0.000	0.000	1.095	0.624	4.951	0.00	2.11	4.47	2.95e-07	1.13e-05	yes	up
c384958_g2	0.00	1.00	0.00	133.00	21.00	43.00	0.000	0.034	0.000	5.706	1.060	3.180	0.01	3.52	5.00	2.95e-07	1.13e-05	yes	up
c385412_g1	27.00	82.00	28.00	0.00	0.00	0.00	0.960	2.393	1.146	0.000	0.000	0.000	1.57	0.00	-4.06	2.95e-07	1.13e-05	yes	down
c395761_g2	37.00	97.00	19.00	0.00	0.00	0.00	1.604	3.438	0.942	0.000	0.000	0.000	2.12	0.00	-4.47	2.96e-07	1.13e-05	yes	down
c384438_g2	1097.00	1158.00	665.00	109.00	80.00	65.00	52.436	45.536	36.729	4.841	4.179	4.969	45.27	4.68	-3.25	2.97e-07	1.13e-05	yes	down
c416416_g1	39.00	58.00	24.00	0.00	0.00	0.00	2.212	2.696	1.589	0.000	0.000	0.000	2.22	0.00	-4.54	2.97e-07	1.13e-05	yes	down
c406445_g8	31.00	98.00	22.00	0.00	0.00	0.00	1.451	3.775	1.192	0.000	0.000	0.000	2.28	0.00	-4.57	2.97e-07	1.13e-05	yes	down
c420497_g1	6.00	1.00	3.00	80.00	125.00	105.00	0.094	0.011	0.045	1.082	1.971	2.439	0.05	1.76	3.66	2.98e-07	1.13e-05	yes	up
c391569_g1	144.00	66.00	108.00	2296.00	3284.00	339.00	3.898	1.472	3.292	56.992	96.128	14.491	2.79	56.17	4.28	2.98e-07	1.14e-05	yes	up
c397401_g1	114.00	66.00	106.00	1631.00	1077.00	526.00	7.397	3.505	7.752	103.654	80.608	57.406	5.99	82.66	3.76	2.98e-07	1.14e-05	yes	up
c395273_g1	181.00	35.00	100.00	3.00	1.00	1.00	3.429	0.539	2.134	0.054	0.025	0.036	1.94	0.04	-3.87	2.99e-07	1.14e-05	yes	down
c404316_g1	33.00	75.00	24.00	0.00	0.00	0.00	1.241	2.314	1.033	0.000	0.000	0.000	1.60	0.00	-4.08	2.99e-07	1.14e-05	yes	down
c393164_g1	37.00	67.00	23.00	0.00	0.00	0.00	1.580	2.337	2.815	0.000	0.000	0.000	2.23	0.00	-4.54	2.99e-07	1.14e-05	yes	down
c366958_g1	0.00	0.00	0.00	23.00	25.00	93.00	0.000	0.000	0.000	1.487	1.896	10.336	0.00	4.28	5.45	3.01e-07	1.15e-05	yes	up
c387493_g2	42.00	95.00	17.00	0.00	0.00	0.00	2.914	5.438	1.385	0.000	0.000	0.000	3.45	0.00	-5.15	3.02e-07	1.15e-05	yes	down
c417705_g1	442.00	274.00	215.00	5.00	24.00	7.00	25.012	12.348	14.040	0.243	1.410	0.614	16.98	0.71	-4.39	3.02e-07	1.15e-05	yes	down
c395401_g1	78.00	36.00	71.00	450.00	756.00	1029.00	6.625	2.685	7.412	32.667	64.115	129.664	5.33	71.53	3.72	3.03e-07	1.15e-05	yes	up
c376426_g1	9.00	463.00	33.00	0.00	0.00	0.00	0.878	37.245	3.882	0.000	0.000	0.000	15.80	0.00	-7.31	3.03e-07	1.15e-05	yes	down
c420098_g1	60.00	137.00	58.00	0.00	3.00	0.00	0.784	1.449	0.851	0.000	0.037	0.000	1.06	0.01	-3.38	3.03e-07	1.15e-05	yes	down
c420882_g1	306.00	10.00	228.00	0.00	2.00	1.00	11.716	0.517	8.047	0.000	0.087	0.036	6.34	0.04	-5.55	3.03e-07	1.15e-05	yes	down
c421021_g2	41.00	113.00	30.00	0.00	1.00	0.00	0.585	1.326	0.488	0.000	0.012	0.000	0.84	0.00	-3.19	3.04e-07	1.15e-05	yes	down
c378840_g1	1.00	0.00	1.00	41.00	28.00	183.00	0.023	0.000	0.034	0.987	0.786	7.607	0.02	2.92	4.69	3.04e-07	1.15e-05	yes	up
c370032_g1	29.00	37.00	54.00	0.00	0.00	0.00	12.863	14.156	38.204	0.000	0.000	0.000	20.62	0.00	-7.69	3.04e-07	1.15e-05	yes	down
[truncated: 329,499 more rows]
