# Supplementary material for: Analysis of Dendrobium huoshanense transcriptome unveils putative genes associated with active ingredients synthesis
Source: BMC Genomics. 2018 Dec 29;19:978. doi: 10.1186/s12864-018-5305-6 (PMC6310986; doi:10.1186/s12864-018-5305-6)
Supplement: Supplementary file 6 — Gene Ontology (GO) enrichment of D. huoshanense transcriptome between Dh_L and Dh_S. (XLS 4088 kb) [file 12864_2018_5305_MOESM6_ESM.xls]

id	enrichment	description	ratio_in_study	ratio_in_pop	p_uncorrected	p_bonferroni	type	diff_genes
GO:0009523	e	photosystem II	56/34964	176/331498	4.33e-11	2.58e-07	cellular_component	c188049_g1;c315556_g1;c366079_g2;c376076_g1;c380783_g1;c381458_g1;c386932_g1;c387060_g3;c388770_g1;c391291_g1;c392105_g1;c392415_g2;c394236_g1;c395569_g2;c396195_g3;c396195_g4;c396501_g4;c396501_g5;c403713_g8;c403967_g3;c405656_g1;c406193_g5;c406604_g1;c406604_g2;c406604_g3;c408752_g2;c411069_g1;c411069_g2;c412724_g1;c412756_g1;c412940_g7;c413807_g2;c414471_g7;c416205_g1;c416205_g2;c416214_g2;c41…
GO:0016114	e	terpenoid biosynthetic process	55/34964	183/331498	6.03e-11	3.59e-07	biological_process	c186997_g1;c329471_g1;c343028_g1;c344613_g1;c364435_g1;c365131_g1;c371471_g1;c374372_g1;c374835_g2;c376706_g1;c380751_g1;c381868_g1;c382558_g1;c383123_g1;c383947_g1;c385678_g1;c388429_g1;c388429_g2;c388788_g1;c392623_g1;c394910_g1;c394910_g2;c394910_g3;c395496_g5;c395793_g1;c398170_g2;c398582_g1;c398609_g1;c399164_g1;c399602_g6;c402550_g1;c402962_g5;c406425_g1;c406454_g4;c407135_g1;c407135_g4;c40…
GO:0009737	e	response to abscisic acid	55/34964	200/331498	6.3e-11	3.75e-07	biological_process	c329349_g1;c333730_g1;c358490_g1;c359641_g1;c369108_g1;c369108_g2;c371480_g1;c376843_g2;c382947_g5;c386474_g4;c388204_g1;c388599_g6;c389928_g2;c389946_g6;c390566_g3;c391190_g3;c393725_g4;c394007_g1;c395134_g1;c396772_g4;c397699_g1;c397702_g1;c397810_g1;c399028_g5;c400957_g2;c401509_g1;c402730_g1;c402730_g9;c403885_g2;c404889_g1;c406117_g3;c407022_g1;c409046_g5;c409782_g1;c409982_g8;c410649_g1;c41…
GO:0015979	e	photosynthesis	75/34964	228/331498	6.47e-11	3.85e-07	biological_process	c129423_g1;c327402_g2;c336862_g1;c336862_g2;c342462_g1;c345352_g1;c357086_g1;c36158_g1;c364741_g1;c368353_g1;c376194_g1;c376843_g2;c384180_g1;c384853_g4;c385557_g2;c388844_g1;c389928_g2;c393008_g1;c393648_g1;c396501_g4;c396501_g5;c397311_g1;c397311_g3;c400873_g8;c401810_g1;c402001_g5;c403886_g2;c403995_g1;c404164_g1;c405698_g1;c405698_g2;c406206_g3;c406272_g1;c406763_g1;c407585_g1;c409715_g3;c409…
GO:0009415	e	response to water	49/34964	168/331498	8.41e-11	5.01e-07	biological_process	c356397_g2;c358490_g1;c371471_g1;c375461_g1;c376843_g2;c387043_g1;c391130_g10;c392891_g1;c393337_g1;c393691_g4;c393691_g5;c395134_g1;c397810_g1;c397869_g1;c398177_g1;c398582_g1;c399028_g5;c400408_g3;c401509_g1;c401654_g3;c402887_g3;c403513_g4;c403547_g9;c403885_g2;c404889_g1;c404995_g3;c406117_g3;c406417_g1;c407135_g1;c407135_g4;c409782_g1;c409982_g8;c411342_g1;c411342_g5;c413882_g1;c415080_g3;c4…
GO:0009521	e	photosystem	67/34964	216/331498	8.55e-11	5.09e-07	cellular_component	c134015_g1;c188049_g1;c315556_g1;c364087_g2;c364087_g3;c366079_g2;c376076_g1;c379361_g1;c380783_g1;c381166_g2;c381458_g1;c386736_g2;c386932_g1;c387060_g3;c388770_g1;c389763_g1;c389946_g6;c391291_g1;c392105_g1;c392415_g2;c394236_g1;c395569_g2;c396195_g3;c396195_g4;c396501_g4;c396501_g5;c403713_g8;c403967_g3;c405656_g1;c406193_g5;c406604_g1;c406604_g2;c406604_g3;c408752_g2;c409906_g6;c411069_g1;c41…
GO:0009409	e	response to cold	81/34964	326/331498	8.98e-11	5.35e-07	biological_process	c309104_g1;c358490_g1;c361419_g1;c366115_g1;c369108_g1;c369634_g1;c372238_g1;c374300_g1;c375315_g1;c376843_g2;c383620_g1;c387043_g1;c389926_g2;c390122_g1;c390220_g1;c391592_g2;c393712_g1;c395134_g1;c395878_g1;c396312_g3;c396700_g1;c397444_g1;c397810_g1;c397869_g1;c398177_g1;c398401_g7;c398842_g4;c399028_g5;c399139_g2;c401654_g3;c402247_g2;c403898_g1;c403960_g2;c404587_g2;c404691_g3;c404889_g1;c40…
GO:0030248	e	cellulose binding	39/34964	106/331498	9.1e-11	5.42e-07	molecular_function	c135684_g1;c150454_g1;c222615_g1;c250849_g1;c250849_g2;c251196_g1;c253596_g1;c253596_g2;c253596_g3;c263762_g1;c266651_g1;c278225_g1;c296695_g1;c298025_g2;c322380_g1;c322380_g2;c322380_g3;c347558_g1;c348034_g1;c352923_g2;c354299_g1;c354320_g1;c360903_g1;c370919_g1;c388919_g1;c403715_g1;c405735_g1;c427445_g1;c567249_g1;c568007_g1;c60878_g1;c636817_g1;c639892_g1;c707913_g1;c708862_g1;c767289_g1;c776…
GO:0009414	e	response to water deprivation	47/34964	163/331498	9.31e-11	5.54e-07	biological_process	c356397_g2;c358490_g1;c371471_g1;c375461_g1;c376843_g2;c387043_g1;c391130_g10;c392891_g1;c393337_g1;c393691_g4;c393691_g5;c395134_g1;c397810_g1;c397869_g1;c398177_g1;c398582_g1;c399028_g5;c400408_g3;c401509_g1;c401654_g3;c403513_g4;c403547_g9;c403885_g2;c404889_g1;c404995_g3;c406117_g3;c406417_g1;c407135_g1;c407135_g4;c409982_g8;c411342_g1;c411342_g5;c413882_g1;c415080_g3;c415654_g3;c416246_g8;c4…
GO:0006720	e	isoprenoid metabolic process	83/34964	364/331498	9.96e-11	5.94e-07	biological_process	c186997_g1;c210849_g1;c243269_g1;c254280_g1;c324991_g1;c329471_g1;c337828_g1;c338628_g1;c343028_g1;c344613_g1;c359641_g1;c364435_g1;c365131_g1;c368425_g1;c371471_g1;c372742_g1;c374372_g1;c374835_g2;c375580_g1;c376706_g1;c380751_g1;c381868_g1;c382558_g1;c383123_g1;c383947_g1;c385678_g1;c388429_g1;c388429_g2;c388788_g1;c392623_g1;c394910_g1;c394910_g2;c394910_g3;c395496_g5;c395793_g1;c397315_g1;c39…
GO:0009534	e	chloroplast thylakoid	72/34964	231/331498	1.04e-10	6.21e-07	cellular_component	c327402_g2;c354966_g2;c364087_g2;c364087_g3;c374222_g1;c375050_g1;c380431_g1;c380773_g1;c384536_g1;c386313_g1;c386485_g1;c388599_g6;c388844_g1;c390793_g1;c391047_g1;c391291_g1;c393390_g1;c393648_g1;c394007_g1;c396772_g4;c400068_g1;c400077_g1;c402220_g1;c402320_g4;c402399_g6;c403184_g4;c403377_g2;c404297_g1;c404297_g2;c404626_g2;c404725_g2;c405151_g1;c406272_g1;c407167_g7;c407463_g1;c407585_g1;c40…
GO:0031976	e	plastid thylakoid	72/34964	232/331498	1.23e-10	7.35e-07	cellular_component	c327402_g2;c354966_g2;c364087_g2;c364087_g3;c374222_g1;c375050_g1;c380431_g1;c380773_g1;c384536_g1;c386313_g1;c386485_g1;c388599_g6;c388844_g1;c390793_g1;c391047_g1;c391291_g1;c393390_g1;c393648_g1;c394007_g1;c396772_g4;c400068_g1;c400077_g1;c402220_g1;c402320_g4;c402399_g6;c403184_g4;c403377_g2;c404297_g1;c404297_g2;c404626_g2;c404725_g2;c405151_g1;c406272_g1;c407167_g7;c407463_g1;c407585_g1;c40…
GO:0008299	e	isoprenoid biosynthetic process	76/34964	313/331498	1.26e-10	7.51e-07	biological_process	c186997_g1;c210849_g1;c243269_g1;c324991_g1;c329471_g1;c337828_g1;c338628_g1;c343028_g1;c344613_g1;c364435_g1;c365131_g1;c371471_g1;c372742_g1;c374372_g1;c374835_g2;c375580_g1;c376706_g1;c380751_g1;c381868_g1;c382558_g1;c383123_g1;c383947_g1;c385678_g1;c388429_g1;c388429_g2;c388788_g1;c392623_g1;c394910_g1;c394910_g2;c394910_g3;c395496_g5;c395793_g1;c398170_g2;c398582_g1;c398609_g1;c399164_g1;c39…
GO:0030247	e	polysaccharide binding	50/34964	159/331498	1.29e-10	7.71e-07	molecular_function	c135684_g1;c150454_g1;c222615_g1;c250849_g1;c250849_g2;c251196_g1;c253596_g1;c253596_g2;c253596_g3;c263762_g1;c266651_g1;c278225_g1;c296695_g1;c298025_g2;c322380_g1;c322380_g2;c322380_g3;c347558_g1;c348034_g1;c352923_g2;c354299_g1;c354320_g1;c360903_g1;c370919_g1;c388919_g1;c393346_g1;c403715_g1;c404565_g3;c405735_g1;c413743_g1;c413882_g1;c414890_g1;c415244_g2;c418006_g1;c418006_g2;c419510_g1;c42…
GO:0001871	e	pattern binding	50/34964	159/331498	1.29e-10	7.71e-07	molecular_function	c135684_g1;c150454_g1;c222615_g1;c250849_g1;c250849_g2;c251196_g1;c253596_g1;c253596_g2;c253596_g3;c263762_g1;c266651_g1;c278225_g1;c296695_g1;c298025_g2;c322380_g1;c322380_g2;c322380_g3;c347558_g1;c348034_g1;c352923_g2;c354299_g1;c354320_g1;c360903_g1;c370919_g1;c388919_g1;c393346_g1;c403715_g1;c404565_g3;c405735_g1;c413743_g1;c413882_g1;c414890_g1;c415244_g2;c418006_g1;c418006_g2;c419510_g1;c42…
GO:0098800	e	inner mitochondrial membrane protein complex	87/34964	378/331498	1.3e-10	7.76e-07	cellular_component	c177234_g1;c18920_g1;c208309_g1;c239735_g1;c246236_g1;c251019_g1;c262606_g2;c267841_g1;c280753_g1;c298856_g1;c306770_g1;c311016_g1;c333136_g1;c333610_g1;c339200_g1;c340594_g1;c345751_g1;c357907_g1;c358151_g1;c359909_g1;c361721_g1;c364900_g1;c366032_g1;c367547_g3;c372099_g1;c374130_g1;c376192_g2;c376442_g1;c376959_g1;c379476_g2;c380996_g1;c381129_g1;c382230_g1;c385549_g1;c387849_g2;c387856_g1;c388…
GO:0006721	e	terpenoid metabolic process	59/34964	198/331498	1.33e-10	7.92e-07	biological_process	c186997_g1;c329471_g1;c343028_g1;c344613_g1;c359641_g1;c364435_g1;c365131_g1;c368425_g1;c371471_g1;c374372_g1;c374835_g2;c376706_g1;c380751_g1;c381868_g1;c382558_g1;c383123_g1;c383947_g1;c385678_g1;c388429_g1;c388429_g2;c388788_g1;c392623_g1;c394910_g1;c394910_g2;c394910_g3;c395496_g5;c395793_g1;c397315_g1;c398170_g2;c398582_g1;c398609_g1;c399164_g1;c399602_g6;c400469_g1;c402550_g1;c402962_g5;c40…
GO:0009535	e	chloroplast thylakoid membrane	74/34964	241/331498	1.34e-10	7.98e-07	cellular_component	c237924_g1;c346795_g1;c35782_g1;c374300_g1;c375315_g1;c376264_g1;c376851_g1;c379639_g2;c380527_g1;c383317_g1;c385557_g2;c387160_g1;c390037_g2;c390292_g1;c393008_g1;c395798_g1;c398401_g7;c400747_g3;c400918_g3;c401126_g1;c401810_g1;c402024_g1;c402529_g2;c403780_g3;c403780_g4;c403806_g2;c406193_g5;c408393_g3;c408752_g2;c408760_g2;c410610_g1;c411742_g1;c412940_g7;c413279_g5;c414417_g1;c414467_g4;c414…
GO:0009719	e	response to endogenous stimulus	117/34964	429/331498	1.41e-10	8.38e-07	biological_process	c247461_g1;c262606_g2;c290802_g1;c304824_g1;c329349_g1;c333730_g1;c341093_g1;c345355_g1;c346996_g1;c348961_g1;c351219_g1;c356841_g1;c358490_g1;c359641_g1;c366724_g1;c368205_g1;c369108_g1;c369108_g2;c369947_g3;c370943_g1;c371480_g1;c372580_g1;c374130_g1;c375016_g1;c375418_g1;c375608_g1;c376843_g2;c378678_g1;c378678_g3;c380849_g2;c382470_g1;c382947_g5;c383614_g1;c386474_g4;c387839_g1;c388204_g1;c38…
GO:0010319	e	stromule	34/34964	93/331498	1.45e-10	8.61e-07	cellular_component	c374300_g1;c375315_g1;c381949_g1;c383620_g1;c390220_g1;c395878_g1;c397444_g1;c398401_g7;c402247_g2;c411745_g1;c413882_g1;c415157_g2;c415157_g3;c415201_g3;c415694_g1;c415866_g4;c416235_g1;c416235_g3;c417361_g1;c417361_g2;c418006_g1;c418006_g2;c418110_g1;c418110_g5;c418300_g2;c418300_g6;c419095_g1;c419930_g1;c419932_g3;c420007_g2;c420194_g1;c420933_g7;c421837_g1;c422580_g3
GO:0034357	e	photosynthetic membrane	97/34964	298/331498	1.45e-10	8.61e-07	cellular_component	c237924_g1;c309515_g3;c320341_g1;c346795_g1;c35782_g1;c374300_g1;c374651_g1;c375315_g1;c376264_g1;c376851_g1;c379639_g2;c380527_g1;c383317_g1;c384853_g4;c385557_g2;c387160_g1;c390037_g2;c390292_g1;c393008_g1;c395798_g1;c397311_g1;c397311_g3;c398401_g7;c400747_g3;c400918_g3;c401126_g1;c401810_g1;c402024_g1;c402529_g2;c403535_g2;c403780_g3;c403780_g4;c403806_g2;c406193_g5;c407463_g1;c408393_g3;c408…
GO:0098542	e	defense response to other organism	94/34964	390/331498	1.54e-10	9.2e-07	biological_process	c222416_g1;c306989_g1;c360113_g1;c366538_g1;c369920_g1;c374300_g1;c375050_g1;c375315_g1;c375615_g2;c375615_g3;c378855_g1;c379639_g2;c380259_g1;c382470_g1;c384705_g1;c385134_g1;c387819_g1;c388111_g1;c388231_g1;c389896_g2;c390037_g2;c392060_g1;c392160_g1;c393008_g1;c395878_g1;c396215_g2;c397332_g1;c398179_g2;c398842_g4;c398879_g2;c400366_g5;c401339_g1;c403832_g1;c404202_g2;c404696_g1;c404967_g1;c40…
GO:0001101	e	response to acid chemical	121/34964	463/331498	1.59e-10	9.45e-07	biological_process	c329349_g1;c333730_g1;c341093_g1;c344800_g2;c345355_g1;c348961_g1;c356397_g2;c356841_g1;c358490_g1;c359641_g1;c361034_g1;c368205_g1;c369108_g1;c369108_g2;c369947_g3;c371471_g1;c371480_g1;c375418_g1;c375461_g1;c376843_g2;c378678_g1;c378678_g3;c382470_g1;c382947_g5;c386474_g4;c387043_g1;c387839_g1;c388204_g1;c388599_g6;c389928_g2;c389946_g6;c390566_g3;c391130_g10;c391190_g3;c392891_g1;c393337_g1;c3…
GO:0033993	e	response to lipid	69/34964	257/331498	1.59e-10	9.48e-07	biological_process	c304824_g1;c329349_g1;c333730_g1;c341093_g1;c345355_g1;c358490_g1;c359641_g1;c368205_g1;c369108_g1;c369108_g2;c369947_g3;c371480_g1;c376843_g2;c382947_g5;c386474_g4;c388204_g1;c388599_g6;c389928_g2;c389946_g6;c390566_g3;c391190_g3;c393725_g4;c394007_g1;c394019_g1;c395042_g1;c395134_g1;c396772_g4;c397699_g1;c397702_g1;c397810_g1;c399028_g5;c400957_g2;c401509_g1;c401760_g4;c402730_g1;c402730_g9;c40…
GO:0022900	e	electron transport chain	103/34964	496/331498	1.6e-10	9.55e-07	biological_process	c178625_g1;c208309_g1;c233827_g1;c239735_g1;c254287_g1;c256427_g1;c277039_g1;c280423_g1;c288247_g1;c288898_g2;c305693_g1;c306770_g1;c314548_g1;c333501_g1;c337884_g1;c338845_g1;c340594_g1;c344507_g1;c349808_g1;c354506_g1;c356827_g1;c361721_g1;c362557_g4;c362600_g1;c368077_g1;c373451_g1;c374809_g5;c374843_g1;c375417_g1;c379476_g2;c379660_g1;c380902_g2;c381080_g1;c381313_g1;c382196_g1;c382894_g1;c38…
GO:0046148	e	pigment biosynthetic process	73/34964	317/331498	1.64e-10	9.76e-07	biological_process	c305167_g1;c327402_g2;c329471_g1;c344332_g1;c358439_g1;c358624_g1;c362506_g1;c363821_g1;c364435_g1;c364741_g1;c365131_g1;c371243_g1;c371471_g1;c376194_g1;c376868_g1;c379000_g1;c379924_g1;c381108_g1;c383043_g2;c383653_g1;c383796_g1;c384479_g3;c385557_g2;c385678_g1;c385915_g1;c386750_g1;c387165_g2;c388788_g1;c392623_g1;c395496_g5;c396798_g1;c397229_g1;c398085_g1;c398170_g2;c398434_g1;c398434_g2;c39…
GO:0044455	e	mitochondrial membrane part	103/34964	464/331498	1.66e-10	9.9e-07	cellular_component	c177234_g1;c18920_g1;c208309_g1;c239735_g1;c246236_g1;c251019_g1;c262606_g2;c267841_g1;c280118_g1;c280118_g2;c280753_g1;c288247_g1;c298856_g1;c301734_g1;c306770_g1;c311016_g1;c333136_g1;c333610_g1;c333921_g1;c339200_g1;c340594_g1;c345751_g1;c350481_g1;c357887_g1;c357907_g1;c358151_g1;c359909_g1;c361721_g1;c364900_g1;c366032_g1;c367547_g3;c370146_g1;c372099_g1;c374130_g1;c376192_g2;c376442_g1;c376…
GO:0071554	e	cell wall organization or biogenesis	58/34964	207/331498	1.77e-10	1.05e-06	biological_process	c171748_g1;c243704_g1;c243704_g2;c243807_g1;c247106_g1;c284071_g1;c287964_g1;c305227_g1;c307615_g3;c309885_g1;c331146_g1;c333780_g1;c350355_g1;c354366_g1;c359064_g1;c360079_g2;c360831_g1;c360831_g2;c372514_g1;c374250_g1;c378030_g1;c379963_g3;c381124_g1;c381432_g1;c384094_g2;c387420_g1;c387507_g2;c387968_g1;c388111_g1;c389984_g1;c390358_g2;c390964_g1;c397493_g2;c399619_g1;c399619_g3;c399619_g4;c40…
GO:0042651	e	thylakoid membrane	82/34964	268/331498	1.8e-10	1.07e-06	cellular_component	c237924_g1;c309515_g3;c346795_g1;c35782_g1;c374300_g1;c375315_g1;c376264_g1;c376851_g1;c379639_g2;c380527_g1;c383317_g1;c385557_g2;c387160_g1;c390037_g2;c390292_g1;c393008_g1;c395798_g1;c398401_g7;c400747_g3;c400918_g3;c401126_g1;c401810_g1;c402024_g1;c402529_g2;c403780_g3;c403780_g4;c403806_g2;c406193_g5;c408393_g3;c408752_g2;c408760_g2;c409715_g3;c410610_g1;c411742_g1;c412756_g1;c412940_g7;c413…
GO:0009617	e	response to bacterium	73/34964	318/331498	1.8e-10	1.08e-06	biological_process	c222416_g1;c306989_g1;c360113_g1;c374300_g1;c375050_g1;c375315_g1;c378855_g1;c379221_g1;c382470_g1;c384705_g1;c388111_g1;c390037_g2;c391190_g3;c392160_g1;c393008_g1;c396215_g2;c398179_g2;c398842_g4;c398879_g2;c399925_g1;c403832_g1;c404202_g2;c404967_g1;c404967_g2;c405803_g3;c406367_g4;c407546_g9;c408393_g3;c408881_g1;c409715_g3;c410066_g1;c410066_g2;c410142_g4;c410540_g5;c411038_g1;c411132_g4;c41…
GO:0009266	e	response to temperature stimulus	144/34964	682/331498	1.81e-10	1.08e-06	biological_process	c146765_g1;c221793_g1;c237924_g1;c287916_g1;c297022_g1;c309104_g1;c330232_g2;c344183_g4;c358490_g1;c361419_g1;c362353_g2;c366115_g1;c369108_g1;c369634_g1;c369717_g1;c370860_g1;c371088_g1;c371471_g1;c372238_g1;c374300_g1;c375315_g1;c376843_g2;c381075_g2;c382303_g1;c382470_g1;c383620_g1;c383840_g7;c385116_g1;c386926_g1;c387043_g1;c387420_g1;c38920_g1;c389926_g2;c390122_g1;c390220_g1;c390801_g1;c391…
GO:0031984	e	organelle subcompartment	108/34964	445/331498	1.87e-10	1.11e-06	cellular_component	c314548_g1;c327402_g2;c342272_g1;c354966_g2;c357086_g1;c364087_g2;c364087_g3;c373090_g1;c374222_g1;c375050_g1;c376706_g1;c378023_g1;c380431_g1;c380773_g1;c384536_g1;c386313_g1;c386485_g1;c387406_g1;c388599_g6;c388844_g1;c389155_g1;c389628_g1;c390793_g1;c391047_g1;c391291_g1;c393390_g1;c393443_g1;c393648_g1;c394007_g1;c394133_g1;c394879_g1;c394879_g2;c396614_g1;c396772_g4;c397314_g5;c398044_g1;c39…
GO:0055035	e	plastid thylakoid membrane	75/34964	245/331498	1.87e-10	1.11e-06	cellular_component	c237924_g1;c346795_g1;c35782_g1;c374300_g1;c375315_g1;c376264_g1;c376851_g1;c379639_g2;c380527_g1;c383317_g1;c385557_g2;c387160_g1;c390037_g2;c390292_g1;c393008_g1;c395798_g1;c398401_g7;c400747_g3;c400918_g3;c401126_g1;c401810_g1;c402024_g1;c402529_g2;c403780_g3;c403780_g4;c403806_g2;c406193_g5;c408393_g3;c408752_g2;c408760_g2;c410610_g1;c411742_g1;c412940_g7;c413279_g5;c414417_g1;c414467_g4;c414…
GO:0044436	e	thylakoid part	199/34964	606/331498	1.87e-10	1.11e-06	cellular_component	c129423_g1;c134015_g1;c188049_g1;c237924_g1;c309515_g3;c315556_g1;c320341_g1;c336862_g1;c336862_g2;c345352_g1;c346795_g1;c357086_g1;c35782_g1;c364087_g2;c364087_g3;c366079_g2;c374300_g1;c374651_g1;c375315_g1;c376076_g1;c376264_g1;c376851_g1;c379361_g1;c379639_g2;c380527_g1;c380783_g1;c381166_g2;c381458_g1;c383317_g1;c384536_g1;c384853_g4;c385557_g2;c386313_g1;c386736_g2;c386932_g1;c387060_g3;c387…
GO:1901700	e	response to oxygen-containing compound	177/34964	710/331498	1.9e-10	1.13e-06	biological_process	c262606_g2;c304824_g1;c329349_g1;c333730_g1;c341093_g1;c344800_g2;c345355_g1;c348530_g1;c348961_g1;c356397_g2;c356841_g1;c358490_g1;c359641_g1;c361034_g1;c365998_g1;c368205_g1;c369108_g1;c369108_g2;c369947_g3;c370943_g1;c371471_g1;c371480_g1;c372238_g1;c372863_g1;c374130_g1;c375016_g1;c375418_g1;c375461_g1;c376843_g2;c377471_g1;c378678_g1;c378678_g3;c379221_g1;c381562_g1;c382470_g1;c382947_g5;c38…
GO:0097305	e	response to alcohol	56/34964	216/331498	1.9e-10	1.13e-06	biological_process	c329349_g1;c333730_g1;c358490_g1;c359641_g1;c369108_g1;c369108_g2;c371480_g1;c376843_g2;c382947_g5;c386474_g4;c388204_g1;c388599_g6;c389928_g2;c389946_g6;c390566_g3;c391190_g3;c393725_g4;c394007_g1;c395134_g1;c396772_g4;c397699_g1;c397702_g1;c397810_g1;c399028_g5;c400957_g2;c401509_g1;c402730_g1;c402730_g9;c403885_g2;c404889_g1;c406117_g3;c407022_g1;c407818_g1;c409046_g5;c409782_g1;c409982_g8;c41…
GO:0009725	e	response to hormone	112/34964	414/331498	1.95e-10	1.16e-06	biological_process	c247461_g1;c262606_g2;c290802_g1;c304824_g1;c329349_g1;c333730_g1;c341093_g1;c345355_g1;c346996_g1;c351219_g1;c356841_g1;c358490_g1;c359641_g1;c366724_g1;c368205_g1;c369108_g1;c369108_g2;c369947_g3;c370943_g1;c371480_g1;c372580_g1;c374130_g1;c375016_g1;c375418_g1;c375608_g1;c376843_g2;c378678_g3;c380849_g2;c382470_g1;c382947_g5;c383614_g1;c386474_g4;c387839_g1;c388204_g1;c388599_g6;c389928_g2;c38…
GO:0009605	e	response to external stimulus	191/34964	868/331498	1.96e-10	1.17e-06	biological_process	c222416_g1;c254151_g1;c306989_g1;c342575_g1;c344389_g1;c345787_g3;c347689_g1;c354665_g1;c360113_g1;c360528_g1;c362291_g1;c364460_g1;c366538_g1;c369108_g1;c369108_g2;c369240_g1;c369920_g1;c374300_g1;c375050_g1;c375315_g1;c375335_g3;c375615_g2;c375615_g3;c375674_g2;c376636_g1;c376843_g2;c378100_g1;c378855_g1;c379221_g1;c379639_g2;c380259_g1;c380773_g1;c381391_g1;c381949_g1;c382470_g1;c383620_g1;c38…
GO:0009579	e	thylakoid	160/34964	425/331498	1.97e-10	1.17e-06	cellular_component	c222416_g1;c237424_g1;c301505_g1;c317632_g1;c322166_g1;c322447_g1;c327402_g2;c340265_g1;c348216_g2;c353013_g1;c354796_g1;c354966_g2;c36158_g1;c364087_g2;c364087_g3;c366258_g1;c368353_g1;c369662_g1;c372152_g1;c372780_g1;c374222_g1;c375050_g1;c376851_g2;c378839_g1;c378855_g1;c380431_g1;c380773_g1;c383620_g1;c384180_g1;c384536_g1;c384705_g1;c386313_g1;c386485_g1;c388599_g6;c388844_g1;c389926_g2;c390…
GO:0009526	e	plastid envelope	213/34964	825/331498	2.03e-10	1.21e-06	cellular_component	c140576_g1;c222416_g1;c237924_g1;c306989_g1;c338664_g1;c354171_g1;c354966_g2;c356841_g1;c357086_g1;c359425_g1;c365814_g1;c366258_g1;c366538_g1;c366630_g1;c369108_g1;c369108_g2;c371471_g1;c372152_g1;c372778_g1;c374245_g2;c374300_g1;c374651_g1;c375315_g1;c375830_g1;c377439_g2;c378855_g1;c379565_g1;c379800_g1;c380520_g1;c380773_g1;c381201_g3;c381682_g1;c383620_g1;c383899_g1;c384536_g1;c385512_g1;c38…
GO:0000271	e	polysaccharide biosynthetic process	94/34964	447/331498	2.1e-10	1.25e-06	biological_process	c100905_g1;c307615_g3;c328224_g1;c353416_g1;c354211_g1;c357569_g1;c364738_g1;c367073_g1;c372239_g1;c375906_g1;c375906_g2;c377471_g1;c378855_g1;c381418_g1;c381949_g1;c382470_g1;c384094_g2;c384563_g1;c387069_g2;c390964_g1;c391040_g1;c392160_g1;c392850_g4;c393703_g1;c394612_g1;c394612_g2;c394612_g3;c395413_g10;c395413_g12;c395413_g5;c395413_g6;c395590_g1;c396377_g1;c396377_g2;c396481_g1;c397460_g2;c…
GO:0005982	e	starch metabolic process	148/34964	727/331498	2.11e-10	1.25e-06	biological_process	c132321_g1;c171748_g1;c174336_g1;c240318_g1;c247106_g1;c250849_g1;c250849_g2;c287964_g1;c289831_g1;c296695_g1;c308862_g2;c318335_g1;c319004_g1;c319131_g1;c336009_g1;c336009_g2;c336532_g1;c336532_g2;c342266_g2;c345782_g1;c353416_g1;c354366_g1;c354959_g1;c354959_g3;c363461_g1;c364738_g1;c367073_g1;c370108_g1;c370586_g1;c370812_g1;c371940_g1;c372239_g1;c377471_g1;c378855_g1;c381418_g1;c381949_g1;c38…
GO:0009532	e	plastid stroma	221/34964	798/331498	2.15e-10	1.28e-06	cellular_component	c254151_g1;c255680_g1;c290802_g1;c306989_g1;c322166_g1;c327402_g2;c338602_g1;c342795_g1;c348070_g1;c348530_g1;c350207_g1;c351926_g1;c357086_g1;c360430_g1;c365701_g1;c366258_g1;c366630_g1;c369108_g1;c372152_g1;c372778_g1;c374222_g1;c374300_g1;c375050_g1;c375315_g1;c375830_g1;c376264_g1;c376489_g1;c376706_g1;c377424_g1;c377439_g2;c377662_g1;c377719_g1;c378855_g1;c379565_g1;c379800_g1;c380114_g1;c38…
GO:0048046	e	apoplast	167/34964	548/331498	2.15e-10	1.28e-06	cellular_component	c266530_g1;c266698_g1;c306989_g1;c311737_g2;c342795_g1;c357086_g1;c361419_g1;c363734_g1;c367144_g1;c367318_g1;c369108_g1;c370809_g1;c372778_g1;c374040_g1;c374300_g1;c374913_g1;c375050_g1;c375315_g1;c375654_g3;c377439_g2;c378183_g1;c378855_g1;c379565_g1;c379800_g1;c380166_g1;c380746_g1;c383488_g2;c383620_g1;c383840_g7;c385214_g1;c386485_g1;c386926_g1;c388021_g1;c388021_g2;c388599_g6;c389038_g1;c38…
GO:0006739	e	NADP metabolic process	125/34964	636/331498	2.21e-10	1.32e-06	biological_process	c14211_g1;c226168_g1;c243425_g1;c255582_g1;c277010_g1;c286899_g1;c303276_g1;c305964_g1;c315179_g1;c315289_g1;c319004_g1;c322551_g1;c322938_g4;c339533_g1;c340281_g1;c348530_g1;c350398_g1;c353432_g1;c355890_g1;c357424_g1;c358960_g1;c361546_g2;c363488_g1;c372970_g2;c372970_g3;c374040_g1;c375050_g1;c375800_g2;c375800_g4;c378855_g1;c381949_g1;c383656_g2;c383853_g1;c384479_g3;c385724_g1;c386757_g1;c387…
GO:0009607	e	response to biotic stimulus	139/34964	623/331498	2.22e-10	1.32e-06	biological_process	c222416_g1;c306989_g1;c342575_g1;c345787_g3;c354665_g1;c356397_g2;c360113_g1;c360528_g1;c362291_g1;c366538_g1;c369920_g1;c374300_g1;c375050_g1;c375315_g1;c375335_g3;c375615_g2;c375615_g3;c375674_g2;c378100_g1;c378855_g1;c379221_g1;c379639_g2;c380259_g1;c380773_g1;c381391_g1;c382470_g1;c383620_g1;c383840_g7;c384705_g1;c385134_g1;c386926_g1;c387819_g1;c388111_g1;c388231_g1;c389405_g1;c389896_g2;c39…
GO:0051707	e	response to other organism	134/34964	585/331498	2.23e-10	1.33e-06	biological_process	c222416_g1;c306989_g1;c342575_g1;c345787_g3;c354665_g1;c360113_g1;c362291_g1;c366538_g1;c369920_g1;c374300_g1;c375050_g1;c375315_g1;c375335_g3;c375615_g2;c375615_g3;c375674_g2;c378100_g1;c378855_g1;c379221_g1;c379639_g2;c380259_g1;c380773_g1;c382470_g1;c383620_g1;c383840_g7;c384705_g1;c385134_g1;c386926_g1;c387819_g1;c388111_g1;c388231_g1;c389405_g1;c389896_g2;c390037_g2;c391190_g3;c392060_g1;c39…
GO:0098798	e	mitochondrial protein complex	106/34964	448/331498	2.26e-10	1.35e-06	cellular_component	c177234_g1;c18920_g1;c208309_g1;c223709_g1;c239735_g1;c246236_g1;c251019_g1;c251546_g2;c262606_g2;c267841_g1;c280118_g1;c280118_g2;c280753_g1;c298856_g1;c301734_g1;c306770_g1;c311016_g1;c333136_g1;c333610_g1;c333921_g1;c339200_g1;c340594_g1;c345751_g1;c350481_g1;c357887_g1;c357907_g1;c358151_g1;c359909_g1;c360350_g1;c361721_g1;c364900_g1;c366032_g1;c367547_g3;c370146_g1;c372099_g1;c374130_g1;c376…
GO:0015976	e	carbon utilization	127/34964	597/331498	2.29e-10	1.36e-06	biological_process	c237895_g1;c243425_g1;c282890_g1;c309330_g1;c315179_g1;c322938_g4;c33668_g1;c340730_g1;c346412_g1;c346412_g3;c353432_g1;c357424_g1;c359282_g1;c361546_g2;c363488_g1;c369508_g1;c370502_g1;c371783_g2;c372489_g1;c372489_g4;c372970_g2;c372970_g3;c374040_g1;c374300_g1;c374934_g1;c374997_g1;c375315_g1;c377799_g1;c377853_g1;c378855_g1;c380837_g1;c380927_g1;c381201_g3;c383395_g1;c383853_g1;c384471_g4;c384…
GO:0019682	e	glyceraldehyde-3-phosphate metabolic process	122/34964	637/331498	2.3e-10	1.37e-06	biological_process	c226168_g1;c243425_g1;c255582_g1;c277010_g1;c303276_g1;c305964_g1;c315179_g1;c315289_g1;c319004_g1;c322938_g4;c339533_g1;c340281_g1;c348530_g1;c350398_g1;c353432_g1;c355890_g1;c357424_g1;c361546_g2;c363488_g1;c372970_g2;c372970_g3;c374040_g1;c374854_g2;c374854_g3;c375800_g2;c375800_g4;c377853_g1;c378855_g1;c381949_g1;c383656_g2;c383853_g1;c384479_g3;c385724_g1;c386757_g1;c386960_g1;c387420_g1;c38…
GO:0031975	e	envelope	237/34964	936/331498	2.31e-10	1.38e-06	cellular_component	c140576_g1;c222416_g1;c237924_g1;c266698_g1;c288898_g2;c306989_g1;c338664_g1;c347930_g1;c354171_g1;c354966_g2;c356397_g2;c356841_g1;c357086_g1;c359425_g1;c365814_g1;c366258_g1;c366538_g1;c366630_g1;c369108_g1;c369108_g2;c371471_g1;c372152_g1;c372778_g1;c373190_g2;c374040_g1;c374245_g2;c374300_g1;c374651_g1;c375315_g1;c375654_g3;c375830_g1;c377439_g2;c378183_g1;c378855_g1;c379565_g1;c379800_g1;c38…
GO:0031967	e	organelle envelope	237/34964	936/331498	2.31e-10	1.38e-06	cellular_component	c140576_g1;c222416_g1;c237924_g1;c266698_g1;c288898_g2;c306989_g1;c338664_g1;c347930_g1;c354171_g1;c354966_g2;c356397_g2;c356841_g1;c357086_g1;c359425_g1;c365814_g1;c366258_g1;c366538_g1;c366630_g1;c369108_g1;c369108_g2;c371471_g1;c372152_g1;c372778_g1;c373190_g2;c374040_g1;c374245_g2;c374300_g1;c374651_g1;c375315_g1;c375654_g3;c375830_g1;c377439_g2;c378183_g1;c378855_g1;c379565_g1;c379800_g1;c38…
GO:0046686	e	response to cadmium ion	190/34964	786/331498	2.36e-10	1.4e-06	biological_process	c220592_g1;c247461_g1;c266698_g1;c276570_g1;c282890_g1;c311332_g1;c311737_g2;c313604_g1;c340745_g2;c346725_g2;c346996_g1;c348530_g1;c350368_g1;c357086_g1;c360113_g1;c364460_g1;c367144_g1;c367318_g1;c369108_g1;c369108_g2;c369947_g3;c372152_g1;c374040_g1;c374222_g1;c375050_g1;c375615_g2;c375615_g3;c375654_g3;c376489_g1;c377893_g1;c378183_g1;c379044_g1;c379044_g2;c379565_g1;c379639_g2;c379800_g1;c38…
GO:1990204	e	oxidoreductase complex	128/34964	664/331498	2.37e-10	1.41e-06	cellular_component	c129423_g1;c223709_g1;c233827_g1;c234183_g1;c239735_g1;c251546_g2;c262606_g2;c301158_g1;c304052_g2;c305024_g1;c306770_g1;c311016_g1;c312490_g1;c332593_g1;c338956_g1;c341677_g2;c342016_g2;c345352_g1;c348796_g1;c352363_g1;c361096_g2;c361846_g1;c366248_g1;c366538_g1;c367796_g1;c367842_g3;c368077_g1;c368117_g1;c372234_g2;c373030_g1;c374130_g1;c378707_g1;c379476_g2;c380048_g1;c381489_g1;c382159_g2;c38…
GO:0043207	e	response to external biotic stimulus	137/34964	599/331498	2.4e-10	1.43e-06	biological_process	c222416_g1;c306989_g1;c342575_g1;c345787_g3;c354665_g1;c360113_g1;c362291_g1;c366538_g1;c369920_g1;c374300_g1;c375050_g1;c375315_g1;c375335_g3;c375615_g2;c375615_g3;c375674_g2;c378100_g1;c378855_g1;c379221_g1;c379639_g2;c380259_g1;c380773_g1;c381391_g1;c382470_g1;c383620_g1;c383840_g7;c384705_g1;c385134_g1;c386926_g1;c387819_g1;c388111_g1;c388231_g1;c389405_g1;c389896_g2;c390037_g2;c391190_g3;c39…
GO:0009314	e	response to radiation	118/34964	494/331498	2.42e-10	1.44e-06	biological_process	c348216_g2;c357086_g1;c366115_g1;c369108_g1;c369108_g2;c371471_g1;c372238_g1;c375418_g1;c376843_g2;c377471_g1;c379039_g1;c384536_g1;c386313_g1;c386932_g1;c390308_g1;c390308_g2;c390801_g1;c391148_g2;c392186_g1;c392186_g2;c393852_g1;c395128_g2;c395432_g1;c396103_g1;c396195_g3;c396195_g4;c396312_g3;c396700_g1;c397569_g1;c398177_g1;c398308_g2;c398582_g1;c398831_g1;c399619_g1;c400013_g2;c400533_g1;c40…
GO:0005794	e	Golgi apparatus	115/34964	563/331498	2.45e-10	1.46e-06	cellular_component	c138364_g2;c251997_g1;c253487_g1;c266530_g1;c326735_g1;c337801_g3;c345882_g1;c357272_g2;c362291_g1;c366567_g1;c367893_g1;c371372_g1;c372888_g1;c373854_g1;c374819_g1;c375184_g1;c375654_g3;c378183_g1;c379848_g1;c380938_g1;c381628_g1;c381628_g2;c383840_g7;c384105_g1;c386169_g1;c386266_g2;c386926_g1;c387868_g1;c389896_g2;c390891_g1;c390927_g1;c390927_g7;c390964_g1;c391831_g1;c395134_g1;c395234_g1;c39…
GO:0006096	e	glycolytic process	166/34964	893/331498	2.49e-10	1.49e-06	biological_process	c140464_g2;c14457_g1;c237895_g1;c243425_g1;c254280_g1;c266698_g1;c277908_g1;c280932_g1;c288903_g2;c296155_g1;c309330_g1;c319004_g1;c322938_g4;c330461_g1;c336532_g1;c336532_g2;c33668_g1;c348940_g1;c352363_g1;c353432_g1;c357369_g1;c359282_g1;c360187_g1;c363461_g1;c364077_g1;c369257_g2;c370502_g1;c371783_g2;c372489_g1;c372489_g4;c374040_g1;c374513_g1;c374997_g1;c377097_g1;c377766_g1;c378855_g1;c3809…
GO:0006757	e	ATP generation from ADP	166/34964	893/331498	2.49e-10	1.49e-06	biological_process	c140464_g2;c14457_g1;c237895_g1;c243425_g1;c254280_g1;c266698_g1;c277908_g1;c280932_g1;c288903_g2;c296155_g1;c309330_g1;c319004_g1;c322938_g4;c330461_g1;c336532_g1;c336532_g2;c33668_g1;c348940_g1;c352363_g1;c353432_g1;c357369_g1;c359282_g1;c360187_g1;c363461_g1;c364077_g1;c369257_g2;c370502_g1;c371783_g2;c372489_g1;c372489_g4;c374040_g1;c374513_g1;c374997_g1;c377097_g1;c377766_g1;c378855_g1;c3809…
GO:0005773	e	vacuole	91/34964	429/331498	2.5e-10	1.49e-06	cellular_component	c286138_g1;c298392_g1;c299460_g1;c331634_g1;c34446_g1;c345882_g1;c349520_g1;c350584_g2;c352817_g1;c364799_g1;c365967_g2;c366118_g2;c366993_g2;c366993_g3;c366993_g4;c369108_g1;c369509_g1;c370660_g1;c372152_g1;c374610_g1;c375807_g1;c379446_g1;c380742_g2;c382628_g2;c385134_g1;c386286_g2;c387444_g1;c389724_g2;c390460_g2;c391121_g1;c391173_g1;c391201_g1;c392609_g4;c394774_g2;c395432_g1;c395883_g1;c396…
GO:0009651	e	response to salt stress	109/34964	506/331498	2.52e-10	1.5e-06	biological_process	c247461_g1;c262606_g2;c266698_g1;c326735_g1;c330232_g2;c338602_g1;c346725_g2;c348530_g1;c358490_g1;c370451_g1;c373854_g1;c374040_g1;c374130_g1;c375050_g1;c376843_g2;c377035_g1;c377893_g1;c380751_g1;c382470_g1;c383395_g1;c383628_g2;c384307_g1;c384619_g1;c386453_g1;c387043_g1;c387420_g1;c390566_g3;c390927_g1;c390927_g7;c391130_g10;c392713_g2;c392987_g3;c393878_g1;c394019_g1;c395134_g1;c395602_g1;c3…
GO:0010038	e	response to metal ion	206/34964	894/331498	2.57e-10	1.53e-06	biological_process	c220592_g1;c232634_g1;c247461_g1;c256273_g1;c266698_g1;c276570_g1;c282890_g1;c311332_g1;c311737_g2;c313604_g1;c340745_g2;c346725_g2;c346996_g1;c348530_g1;c350368_g1;c351995_g1;c357086_g1;c360113_g1;c362353_g2;c364460_g1;c367144_g1;c367318_g1;c369108_g1;c369108_g2;c369947_g3;c370943_g1;c372152_g1;c374040_g1;c374222_g1;c375050_g1;c375615_g2;c375615_g3;c375654_g3;c376489_g1;c377893_g1;c378183_g1;c37…
GO:0009416	e	response to light stimulus	117/34964	473/331498	2.58e-10	1.53e-06	biological_process	c348216_g2;c357086_g1;c366115_g1;c369108_g1;c369108_g2;c371471_g1;c372238_g1;c375418_g1;c376843_g2;c377471_g1;c379039_g1;c384536_g1;c386313_g1;c386932_g1;c390308_g1;c390308_g2;c390801_g1;c391148_g2;c392186_g1;c392186_g2;c393852_g1;c395128_g2;c395432_g1;c396103_g1;c396195_g3;c396195_g4;c396312_g3;c396700_g1;c397569_g1;c398177_g1;c398308_g2;c398582_g1;c398831_g1;c399619_g1;c400013_g2;c400533_g1;c40…
GO:0009570	e	chloroplast stroma	211/34964	774/331498	2.58e-10	1.54e-06	cellular_component	c254151_g1;c255680_g1;c290802_g1;c306989_g1;c327402_g2;c338602_g1;c342795_g1;c348070_g1;c348530_g1;c350207_g1;c351926_g1;c357086_g1;c360430_g1;c365701_g1;c366258_g1;c366630_g1;c369108_g1;c372152_g1;c372778_g1;c374222_g1;c374300_g1;c375050_g1;c375315_g1;c375830_g1;c376489_g1;c376706_g1;c377424_g1;c377439_g2;c377662_g1;c377719_g1;c378855_g1;c379565_g1;c379800_g1;c380114_g1;c380166_g1;c381682_g1;c38…
GO:0042440	e	pigment metabolic process	79/34964	351/331498	2.6e-10	1.55e-06	biological_process	c255771_g1;c305167_g1;c327402_g2;c329471_g1;c344332_g1;c358439_g1;c358624_g1;c362506_g1;c363821_g1;c364435_g1;c364741_g1;c365131_g1;c368787_g1;c371243_g1;c371471_g1;c376194_g1;c376868_g1;c379000_g1;c379924_g1;c381108_g1;c383043_g2;c383653_g1;c383796_g1;c384479_g3;c385557_g2;c385678_g1;c385915_g1;c386750_g1;c386932_g1;c387165_g2;c388788_g1;c392623_g1;c395496_g5;c396798_g1;c397229_g1;c398085_g1;c39…
GO:0009941	e	chloroplast envelope	206/34964	805/331498	2.61e-10	1.55e-06	cellular_component	c140576_g1;c222416_g1;c237924_g1;c306989_g1;c338664_g1;c354171_g1;c354966_g2;c356841_g1;c357086_g1;c359425_g1;c365814_g1;c366258_g1;c366538_g1;c366630_g1;c369108_g1;c369108_g2;c371471_g1;c372152_g1;c372778_g1;c374245_g2;c374300_g1;c375315_g1;c375830_g1;c377439_g2;c378855_g1;c379565_g1;c379800_g1;c380520_g1;c380773_g1;c381682_g1;c383620_g1;c383899_g1;c384536_g1;c385512_g1;c385557_g2;c386313_g1;c38…
GO:0006952	e	defense response	108/34964	542/331498	2.62e-10	1.56e-06	biological_process	c165150_g1;c222416_g1;c306989_g1;c360113_g1;c366538_g1;c369920_g1;c374300_g1;c375050_g1;c375315_g1;c375615_g2;c375615_g3;c378678_g3;c378855_g1;c379639_g2;c380259_g1;c382470_g1;c384705_g1;c385134_g1;c385715_g1;c387819_g1;c388111_g1;c388231_g1;c389405_g1;c389896_g2;c390037_g2;c392060_g1;c392160_g1;c393008_g1;c395878_g1;c396215_g2;c397332_g1;c397387_g3;c398179_g2;c398842_g4;c398879_g2;c399028_g5;c40…
GO:0005985	e	sucrose metabolic process	151/34964	721/331498	2.63e-10	1.57e-06	biological_process	c132321_g1;c171748_g1;c174336_g1;c240318_g1;c247106_g1;c250849_g1;c250849_g2;c287964_g1;c289831_g1;c296695_g1;c308862_g2;c318335_g1;c319004_g1;c319131_g1;c336009_g1;c336009_g2;c336532_g1;c336532_g2;c342266_g2;c345782_g1;c353416_g1;c354366_g1;c354959_g1;c354959_g3;c363461_g1;c364738_g1;c367073_g1;c370108_g1;c370586_g1;c370812_g1;c371940_g1;c372239_g1;c377471_g1;c378855_g1;c381418_g1;c381949_g1;c38…
GO:0006006	e	glucose metabolic process	199/34964	1107/331498	2.68e-10	1.6e-06	biological_process	c14457_g1;c237895_g1;c243425_g1;c254280_g1;c277908_g1;c280932_g1;c288903_g2;c309330_g1;c319004_g1;c322938_g4;c330461_g1;c336532_g1;c336532_g2;c33668_g1;c339649_g1;c340730_g1;c346412_g1;c346412_g3;c348940_g1;c352363_g1;c353432_g1;c357369_g1;c359282_g1;c360187_g1;c363461_g1;c369257_g2;c369508_g1;c370502_g1;c371783_g2;c371814_g3;c372489_g1;c372489_g4;c373283_g1;c374040_g1;c374513_g1;c374997_g1;c3770…
GO:0046364	e	monosaccharide biosynthetic process	190/34964	1056/331498	2.7e-10	1.61e-06	biological_process	c14457_g1;c237895_g1;c243425_g1;c254280_g1;c277908_g1;c280932_g1;c288903_g2;c309330_g1;c319004_g1;c322938_g4;c330461_g1;c336532_g1;c336532_g2;c33668_g1;c339649_g1;c340730_g1;c346412_g1;c346412_g3;c348940_g1;c352363_g1;c353432_g1;c357369_g1;c359282_g1;c360187_g1;c363461_g1;c367952_g1;c369257_g2;c369508_g1;c370502_g1;c371783_g2;c371814_g3;c372489_g1;c372489_g4;c374040_g1;c374513_g1;c374997_g1;c3770…
GO:0030170	e	pyridoxal phosphate binding	171/34964	975/331498	2.73e-10	1.63e-06	molecular_function	c211934_g1;c251251_g1;c282890_g1;c294283_g1;c303462_g1;c307794_g1;c311332_g1;c311332_g2;c331288_g1;c339099_g1;c340555_g1;c340555_g2;c341892_g1;c347744_g1;c348041_g2;c350207_g1;c353107_g1;c354114_g1;c354137_g2;c357086_g1;c357688_g1;c361905_g2;c362321_g1;c364460_g1;c366705_g1;c367073_g1;c371396_g1;c371396_g2;c372102_g1;c374222_g1;c374934_g1;c377452_g1;c377539_g1;c377738_g1;c378389_g1;c378946_g1;c37…
GO:0005576	e	extracellular region	286/34964	975/331498	2.73e-10	1.63e-06	cellular_component	c108996_g1;c118803_g1;c133456_g1;c135684_g1;c1482_g1;c150454_g1;c174336_g1;c176297_g1;c181998_g1;c222615_g1;c250849_g1;c250849_g2;c251196_g1;c253596_g1;c253596_g2;c253596_g3;c263762_g1;c266530_g1;c266651_g1;c266698_g1;c278225_g1;c289831_g1;c296695_g1;c298025_g2;c306989_g1;c311737_g2;c322380_g1;c322380_g2;c322380_g3;c323460_g1;c331155_g1;c338759_g1;c340153_g1;c342206_g2;c342795_g1;c347558_g1;c3480…
GO:0070279	e	vitamin B6 binding	171/34964	975/331498	2.73e-10	1.63e-06	molecular_function	c211934_g1;c251251_g1;c282890_g1;c294283_g1;c303462_g1;c307794_g1;c311332_g1;c311332_g2;c331288_g1;c339099_g1;c340555_g1;c340555_g2;c341892_g1;c347744_g1;c348041_g2;c350207_g1;c353107_g1;c354114_g1;c354137_g2;c357086_g1;c357688_g1;c361905_g2;c362321_g1;c364460_g1;c366705_g1;c367073_g1;c371396_g1;c371396_g2;c372102_g1;c374222_g1;c374934_g1;c377452_g1;c377539_g1;c377738_g1;c378389_g1;c378946_g1;c37…
GO:0005984	e	disaccharide metabolic process	157/34964	793/331498	2.75e-10	1.64e-06	biological_process	c132321_g1;c171748_g1;c174336_g1;c240318_g1;c247106_g1;c250849_g1;c250849_g2;c287964_g1;c289831_g1;c296695_g1;c308862_g2;c318335_g1;c319004_g1;c319131_g1;c336009_g1;c336009_g2;c336532_g1;c336532_g2;c342266_g2;c345782_g1;c353416_g1;c354366_g1;c354959_g1;c354959_g3;c363461_g1;c364738_g1;c367073_g1;c370108_g1;c370586_g1;c370812_g1;c371940_g1;c372239_g1;c377471_g1;c378855_g1;c381418_g1;c381949_g1;c38…
GO:0033692	e	cellular polysaccharide biosynthetic process	90/34964	421/331498	2.76e-10	1.64e-06	biological_process	c100905_g1;c307615_g3;c328224_g1;c353416_g1;c354211_g1;c357569_g1;c364738_g1;c367073_g1;c372239_g1;c375906_g1;c375906_g2;c377471_g1;c378855_g1;c381949_g1;c382470_g1;c384094_g2;c384563_g1;c387069_g2;c390964_g1;c391040_g1;c392160_g1;c392850_g4;c394612_g1;c394612_g2;c394612_g3;c395413_g10;c395413_g12;c395413_g5;c395413_g6;c395590_g1;c396377_g1;c396377_g2;c396481_g1;c397460_g2;c397610_g1;c398264_g1;c…
GO:0009506	e	plasmodesma	271/34964	1363/331498	2.81e-10	1.67e-06	cellular_component	c247461_g1;c266698_g1;c278514_g1;c306567_g2;c311332_g1;c314820_g2;c331634_g1;c337801_g3;c340410_g1;c340595_g2;c341034_g1;c342575_g1;c342778_g1;c348530_g1;c352817_g1;c352817_g3;c352920_g2;c353137_g1;c353179_g3;c361034_g1;c361419_g1;c364054_g1;c364116_g1;c365173_g1;c365599_g1;c366118_g2;c369108_g1;c369601_g2;c369772_g1;c374040_g1;c374245_g2;c374819_g1;c374913_g1;c375050_g1;c375615_g2;c375615_g3;c37…
GO:0009311	e	oligosaccharide metabolic process	161/34964	852/331498	2.81e-10	1.68e-06	biological_process	c132321_g1;c171748_g1;c174336_g1;c240318_g1;c247106_g1;c250849_g1;c250849_g2;c287964_g1;c289831_g1;c296695_g1;c308862_g2;c313898_g2;c318335_g1;c319004_g1;c319131_g1;c336009_g1;c336009_g2;c336532_g1;c336532_g2;c342266_g2;c345782_g1;c353416_g1;c354366_g1;c354959_g1;c354959_g3;c363461_g1;c364738_g1;c367073_g1;c370108_g1;c370586_g1;c370812_g1;c371940_g1;c372239_g1;c375102_g1;c377471_g1;c378855_g1;c38…
GO:0006165	e	nucleoside diphosphate phosphorylation	173/34964	945/331498	2.82e-10	1.68e-06	biological_process	c140464_g2;c14457_g1;c237895_g1;c243425_g1;c254280_g1;c266698_g1;c277908_g1;c280932_g1;c288903_g2;c296155_g1;c309330_g1;c319004_g1;c322938_g4;c330461_g1;c336532_g1;c336532_g2;c33668_g1;c348940_g1;c352363_g1;c353432_g1;c357369_g1;c359282_g1;c360187_g1;c363461_g1;c364077_g1;c367752_g1;c369257_g2;c370502_g1;c371783_g2;c372489_g1;c372489_g4;c374040_g1;c374513_g1;c374997_g1;c377097_g1;c377766_g1;c3788…
GO:1901615	e	organic hydroxy compound metabolic process	180/34964	976/331498	2.83e-10	1.68e-06	biological_process	c14457_g1;c14805_g1;c177709_g1;c238738_g1;c241435_g1;c251526_g1;c254280_g1;c266384_g1;c266384_g2;c304530_g1;c309330_g1;c310934_g1;c322938_g4;c327847_g1;c328224_g1;c328848_g1;c328848_g2;c336532_g1;c336532_g2;c342510_g1;c352278_g1;c354211_g1;c356364_g1;c356930_g1;c359282_g1;c359641_g1;c360517_g1;c363461_g1;c367124_g1;c368425_g1;c368759_g1;c368787_g1;c370502_g1;c371471_g1;c372281_g1;c372489_g1;c3724…
GO:0005976	e	polysaccharide metabolic process	225/34964	1109/331498	2.84e-10	1.69e-06	biological_process	c100905_g1;c132321_g1;c155551_g1;c171748_g1;c174336_g1;c181998_g1;c222615_g1;c240299_g1;c240318_g1;c247106_g1;c250849_g1;c250849_g2;c252105_g1;c276841_g1;c278225_g1;c286648_g1;c287964_g1;c289831_g1;c296695_g1;c306744_g1;c307615_g3;c308862_g2;c310654_g1;c318335_g1;c319004_g1;c319131_g1;c328224_g1;c329771_g1;c331155_g1;c336009_g1;c336009_g2;c336532_g1;c336532_g2;c340153_g1;c342266_g2;c342512_g1;c34…
GO:0005996	e	monosaccharide metabolic process	269/34964	1501/331498	2.86e-10	1.71e-06	biological_process	c100186_g1;c14457_g1;c237895_g1;c243425_g1;c254280_g1;c277908_g1;c280932_g1;c288903_g2;c290802_g1;c307615_g3;c309330_g1;c319004_g1;c322938_g4;c330461_g1;c336532_g1;c336532_g2;c33668_g1;c339649_g1;c340730_g1;c344707_g1;c344707_g2;c346412_g1;c346412_g3;c348034_g1;c348940_g1;c352363_g1;c353432_g1;c353852_g1;c353852_g2;c357369_g1;c359282_g1;c360187_g1;c363461_g1;c366041_g1;c366404_g1;c367952_g1;c3692…
GO:0006970	e	response to osmotic stress	116/34964	569/331498	2.94e-10	1.75e-06	biological_process	c247461_g1;c256273_g1;c262606_g2;c266698_g1;c326735_g1;c330232_g2;c338602_g1;c346725_g2;c348530_g1;c358490_g1;c370451_g1;c371121_g1;c371972_g1;c373854_g1;c374040_g1;c374130_g1;c375050_g1;c376843_g2;c377035_g1;c377893_g1;c380751_g1;c382470_g1;c383395_g1;c383628_g2;c384307_g1;c384619_g1;c384836_g1;c386453_g1;c387043_g1;c387420_g1;c390566_g3;c390927_g1;c390927_g7;c391130_g10;c392713_g2;c392987_g3;c3…
GO:0005618	e	cell wall	200/34964	899/331498	2.94e-10	1.75e-06	cellular_component	c158344_g1;c171748_g1;c222416_g1;c243704_g1;c243704_g2;c243807_g1;c247106_g1;c262606_g2;c266698_g1;c278514_g1;c287964_g1;c305227_g1;c309885_g1;c314820_g2;c330232_g2;c331634_g1;c332351_g1;c340410_g1;c341034_g1;c346996_g1;c350355_g1;c352485_g1;c352817_g1;c353137_g1;c354366_g1;c364054_g1;c366118_g2;c369108_g1;c369108_g2;c369601_g2;c369772_g1;c374040_g1;c374130_g1;c374913_g1;c375654_g3;c376264_g1;c37…
GO:0030312	e	external encapsulating structure	200/34964	899/331498	2.94e-10	1.75e-06	cellular_component	c158344_g1;c171748_g1;c222416_g1;c243704_g1;c243704_g2;c243807_g1;c247106_g1;c262606_g2;c266698_g1;c278514_g1;c287964_g1;c305227_g1;c309885_g1;c314820_g2;c330232_g2;c331634_g1;c332351_g1;c340410_g1;c341034_g1;c346996_g1;c350355_g1;c352485_g1;c352817_g1;c353137_g1;c354366_g1;c364054_g1;c366118_g2;c369108_g1;c369108_g2;c369601_g2;c369772_g1;c374040_g1;c374130_g1;c374913_g1;c375654_g3;c376264_g1;c37…
GO:0044272	e	sulfur compound biosynthetic process	154/34964	839/331498	3.01e-10	1.79e-06	biological_process	c100779_g1;c103601_g1;c134317_g1;c148259_g1;c165185_g1;c224650_g1;c251354_g1;c251888_g1;c255680_g1;c277908_g1;c308596_g1;c312490_g1;c314955_g1;c315250_g1;c317336_g1;c322824_g1;c326633_g1;c328629_g1;c333280_g1;c346054_g1;c347374_g1;c351926_g1;c352363_g1;c357086_g1;c359038_g1;c360587_g1;c360587_g2;c361421_g1;c362064_g1;c363516_g1;c363653_g1;c367243_g1;c368139_g1;c368305_g1;c370390_g1;c372273_g1;c37…
GO:0019319	e	hexose biosynthetic process	186/34964	1044/331498	3.05e-10	1.82e-06	biological_process	c14457_g1;c237895_g1;c243425_g1;c254280_g1;c277908_g1;c280932_g1;c288903_g2;c309330_g1;c319004_g1;c322938_g4;c330461_g1;c336532_g1;c336532_g2;c33668_g1;c339649_g1;c340730_g1;c346412_g1;c346412_g3;c348940_g1;c352363_g1;c353432_g1;c357369_g1;c359282_g1;c360187_g1;c363461_g1;c369257_g2;c369508_g1;c370502_g1;c371783_g2;c371814_g3;c372489_g1;c372489_g4;c374040_g1;c374513_g1;c374997_g1;c377097_g1;c3777…
GO:0030054	e	cell junction	271/34964	1447/331498	3.09e-10	1.84e-06	cellular_component	c247461_g1;c266698_g1;c278514_g1;c306567_g2;c311332_g1;c314820_g2;c331634_g1;c337801_g3;c340410_g1;c340595_g2;c341034_g1;c342575_g1;c342778_g1;c348530_g1;c352817_g1;c352817_g3;c352920_g2;c353137_g1;c353179_g3;c361034_g1;c361419_g1;c364054_g1;c364116_g1;c365173_g1;c365599_g1;c366118_g2;c369108_g1;c369601_g2;c369772_g1;c374040_g1;c374245_g2;c374819_g1;c374913_g1;c375050_g1;c375615_g2;c375615_g3;c37…
GO:0005739	e	mitochondrion	306/34964	1672/331498	3.1e-10	1.84e-06	cellular_component	c156131_g1;c178625_g1;c242667_g1;c245453_g1;c246225_g1;c251515_g1;c252221_g1;c255299_g1;c256427_g1;c280650_g1;c286138_g1;c290802_g1;c300174_g1;c300707_g1;c305024_g1;c313622_g1;c314548_g1;c327730_g1;c329481_g1;c335675_g1;c336738_g1;c337417_g1;c338072_g1;c338664_g1;c338827_g1;c338827_g2;c338838_g1;c338845_g1;c342016_g2;c342903_g1;c345882_g1;c348070_g1;c348530_g1;c349859_g1;c351204_g1;c351204_g2;c35…
GO:0006094	e	gluconeogenesis	182/34964	1029/331498	3.11e-10	1.85e-06	biological_process	c14457_g1;c237895_g1;c243425_g1;c254280_g1;c277908_g1;c280932_g1;c288903_g2;c309330_g1;c319004_g1;c322938_g4;c330461_g1;c336532_g1;c336532_g2;c33668_g1;c339649_g1;c340730_g1;c346412_g1;c346412_g3;c348940_g1;c352363_g1;c353432_g1;c357369_g1;c359282_g1;c360187_g1;c363461_g1;c369257_g2;c369508_g1;c370502_g1;c371783_g2;c371814_g3;c372489_g1;c372489_g4;c374040_g1;c374513_g1;c374997_g1;c377097_g1;c3777…
GO:0046939	e	nucleotide phosphorylation	191/34964	1046/331498	3.11e-10	1.86e-06	biological_process	c140464_g2;c14457_g1;c237895_g1;c243425_g1;c254280_g1;c266698_g1;c277908_g1;c280932_g1;c288903_g2;c296155_g1;c308766_g1;c309330_g1;c319004_g1;c322938_g4;c330461_g1;c333099_g1;c333477_g1;c336532_g1;c336532_g2;c33668_g1;c338214_g1;c348940_g1;c352363_g1;c353432_g1;c357369_g1;c359282_g1;c360187_g1;c363461_g1;c364077_g1;c367752_g1;c368261_g1;c369257_g2;c370502_g1;c371783_g2;c372489_g1;c372489_g4;c3740…
GO:0005774	e	vacuolar membrane	192/34964	918/331498	3.13e-10	1.86e-06	cellular_component	c158344_g1;c247461_g1;c262606_g2;c266530_g1;c266698_g1;c280118_g1;c280118_g2;c306567_g2;c308786_g1;c309104_g1;c314820_g2;c325231_g1;c342778_g1;c351995_g1;c352485_g1;c352920_g2;c353179_g3;c357086_g1;c361419_g1;c364460_g1;c365173_g1;c366019_g1;c367929_g1;c367929_g2;c367964_g1;c369152_g1;c369967_g1;c373186_g2;c373854_g1;c374040_g1;c374130_g1;c374245_g2;c374250_g1;c374610_g1;c374913_g1;c375102_g1;c37…
GO:0009250	e	glucan biosynthetic process	75/34964	326/331498	3.15e-10	1.88e-06	biological_process	c100905_g1;c307615_g3;c353416_g1;c357569_g1;c364738_g1;c367073_g1;c372239_g1;c377471_g1;c378855_g1;c381949_g1;c382470_g1;c384563_g1;c387069_g2;c390964_g1;c392160_g1;c392850_g4;c395413_g10;c395413_g12;c395413_g5;c395413_g6;c396377_g1;c396377_g2;c396481_g1;c397460_g2;c397610_g1;c398264_g1;c398264_g2;c398879_g2;c399902_g1;c400548_g1;c401828_g1;c402040_g3;c402551_g2;c403831_g1;c403831_g2;c404565_g3;c…
GO:0098588	e	bounding membrane of organelle	245/34964	1351/331498	3.17e-10	1.89e-06	cellular_component	c158344_g1;c247461_g1;c262606_g2;c266530_g1;c266698_g1;c280118_g1;c280118_g2;c299653_g1;c304516_g1;c306567_g2;c308786_g1;c309104_g1;c314820_g2;c325231_g1;c331718_g1;c342778_g1;c351995_g1;c352485_g1;c352496_g1;c352859_g1;c352920_g2;c353179_g3;c355337_g2;c357086_g1;c360336_g1;c361419_g1;c362064_g1;c364460_g1;c365173_g1;c366019_g1;c366723_g1;c367929_g1;c367929_g2;c367964_g1;c368207_g1;c368430_g3;c36…
GO:0006073	e	cellular glucan metabolic process	180/34964	858/331498	3.23e-10	1.92e-06	biological_process	c100905_g1;c132321_g1;c155551_g1;c171748_g1;c174336_g1;c222615_g1;c240318_g1;c247106_g1;c250849_g1;c250849_g2;c287964_g1;c289831_g1;c296695_g1;c307615_g3;c308862_g2;c318335_g1;c319004_g1;c319131_g1;c336009_g1;c336009_g2;c336532_g1;c336532_g2;c342266_g2;c345782_g1;c353416_g1;c354366_g1;c354959_g1;c354959_g3;c357569_g1;c363461_g1;c364738_g1;c367073_g1;c367390_g1;c370108_g1;c370586_g1;c370812_g1;c37…
GO:0009507	e	chloroplast	368/34964	1470/331498	3.24e-10	1.93e-06	cellular_component	c158344_g1;c188049_g1;c217015_g1;c240797_g1;c252221_g1;c252790_g1;c262606_g2;c266530_g1;c266698_g1;c278514_g1;c305693_g1;c306567_g2;c308786_g1;c309104_g1;c311737_g2;c314820_g2;c316002_g1;c317632_g1;c322447_g1;c326014_g1;c329471_g1;c333501_g1;c338394_g1;c340595_g2;c341034_g1;c346725_g2;c347930_g1;c349393_g2;c350657_g1;c351125_g1;c352663_g1;c352920_g2;c353137_g1;c353416_g1;c355685_g1;c355885_g1;c35…
GO:0044724	e	single-organism carbohydrate catabolic process	187/34964	1032/331498	3.28e-10	1.95e-06	biological_process	c140464_g2;c14457_g1;c237895_g1;c243425_g1;c252105_g1;c254280_g1;c266698_g1;c277908_g1;c280932_g1;c286648_g1;c288903_g2;c296155_g1;c309330_g1;c319004_g1;c322938_g4;c330461_g1;c336532_g1;c336532_g2;c33668_g1;c348940_g1;c352363_g1;c353432_g1;c357369_g1;c359282_g1;c360187_g1;c363461_g1;c364077_g1;c369257_g2;c370502_g1;c371783_g2;c372489_g1;c372489_g4;c374040_g1;c374513_g1;c374997_g1;c375102_g1;c3770…
GO:0046496	e	nicotinamide nucleotide metabolic process	263/34964	1412/331498	3.3e-10	1.97e-06	biological_process	c140464_g2;c14211_g1;c14457_g1;c226168_g1;c237895_g1;c243425_g1;c246393_g1;c252151_g1;c254280_g1;c255582_g1;c266698_g1;c277010_g1;c277908_g1;c280932_g1;c286899_g1;c288903_g2;c296155_g1;c297769_g1;c303276_g1;c303462_g1;c305964_g1;c309330_g1;c315179_g1;c315289_g1;c319004_g1;c322551_g1;c322938_g4;c330461_g1;c336532_g1;c336532_g2;c33668_g1;c339533_g1;c340281_g1;c348530_g1;c348940_g1;c350398_g1;c35236…
GO:0006081	e	cellular aldehyde metabolic process	225/34964	1243/331498	3.33e-10	1.98e-06	biological_process	c107849_g1;c14457_g1;c226168_g1;c243425_g1;c255582_g1;c264105_g1;c264555_g2;c277010_g1;c297769_g1;c303276_g1;c305964_g1;c311737_g2;c315179_g1;c315289_g1;c319004_g1;c322938_g4;c339533_g1;c340281_g1;c342462_g1;c348410_g1;c348530_g1;c349639_g1;c350398_g1;c353432_g1;c355890_g1;c356364_g1;c357424_g1;c360187_g1;c360517_g1;c361546_g2;c361846_g1;c363488_g1;c367124_g1;c367144_g1;c367318_g1;c368759_g1;c372…
GO:0010033	e	response to organic substance	166/34964	688/331498	3.33e-10	1.98e-06	biological_process	c247461_g1;c262606_g2;c290802_g1;c304824_g1;c329349_g1;c333730_g1;c341093_g1;c345355_g1;c346996_g1;c348530_g1;c348961_g1;c350681_g1;c351219_g1;c356841_g1;c358490_g1;c359641_g1;c361034_g1;c366724_g1;c368205_g1;c369108_g1;c369108_g2;c369947_g3;c370943_g1;c371480_g1;c372238_g1;c372580_g1;c372863_g1;c374130_g1;c375016_g1;c375279_g2;c375418_g1;c375608_g1;c376843_g2;c377471_g1;c378678_g1;c378678_g3;c38…
GO:0009132	e	nucleoside diphosphate metabolic process	188/34964	1034/331498	3.34e-10	1.99e-06	biological_process	c140464_g2;c14457_g1;c237895_g1;c243425_g1;c254280_g1;c266698_g1;c277908_g1;c280932_g1;c288903_g2;c296155_g1;c306909_g1;c309330_g1;c319004_g1;c322938_g4;c330461_g1;c333099_g1;c336532_g1;c336532_g2;c33668_g1;c348940_g1;c352363_g1;c353432_g1;c357369_g1;c359282_g1;c360187_g1;c363461_g1;c364077_g1;c367752_g1;c369257_g2;c370502_g1;c371783_g2;c372489_g1;c372489_g4;c374040_g1;c374513_g1;c374997_g1;c3770…
GO:0016052	e	carbohydrate catabolic process	247/34964	1280/331498	3.35e-10	2e-06	biological_process	c132321_g1;c140464_g2;c14457_g1;c155551_g1;c181998_g1;c222615_g1;c237895_g1;c240299_g1;c240318_g1;c243425_g1;c250849_g1;c250849_g2;c252105_g1;c254280_g1;c266698_g1;c276841_g1;c277908_g1;c278225_g1;c280932_g1;c286648_g1;c288903_g2;c296155_g1;c303759_g1;c306744_g1;c306874_g1;c308862_g2;c309330_g1;c310654_g1;c318335_g1;c319004_g1;c319131_g1;c322938_g4;c329771_g1;c330461_g1;c331155_g1;c336532_g1;c336…
GO:0044042	e	glucan metabolic process	180/34964	860/331498	3.37e-10	2.01e-06	biological_process	c100905_g1;c132321_g1;c155551_g1;c171748_g1;c174336_g1;c222615_g1;c240318_g1;c247106_g1;c250849_g1;c250849_g2;c287964_g1;c289831_g1;c296695_g1;c307615_g3;c308862_g2;c318335_g1;c319004_g1;c319131_g1;c336009_g1;c336009_g2;c336532_g1;c336532_g2;c342266_g2;c345782_g1;c353416_g1;c354366_g1;c354959_g1;c354959_g3;c357569_g1;c363461_g1;c364738_g1;c367073_g1;c367390_g1;c370108_g1;c370586_g1;c370812_g1;c37…
GO:1902600	e	hydrogen ion transmembrane transport	174/34964	985/331498	3.38e-10	2.01e-06	biological_process	c18920_g1;c208309_g1;c233827_g1;c240807_g1;c246236_g1;c251019_g1;c254287_g1;c267841_g1;c288247_g1;c288898_g2;c298271_g1;c298856_g1;c311016_g1;c314650_g1;c330526_g1;c333136_g1;c333610_g1;c338261_g1;c339200_g1;c340594_g1;c342016_g2;c342195_g1;c345751_g1;c348278_g1;c349682_g3;c349808_g1;c351204_g1;c351204_g2;c356836_g1;c357002_g1;c357907_g1;c358151_g1;c359909_g1;c361096_g2;c361096_g3;c361721_g1;c362…
GO:0019318	e	hexose metabolic process	246/34964	1413/331498	3.38e-10	2.01e-06	biological_process	c100186_g1;c14457_g1;c237895_g1;c243425_g1;c254280_g1;c277908_g1;c280932_g1;c288903_g2;c307615_g3;c309330_g1;c319004_g1;c322938_g4;c330461_g1;c336532_g1;c336532_g2;c33668_g1;c339649_g1;c340730_g1;c344707_g1;c344707_g2;c346412_g1;c346412_g3;c348940_g1;c352363_g1;c353432_g1;c357369_g1;c359282_g1;c360187_g1;c363461_g1;c366404_g1;c369257_g2;c369508_g1;c370502_g1;c371783_g2;c371814_g3;c372239_g1;c3724…
GO:0015992	e	proton transport	226/34964	1318/331498	3.39e-10	2.02e-06	biological_process	c18920_g1;c208309_g1;c233827_g1;c238980_g1;c240807_g1;c246236_g1;c251019_g1;c254287_g1;c256427_g1;c267841_g1;c277039_g1;c280423_g1;c288247_g1;c288898_g2;c298271_g1;c298856_g1;c311016_g1;c314548_g1;c314650_g1;c319329_g1;c330526_g1;c333136_g1;c333610_g1;c338261_g1;c339200_g1;c340594_g1;c342016_g2;c342195_g1;c345751_g1;c347930_g1;c348278_g1;c349682_g3;c349808_g1;c351204_g1;c351204_g2;c354506_g1;c356…
GO:0044264	e	cellular polysaccharide metabolic process	196/34964	970/331498	3.44e-10	2.05e-06	biological_process	c100905_g1;c132321_g1;c155551_g1;c171748_g1;c174336_g1;c222615_g1;c240318_g1;c247106_g1;c250849_g1;c250849_g2;c276841_g1;c287964_g1;c289831_g1;c296695_g1;c307615_g3;c308862_g2;c318335_g1;c319004_g1;c319131_g1;c328224_g1;c336009_g1;c336009_g2;c336532_g1;c336532_g2;c342266_g2;c342512_g1;c345782_g1;c353416_g1;c354211_g1;c354366_g1;c354959_g1;c354959_g3;c357569_g1;c363461_g1;c364738_g1;c367073_g1;c36…
GO:0006818	e	hydrogen transport	226/34964	1320/331498	3.47e-10	2.07e-06	biological_process	c18920_g1;c208309_g1;c233827_g1;c238980_g1;c240807_g1;c246236_g1;c251019_g1;c254287_g1;c256427_g1;c267841_g1;c277039_g1;c280423_g1;c288247_g1;c288898_g2;c298271_g1;c298856_g1;c311016_g1;c314548_g1;c314650_g1;c319329_g1;c330526_g1;c333136_g1;c333610_g1;c338261_g1;c339200_g1;c340594_g1;c342016_g2;c342195_g1;c345751_g1;c347930_g1;c348278_g1;c349682_g3;c349808_g1;c351204_g1;c351204_g2;c354506_g1;c356…
GO:0044435	e	plastid part	513/34964	1812/331498	3.47e-10	2.07e-06	cellular_component	c140576_g1;c222416_g1;c237924_g1;c246715_g1;c252774_g2;c254151_g1;c255680_g1;c287780_g1;c287916_g1;c290802_g1;c294283_g1;c303398_g1;c306989_g1;c321285_g2;c322166_g1;c327402_g2;c328997_g1;c330119_g1;c338602_g1;c338664_g1;c340265_g1;c342462_g1;c342795_g1;c346795_g1;c348070_g1;c348216_g2;c348530_g1;c350207_g1;c351926_g1;c354171_g1;c354796_g1;c354966_g2;c356841_g1;c357086_g1;c35782_g1;c358439_g1;c358…
GO:0009141	e	nucleoside triphosphate metabolic process	364/34964	2018/331498	3.5e-10	2.09e-06	biological_process	c140464_g2;c14457_g1;c18920_g1;c237895_g1;c240807_g1;c243425_g1;c246236_g1;c251019_g1;c254280_g1;c266698_g1;c267841_g1;c276570_g1;c277908_g1;c280932_g1;c288903_g2;c296155_g1;c298271_g1;c298856_g1;c301158_g1;c309330_g1;c311016_g1;c319004_g1;c322938_g4;c330461_g1;c330526_g1;c333099_g1;c333136_g1;c333610_g1;c336532_g1;c336532_g2;c33668_g1;c337639_g1;c338261_g1;c339159_g1;c339200_g1;c342016_g2;c34575…
GO:0008610	e	lipid biosynthetic process	296/34964	1813/331498	3.51e-10	2.09e-06	biological_process	c101681_g1;c146554_g1;c186997_g1;c210849_g1;c237213_g1;c243269_g1;c254280_g1;c266932_g1;c280982_g1;c286191_g1;c303006_g1;c304922_g1;c308256_g2;c310669_g1;c314459_g2;c324801_g1;c324991_g1;c329471_g1;c331297_g1;c331369_g1;c332554_g1;c332751_g1;c333780_g1;c335638_g1;c336159_g1;c337337_g2;c337828_g1;c337955_g1;c338628_g1;c340584_g1;c343028_g1;c343509_g1;c344389_g1;c344613_g1;c346233_g1;c349675_g1;c35…
GO:0051704	e	multi-organism process	151/34964	759/331498	3.52e-10	2.1e-06	biological_process	c181998_g1;c222416_g1;c274283_g1;c306989_g1;c340410_g1;c342575_g1;c345787_g3;c354665_g1;c360113_g1;c362291_g1;c366538_g1;c369920_g1;c374300_g1;c375050_g1;c375315_g1;c375335_g3;c375615_g2;c375615_g3;c375674_g2;c378100_g1;c378855_g1;c379221_g1;c379639_g2;c380259_g1;c380773_g1;c382470_g1;c383620_g1;c383840_g7;c384705_g1;c385134_g1;c386926_g1;c387819_g1;c388111_g1;c388231_g1;c389405_g1;c389896_g2;c39…
GO:0051287	e	NAD binding	124/34964	649/331498	3.52e-10	2.1e-06	molecular_function	c245453_g1;c251515_g1;c253404_g1;c280932_g1;c305964_g1;c309365_g2;c312831_g1;c316874_g2;c333280_g1;c336009_g1;c336009_g2;c336480_g1;c338956_g1;c340281_g1;c341677_g2;c350398_g1;c358773_g1;c359230_g1;c360470_g1;c361846_g1;c362954_g1;c366324_g1;c366538_g1;c367392_g1;c367796_g1;c373332_g1;c375050_g1;c376394_g1;c380354_g1;c381418_g1;c381767_g1;c383395_g1;c385718_g1;c385724_g1;c386459_g2;c386677_g2;c38…
GO:0015672	e	monovalent inorganic cation transport	252/34964	1558/331498	3.57e-10	2.12e-06	biological_process	c18920_g1;c208309_g1;c233827_g1;c238980_g1;c240807_g1;c246236_g1;c251019_g1;c254287_g1;c256427_g1;c267841_g1;c277039_g1;c280423_g1;c288247_g1;c288898_g2;c298271_g1;c298856_g1;c311016_g1;c314548_g1;c314650_g1;c319329_g1;c328509_g1;c330526_g1;c333136_g1;c333610_g1;c338261_g1;c339200_g1;c340594_g1;c342016_g2;c342195_g1;c345737_g1;c345751_g1;c347930_g1;c348278_g1;c349682_g3;c349808_g1;c351204_g1;c351…
GO:0006090	e	pyruvate metabolic process	231/34964	1360/331498	3.61e-10	2.15e-06	biological_process	c140464_g2;c14457_g1;c165185_g1;c237895_g1;c243425_g1;c254280_g1;c266698_g1;c277908_g1;c280932_g1;c288903_g2;c296155_g1;c309330_g1;c312490_g1;c319004_g1;c322938_g4;c330461_g1;c336159_g1;c336238_g1;c336390_g2;c336532_g1;c336532_g2;c33668_g1;c340265_g2;c348940_g1;c352363_g1;c353432_g1;c357369_g1;c359282_g1;c359425_g1;c360187_g1;c363461_g1;c364077_g1;c367124_g1;c369257_g2;c370502_g1;c371783_g2;c3724…
GO:0009536	e	plastid	453/34964	1838/331498	3.62e-10	2.16e-06	cellular_component	c158344_g1;c188049_g1;c217015_g1;c240797_g1;c252221_g1;c252790_g1;c262606_g2;c266530_g1;c266698_g1;c266990_g1;c278227_g2;c278514_g1;c305693_g1;c306567_g2;c308786_g1;c309104_g1;c309515_g3;c311737_g2;c314820_g2;c316002_g1;c317632_g1;c320341_g1;c322447_g1;c326014_g1;c326325_g1;c329471_g1;c333501_g1;c338113_g1;c338394_g1;c340595_g2;c341034_g1;c344058_g1;c346725_g2;c347930_g1;c347992_g1;c349393_g2;c34…
GO:0019362	e	pyridine nucleotide metabolic process	274/34964	1498/331498	3.65e-10	2.17e-06	biological_process	c106284_g1;c140464_g2;c14211_g1;c14457_g1;c226168_g1;c237895_g1;c238980_g1;c243425_g1;c246393_g1;c252151_g1;c254280_g1;c255582_g1;c266698_g1;c277010_g1;c277908_g1;c280932_g1;c283267_g2;c286899_g1;c288903_g2;c296155_g1;c297769_g1;c303276_g1;c303462_g1;c305964_g1;c309330_g1;c315179_g1;c315289_g1;c319004_g1;c322551_g1;c322938_g4;c330461_g1;c336532_g1;c336532_g2;c33668_g1;c339533_g1;c340281_g1;c34853…
GO:0046031	e	ADP metabolic process	171/34964	925/331498	3.66e-10	2.18e-06	biological_process	c140464_g2;c14457_g1;c237895_g1;c243425_g1;c254280_g1;c266698_g1;c277908_g1;c280932_g1;c288903_g2;c296155_g1;c309330_g1;c319004_g1;c322938_g4;c330461_g1;c333099_g1;c336532_g1;c336532_g2;c33668_g1;c348940_g1;c352363_g1;c353432_g1;c357369_g1;c359282_g1;c360187_g1;c363461_g1;c364077_g1;c369257_g2;c370502_g1;c371783_g2;c372489_g1;c372489_g4;c374040_g1;c374513_g1;c374997_g1;c377097_g1;c377766_g1;c3788…
GO:0009185	e	ribonucleoside diphosphate metabolic process	171/34964	925/331498	3.66e-10	2.18e-06	biological_process	c140464_g2;c14457_g1;c237895_g1;c243425_g1;c254280_g1;c266698_g1;c277908_g1;c280932_g1;c288903_g2;c296155_g1;c309330_g1;c319004_g1;c322938_g4;c330461_g1;c333099_g1;c336532_g1;c336532_g2;c33668_g1;c348940_g1;c352363_g1;c353432_g1;c357369_g1;c359282_g1;c360187_g1;c363461_g1;c364077_g1;c369257_g2;c370502_g1;c371783_g2;c372489_g1;c372489_g4;c374040_g1;c374513_g1;c374997_g1;c377097_g1;c377766_g1;c3788…
GO:0009135	e	purine nucleoside diphosphate metabolic process	171/34964	925/331498	3.66e-10	2.18e-06	biological_process	c140464_g2;c14457_g1;c237895_g1;c243425_g1;c254280_g1;c266698_g1;c277908_g1;c280932_g1;c288903_g2;c296155_g1;c309330_g1;c319004_g1;c322938_g4;c330461_g1;c333099_g1;c336532_g1;c336532_g2;c33668_g1;c348940_g1;c352363_g1;c353432_g1;c357369_g1;c359282_g1;c360187_g1;c363461_g1;c364077_g1;c369257_g2;c370502_g1;c371783_g2;c372489_g1;c372489_g4;c374040_g1;c374513_g1;c374997_g1;c377097_g1;c377766_g1;c3788…
GO:0009179	e	purine ribonucleoside diphosphate metabolic process	171/34964	925/331498	3.66e-10	2.18e-06	biological_process	c140464_g2;c14457_g1;c237895_g1;c243425_g1;c254280_g1;c266698_g1;c277908_g1;c280932_g1;c288903_g2;c296155_g1;c309330_g1;c319004_g1;c322938_g4;c330461_g1;c333099_g1;c336532_g1;c336532_g2;c33668_g1;c348940_g1;c352363_g1;c353432_g1;c357369_g1;c359282_g1;c360187_g1;c363461_g1;c364077_g1;c369257_g2;c370502_g1;c371783_g2;c372489_g1;c372489_g4;c374040_g1;c374513_g1;c374997_g1;c377097_g1;c377766_g1;c3788…
GO:0006091	e	generation of precursor metabolites and energy	440/34964	2216/331498	3.7e-10	2.2e-06	biological_process	c100905_g1;c140464_g2;c14457_g1;c178625_g1;c188049_g1;c208309_g1;c233827_g1;c237895_g1;c239735_g1;c240807_g1;c243425_g1;c246236_g1;c251019_g1;c254280_g1;c254287_g1;c256427_g1;c266698_g1;c267841_g1;c277039_g1;c277908_g1;c280423_g1;c280932_g1;c288247_g1;c288898_g2;c288903_g2;c296155_g1;c298271_g1;c298856_g1;c301158_g1;c305693_g1;c306770_g1;c309330_g1;c311016_g1;c314548_g1;c319004_g1;c322938_g4;c330…
GO:0006778	e	porphyrin-containing compound metabolic process	84/34964	386/331498	3.76e-10	2.24e-06	biological_process	c255771_g1;c300174_g1;c305167_g1;c307794_g1;c313622_g1;c326440_g1;c327402_g2;c329471_g1;c336738_g1;c342795_g1;c344332_g1;c344772_g1;c347286_g1;c353752_g2;c358439_g1;c358624_g1;c363821_g1;c364741_g1;c371243_g1;c376194_g1;c376868_g1;c378581_g1;c379000_g1;c379924_g1;c380525_g1;c382953_g2;c383653_g1;c384213_g1;c384479_g3;c385216_g1;c385557_g2;c385614_g1;c385678_g1;c385915_g1;c386750_g1;c386932_g1;c38…
GO:0051188	e	cofactor biosynthetic process	274/34964	1645/331498	3.76e-10	2.24e-06	biological_process	c14211_g1;c188405_g1;c246393_g1;c252151_g1;c256427_g1;c265263_g1;c277039_g1;c277908_g1;c280423_g1;c286899_g1;c297769_g1;c300174_g1;c302463_g1;c303462_g1;c304464_g1;c305167_g1;c307794_g1;c309768_g1;c311700_g1;c311737_g2;c312490_g1;c314548_g1;c322551_g1;c324801_g1;c327402_g2;c328256_g1;c328870_g1;c329471_g1;c329692_g3;c335720_g1;c338107_g1;c339160_g1;c342510_g1;c342795_g1;c344332_g1;c346319_g1;c347…
GO:0044437	e	vacuolar part	199/34964	1007/331498	3.77e-10	2.24e-06	cellular_component	c158344_g1;c247461_g1;c262606_g2;c266530_g1;c266698_g1;c280118_g1;c280118_g2;c306567_g2;c308786_g1;c309104_g1;c314820_g2;c319329_g1;c325231_g1;c342778_g1;c348278_g1;c351995_g1;c352485_g1;c352640_g1;c352920_g2;c353179_g3;c357002_g1;c357086_g1;c361419_g1;c364460_g1;c365173_g1;c366019_g1;c367929_g1;c367929_g2;c367964_g1;c369152_g1;c369967_g1;c373186_g2;c373854_g1;c374040_g1;c374130_g1;c374245_g2;c37…
GO:0016798	e	hydrolase activity, acting on glycosyl bonds	363/34964	1956/331498	3.79e-10	2.26e-06	molecular_function	c100905_g1;c108542_g1;c109032_g1;c132321_g1;c135684_g1;c140179_g1;c148025_g1;c150454_g1;c155551_g1;c15774_g1;c174336_g1;c181998_g1;c186530_g2;c222615_g1;c234242_g1;c240299_g1;c240318_g1;c250849_g1;c250849_g2;c251196_g1;c252105_g1;c253079_g1;c253439_g1;c253596_g1;c253596_g2;c253596_g3;c263762_g1;c266651_g1;c267381_g2;c276704_g1;c276841_g1;c277555_g1;c278225_g1;c280814_g1;c281410_g1;c281587_g2;c286…
GO:0042221	e	response to chemical	421/34964	1887/331498	3.81e-10	2.27e-06	biological_process	c220592_g1;c232634_g1;c247461_g1;c256273_g1;c262606_g2;c266544_g1;c266698_g1;c276570_g1;c282890_g1;c290802_g1;c304824_g1;c311332_g1;c311737_g2;c313528_g1;c313604_g1;c328023_g1;c328997_g1;c329349_g1;c332380_g1;c333730_g1;c340745_g2;c341093_g1;c344800_g2;c345355_g1;c346725_g2;c346996_g1;c348530_g1;c348961_g1;c350368_g1;c350681_g1;c351219_g1;c351995_g1;c356397_g2;c356841_g1;c357086_g1;c358490_g1;c35…
GO:0005886	e	plasma membrane	386/34964	2146/331498	3.81e-10	2.27e-06	cellular_component	c158344_g1;c247461_g1;c262606_g2;c266530_g1;c266698_g1;c278514_g1;c298392_g1;c301360_g1;c306461_g1;c307615_g3;c308786_g1;c309104_g1;c311332_g1;c311737_g2;c313446_g1;c314820_g2;c31588_g1;c325231_g1;c338628_g1;c339246_g1;c341116_g1;c342272_g1;c342575_g1;c345250_g1;c346324_g1;c346996_g1;c350094_g1;c353137_g1;c353179_g3;c354665_g1;c356989_g2;c357086_g1;c357272_g2;c357809_g3;c358412_g1;c358490_g1;c360…
GO:0009167	e	purine ribonucleoside monophosphate metabolic process	383/34964	2122/331498	3.82e-10	2.27e-06	biological_process	c140464_g2;c14457_g1;c18920_g1;c237895_g1;c240807_g1;c243425_g1;c246236_g1;c251019_g1;c252221_g1;c254280_g1;c266698_g1;c267841_g1;c277908_g1;c280932_g1;c288903_g2;c296155_g1;c298271_g1;c298856_g1;c301158_g1;c309330_g1;c311016_g1;c318064_g1;c319004_g1;c322938_g4;c330461_g1;c330526_g1;c333099_g1;c333136_g1;c333407_g1;c333610_g1;c336532_g1;c336532_g2;c33668_g1;c338261_g1;c339159_g1;c339200_g1;c34201…
GO:0090407	e	organophosphate biosynthetic process	333/34964	2122/331498	3.82e-10	2.27e-06	biological_process	c101681_g1;c14211_g1;c18920_g1;c237213_g1;c246236_g1;c246393_g1;c251019_g1;c252151_g1;c252221_g1;c254151_g1;c265263_g1;c267841_g1;c267859_g1;c276570_g1;c280753_g1;c286899_g1;c297769_g1;c298856_g1;c302163_g1;c303006_g1;c303462_g1;c304922_g1;c308766_g1;c314459_g2;c318064_g1;c322551_g1;c328256_g1;c328870_g1;c329692_g3;c330526_g1;c332554_g1;c333099_g1;c333136_g1;c333407_g1;c333477_g1;c333610_g1;c3337…
GO:0009126	e	purine nucleoside monophosphate metabolic process	383/34964	2122/331498	3.82e-10	2.27e-06	biological_process	c140464_g2;c14457_g1;c18920_g1;c237895_g1;c240807_g1;c243425_g1;c246236_g1;c251019_g1;c252221_g1;c254280_g1;c266698_g1;c267841_g1;c277908_g1;c280932_g1;c288903_g2;c296155_g1;c298271_g1;c298856_g1;c301158_g1;c309330_g1;c311016_g1;c318064_g1;c319004_g1;c322938_g4;c330461_g1;c330526_g1;c333099_g1;c333136_g1;c333407_g1;c333610_g1;c336532_g1;c336532_g2;c33668_g1;c338261_g1;c339159_g1;c339200_g1;c34201…
GO:0015078	e	hydrogen ion transmembrane transporter activity	173/34964	991/331498	3.83e-10	2.28e-06	molecular_function	c18920_g1;c208309_g1;c233827_g1;c240807_g1;c246236_g1;c251019_g1;c254287_g1;c267841_g1;c288247_g1;c288898_g2;c291066_g2;c298271_g1;c298856_g1;c311016_g1;c314650_g1;c330526_g1;c333136_g1;c333610_g1;c338261_g1;c339200_g1;c340594_g1;c342016_g2;c342195_g1;c345751_g1;c348278_g1;c349682_g3;c349808_g1;c351204_g1;c351204_g2;c356836_g1;c357002_g1;c357907_g1;c358151_g1;c359909_g1;c361096_g2;c361096_g3;c361…
GO:0044262	e	cellular carbohydrate metabolic process	351/34964	1981/331498	3.87e-10	2.31e-06	biological_process	c100905_g1;c132321_g1;c140464_g2;c155551_g1;c171748_g1;c174336_g1;c177709_g1;c222615_g1;c226168_g1;c240318_g1;c247106_g1;c250849_g1;c250849_g2;c251526_g1;c255582_g1;c255631_g1;c276841_g1;c287964_g1;c289831_g1;c296695_g1;c303759_g1;c305964_g1;c307615_g3;c308862_g2;c309330_g1;c318335_g1;c319004_g1;c319131_g1;c322938_g4;c327847_g1;c328224_g1;c336009_g1;c336009_g2;c336532_g1;c336532_g2;c340281_g1;c34…
GO:0098805	e	whole membrane	223/34964	1162/331498	3.89e-10	2.32e-06	cellular_component	c158344_g1;c247461_g1;c262606_g2;c266530_g1;c266698_g1;c280118_g1;c280118_g2;c299653_g1;c306567_g2;c308786_g1;c309104_g1;c314820_g2;c325231_g1;c331718_g1;c342778_g1;c351995_g1;c352485_g1;c352496_g1;c352859_g1;c352920_g2;c353179_g3;c355337_g2;c357086_g1;c360336_g1;c361419_g1;c362064_g1;c364460_g1;c365173_g1;c366019_g1;c366723_g1;c367929_g1;c367929_g2;c367964_g1;c368207_g1;c369152_g1;c369967_g1;c37…
GO:0010035	e	response to inorganic substance	276/34964	1162/331498	3.89e-10	2.32e-06	biological_process	c220592_g1;c232634_g1;c247461_g1;c256273_g1;c262606_g2;c266698_g1;c276570_g1;c282890_g1;c311332_g1;c311737_g2;c313604_g1;c328997_g1;c340745_g2;c346725_g2;c346996_g1;c348530_g1;c350368_g1;c351995_g1;c356397_g2;c357086_g1;c358490_g1;c360113_g1;c362353_g2;c364460_g1;c367144_g1;c367318_g1;c369108_g1;c369108_g2;c369947_g3;c370943_g1;c371471_g1;c372152_g1;c374040_g1;c374130_g1;c374222_g1;c375050_g1;c37…
GO:0005911	e	cell-cell junction	271/34964	1405/331498	3.94e-10	2.34e-06	cellular_component	c247461_g1;c266698_g1;c278514_g1;c306567_g2;c311332_g1;c314820_g2;c331634_g1;c337801_g3;c340410_g1;c340595_g2;c341034_g1;c342575_g1;c342778_g1;c348530_g1;c352817_g1;c352817_g3;c352920_g2;c353137_g1;c353179_g3;c361034_g1;c361419_g1;c364054_g1;c364116_g1;c365173_g1;c365599_g1;c366118_g2;c369108_g1;c369601_g2;c369772_g1;c374040_g1;c374245_g2;c374819_g1;c374913_g1;c375050_g1;c375615_g2;c375615_g3;c37…
GO:0016051	e	carbohydrate biosynthetic process	304/34964	1734/331498	3.95e-10	2.35e-06	biological_process	c100905_g1;c14457_g1;c237895_g1;c243425_g1;c254280_g1;c277908_g1;c280932_g1;c288903_g2;c307615_g3;c309330_g1;c319004_g1;c322938_g4;c328224_g1;c330461_g1;c336532_g1;c336532_g2;c33668_g1;c339649_g1;c340730_g1;c346412_g1;c346412_g3;c348940_g1;c352363_g1;c353416_g1;c353432_g1;c354211_g1;c357369_g1;c357569_g1;c359282_g1;c360187_g1;c363461_g1;c364738_g1;c367073_g1;c367952_g1;c369257_g2;c369508_g1;c3705…
GO:0044429	e	mitochondrial part	257/34964	1445/331498	3.98e-10	2.37e-06	cellular_component	c107978_g1;c14027_g1;c177234_g1;c18920_g1;c208309_g1;c223709_g1;c239735_g1;c240807_g1;c246236_g1;c251019_g1;c251546_g2;c252311_g2;c254287_g1;c262606_g2;c266698_g1;c267016_g1;c267841_g1;c280118_g1;c280118_g2;c280753_g1;c288247_g1;c288898_g2;c296579_g1;c298856_g1;c299653_g1;c301734_g1;c306770_g1;c307794_g1;c311016_g1;c312490_g1;c320026_g1;c330908_g1;c331718_g1;c333099_g1;c333136_g1;c333610_g1;c3339…
GO:0009628	e	response to abiotic stimulus	388/34964	1756/331498	3.99e-10	2.37e-06	biological_process	c146765_g1;c221793_g1;c237924_g1;c247461_g1;c256273_g1;c262606_g2;c266698_g1;c268012_g1;c287916_g1;c297022_g1;c305908_g1;c307422_g1;c309104_g1;c326735_g1;c330232_g1;c330232_g2;c338602_g1;c344183_g4;c34446_g1;c346725_g2;c348216_g2;c348530_g1;c351381_g1;c356397_g2;c356419_g1;c357086_g1;c358490_g1;c360815_g1;c361419_g1;c362353_g2;c366115_g1;c369108_g1;c369108_g2;c369240_g1;c369634_g1;c369717_g1;c370…
GO:0009199	e	ribonucleoside triphosphate metabolic process	358/34964	1983/331498	4e-10	2.38e-06	biological_process	c140464_g2;c14457_g1;c18920_g1;c237895_g1;c240807_g1;c243425_g1;c246236_g1;c251019_g1;c254280_g1;c266698_g1;c267841_g1;c276570_g1;c277908_g1;c280932_g1;c288903_g2;c296155_g1;c298271_g1;c298856_g1;c301158_g1;c309330_g1;c311016_g1;c319004_g1;c322938_g4;c330461_g1;c330526_g1;c333099_g1;c333136_g1;c333610_g1;c336532_g1;c336532_g2;c33668_g1;c338261_g1;c339159_g1;c339200_g1;c342016_g2;c345751_g1;c34793…
GO:0004553	e	hydrolase activity, hydrolyzing O-glycosyl compounds	316/34964	1715/331498	4.01e-10	2.39e-06	molecular_function	c100905_g1;c108542_g1;c109032_g1;c132321_g1;c135684_g1;c148025_g1;c150454_g1;c155551_g1;c15774_g1;c174336_g1;c181998_g1;c222615_g1;c234242_g1;c240299_g1;c240318_g1;c250849_g1;c250849_g2;c251196_g1;c252105_g1;c253079_g1;c253439_g1;c253596_g1;c253596_g2;c253596_g3;c263762_g1;c266651_g1;c267381_g2;c276704_g1;c276841_g1;c277555_g1;c278225_g1;c280814_g1;c281410_g1;c286648_g1;c286817_g1;c289831_g1;c291…
GO:0006733	e	oxidoreduction coenzyme metabolic process	312/34964	1715/331498	4.01e-10	2.39e-06	biological_process	c106284_g1;c140464_g2;c14211_g1;c14457_g1;c188405_g1;c226168_g1;c237895_g1;c238980_g1;c243425_g1;c246393_g1;c252151_g1;c254280_g1;c255582_g1;c256427_g1;c266698_g1;c277010_g1;c277039_g1;c277908_g1;c280423_g1;c280932_g1;c283267_g2;c286899_g1;c288903_g2;c296155_g1;c297769_g1;c303276_g1;c303462_g1;c305964_g1;c309330_g1;c314548_g1;c315179_g1;c315289_g1;c319004_g1;c322551_g1;c322938_g4;c330461_g1;c3365…
GO:0016616	e	oxidoreductase activity, acting on the CH-OH group of donors, NAD or NADP as acceptor	241/34964	1465/331498	4.01e-10	2.39e-06	molecular_function	c139677_g1;c14457_g1;c18722_g1;c226168_g1;c234080_g1;c245453_g1;c251354_g1;c255582_g1;c266384_g1;c266384_g2;c280804_g1;c282038_g1;c285953_g1;c29409_g1;c304530_g1;c305691_g1;c305964_g1;c309365_g2;c312831_g1;c316874_g2;c322988_g1;c325019_g1;c325864_g1;c328224_g1;c328656_g2;c328848_g1;c328848_g2;c331867_g1;c332751_g1;c335786_g1;c336009_g1;c336009_g2;c338487_g2;c338956_g1;c340281_g1;c341677_g2;c34575…
GO:0008652	e	cellular amino acid biosynthetic process	355/34964	2200/331498	4.03e-10	2.4e-06	biological_process	c148259_g1;c18722_g1;c251354_g1;c251515_g1;c255299_g1;c259574_g1;c277343_g1;c280667_g1;c282046_g1;c282890_g1;c287204_g2;c294283_g1;c301610_g1;c302126_g1;c302463_g1;c305843_g1;c308596_g1;c311700_g1;c315250_g1;c317336_g1;c323268_g1;c329781_g3;c330232_g1;c330232_g2;c330461_g1;c331729_g1;c333280_g1;c337560_g1;c338602_g1;c342510_g1;c345758_g1;c345758_g2;c346054_g1;c346125_g1;c346319_g1;c347374_g1;c347…
GO:0031090	e	organelle membrane	322/34964	1848/331498	4.04e-10	2.41e-06	cellular_component	c107978_g1;c14027_g1;c158344_g1;c240807_g1;c247461_g1;c252311_g2;c254287_g1;c262606_g2;c266530_g1;c266698_g1;c267016_g1;c280118_g1;c280118_g2;c286138_g1;c299653_g1;c304516_g1;c306567_g2;c308786_g1;c309104_g1;c314820_g2;c325231_g1;c330908_g1;c331718_g1;c333099_g1;c338827_g1;c338827_g2;c338866_g1;c342778_g1;c343003_g1;c344332_g1;c348963_g1;c349808_g1;c351995_g1;c352485_g1;c352496_g1;c352859_g1;c352…
GO:0046034	e	ATP metabolic process	338/34964	1826/331498	4.1e-10	2.44e-06	biological_process	c140464_g2;c14457_g1;c18920_g1;c237895_g1;c240807_g1;c243425_g1;c246236_g1;c251019_g1;c254280_g1;c266698_g1;c267841_g1;c277908_g1;c280932_g1;c288903_g2;c296155_g1;c298271_g1;c298856_g1;c301158_g1;c309330_g1;c311016_g1;c319004_g1;c322938_g4;c330461_g1;c330526_g1;c333099_g1;c333136_g1;c333610_g1;c336532_g1;c336532_g2;c33668_g1;c338261_g1;c339159_g1;c339200_g1;c342016_g2;c345751_g1;c347930_g1;c34827…
GO:0009205	e	purine ribonucleoside triphosphate metabolic process	347/34964	1895/331498	4.12e-10	2.45e-06	biological_process	c140464_g2;c14457_g1;c18920_g1;c237895_g1;c240807_g1;c243425_g1;c246236_g1;c251019_g1;c254280_g1;c266698_g1;c267841_g1;c277908_g1;c280932_g1;c288903_g2;c296155_g1;c298271_g1;c298856_g1;c301158_g1;c309330_g1;c311016_g1;c319004_g1;c322938_g4;c330461_g1;c330526_g1;c333099_g1;c333136_g1;c333610_g1;c336532_g1;c336532_g2;c33668_g1;c338261_g1;c339159_g1;c339200_g1;c342016_g2;c345751_g1;c347930_g1;c34827…
GO:0098796	e	membrane protein complex	378/34964	2228/331498	4.14e-10	2.47e-06	cellular_component	c134015_g1;c177234_g1;c188049_g1;c18920_g1;c208309_g1;c233827_g1;c239735_g1;c246236_g1;c251019_g1;c253487_g1;c254287_g1;c262606_g2;c267490_g1;c267841_g1;c280118_g1;c280118_g2;c280753_g1;c288247_g1;c288898_g2;c291066_g2;c294585_g1;c298271_g1;c298856_g1;c301734_g1;c306567_g2;c306647_g1;c306770_g1;c308829_g1;c311016_g1;c311068_g1;c314631_g1;c314650_g1;c315556_g1;c319329_g1;c329274_g1;c330526_g1;c331…
GO:0009144	e	purine nucleoside triphosphate metabolic process	347/34964	1896/331498	4.17e-10	2.49e-06	biological_process	c140464_g2;c14457_g1;c18920_g1;c237895_g1;c240807_g1;c243425_g1;c246236_g1;c251019_g1;c254280_g1;c266698_g1;c267841_g1;c277908_g1;c280932_g1;c288903_g2;c296155_g1;c298271_g1;c298856_g1;c301158_g1;c309330_g1;c311016_g1;c319004_g1;c322938_g4;c330461_g1;c330526_g1;c333099_g1;c333136_g1;c333610_g1;c336532_g1;c336532_g2;c33668_g1;c338261_g1;c339159_g1;c339200_g1;c342016_g2;c345751_g1;c347930_g1;c34827…
GO:0044434	e	chloroplast part	504/34964	1784/331498	4.17e-10	2.49e-06	cellular_component	c140576_g1;c222416_g1;c237924_g1;c246715_g1;c252774_g2;c254151_g1;c255680_g1;c287780_g1;c290802_g1;c294283_g1;c303398_g1;c306989_g1;c321285_g2;c322166_g1;c327402_g2;c330119_g1;c338602_g1;c338664_g1;c342462_g1;c342795_g1;c346795_g1;c348070_g1;c348216_g2;c348530_g1;c350207_g1;c351926_g1;c354171_g1;c354796_g1;c354966_g2;c356841_g1;c357086_g1;c35782_g1;c358439_g1;c358624_g1;c359425_g1;c359641_g1;c360…
GO:1901607	e	alpha-amino acid biosynthetic process	339/34964	2084/331498	4.2e-10	2.5e-06	biological_process	c148259_g1;c18722_g1;c251354_g1;c251515_g1;c255299_g1;c259574_g1;c277343_g1;c280667_g1;c282046_g1;c282890_g1;c287204_g2;c294283_g1;c302126_g1;c302463_g1;c305843_g1;c308596_g1;c311700_g1;c315250_g1;c317336_g1;c323268_g1;c329781_g3;c330232_g1;c330232_g2;c330461_g1;c331729_g1;c333280_g1;c337560_g1;c338602_g1;c342510_g1;c345758_g1;c345758_g2;c346054_g1;c346125_g1;c346319_g1;c347374_g1;c347602_g1;c347…
GO:0009150	e	purine ribonucleotide metabolic process	402/34964	2306/331498	4.24e-10	2.53e-06	biological_process	c140464_g2;c14457_g1;c18920_g1;c237895_g1;c240807_g1;c243425_g1;c246236_g1;c251019_g1;c252221_g1;c254280_g1;c266698_g1;c267841_g1;c277908_g1;c280932_g1;c288903_g2;c296155_g1;c298271_g1;c298856_g1;c301158_g1;c302163_g1;c309330_g1;c311016_g1;c318064_g1;c319004_g1;c322938_g4;c330461_g1;c330526_g1;c333099_g1;c333136_g1;c333407_g1;c333610_g1;c336532_g1;c336532_g2;c33668_g1;c338261_g1;c339159_g1;c33920…
GO:0072524	e	pyridine-containing compound metabolic process	302/34964	1615/331498	4.34e-10	2.59e-06	biological_process	c106284_g1;c140464_g2;c14211_g1;c14457_g1;c226168_g1;c237895_g1;c238980_g1;c243425_g1;c246393_g1;c252151_g1;c254280_g1;c255582_g1;c266698_g1;c277010_g1;c277908_g1;c280932_g1;c283267_g2;c286899_g1;c288903_g2;c294283_g1;c296155_g1;c297769_g1;c303276_g1;c303462_g1;c305964_g1;c309330_g1;c315179_g1;c315289_g1;c319004_g1;c322551_g1;c322938_g4;c330461_g1;c336532_g1;c336532_g2;c33668_g1;c339533_g1;c34028…
GO:0016614	e	oxidoreductase activity, acting on CH-OH group of donors	285/34964	1833/331498	4.38e-10	2.61e-06	molecular_function	c103746_g2;c139677_g1;c14457_g1;c14805_g1;c15387_g1;c18722_g1;c226168_g1;c234080_g1;c234183_g1;c238738_g1;c245453_g1;c251354_g1;c255582_g1;c266384_g1;c266384_g2;c280804_g1;c282038_g1;c285953_g1;c286191_g1;c29409_g1;c304052_g2;c304530_g1;c305691_g1;c305964_g1;c309365_g2;c310669_g1;c312831_g1;c316874_g2;c322988_g1;c325019_g1;c325864_g1;c328224_g1;c328656_g2;c328848_g1;c328848_g2;c331867_g1;c332751_…
GO:0046658	e	anchored component of plasma membrane	14/34964	20/331498	4.38e-10	2.61e-06	cellular_component	c331634_g1;c374913_g1;c381538_g1;c387391_g2;c390708_g1;c394534_g7;c394534_g8;c396625_g1;c396625_g2;c403547_g9;c404084_g5;c416829_g4;c419789_g2;c419789_g3
GO:0006790	e	sulfur compound metabolic process	291/34964	1834/331498	4.44e-10	2.64e-06	biological_process	c100779_g1;c103601_g1;c134317_g1;c148259_g1;c165185_g1;c171792_g1;c224650_g1;c232634_g1;c251354_g1;c251888_g1;c255680_g1;c277908_g1;c278161_g1;c282890_g1;c300174_g1;c304464_g1;c308596_g1;c312490_g1;c314955_g1;c315148_g2;c315250_g1;c317336_g1;c322824_g1;c326633_g1;c328629_g1;c332380_g1;c333280_g1;c335720_g1;c338107_g1;c338628_g1;c339417_g1;c339649_g1;c341821_g1;c342903_g1;c346054_g1;c347374_g1;c34…
GO:0034220	e	ion transmembrane transport	330/34964	2112/331498	4.46e-10	2.66e-06	biological_process	c169086_g1;c18920_g1;c208309_g1;c233827_g1;c240807_g1;c246236_g1;c249078_g1;c251019_g1;c252349_g1;c254287_g1;c267841_g1;c267972_g1;c270186_g1;c281013_g1;c288247_g1;c288898_g2;c298271_g1;c298856_g1;c300466_g1;c301999_g1;c302725_g2;c309554_g1;c311016_g1;c313089_g1;c314650_g1;c315951_g1;c316649_g2;c328509_g1;c328980_g1;c330526_g1;c331911_g1;c333136_g1;c333610_g1;c334012_g1;c336859_g1;c337227_g1;c338…
GO:0006163	e	purine nucleotide metabolic process	410/34964	2364/331498	4.51e-10	2.68e-06	biological_process	c140464_g2;c14457_g1;c18920_g1;c237895_g1;c240807_g1;c243425_g1;c246236_g1;c251019_g1;c252221_g1;c254280_g1;c266698_g1;c267841_g1;c267859_g1;c277908_g1;c280753_g1;c280932_g1;c288903_g2;c296155_g1;c298271_g1;c298856_g1;c301158_g1;c302163_g1;c309330_g1;c311016_g1;c318064_g1;c319004_g1;c322938_g4;c330461_g1;c330526_g1;c333099_g1;c333136_g1;c333407_g1;c333610_g1;c336532_g1;c336532_g2;c33668_g1;c33821…
GO:0005829	e	cytosol	337/34964	1927/331498	4.53e-10	2.7e-06	cellular_component	c101788_g1;c107849_g1;c247461_g1;c255680_g1;c266530_g1;c266698_g1;c276570_g1;c303576_g1;c304095_g2;c306567_g2;c307615_g3;c311737_g2;c315482_g1;c31588_g1;c322824_g1;c326633_g1;c327304_g1;c328256_g1;c329103_g1;c329349_g1;c333099_g1;c339099_g1;c340745_g2;c342272_g1;c342903_g1;c345250_g1;c346996_g1;c348530_g1;c350094_g1;c350207_g1;c351926_g1;c352765_g1;c356841_g1;c358490_g1;c359966_g1;c361034_g1;c361…
GO:0009259	e	ribonucleotide metabolic process	423/34964	2470/331498	4.61e-10	2.75e-06	biological_process	c140464_g2;c14457_g1;c18920_g1;c237895_g1;c240807_g1;c243425_g1;c246236_g1;c251019_g1;c252221_g1;c254280_g1;c266698_g1;c267841_g1;c276570_g1;c277908_g1;c280932_g1;c288903_g2;c296155_g1;c298271_g1;c298856_g1;c301158_g1;c302163_g1;c309330_g1;c311016_g1;c318064_g1;c319004_g1;c322938_g4;c330461_g1;c330526_g1;c333099_g1;c333136_g1;c333407_g1;c333610_g1;c336532_g1;c336532_g2;c33668_g1;c338261_g1;c33915…
GO:0016829	e	lyase activity	359/34964	2289/331498	4.62e-10	2.75e-06	molecular_function	c110238_g1;c133456_g1;c135262_g1;c143379_g1;c148022_g1;c1482_g1;c174333_g1;c186997_g1;c18722_g1;c211934_g1;c226710_g1;c241435_g1;c251231_g1;c264105_g1;c266698_g1;c282339_g2;c288903_g2;c289831_g1;c293417_g1;c301610_g1;c302163_g1;c305843_g1;c306743_g1;c311507_g1;c313622_g1;c314170_g1;c314170_g2;c317699_g1;c318409_g1;c319144_g1;c322938_g4;c324991_g1;c325376_g1;c329826_g1;c329955_g1;c330461_g1;c33066…
GO:0044723	e	single-organism carbohydrate metabolic process	505/34964	2938/331498	4.67e-10	2.78e-06	biological_process	c100186_g1;c100905_g1;c132321_g1;c140464_g2;c14457_g1;c171748_g1;c174336_g1;c177709_g1;c226168_g1;c237895_g1;c240318_g1;c243425_g1;c247106_g1;c250849_g1;c250849_g2;c251526_g1;c252105_g1;c254280_g1;c255582_g1;c266698_g1;c277908_g1;c280932_g1;c286648_g1;c287964_g1;c288903_g2;c289831_g1;c290802_g1;c296155_g1;c296695_g1;c305964_g1;c307615_g3;c308862_g2;c309330_g1;c313898_g2;c318335_g1;c319004_g1;c319…
GO:0044712	e	single-organism catabolic process	387/34964	2551/331498	4.69e-10	2.79e-06	biological_process	c106284_g1;c107849_g1;c134808_g1;c140464_g2;c14457_g1;c177709_g1;c223709_g1;c226710_g1;c237895_g1;c240473_g1;c243425_g1;c246393_g1;c251526_g1;c251546_g2;c252105_g1;c252832_g1;c254151_g1;c254280_g1;c264105_g1;c264555_g2;c266186_g1;c266698_g1;c277453_g1;c277908_g1;c280932_g1;c281223_g1;c283267_g2;c286648_g1;c288903_g2;c296155_g1;c297769_g1;c303462_g1;c305024_g1;c309330_g1;c310498_g2;c311700_g1;c319…
GO:0009161	e	ribonucleoside monophosphate metabolic process	398/34964	2244/331498	4.77e-10	2.84e-06	biological_process	c140464_g2;c14457_g1;c18920_g1;c237895_g1;c240807_g1;c243425_g1;c246236_g1;c251019_g1;c252221_g1;c254280_g1;c266698_g1;c267841_g1;c277908_g1;c280932_g1;c288903_g2;c296155_g1;c298271_g1;c298856_g1;c301158_g1;c309330_g1;c311016_g1;c318064_g1;c319004_g1;c322938_g4;c330461_g1;c330526_g1;c333099_g1;c333136_g1;c333407_g1;c333610_g1;c336532_g1;c336532_g2;c33668_g1;c338261_g1;c339159_g1;c339200_g1;c34201…
GO:0033013	e	tetrapyrrole metabolic process	85/34964	401/331498	4.93e-10	2.93e-06	biological_process	c255771_g1;c300174_g1;c305167_g1;c306989_g1;c307794_g1;c313622_g1;c326440_g1;c327402_g2;c329471_g1;c336738_g1;c342795_g1;c344332_g1;c344772_g1;c347286_g1;c353752_g2;c358439_g1;c358624_g1;c363821_g1;c364741_g1;c371243_g1;c376194_g1;c376868_g1;c378581_g1;c379000_g1;c379924_g1;c380525_g1;c382953_g2;c383653_g1;c384213_g1;c384479_g3;c385216_g1;c385557_g2;c385614_g1;c385678_g1;c385915_g1;c386750_g1;c38…
GO:0006629	e	lipid metabolic process	499/34964	3364/331498	4.99e-10	2.97e-06	biological_process	c101681_g1;c106284_g1;c134808_g1;c135684_g1;c14457_g1;c146554_g1;c174936_g1;c177709_g1;c186997_g1;c210849_g1;c234183_g1;c237213_g1;c237895_g1;c240473_g1;c241786_g1;c243269_g1;c247224_g1;c254280_g1;c254673_g1;c257999_g1;c265559_g2;c266932_g1;c280982_g1;c283267_g2;c286191_g1;c301191_g1;c303006_g1;c303827_g1;c303930_g1;c304052_g2;c304922_g1;c307666_g2;c308256_g2;c309330_g1;c310669_g1;c314459_g2;c315…
GO:0019842	e	vitamin binding	210/34964	1288/331498	5.09e-10	3.03e-06	molecular_function	c211934_g1;c251251_g1;c282890_g1;c288903_g2;c294283_g1;c302463_g1;c303462_g1;c307794_g1;c308772_g1;c311332_g1;c311332_g2;c330391_g1;c331288_g1;c339099_g1;c340555_g1;c340555_g2;c341892_g1;c342510_g1;c347744_g1;c348041_g2;c350207_g1;c353107_g1;c354114_g1;c354137_g2;c357086_g1;c357688_g1;c361905_g2;c362161_g2;c362321_g1;c363488_g1;c364460_g1;c365213_g2;c366248_g1;c366375_g1;c366705_g1;c366948_g1;c36…
GO:0050662	e	coenzyme binding	397/34964	2670/331498	5.11e-10	3.04e-06	molecular_function	c100226_g1;c101788_g1;c107163_g1;c117495_g1;c139677_g1;c14805_g1;c207827_g1;c226168_g1;c234080_g1;c238738_g1;c238980_g1;c241435_g1;c241442_g1;c245453_g1;c251354_g1;c251515_g1;c253125_g1;c253404_g1;c255582_g1;c26769_g1;c280650_g1;c280932_g1;c282038_g1;c283163_g1;c285953_g1;c288903_g2;c29409_g1;c296713_g1;c301364_g2;c302463_g1;c304530_g1;c305691_g1;c305964_g1;c307615_g3;c309365_g2;c312831_g1;c31687…
GO:0006732	e	coenzyme metabolic process	469/34964	2754/331498	5.14e-10	3.06e-06	biological_process	c106284_g1;c140464_g2;c14211_g1;c14457_g1;c171792_g1;c188405_g1;c226168_g1;c237895_g1;c238980_g1;c243425_g1;c246393_g1;c252151_g1;c254280_g1;c255582_g1;c256427_g1;c265263_g1;c266698_g1;c277010_g1;c277039_g1;c277908_g1;c278161_g1;c280423_g1;c280932_g1;c283267_g2;c286899_g1;c288903_g2;c296155_g1;c297769_g1;c302463_g1;c303276_g1;c303462_g1;c305964_g1;c309330_g1;c309768_g1;c311332_g1;c311332_g2;c3117…
GO:0006812	e	cation transport	433/34964	2894/331498	5.16e-10	3.07e-06	biological_process	c101406_g1;c143168_g1;c178667_g1;c18920_g1;c208309_g1;c231033_g1;c233316_g1;c233827_g1;c238980_g1;c240807_g1;c241354_g1;c246236_g1;c248644_g1;c249019_g1;c251019_g1;c254287_g1;c256427_g1;c267841_g1;c277039_g1;c280423_g1;c288247_g1;c288898_g2;c289965_g1;c292326_g1;c297348_g1;c298271_g1;c298856_g1;c300056_g1;c300466_g1;c309554_g1;c311016_g1;c312455_g1;c314548_g1;c314650_g1;c319329_g1;c328509_g1;c330…
GO:0044255	e	cellular lipid metabolic process	408/34964	2729/331498	5.23e-10	3.12e-06	biological_process	c101681_g1;c106284_g1;c134808_g1;c14457_g1;c146554_g1;c177709_g1;c186997_g1;c210849_g1;c234183_g1;c237213_g1;c240473_g1;c241786_g1;c243269_g1;c247224_g1;c254280_g1;c265559_g2;c266932_g1;c280982_g1;c283267_g2;c286191_g1;c303006_g1;c303827_g1;c304052_g2;c304922_g1;c309330_g1;c310669_g1;c314459_g2;c315148_g2;c324801_g1;c324991_g1;c327847_g1;c328597_g1;c329471_g1;c33046_g1;c331297_g1;c331369_g1;c3325…
GO:0009123	e	nucleoside monophosphate metabolic process	399/34964	2255/331498	5.25e-10	3.13e-06	biological_process	c140464_g2;c14457_g1;c18920_g1;c237895_g1;c240807_g1;c243425_g1;c246236_g1;c251019_g1;c252221_g1;c254280_g1;c266698_g1;c267841_g1;c277908_g1;c280932_g1;c288903_g2;c296155_g1;c298271_g1;c298856_g1;c301158_g1;c309330_g1;c311016_g1;c318064_g1;c319004_g1;c322938_g4;c330461_g1;c330526_g1;c333099_g1;c333136_g1;c333407_g1;c333610_g1;c336532_g1;c336532_g2;c33668_g1;c338261_g1;c339159_g1;c339200_g1;c34201…
GO:0009117	e	nucleotide metabolic process	577/34964	3434/331498	5.25e-10	3.13e-06	biological_process	c106284_g1;c140464_g2;c14211_g1;c14457_g1;c18920_g1;c226168_g1;c237895_g1;c238980_g1;c240807_g1;c243425_g1;c246236_g1;c246393_g1;c251019_g1;c252151_g1;c252221_g1;c254280_g1;c255582_g1;c266698_g1;c267841_g1;c267859_g1;c276570_g1;c277010_g1;c277453_g1;c277908_g1;c280753_g1;c280932_g1;c283267_g2;c286899_g1;c288903_g2;c296155_g1;c297769_g1;c298271_g1;c298856_g1;c301158_g1;c302163_g1;c303276_g1;c30346…
GO:0016053	e	organic acid biosynthetic process	529/34964	3407/331498	5.35e-10	3.19e-06	biological_process	c146554_g1;c148259_g1;c18722_g1;c224650_g1;c246393_g1;c251354_g1;c251515_g1;c251888_g1;c254280_g1;c255299_g1;c259574_g1;c266932_g1;c277343_g1;c280667_g1;c280982_g1;c282046_g1;c282890_g1;c286191_g1;c287204_g2;c294283_g1;c301610_g1;c302126_g1;c302463_g1;c303462_g1;c305843_g1;c308596_g1;c309768_g1;c310669_g1;c311700_g1;c311737_g2;c315250_g1;c317336_g1;c323268_g1;c324801_g1;c329781_g3;c330232_g1;c330…
GO:0046394	e	carboxylic acid biosynthetic process	529/34964	3407/331498	5.35e-10	3.19e-06	biological_process	c146554_g1;c148259_g1;c18722_g1;c224650_g1;c246393_g1;c251354_g1;c251515_g1;c251888_g1;c254280_g1;c255299_g1;c259574_g1;c266932_g1;c277343_g1;c280667_g1;c280982_g1;c282046_g1;c282890_g1;c286191_g1;c287204_g2;c294283_g1;c301610_g1;c302126_g1;c302463_g1;c303462_g1;c305843_g1;c308596_g1;c309768_g1;c310669_g1;c311700_g1;c311737_g2;c315250_g1;c317336_g1;c323268_g1;c324801_g1;c329781_g3;c330232_g1;c330…
GO:0019693	e	ribose phosphate metabolic process	487/34964	2845/331498	5.4e-10	3.22e-06	biological_process	c140464_g2;c14457_g1;c18920_g1;c226168_g1;c237895_g1;c240807_g1;c243425_g1;c246236_g1;c251019_g1;c252221_g1;c254280_g1;c255582_g1;c266698_g1;c267841_g1;c276570_g1;c277010_g1;c277908_g1;c280932_g1;c288903_g2;c296155_g1;c298271_g1;c298856_g1;c301158_g1;c302163_g1;c303276_g1;c305964_g1;c309330_g1;c311016_g1;c315179_g1;c315289_g1;c318064_g1;c319004_g1;c322938_g4;c330461_g1;c330526_g1;c333099_g1;c3331…
GO:0006979	e	response to oxidative stress	118/34964	624/331498	5.42e-10	3.23e-06	biological_process	c232634_g1;c255013_g1;c262606_g2;c265515_g1;c290802_g1;c302182_g1;c306425_g1;c313528_g1;c324904_g1;c328023_g1;c328997_g1;c341939_g1;c345232_g1;c347258_g1;c351096_g2;c352038_g2;c360462_g2;c361327_g1;c364966_g1;c365701_g1;c365998_g1;c368813_g1;c370667_g1;c370943_g1;c371121_g1;c373425_g1;c373854_g1;c374130_g1;c375461_g1;c375858_g2;c376843_g2;c378335_g4;c379588_g1;c380306_g2;c380319_g1;c382470_g1;c38…
GO:0051186	e	cofactor metabolic process	587/34964	3347/331498	5.46e-10	3.25e-06	biological_process	c106284_g1;c140464_g2;c14211_g1;c14457_g1;c171792_g1;c188405_g1;c224650_g1;c226168_g1;c237895_g1;c238980_g1;c243425_g1;c246393_g1;c251888_g1;c252151_g1;c254280_g1;c255582_g1;c255771_g1;c256427_g1;c265263_g1;c266698_g1;c277010_g1;c277039_g1;c277908_g1;c278161_g1;c280423_g1;c280932_g1;c283267_g2;c286899_g1;c288903_g2;c296155_g1;c297769_g1;c300174_g1;c302463_g1;c303276_g1;c303462_g1;c304464_g1;c3051…
GO:0015075	e	ion transmembrane transporter activity	480/34964	3115/331498	5.74e-10	3.42e-06	molecular_function	c101406_g1;c169086_g1;c178667_g1;c18920_g1;c208309_g1;c225772_g1;c231033_g1;c233316_g1;c233827_g1;c240807_g1;c241354_g1;c246236_g1;c247451_g1;c248644_g1;c249019_g1;c249078_g1;c251019_g1;c252349_g1;c254287_g1;c267841_g1;c267972_g1;c270186_g1;c281013_g1;c288247_g1;c288898_g2;c289965_g1;c291066_g2;c297348_g1;c298271_g1;c298856_g1;c300466_g1;c301999_g1;c302725_g2;c309554_g1;c311016_g1;c313089_g1;c314…
GO:0009056	e	catabolic process	676/34964	4564/331498	5.76e-10	3.43e-06	biological_process	c100366_g1;c103678_g1;c106284_g1;c107849_g1;c132321_g1;c134808_g1;c140464_g2;c14457_g1;c155551_g1;c177709_g1;c181998_g1;c213824_g1;c222615_g1;c223709_g1;c226710_g1;c237895_g1;c240299_g1;c240318_g1;c240473_g1;c241911_g1;c243425_g1;c246393_g1;c250849_g1;c250849_g2;c251526_g1;c251546_g2;c252105_g1;c252832_g1;c254151_g1;c254280_g1;c255809_g1;c264105_g1;c264555_g2;c266186_g1;c266698_g1;c269053_g1;c272…
GO:0032787	e	monocarboxylic acid metabolic process	512/34964	3296/331498	5.76e-10	3.43e-06	biological_process	c140464_g2;c14457_g1;c146554_g1;c165185_g1;c224650_g1;c226168_g1;c237895_g1;c243425_g1;c246393_g1;c251251_g1;c251888_g1;c254280_g1;c255582_g1;c266698_g1;c266932_g1;c277908_g1;c280932_g1;c280982_g1;c286191_g1;c288903_g2;c296155_g1;c297769_g1;c301158_g1;c302463_g1;c303462_g1;c305869_g2;c305964_g1;c309330_g1;c310669_g1;c310934_g1;c311700_g1;c311737_g2;c312490_g1;c315148_g2;c319004_g1;c322938_g4;c324…
GO:0006811	e	ion transport	591/34964	3942/331498	5.94e-10	3.54e-06	biological_process	c100797_g2;c101406_g1;c143168_g1;c147718_g1;c169086_g1;c178667_g1;c18920_g1;c208309_g1;c231033_g1;c233316_g1;c233827_g1;c238980_g1;c240807_g1;c241354_g1;c246236_g1;c247451_g1;c248644_g1;c249019_g1;c249078_g1;c251019_g1;c252349_g1;c254287_g1;c256427_g1;c267016_g1;c267841_g1;c267972_g1;c270186_g1;c277039_g1;c280423_g1;c281013_g1;c288247_g1;c288898_g2;c289965_g1;c292326_g1;c297348_g1;c298271_g1;c298…
GO:0048037	e	cofactor binding	653/34964	4216/331498	5.95e-10	3.54e-06	molecular_function	c100226_g1;c100417_g1;c101788_g1;c107163_g1;c117495_g1;c134131_g1;c139677_g1;c14805_g1;c15387_g1;c207827_g1;c211934_g1;c226168_g1;c234080_g1;c238738_g1;c238980_g1;c241435_g1;c241442_g1;c245453_g1;c251251_g1;c251354_g1;c251515_g1;c253125_g1;c253404_g1;c255582_g1;c255631_g1;c26769_g1;c280650_g1;c280932_g1;c282038_g1;c282890_g1;c283163_g1;c285953_g1;c288903_g2;c291484_g1;c29409_g1;c294283_g1;c296713…
GO:1901575	e	organic substance catabolic process	636/34964	4287/331498	5.99e-10	3.57e-06	biological_process	c100366_g1;c103678_g1;c106284_g1;c107849_g1;c132321_g1;c134808_g1;c140464_g2;c14457_g1;c155551_g1;c177709_g1;c181998_g1;c213824_g1;c222615_g1;c223709_g1;c226710_g1;c237895_g1;c240299_g1;c240318_g1;c240473_g1;c243425_g1;c246393_g1;c250849_g1;c250849_g2;c251526_g1;c251546_g2;c252105_g1;c252832_g1;c254151_g1;c254280_g1;c255809_g1;c264105_g1;c264555_g2;c266186_g1;c266698_g1;c272694_g1;c276841_g1;c276…
GO:0022891	e	substrate-specific transmembrane transporter activity	654/34964	4081/331498	6.01e-10	3.58e-06	molecular_function	c101406_g1;c101573_g1;c138690_g1;c166368_g1;c169086_g1;c178667_g1;c18920_g1;c208309_g1;c225772_g1;c231033_g1;c233316_g1;c233827_g1;c240807_g1;c241354_g1;c241803_g1;c244287_g1;c246236_g1;c247451_g1;c248644_g1;c249019_g1;c249078_g1;c251019_g1;c252349_g1;c254287_g1;c267841_g1;c267972_g1;c270186_g1;c281008_g1;c281013_g1;c287407_g1;c288247_g1;c288898_g2;c289965_g1;c290134_g1;c291066_g2;c296781_g1;c297…
GO:0019438	e	aromatic compound biosynthetic process	657/34964	4575/331498	6.04e-10	3.6e-06	biological_process	c100186_g1;c100779_g1;c103601_g1;c128388_g1;c137294_g1;c14211_g1;c18722_g1;c18920_g1;c237122_g1;c242593_g1;c246236_g1;c246393_g1;c251019_g1;c252151_g1;c252221_g1;c253312_g1;c253452_g1;c255680_g1;c266373_g1;c267841_g1;c267859_g1;c274002_g1;c276570_g1;c276675_g1;c280753_g1;c282014_g1;c282046_g1;c282890_g1;c286899_g1;c288850_g1;c291012_g1;c297769_g1;c298856_g1;c299743_g1;c300707_g1;c301229_g1;c30212…
GO:0006753	e	nucleoside phosphate metabolic process	586/34964	3492/331498	6.09e-10	3.63e-06	biological_process	c106284_g1;c140464_g2;c14211_g1;c14457_g1;c18920_g1;c226168_g1;c237895_g1;c238980_g1;c240807_g1;c243425_g1;c246236_g1;c246393_g1;c251019_g1;c252151_g1;c252221_g1;c254280_g1;c255582_g1;c266698_g1;c267841_g1;c267859_g1;c276570_g1;c277010_g1;c277453_g1;c277908_g1;c280753_g1;c280932_g1;c283267_g2;c286899_g1;c288903_g2;c296155_g1;c297769_g1;c298271_g1;c298856_g1;c301158_g1;c302163_g1;c303276_g1;c30346…
GO:0055086	e	nucleobase-containing small molecule metabolic process	699/34964	4399/331498	6.13e-10	3.65e-06	biological_process	c106284_g1;c137294_g1;c140464_g2;c14211_g1;c14457_g1;c18920_g1;c226168_g1;c237895_g1;c238980_g1;c240807_g1;c243425_g1;c246236_g1;c246393_g1;c251019_g1;c252151_g1;c252221_g1;c253312_g1;c254280_g1;c255582_g1;c266698_g1;c267841_g1;c267859_g1;c276570_g1;c276858_g1;c277010_g1;c277453_g1;c277908_g1;c280753_g1;c280932_g1;c282014_g1;c283267_g2;c286899_g1;c288903_g2;c296155_g1;c297769_g1;c298271_g1;c29885…
GO:0046906	e	tetrapyrrole binding	232/34964	1455/331498	6.17e-10	3.68e-06	molecular_function	c139925_g1;c147875_g1;c15771_g1;c188049_g1;c239656_g1;c240807_g1;c241911_g1;c242694_g1;c254287_g1;c255013_g1;c265968_g1;c269053_g1;c283163_g1;c286138_g1;c286757_g1;c290042_g3;c296579_g1;c308646_g1;c315816_g1;c319082_g1;c319421_g2;c32032_g1;c322704_g1;c327190_g1;c331297_g1;c332158_g1;c332563_g2;c338035_g1;c339509_g1;c341190_g1;c344997_g1;c344997_g2;c345177_g1;c345600_g1;c347258_g1;c351474_g1;c3522…
GO:0072521	e	purine-containing compound metabolic process	518/34964	3189/331498	6.27e-10	3.73e-06	biological_process	c137294_g1;c140464_g2;c14457_g1;c18920_g1;c237895_g1;c240807_g1;c243425_g1;c246236_g1;c251019_g1;c252221_g1;c253312_g1;c254280_g1;c266698_g1;c267841_g1;c267859_g1;c276858_g1;c277908_g1;c280753_g1;c280932_g1;c282014_g1;c288903_g2;c296155_g1;c298271_g1;c298856_g1;c301158_g1;c301229_g1;c302163_g1;c305691_g1;c309330_g1;c310498_g2;c311016_g1;c312955_g1;c318064_g1;c319004_g1;c322938_g4;c324367_g1;c3304…
GO:0005975	e	carbohydrate metabolic process	922/34964	5147/331498	6.29e-10	3.75e-06	biological_process	c100186_g1;c100905_g1;c108542_g1;c109032_g1;c123406_g1;c132321_g1;c135684_g1;c140464_g2;c14457_g1;c148025_g1;c150454_g1;c15387_g1;c155551_g1;c15774_g1;c171748_g1;c174336_g1;c177709_g1;c181998_g1;c205549_g1;c222615_g1;c226168_g1;c234242_g1;c237895_g1;c240299_g1;c240318_g1;c243425_g1;c247106_g1;c247908_g1;c250708_g1;c250849_g1;c250849_g2;c251196_g1;c251231_g1;c251526_g1;c252105_g1;c253079_g1;c25343…
GO:0006950	e	response to stress	674/34964	4059/331498	6.38e-10	3.8e-06	biological_process	c108255_g2;c12548_g1;c135684_g1;c137735_g1;c141463_g1;c144659_g1;c146765_g1;c165150_g1;c214580_g1;c221793_g1;c222416_g1;c232634_g1;c233997_g1;c237924_g1;c242593_g1;c245882_g1;c247461_g1;c250796_g2;c251309_g1;c252047_g1;c254151_g1;c255013_g1;c255680_g1;c256273_g1;c262606_g2;c265515_g1;c266698_g1;c267196_g1;c278460_g1;c287916_g1;c290802_g1;c297022_g1;c300491_g2;c302182_g1;c302303_g1;c304356_g1;c305…
GO:0000272	e	polysaccharide catabolic process	62/34964	258/331498	6.43e-10	3.83e-06	biological_process	c132321_g1;c155551_g1;c181998_g1;c222615_g1;c240299_g1;c240318_g1;c250849_g1;c250849_g2;c252105_g1;c276841_g1;c278225_g1;c286648_g1;c306744_g1;c308862_g2;c310654_g1;c318335_g1;c319131_g1;c329771_g1;c331155_g1;c340153_g1;c342512_g1;c349089_g1;c361405_g1;c366579_g1;c367390_g1;c372151_g1;c372785_g2;c372785_g4;c373484_g1;c379641_g2;c385107_g1;c386168_g1;c386387_g2;c386387_g3;c388294_g2;c389928_g2;c39…
GO:0022892	e	substrate-specific transporter activity	697/34964	4445/331498	6.45e-10	3.84e-06	molecular_function	c101406_g1;c101573_g1;c138690_g1;c166368_g1;c169086_g1;c178667_g1;c18920_g1;c208309_g1;c225772_g1;c231033_g1;c233316_g1;c233827_g1;c240807_g1;c241354_g1;c241803_g1;c244287_g1;c246236_g1;c247451_g1;c248644_g1;c249019_g1;c249078_g1;c251019_g1;c252349_g1;c253279_g1;c253487_g1;c254287_g1;c267841_g1;c267972_g1;c270186_g1;c281008_g1;c281013_g1;c287407_g1;c288247_g1;c288898_g2;c289965_g1;c290134_g1;c291…
GO:0044765	e	single-organism transport	580/34964	3635/331498	6.62e-10	3.94e-06	biological_process	c13644_g1;c166302_g1;c166368_g1;c169086_g1;c173574_g1;c18920_g1;c208309_g1;c233827_g1;c238980_g1;c240807_g1;c244287_g1;c246236_g1;c250713_g1;c251019_g1;c252349_g1;c253279_g1;c254287_g1;c256427_g1;c263982_g1;c267016_g1;c267841_g1;c267972_g1;c270186_g1;c277039_g1;c280423_g1;c281008_g1;c281013_g1;c283312_g1;c287407_g1;c288247_g1;c288898_g2;c290134_g1;c296781_g1;c298271_g1;c298856_g1;c301734_g1;c3019…
GO:0018130	e	heterocycle biosynthetic process	717/34964	4931/331498	6.62e-10	3.95e-06	biological_process	c100186_g1;c100779_g1;c103601_g1;c128388_g1;c137294_g1;c14211_g1;c18722_g1;c18920_g1;c224650_g1;c237122_g1;c242456_g1;c242593_g1;c246236_g1;c246393_g1;c251019_g1;c251888_g1;c252151_g1;c252221_g1;c253312_g1;c253452_g1;c255680_g1;c265263_g1;c266373_g1;c267841_g1;c267859_g1;c274002_g1;c276570_g1;c276675_g1;c277343_g1;c280667_g1;c280753_g1;c282014_g1;c282046_g1;c282890_g1;c286899_g1;c288850_g1;c29101…
GO:0006355	e	regulation of transcription, DNA-templated	571/34964	4136/331498	6.65e-10	3.96e-06	biological_process	c134131_g1;c139298_g1;c139298_g2;c145942_g1;c165370_g1;c183176_g1;c238616_g1;c238768_g1;c242579_g2;c252047_g1;c253168_g1;c253250_g1;c253452_g1;c255760_g1;c256468_g1;c264465_g1;c264923_g1;c265200_g1;c266257_g1;c266373_g1;c267532_g1;c267882_g1;c276675_g1;c276739_g1;c277623_g1;c288372_g1;c291523_g2;c291873_g2;c294457_g1;c298320_g1;c299093_g1;c299743_g1;c300815_g1;c303703_g1;c306829_g1;c307422_g1;c30…
GO:0019637	e	organophosphate metabolic process	752/34964	4600/331498	6.74e-10	4.02e-06	biological_process	c101681_g1;c106284_g1;c134808_g1;c140464_g2;c14211_g1;c14457_g1;c177709_g1;c18920_g1;c226168_g1;c234183_g1;c237213_g1;c237895_g1;c238980_g1;c240807_g1;c243425_g1;c246236_g1;c246393_g1;c247224_g1;c251019_g1;c252151_g1;c252221_g1;c254151_g1;c254280_g1;c255582_g1;c265263_g1;c265559_g2;c266698_g1;c267841_g1;c267859_g1;c276570_g1;c277010_g1;c277453_g1;c277908_g1;c280753_g1;c280932_g1;c283267_g2;c28689…
GO:1902578	e	single-organism localization	595/34964	3802/331498	6.75e-10	4.02e-06	biological_process	c133514_g1;c13644_g1;c166302_g1;c166368_g1;c169086_g1;c173574_g1;c18920_g1;c208309_g1;c233827_g1;c238980_g1;c240807_g1;c240839_g2;c244287_g1;c246236_g1;c250713_g1;c251019_g1;c252349_g1;c253279_g1;c254287_g1;c256427_g1;c263982_g1;c267016_g1;c267841_g1;c267972_g1;c268013_g2;c270186_g1;c277039_g1;c280423_g1;c281008_g1;c281013_g1;c283312_g1;c287407_g1;c288247_g1;c288898_g2;c290134_g1;c296781_g1;c2982…
GO:0022857	e	transmembrane transporter activity	781/34964	5167/331498	6.78e-10	4.04e-06	molecular_function	c101406_g1;c101573_g1;c103110_g1;c11202_g1;c138690_g1;c140576_g1;c147718_g1;c166368_g1;c169086_g1;c173574_g1;c178667_g1;c18920_g1;c208309_g1;c216231_g1;c225772_g1;c231033_g1;c233316_g1;c233827_g1;c234631_g1;c240807_g1;c241354_g1;c241803_g1;c244287_g1;c246236_g1;c247451_g1;c248644_g1;c249019_g1;c249078_g1;c251019_g1;c252349_g1;c254287_g1;c267841_g1;c267972_g1;c270186_g1;c270333_g1;c281008_g1;c2810…
GO:0098660	e	inorganic ion transmembrane transport	238/34964	1503/331498	6.79e-10	4.04e-06	biological_process	c18920_g1;c208309_g1;c233827_g1;c240807_g1;c246236_g1;c251019_g1;c254287_g1;c267841_g1;c270186_g1;c281013_g1;c288247_g1;c288898_g2;c298271_g1;c298856_g1;c309554_g1;c311016_g1;c314650_g1;c328509_g1;c330526_g1;c331911_g1;c333136_g1;c333610_g1;c336859_g1;c338261_g1;c339200_g1;c340594_g1;c341116_g1;c342016_g2;c342195_g1;c345751_g1;c346861_g1;c347348_g1;c348278_g1;c349682_g3;c349808_g1;c351204_g1;c351…
GO:0006066	e	alcohol metabolic process	134/34964	740/331498	6.81e-10	4.06e-06	biological_process	c14457_g1;c14805_g1;c177709_g1;c238738_g1;c241435_g1;c251526_g1;c254280_g1;c266384_g1;c266384_g2;c304530_g1;c309330_g1;c322938_g4;c327847_g1;c328224_g1;c328848_g1;c328848_g2;c336532_g1;c336532_g2;c342510_g1;c352278_g1;c354211_g1;c356930_g1;c359282_g1;c359641_g1;c363461_g1;c368425_g1;c370502_g1;c371471_g1;c372489_g1;c372489_g4;c373720_g1;c373720_g2;c373863_g1;c374040_g1;c374372_g1;c375906_g2;c3764…
GO:0044283	e	small molecule biosynthetic process	809/34964	4906/331498	6.96e-10	4.15e-06	biological_process	c100779_g1;c103601_g1;c14457_g1;c146554_g1;c148259_g1;c18722_g1;c188405_g1;c224650_g1;c237895_g1;c241435_g1;c242456_g1;c243425_g1;c246393_g1;c251354_g1;c251515_g1;c251888_g1;c254280_g1;c255299_g1;c255680_g1;c256427_g1;c259574_g1;c266932_g1;c277039_g1;c277343_g1;c277908_g1;c280423_g1;c280667_g1;c280932_g1;c280982_g1;c282046_g1;c282890_g1;c286191_g1;c287204_g2;c288903_g2;c294283_g1;c301610_g1;c3021…
GO:1901362	e	organic cyclic compound biosynthetic process	780/34964	5253/331498	6.99e-10	4.16e-06	biological_process	c100186_g1;c100779_g1;c103601_g1;c128388_g1;c137294_g1;c14211_g1;c18722_g1;c18920_g1;c224650_g1;c237122_g1;c242456_g1;c242593_g1;c246236_g1;c246393_g1;c251019_g1;c251888_g1;c252151_g1;c252221_g1;c253312_g1;c253452_g1;c254280_g1;c255680_g1;c265263_g1;c266373_g1;c267841_g1;c267859_g1;c274002_g1;c276570_g1;c276675_g1;c277343_g1;c280667_g1;c280753_g1;c282014_g1;c282046_g1;c282890_g1;c286899_g1;c28885…
GO:0055085	e	transmembrane transport	919/34964	6324/331498	7.01e-10	4.17e-06	biological_process	c100009_g1;c100797_g2;c101573_g1;c103110_g1;c103150_g1;c11202_g1;c125454_g1;c138690_g1;c14027_g1;c140576_g1;c142654_g1;c147718_g1;c166368_g1;c169086_g1;c178667_g1;c18226_g2;c184136_g1;c186949_g1;c18920_g1;c208309_g1;c216231_g1;c231033_g1;c232860_g1;c233827_g1;c234631_g1;c240807_g1;c241354_g1;c241803_g1;c246236_g1;c248644_g1;c249078_g1;c250553_g2;c250713_g1;c251019_g1;c251265_g1;c252311_g2;c252349…
GO:0051156	e	glucose 6-phosphate metabolic process	117/34964	619/331498	7.05e-10	4.2e-06	biological_process	c226168_g1;c243425_g1;c255582_g1;c277010_g1;c303276_g1;c305964_g1;c315179_g1;c315289_g1;c319004_g1;c322938_g4;c339533_g1;c340281_g1;c348530_g1;c350398_g1;c353432_g1;c355890_g1;c357424_g1;c361546_g2;c363488_g1;c372970_g2;c372970_g3;c374040_g1;c375800_g2;c375800_g4;c378855_g1;c381949_g1;c383656_g2;c383853_g1;c384479_g3;c385724_g1;c386757_g1;c387420_g1;c388599_g1;c388599_g4;c388599_g6;c388599_g7;c38…
GO:0046914	e	transition metal ion binding	899/34964	6326/331498	7.05e-10	4.2e-06	molecular_function	c100186_g1;c100417_g1;c102005_g1;c103112_g1;c103746_g2;c107916_g1;c114177_g1;c131967_g1;c137363_g2;c138933_g2;c140576_g1;c143168_g1;c14457_g1;c145942_g1;c147875_g1;c165185_g1;c183176_g1;c194016_g1;c194751_g1;c220592_g1;c233316_g1;c233739_g1;c234586_g1;c235076_g1;c238817_g1;c239432_g1;c239656_g1;c240807_g1;c242593_g1;c242694_g1;c245626_g1;c246393_g1;c250468_g1;c250713_g1;c252908_g1;c253168_g1;c253…
GO:1901135	e	carbohydrate derivative metabolic process	712/34964	4360/331498	7.07e-10	4.21e-06	biological_process	c100186_g1;c103378_g1;c139677_g1;c140464_g2;c14457_g1;c18920_g1;c226168_g1;c234080_g1;c234183_g1;c237213_g1;c237895_g1;c240807_g1;c241435_g1;c243425_g1;c246236_g1;c251019_g1;c252221_g1;c254280_g1;c255582_g1;c259574_g1;c266698_g1;c267841_g1;c276570_g1;c277010_g1;c277908_g1;c280932_g1;c282038_g1;c285953_g1;c287204_g2;c288903_g2;c29409_g1;c296155_g1;c298271_g1;c298856_g1;c301158_g1;c302163_g1;c30327…
GO:0033014	e	tetrapyrrole biosynthetic process	70/34964	309/331498	7.1e-10	4.23e-06	biological_process	c305167_g1;c306989_g1;c307794_g1;c326440_g1;c327402_g2;c329471_g1;c342795_g1;c344332_g1;c344772_g1;c347286_g1;c353752_g2;c358439_g1;c358624_g1;c363821_g1;c364741_g1;c371243_g1;c376194_g1;c376868_g1;c378581_g1;c379000_g1;c379924_g1;c382953_g2;c383653_g1;c384213_g1;c384479_g3;c385216_g1;c385557_g2;c385614_g1;c385678_g1;c385915_g1;c386750_g1;c387092_g1;c387165_g2;c387605_g1;c389070_g1;c398434_g1;c39…
GO:0080167	e	response to karrikin	25/34964	61/331498	7.15e-10	4.26e-06	biological_process	c266698_g1;c372401_g2;c374040_g1;c383840_g7;c386926_g1;c390308_g1;c390308_g2;c391291_g1;c400013_g2;c407546_g9;c409375_g1;c409401_g1;c409715_g3;c410142_g3;c410142_g4;c410832_g5;c411856_g2;c415439_g2;c417109_g1;c417419_g7;c417483_g3;c420702_g1;c420702_g2;c421811_g1;c579223_g1
GO:0019222	e	regulation of metabolic process	864/34964	6464/331498	7.22e-10	4.3e-06	biological_process	c113220_g1;c134131_g1;c139298_g1;c139298_g2;c145942_g1;c165370_g1;c183176_g1;c235076_g1;c238616_g1;c238768_g1;c242579_g2;c242593_g1;c252047_g1;c253168_g1;c253250_g1;c253452_g1;c255760_g1;c256468_g1;c264465_g1;c264651_g1;c264923_g1;c265200_g1;c266257_g1;c266373_g1;c267532_g1;c267882_g1;c272694_g1;c276675_g1;c276739_g1;c277623_g1;c288372_g1;c291523_g2;c291873_g2;c293374_g1;c294457_g1;c298320_g1;c29…
GO:0016043	e	cellular component organization	599/34964	4295/331498	7.25e-10	4.32e-06	biological_process	c100662_g1;c103746_g2;c134248_g1;c137708_g1;c142208_g1;c171748_g1;c185149_g1;c223709_g1;c226329_g1;c233997_g1;c236407_g1;c247106_g1;c247407_g1;c250713_g1;c251019_g1;c251546_g2;c252047_g1;c253250_g1;c258941_g1;c259408_g1;c262606_g2;c266384_g1;c266384_g2;c276722_g1;c277346_g1;c277623_g1;c281223_g1;c28338_g1;c284071_g1;c284739_g1;c287964_g1;c299632_g1;c300174_g1;c300491_g2;c301734_g1;c304356_g1;c304…
GO:0005634	e	nucleus	760/34964	5304/331498	7.3e-10	4.35e-06	cellular_component	c113220_g1;c131967_g1;c139298_g1;c139298_g2;c145942_g1;c165370_g1;c226329_g1;c238616_g1;c238768_g1;c241116_g1;c247461_g1;c252047_g1;c253168_g1;c253250_g1;c255760_g1;c256468_g1;c259210_g1;c264465_g1;c265200_g1;c266257_g1;c266384_g1;c266384_g2;c267532_g1;c267636_g2;c267882_g1;c276462_g1;c276739_g1;c281223_g1;c291012_g1;c291523_g2;c291873_g2;c293082_g1;c294457_g1;c298320_g1;c299648_g1;c300491_g2;c30…
GO:0050896	e	response to stimulus	1028/34964	5585/331498	7.33e-10	4.37e-06	biological_process	c108255_g2;c12548_g1;c135684_g1;c137735_g1;c141463_g1;c144659_g1;c146765_g1;c165150_g1;c214580_g1;c220592_g1;c221793_g1;c222416_g1;c232634_g1;c233997_g1;c237924_g1;c240130_g1;c242593_g1;c245882_g1;c247461_g1;c250796_g2;c251309_g1;c252047_g1;c254151_g1;c255013_g1;c255680_g1;c256273_g1;c262606_g2;c265515_g1;c266544_g1;c266698_g1;c267196_g1;c268012_g1;c276570_g1;c278460_g1;c282890_g1;c287916_g1;c290…
GO:0031323	e	regulation of cellular metabolic process	825/34964	6082/331498	7.37e-10	4.39e-06	biological_process	c113220_g1;c134131_g1;c139298_g1;c139298_g2;c145942_g1;c165370_g1;c183176_g1;c235076_g1;c238616_g1;c238768_g1;c242579_g2;c242593_g1;c252047_g1;c253168_g1;c253250_g1;c253452_g1;c255760_g1;c256468_g1;c264465_g1;c264651_g1;c264923_g1;c265200_g1;c266257_g1;c266373_g1;c267532_g1;c267882_g1;c276675_g1;c276739_g1;c277623_g1;c288372_g1;c291523_g2;c291873_g2;c293374_g1;c294457_g1;c298320_g1;c299093_g1;c29…
GO:1901605	e	alpha-amino acid metabolic process	885/34964	6350/331498	7.61e-10	4.53e-06	biological_process	c14211_g1;c14805_g1;c148259_g1;c164640_g1;c18722_g1;c223709_g1;c226710_g1;c238738_g1;c241911_g1;c246393_g1;c251251_g1;c251354_g1;c251515_g1;c251526_g1;c251546_g2;c252832_g1;c253129_g1;c254151_g1;c254280_g1;c255299_g1;c255479_g1;c259574_g1;c265897_g1;c266186_g1;c266632_g1;c269053_g1;c276570_g1;c276917_g1;c277343_g1;c280667_g1;c281223_g1;c282046_g1;c282890_g1;c286757_g1;c287204_g2;c290042_g3;c29428…
GO:0005215	e	transporter activity	930/34964	6269/331498	7.71e-10	4.59e-06	molecular_function	c101406_g1;c101573_g1;c102079_g1;c103110_g1;c11202_g1;c138690_g1;c14027_g1;c140576_g1;c145836_g1;c147718_g1;c166368_g1;c169086_g1;c173574_g1;c178667_g1;c18920_g1;c208309_g1;c216231_g1;c225772_g1;c231033_g1;c233316_g1;c233827_g1;c234631_g1;c240807_g1;c241354_g1;c241803_g1;c244287_g1;c246236_g1;c247451_g1;c248644_g1;c249019_g1;c249078_g1;c251019_g1;c252311_g2;c252349_g1;c253279_g1;c253487_g1;c25428…
GO:0016310	e	phosphorylation	827/34964	5894/331498	7.87e-10	4.69e-06	biological_process	c100779_g1;c103378_g1;c103601_g1;c106284_g1;c11005_g1;c140464_g2;c140623_g1;c14211_g1;c14457_g1;c145277_g1;c145934_g1;c164640_g1;c18722_g1;c237895_g1;c240807_g1;c242314_g1;c243425_g1;c246236_g1;c251019_g1;c251515_g1;c251703_g1;c253129_g1;c254280_g1;c259574_g1;c265559_g2;c265897_g1;c266632_g1;c266698_g1;c267841_g1;c277487_g1;c277908_g1;c279483_g1;c280667_g1;c280932_g1;c283267_g2;c286757_g1;c286899…
GO:0080090	e	regulation of primary metabolic process	797/34964	6065/331498	7.94e-10	4.73e-06	biological_process	c113220_g1;c134131_g1;c139298_g1;c139298_g2;c145942_g1;c165370_g1;c183176_g1;c235076_g1;c238616_g1;c238768_g1;c242579_g2;c242593_g1;c252047_g1;c253168_g1;c253250_g1;c253452_g1;c255760_g1;c256468_g1;c264465_g1;c264651_g1;c264923_g1;c265200_g1;c266257_g1;c266373_g1;c267532_g1;c267882_g1;c276675_g1;c276739_g1;c277623_g1;c288372_g1;c291523_g2;c291873_g2;c293374_g1;c294457_g1;c298320_g1;c299093_g1;c29…
GO:0043232	e	intracellular non-membrane-bounded organelle	1013/34964	7798/331498	8.11e-10	4.83e-06	cellular_component	c101986_g1;c108796_g1;c137294_g1;c15772_g1;c158344_g1;c166302_g1;c223709_g1;c224968_g1;c236407_g1;c237060_g1;c240681_g1;c240797_g1;c242426_g1;c242593_g1;c251546_g2;c253312_g1;c253452_g1;c255506_g1;c257725_g1;c259408_g1;c262606_g2;c265200_g1;c266373_g1;c266612_g1;c266698_g1;c267232_g1;c267232_g2;c267490_g1;c278227_g1;c278227_g2;c280728_g1;c281223_g1;c282014_g1;c28338_g1;c285998_g2;c293374_g1;c2963…
GO:0016772	e	transferase activity, transferring phosphorus-containing groups	1001/34964	7704/331498	8.16e-10	4.86e-06	molecular_function	c100779_g1;c101681_g1;c103378_g1;c103601_g1;c106284_g1;c11005_g1;c136293_g1;c137294_g1;c140464_g2;c140623_g1;c14211_g1;c145277_g1;c145934_g1;c164640_g1;c18722_g1;c237117_g1;c237895_g1;c241548_g1;c242314_g1;c243863_g1;c251354_g1;c251515_g1;c251703_g1;c252221_g1;c253129_g1;c253312_g1;c253936_g1;c259574_g1;c265559_g2;c265897_g1;c266632_g1;c268165_g1;c276737_g1;c277334_g1;c277487_g1;c279443_g1;c27948…
GO:0006520	e	cellular amino acid metabolic process	970/34964	6954/331498	8.17e-10	4.86e-06	biological_process	c14211_g1;c14805_g1;c148259_g1;c164640_g1;c18722_g1;c211934_g1;c223709_g1;c226710_g1;c238738_g1;c241911_g1;c246393_g1;c251251_g1;c251354_g1;c251515_g1;c251526_g1;c251546_g2;c252832_g1;c253129_g1;c254151_g1;c254280_g1;c255299_g1;c255479_g1;c259574_g1;c265897_g1;c266186_g1;c266632_g1;c267590_g1;c269053_g1;c276570_g1;c276917_g1;c277343_g1;c280667_g1;c281223_g1;c282046_g1;c282890_g1;c286098_g1;c28675…
GO:0043228	e	non-membrane-bounded organelle	1013/34964	7802/331498	8.2e-10	4.88e-06	cellular_component	c101986_g1;c108796_g1;c137294_g1;c15772_g1;c158344_g1;c166302_g1;c223709_g1;c224968_g1;c236407_g1;c237060_g1;c240681_g1;c240797_g1;c242426_g1;c242593_g1;c251546_g2;c253312_g1;c253452_g1;c255506_g1;c257725_g1;c259408_g1;c262606_g2;c265200_g1;c266373_g1;c266612_g1;c266698_g1;c267232_g1;c267232_g2;c267490_g1;c278227_g1;c278227_g2;c280728_g1;c281223_g1;c282014_g1;c28338_g1;c285998_g2;c293374_g1;c2963…
GO:0030529	e	intracellular ribonucleoprotein complex	1090/34964	8451/331498	8.27e-10	4.93e-06	cellular_component	c101986_g1;c102878_g1;c108796_g1;c15022_g1;c15772_g1;c158344_g1;c15980_g1;c185149_g1;c236671_g1;c240681_g1;c240797_g1;c242426_g1;c242593_g1;c251256_g1;c253452_g1;c255506_g1;c255631_g1;c256231_g1;c257725_g1;c265200_g1;c265486_g2;c266373_g1;c266612_g1;c267232_g1;c267232_g2;c267490_g1;c271208_g1;c276828_g1;c278227_g1;c278227_g2;c278514_g1;c280728_g1;c285998_g2;c286377_g1;c293374_g1;c296371_g1;c29740…
GO:1990904	e	ribonucleoprotein complex	1090/34964	8451/331498	8.27e-10	4.93e-06	cellular_component	c101986_g1;c102878_g1;c108796_g1;c15022_g1;c15772_g1;c158344_g1;c15980_g1;c185149_g1;c236671_g1;c240681_g1;c240797_g1;c242426_g1;c242593_g1;c251256_g1;c253452_g1;c255506_g1;c255631_g1;c256231_g1;c257725_g1;c265200_g1;c265486_g2;c266373_g1;c266612_g1;c267232_g1;c267232_g2;c267490_g1;c271208_g1;c276828_g1;c278227_g1;c278227_g2;c278514_g1;c280728_g1;c285998_g2;c286377_g1;c293374_g1;c296371_g1;c29740…
GO:0016853	e	isomerase activity	239/34964	1519/331498	8.28e-10	4.93e-06	molecular_function	c100186_g1;c108557_g1;c110778_g1;c184291_g2;c232694_g1;c243269_g1;c247908_g1;c250780_g2;c251920_g1;c265062_g1;c266171_g1;c266530_g1;c267231_g1;c267355_g1;c273840_g1;c277555_g1;c287629_g1;c303393_g1;c307615_g3;c309330_g1;c312601_g2;c315179_g1;c315265_g1;c317637_g1;c318600_g1;c319004_g1;c322474_g1;c323268_g1;c326409_g1;c331895_g1;c341100_g1;c343302_g1;c349078_g1;c353735_g1;c357424_g1;c359282_g1;c36…
GO:0043234	e	protein complex	939/34964	6783/331498	8.4e-10	5.01e-06	cellular_component	c113220_g1;c134015_g1;c14509_g1;c177234_g1;c183176_g1;c185964_g1;c188049_g1;c18920_g1;c208309_g1;c220592_g1;c223709_g1;c233827_g1;c236407_g1;c238768_g1;c239735_g1;c242579_g2;c242593_g1;c246236_g1;c246668_g1;c251019_g1;c251546_g2;c253452_g1;c253487_g1;c254287_g1;c255631_g1;c262606_g2;c264923_g1;c267490_g1;c267545_g1;c267841_g1;c276533_g1;c277623_g1;c280118_g1;c280118_g2;c280753_g1;c283312_g1;c2847…
GO:0031224	e	intrinsic component of membrane	1314/34964	8616/331498	8.49e-10	5.06e-06	cellular_component	c100009_g1;c101406_g1;c101573_g1;c103150_g1;c103265_g1;c108255_g2;c11202_g1;c114120_g1;c124385_g1;c125454_g1;c138690_g1;c14027_g1;c140576_g1;c141463_g1;c142153_g1;c142654_g1;c147601_g1;c14841_g1;c15022_g1;c156131_g1;c166368_g1;c169086_g1;c172297_g1;c177234_g1;c18226_g2;c184136_g1;c186949_g1;c188049_g1;c193733_g1;c214444_g1;c214580_g1;c216231_g1;c22566_g1;c225772_g1;c232860_g1;c233316_g1;c234631_g…
GO:0042742	e	defense response to bacterium	65/34964	278/331498	8.54e-10	5.08e-06	biological_process	c222416_g1;c306989_g1;c360113_g1;c374300_g1;c375050_g1;c375315_g1;c378855_g1;c382470_g1;c384705_g1;c388111_g1;c390037_g2;c392160_g1;c393008_g1;c396215_g2;c398179_g2;c398842_g4;c398879_g2;c403832_g1;c404202_g2;c404967_g1;c404967_g2;c405803_g3;c407546_g9;c408393_g3;c408881_g1;c409715_g3;c410066_g1;c410066_g2;c410540_g5;c411038_g1;c411132_g4;c411132_g5;c411230_g2;c412918_g1;c413882_g1;c414650_g3;c41…
GO:0044711	e	single-organism biosynthetic process	1343/34964	8016/331498	8.56e-10	5.1e-06	biological_process	c100779_g1;c100905_g1;c101681_g1;c103601_g1;c14211_g1;c14457_g1;c146554_g1;c148259_g1;c186997_g1;c18722_g1;c188405_g1;c18920_g1;c210849_g1;c224650_g1;c237213_g1;c237895_g1;c241435_g1;c242456_g1;c243269_g1;c243425_g1;c246236_g1;c246393_g1;c251019_g1;c251354_g1;c251515_g1;c251888_g1;c252151_g1;c252221_g1;c254280_g1;c255299_g1;c255680_g1;c256427_g1;c259574_g1;c266932_g1;c267841_g1;c267859_g1;c276570…
GO:0016021	e	integral component of membrane	1297/34964	8576/331498	8.73e-10	5.2e-06	cellular_component	c100009_g1;c101406_g1;c101573_g1;c103150_g1;c103265_g1;c108255_g2;c11202_g1;c114120_g1;c124385_g1;c125454_g1;c138690_g1;c14027_g1;c140576_g1;c141463_g1;c142153_g1;c142654_g1;c147601_g1;c14841_g1;c15022_g1;c156131_g1;c166368_g1;c169086_g1;c172297_g1;c177234_g1;c18226_g2;c184136_g1;c186949_g1;c188049_g1;c193733_g1;c214444_g1;c214580_g1;c216231_g1;c22566_g1;c225772_g1;c232860_g1;c233316_g1;c234631_g…
GO:0006796	e	phosphate-containing compound metabolic process	1366/34964	9531/331498	8.83e-10	5.26e-06	biological_process	c100779_g1;c101681_g1;c103378_g1;c103601_g1;c106284_g1;c11005_g1;c132390_g1;c134808_g1;c140464_g2;c140623_g1;c14211_g1;c14457_g1;c145277_g1;c145934_g1;c164640_g1;c177709_g1;c18722_g1;c18920_g1;c226168_g1;c234183_g1;c237213_g1;c237895_g1;c238980_g1;c240807_g1;c241548_g1;c242314_g1;c243425_g1;c246236_g1;c246393_g1;c247224_g1;c251019_g1;c251515_g1;c251703_g1;c252151_g1;c252221_g1;c253129_g1;c253687_…
GO:0019752	e	carboxylic acid metabolic process	1484/34964	10153/331498	9.1e-10	5.42e-06	biological_process	c103746_g2;c140464_g2;c14211_g1;c14457_g1;c146554_g1;c14805_g1;c148259_g1;c164640_g1;c165185_g1;c18722_g1;c211934_g1;c220592_g1;c223709_g1;c224650_g1;c226168_g1;c226710_g1;c237895_g1;c238738_g1;c241911_g1;c243425_g1;c246393_g1;c251251_g1;c251354_g1;c251515_g1;c251526_g1;c251546_g2;c251888_g1;c252832_g1;c253129_g1;c254151_g1;c254280_g1;c255299_g1;c255479_g1;c255582_g1;c255631_g1;c259574_g1;c265897…
GO:0051171	e	regulation of nitrogen compound metabolic process	790/34964	6024/331498	9.13e-10	5.44e-06	biological_process	c113220_g1;c134131_g1;c139298_g1;c139298_g2;c145942_g1;c165370_g1;c183176_g1;c235076_g1;c238616_g1;c238768_g1;c242579_g2;c242593_g1;c252047_g1;c253168_g1;c253250_g1;c253452_g1;c255760_g1;c256468_g1;c264465_g1;c264651_g1;c264923_g1;c265200_g1;c266257_g1;c266373_g1;c267532_g1;c267882_g1;c276675_g1;c276739_g1;c277623_g1;c288372_g1;c291523_g2;c291873_g2;c293374_g1;c294457_g1;c298320_g1;c299093_g1;c29…
GO:0006793	e	phosphorus metabolic process	1409/34964	9768/331498	9.16e-10	5.46e-06	biological_process	c100779_g1;c101681_g1;c103378_g1;c103601_g1;c106284_g1;c11005_g1;c132390_g1;c134808_g1;c140464_g2;c140623_g1;c14211_g1;c14457_g1;c145277_g1;c145934_g1;c164640_g1;c171792_g1;c177709_g1;c18722_g1;c18920_g1;c226168_g1;c234183_g1;c237213_g1;c237895_g1;c238980_g1;c240807_g1;c241548_g1;c242314_g1;c243425_g1;c246236_g1;c246393_g1;c247224_g1;c251019_g1;c251515_g1;c251703_g1;c252151_g1;c252221_g1;c253129_…
GO:0016020	e	membrane	1438/34964	8652/331498	9.19e-10	5.47e-06	cellular_component	c101561_g1;c101681_g1;c102079_g1;c103110_g1;c103746_g2;c107123_g1;c107978_g1;c108542_g1;c115228_g1;c138364_g2;c14027_g1;c145836_g1;c147718_g1;c147866_g1;c158344_g1;c173574_g1;c178667_g1;c227506_g1;c231033_g1;c236509_g2;c236714_g1;c237924_g1;c240807_g1;c244287_g1;c247241_g2;c247461_g1;c249019_g1;c252221_g1;c252311_g2;c254287_g1;c255601_g1;c255866_g1;c262606_g2;c266530_g1;c266698_g1;c267016_g1;c277…
GO:0043436	e	oxoacid metabolic process	1495/34964	10221/331498	9.3e-10	5.54e-06	biological_process	c103746_g2;c140464_g2;c14211_g1;c14457_g1;c146554_g1;c14805_g1;c148259_g1;c164640_g1;c165185_g1;c18722_g1;c211934_g1;c220592_g1;c223709_g1;c224650_g1;c226168_g1;c226710_g1;c237895_g1;c238738_g1;c241911_g1;c243425_g1;c246393_g1;c251251_g1;c251354_g1;c251515_g1;c251526_g1;c251546_g2;c251888_g1;c252832_g1;c253129_g1;c254151_g1;c254280_g1;c255299_g1;c255479_g1;c255582_g1;c255631_g1;c259574_g1;c265897…
GO:0055114	e	oxidation-reduction process	1430/34964	8714/331498	9.4e-10	5.6e-06	biological_process	c100226_g1;c100417_g1;c100836_g1;c100905_g1;c107163_g1;c107978_g1;c110172_g1;c11202_g1;c117495_g1;c134131_g1;c134259_g1;c137363_g2;c138603_g1;c139677_g1;c14457_g1;c147875_g1;c14805_g1;c152411_g1;c15387_g1;c156131_g1;c16612_g1;c166214_g2;c168516_g1;c178625_g1;c179125_g1;c18453_g1;c185721_g1;c18722_g1;c188405_g1;c194016_g1;c200283_g1;c201808_g1;c207827_g1;c208309_g1;c222416_g1;c233739_g1;c233827_g1…
GO:0071840	e	cellular component organization or biogenesis	1217/34964	8873/331498	9.46e-10	5.64e-06	biological_process	c100662_g1;c103746_g2;c108796_g1;c134248_g1;c137708_g1;c142208_g1;c15772_g1;c158344_g1;c15980_g1;c171748_g1;c185149_g1;c223709_g1;c226329_g1;c233997_g1;c236407_g1;c240681_g1;c240797_g1;c242426_g1;c243704_g1;c243704_g2;c243807_g1;c247106_g1;c247407_g1;c250713_g1;c251019_g1;c251256_g1;c251546_g2;c252047_g1;c253250_g1;c255506_g1;c255631_g1;c257725_g1;c258941_g1;c259408_g1;c262606_g2;c266384_g1;c2663…
GO:0043231	e	intracellular membrane-bounded organelle	1805/34964	10524/331498	9.62e-10	5.73e-06	cellular_component	c103746_g2;c104220_g1;c113220_g1;c131967_g1;c138364_g2;c139298_g1;c139298_g2;c143224_g1;c145942_g1;c156131_g1;c158344_g1;c165370_g1;c178625_g1;c188049_g1;c217015_g1;c226329_g1;c233997_g1;c238616_g1;c238768_g1;c240797_g1;c241116_g1;c242667_g1;c245453_g1;c246225_g1;c247461_g1;c251515_g1;c251997_g1;c252047_g1;c252221_g1;c252790_g1;c253168_g1;c253250_g1;c253487_g1;c255299_g1;c255760_g1;c256273_g1;c25…
GO:0015994	e	chlorophyll metabolic process	71/34964	315/331498	9.63e-10	5.74e-06	biological_process	c255771_g1;c300174_g1;c305167_g1;c313622_g1;c326440_g1;c327402_g2;c329471_g1;c336738_g1;c342795_g1;c344772_g1;c347286_g1;c353752_g2;c358439_g1;c358624_g1;c363821_g1;c364741_g1;c371243_g1;c376194_g1;c376868_g1;c378581_g1;c380525_g1;c383653_g1;c384213_g1;c384479_g3;c385216_g1;c385557_g2;c385614_g1;c385678_g1;c385915_g1;c386750_g1;c386932_g1;c387092_g1;c389070_g1;c390591_g1;c392279_g1;c396103_g1;c39…
GO:0009889	e	regulation of biosynthetic process	709/34964	5343/331498	9.73e-10	5.8e-06	biological_process	c113220_g1;c134131_g1;c139298_g1;c139298_g2;c145942_g1;c165370_g1;c183176_g1;c238616_g1;c238768_g1;c242579_g2;c242593_g1;c252047_g1;c253168_g1;c253250_g1;c253452_g1;c255760_g1;c256468_g1;c264465_g1;c264923_g1;c265200_g1;c266257_g1;c266373_g1;c267532_g1;c267882_g1;c276675_g1;c276739_g1;c277623_g1;c288372_g1;c291523_g2;c291873_g2;c293374_g1;c294457_g1;c298320_g1;c299093_g1;c299153_g2;c299743_g1;c30…
GO:0006082	e	organic acid metabolic process	1502/34964	10248/331498	9.79e-10	5.83e-06	biological_process	c103746_g2;c140464_g2;c14211_g1;c14457_g1;c146554_g1;c14805_g1;c148259_g1;c164640_g1;c165185_g1;c18722_g1;c211934_g1;c220592_g1;c223709_g1;c224650_g1;c226168_g1;c226710_g1;c237895_g1;c238738_g1;c241911_g1;c243425_g1;c246393_g1;c251251_g1;c251354_g1;c251515_g1;c251526_g1;c251546_g2;c251888_g1;c252832_g1;c253129_g1;c254151_g1;c254280_g1;c255299_g1;c255479_g1;c255582_g1;c255631_g1;c259574_g1;c265897…
GO:0016491	e	oxidoreductase activity	1649/34964	10255/331498	9.91e-10	5.9e-06	molecular_function	c100226_g1;c100417_g1;c100836_g1;c103746_g2;c107163_g1;c110172_g1;c11202_g1;c117495_g1;c134068_g1;c134131_g1;c134259_g1;c135866_g1;c137363_g2;c138603_g1;c139677_g1;c141685_g1;c14457_g1;c147875_g1;c14805_g1;c152411_g1;c15387_g1;c156131_g1;c16612_g1;c166214_g2;c168516_g1;c179125_g1;c18453_g1;c185721_g1;c18722_g1;c194016_g1;c200283_g1;c201808_g1;c2071_g1;c207827_g1;c208309_g1;c214239_g1;c222416_g1;c…
GO:0044425	e	membrane part	1738/34964	11303/331498	9.92e-10	5.91e-06	cellular_component	c100009_g1;c101406_g1;c101573_g1;c103150_g1;c103265_g1;c107978_g1;c108255_g2;c11202_g1;c114120_g1;c124385_g1;c125454_g1;c129423_g1;c134015_g1;c138690_g1;c14027_g1;c140576_g1;c141463_g1;c142153_g1;c142654_g1;c147601_g1;c14841_g1;c15022_g1;c156131_g1;c166368_g1;c169086_g1;c172297_g1;c177234_g1;c18226_g2;c184136_g1;c186949_g1;c188049_g1;c18920_g1;c193733_g1;c208309_g1;c214444_g1;c214580_g1;c216231_g…
GO:0044267	e	cellular protein metabolic process	1314/34964	10202/331498	9.96e-10	5.93e-06	biological_process	c101986_g1;c108796_g1;c110778_g1;c14211_g1;c142208_g1;c145277_g1;c15772_g1;c158344_g1;c15980_g1;c164640_g1;c177234_g1;c178625_g1;c185149_g1;c188049_g1;c235076_g1;c237213_g1;c240681_g1;c240797_g1;c242426_g1;c243863_g1;c251256_g1;c251920_g1;c255506_g1;c255631_g1;c257725_g1;c258941_g1;c264446_g1;c265515_g1;c265897_g1;c266530_g1;c266612_g1;c266632_g1;c267232_g1;c267232_g2;c267355_g1;c267490_g1;c27384…
GO:0043603	e	cellular amide metabolic process	768/34964	5842/331498	9.98e-10	5.94e-06	biological_process	c101986_g1;c106284_g1;c108796_g1;c134317_g1;c14211_g1;c14457_g1;c15772_g1;c158344_g1;c15980_g1;c165185_g1;c185149_g1;c224650_g1;c232634_g1;c238980_g1;c240681_g1;c240797_g1;c241786_g1;c242426_g1;c251256_g1;c251888_g1;c255506_g1;c255631_g1;c257725_g1;c266612_g1;c267232_g1;c267232_g2;c267490_g1;c276858_g1;c278227_g1;c278227_g2;c278514_g1;c280066_g1;c280728_g1;c283267_g2;c285998_g2;c286899_g1;c296371…
GO:0044271	e	cellular nitrogen compound biosynthetic process	1327/34964	9762/331498	1.01e-09	5.99e-06	biological_process	c100186_g1;c100779_g1;c101986_g1;c103601_g1;c108796_g1;c128388_g1;c134317_g1;c137294_g1;c14211_g1;c15772_g1;c158344_g1;c15980_g1;c165185_g1;c185149_g1;c18722_g1;c18920_g1;c224650_g1;c237122_g1;c240681_g1;c240797_g1;c242426_g1;c242456_g1;c242593_g1;c246236_g1;c246393_g1;c251019_g1;c251256_g1;c251888_g1;c252151_g1;c252221_g1;c253312_g1;c253452_g1;c254151_g1;c255506_g1;c255631_g1;c255680_g1;c257725_…
GO:0044446	e	intracellular organelle part	1796/34964	11443/331498	1.03e-09	6.12e-06	cellular_component	c107978_g1;c131967_g1;c137294_g1;c138364_g2;c138410_g1;c14027_g1;c140576_g1;c14509_g1;c158344_g1;c15980_g1;c177234_g1;c185149_g1;c18920_g1;c208309_g1;c222416_g1;c223709_g1;c224968_g1;c226329_g1;c233997_g1;c236407_g1;c237924_g1;c238616_g1;c239735_g1;c240807_g1;c242593_g1;c246236_g1;c246715_g1;c247461_g1;c250713_g1;c251019_g1;c251256_g1;c251546_g2;c252047_g1;c252311_g2;c252774_g2;c253250_g1;c253312…
GO:1901566	e	organonitrogen compound biosynthetic process	1485/34964	10165/331498	1.03e-09	6.14e-06	biological_process	c100779_g1;c101986_g1;c103601_g1;c108796_g1;c134317_g1;c14211_g1;c148259_g1;c15772_g1;c158344_g1;c15980_g1;c165185_g1;c185149_g1;c18722_g1;c18920_g1;c223709_g1;c224650_g1;c238014_g1;c240681_g1;c240797_g1;c242426_g1;c242456_g1;c246236_g1;c246393_g1;c249226_g1;c251019_g1;c251256_g1;c251354_g1;c251515_g1;c251546_g2;c251888_g1;c252151_g1;c252221_g1;c255299_g1;c255506_g1;c255631_g1;c255680_g1;c257725_…
GO:0044422	e	organelle part	1797/34964	11509/331498	1.03e-09	6.16e-06	cellular_component	c107978_g1;c131967_g1;c137294_g1;c138364_g2;c138410_g1;c14027_g1;c140576_g1;c14509_g1;c158344_g1;c15980_g1;c177234_g1;c185149_g1;c18920_g1;c208309_g1;c222416_g1;c223709_g1;c224968_g1;c226329_g1;c233997_g1;c236407_g1;c237924_g1;c238616_g1;c239735_g1;c240807_g1;c242593_g1;c246236_g1;c246715_g1;c247461_g1;c250713_g1;c251019_g1;c251256_g1;c251546_g2;c252047_g1;c252311_g2;c252774_g2;c253250_g1;c253312…
GO:0043227	e	membrane-bounded organelle	1883/34964	11093/331498	1.04e-09	6.19e-06	cellular_component	c103746_g2;c104220_g1;c113220_g1;c131967_g1;c138364_g2;c139298_g1;c139298_g2;c143224_g1;c145942_g1;c156131_g1;c158344_g1;c165370_g1;c178625_g1;c188049_g1;c217015_g1;c226329_g1;c233997_g1;c238616_g1;c238768_g1;c240797_g1;c241116_g1;c242667_g1;c245453_g1;c246225_g1;c247461_g1;c251515_g1;c251997_g1;c252047_g1;c252221_g1;c252790_g1;c253168_g1;c253250_g1;c253487_g1;c255299_g1;c255760_g1;c256273_g1;c25…
GO:0071702	e	organic substance transport	579/34964	4270/331498	1.05e-09	6.23e-06	biological_process	c107916_g1;c133126_g1;c134710_g1;c135437_g1;c165370_g1;c166368_g1;c169086_g1;c234570_g1;c237798_g1;c244287_g1;c245511_g1;c247451_g1;c247461_g1;c250713_g1;c251997_g1;c252349_g1;c253279_g1;c253487_g1;c265486_g2;c267016_g1;c267490_g1;c267972_g1;c280730_g1;c281008_g1;c283312_g1;c286377_g1;c286537_g2;c287407_g1;c290134_g1;c291022_g1;c293322_g1;c294585_g1;c296781_g1;c301734_g1;c301999_g1;c302715_g1;c30…
GO:0043169	e	cation binding	1812/34964	13150/331498	1.05e-09	6.26e-06	molecular_function	c100186_g1;c100226_g1;c100417_g1;c100905_g1;c101406_g1;c102005_g1;c103112_g1;c103746_g2;c104220_g1;c107163_g1;c107916_g1;c108542_g1;c11005_g1;c114177_g1;c123406_g1;c131967_g1;c134068_g1;c134094_g1;c134259_g1;c137363_g2;c138933_g2;c140576_g1;c141200_g1;c143168_g1;c14457_g1;c145942_g1;c146554_g1;c146765_g1;c147875_g1;c15771_g1;c165185_g1;c176297_g1;c183176_g1;c18722_g1;c194016_g1;c194751_g1;c201808…
GO:0006810	e	transport	1786/34964	12648/331498	1.07e-09	6.38e-06	biological_process	c100009_g1;c100797_g2;c101406_g1;c101573_g1;c102079_g1;c103110_g1;c103150_g1;c107916_g1;c11202_g1;c125454_g1;c133126_g1;c134710_g1;c135437_g1;c13644_g1;c138690_g1;c14027_g1;c140576_g1;c142654_g1;c143168_g1;c14509_g1;c145836_g1;c147601_g1;c147718_g1;c165370_g1;c166302_g1;c166368_g1;c169086_g1;c173574_g1;c178667_g1;c18226_g2;c184136_g1;c186949_g1;c18920_g1;c208309_g1;c214444_g1;c216231_g1;c231033_g…
GO:0051234	e	establishment of localization	1799/34964	12714/331498	1.08e-09	6.41e-06	biological_process	c100009_g1;c100797_g2;c101406_g1;c101573_g1;c102079_g1;c103110_g1;c103150_g1;c107916_g1;c11202_g1;c125454_g1;c133126_g1;c134710_g1;c135437_g1;c13644_g1;c138690_g1;c14027_g1;c140576_g1;c142654_g1;c143168_g1;c14509_g1;c145836_g1;c147601_g1;c147718_g1;c165370_g1;c166302_g1;c166368_g1;c169086_g1;c173574_g1;c178667_g1;c18226_g2;c184136_g1;c186949_g1;c18920_g1;c208309_g1;c214444_g1;c216231_g1;c231033_g…
GO:0005507	e	copper ion binding	105/34964	542/331498	1.08e-09	6.42e-06	molecular_function	c100417_g1;c220592_g1;c233316_g1;c253329_g1;c266608_g1;c266698_g1;c282890_g1;c287326_g1;c291523_g2;c311737_g2;c343003_g1;c345615_g2;c346882_g1;c358181_g1;c361177_g1;c361419_g1;c362054_g1;c366258_g1;c367138_g1;c367144_g1;c368210_g1;c369662_g1;c373699_g2;c374040_g1;c374913_g1;c375050_g1;c376851_g1;c376851_g2;c377367_g1;c379565_g1;c379800_g1;c383746_g1;c383961_g2;c384705_g1;c385332_g1;c386459_g2;c38…
GO:0031326	e	regulation of cellular biosynthetic process	706/34964	5335/331498	1.08e-09	6.45e-06	biological_process	c113220_g1;c134131_g1;c139298_g1;c139298_g2;c145942_g1;c165370_g1;c183176_g1;c238616_g1;c238768_g1;c242579_g2;c242593_g1;c252047_g1;c253168_g1;c253250_g1;c253452_g1;c255760_g1;c256468_g1;c264465_g1;c264923_g1;c265200_g1;c266257_g1;c266373_g1;c267532_g1;c267882_g1;c276675_g1;c276739_g1;c277623_g1;c288372_g1;c291523_g2;c291873_g2;c293374_g1;c294457_g1;c298320_g1;c299093_g1;c299153_g2;c299743_g1;c30…
GO:0046872	e	metal ion binding	1772/34964	12850/331498	1.09e-09	6.47e-06	molecular_function	c100186_g1;c100226_g1;c100417_g1;c101406_g1;c102005_g1;c103112_g1;c103746_g2;c104220_g1;c107163_g1;c107916_g1;c108542_g1;c11005_g1;c114177_g1;c131967_g1;c134068_g1;c134094_g1;c134259_g1;c137363_g2;c138933_g2;c140576_g1;c141200_g1;c143168_g1;c14457_g1;c145942_g1;c146554_g1;c146765_g1;c147875_g1;c15771_g1;c165185_g1;c176297_g1;c183176_g1;c18722_g1;c194016_g1;c194751_g1;c201808_g1;c207827_g1;c220592…
GO:0051179	e	localization	1819/34964	12982/331498	1.09e-09	6.49e-06	biological_process	c100009_g1;c100797_g2;c101406_g1;c101573_g1;c102079_g1;c103110_g1;c103150_g1;c107916_g1;c11202_g1;c125454_g1;c133126_g1;c133514_g1;c134710_g1;c135437_g1;c13644_g1;c138690_g1;c14027_g1;c140576_g1;c142654_g1;c143168_g1;c14509_g1;c145836_g1;c147601_g1;c147718_g1;c165370_g1;c166302_g1;c166368_g1;c169086_g1;c173574_g1;c178667_g1;c18226_g2;c184136_g1;c186949_g1;c18920_g1;c208309_g1;c214444_g1;c216231_g…
GO:0046483	e	heterocycle metabolic process	1825/34964	13640/331498	1.09e-09	6.52e-06	biological_process	c100186_g1;c100779_g1;c103601_g1;c106284_g1;c11005_g1;c128388_g1;c132390_g1;c135684_g1;c137294_g1;c137735_g1;c14027_g1;c140464_g2;c14211_g1;c14457_g1;c1698_g1;c18722_g1;c18920_g1;c213824_g1;c224650_g1;c226168_g1;c233997_g1;c237122_g1;c237895_g1;c238616_g1;c238980_g1;c240807_g1;c241116_g1;c241435_g1;c241911_g1;c242456_g1;c242593_g1;c243210_g1;c243210_g2;c243425_g1;c243863_g1;c246236_g1;c246393_g1;…
GO:0030246	e	carbohydrate binding	111/34964	581/331498	1.12e-09	6.69e-06	molecular_function	c134619_g1;c135684_g1;c150454_g1;c205549_g1;c222615_g1;c250849_g1;c250849_g2;c251196_g1;c253596_g1;c253596_g2;c253596_g3;c263762_g1;c265062_g1;c266651_g1;c278225_g1;c286817_g1;c296695_g1;c298025_g2;c303690_g1;c322380_g1;c322380_g2;c322380_g3;c330664_g1;c347558_g1;c348034_g1;c349078_g1;c352923_g2;c354299_g1;c354320_g1;c360197_g1;c360903_g1;c363488_g1;c363965_g1;c364415_g1;c364415_g6;c370919_g1;c37…
GO:0006725	e	cellular aromatic compound metabolic process	1781/34964	13394/331498	1.12e-09	6.69e-06	biological_process	c100186_g1;c100779_g1;c103601_g1;c106284_g1;c11005_g1;c110238_g1;c128388_g1;c135684_g1;c137294_g1;c137735_g1;c14027_g1;c140464_g2;c14211_g1;c14457_g1;c148022_g1;c1698_g1;c18722_g1;c18920_g1;c213824_g1;c226168_g1;c233997_g1;c237122_g1;c237895_g1;c238616_g1;c238817_g1;c238980_g1;c240807_g1;c241116_g1;c241435_g1;c241911_g1;c242593_g1;c243210_g1;c243210_g2;c243425_g1;c243863_g1;c246236_g1;c246393_g1;…
GO:0044281	e	small molecule metabolic process	2190/34964	14614/331498	1.13e-09	6.71e-06	biological_process	c100186_g1;c100779_g1;c103601_g1;c103746_g2;c106284_g1;c107849_g1;c132390_g1;c137294_g1;c140464_g2;c14211_g1;c14457_g1;c146554_g1;c14805_g1;c148259_g1;c164640_g1;c165185_g1;c177709_g1;c18722_g1;c188405_g1;c18920_g1;c211934_g1;c220592_g1;c223709_g1;c224650_g1;c226168_g1;c226710_g1;c237895_g1;c238738_g1;c238980_g1;c240807_g1;c241435_g1;c241911_g1;c242456_g1;c243425_g1;c246236_g1;c246393_g1;c251019_…
GO:0006139	e	nucleobase-containing compound metabolic process	1427/34964	11504/331498	1.13e-09	6.73e-06	biological_process	c100186_g1;c106284_g1;c11005_g1;c128388_g1;c135684_g1;c137294_g1;c137735_g1;c14027_g1;c140464_g2;c14211_g1;c14457_g1;c1698_g1;c18920_g1;c213824_g1;c226168_g1;c233997_g1;c237122_g1;c237895_g1;c238616_g1;c238980_g1;c240807_g1;c241116_g1;c241435_g1;c242593_g1;c243210_g1;c243210_g2;c243425_g1;c243863_g1;c246236_g1;c246393_g1;c251019_g1;c251727_g1;c252047_g1;c252151_g1;c252221_g1;c253312_g1;c253452_g1…
GO:0019538	e	protein metabolic process	1822/34964	13934/331498	1.13e-09	6.75e-06	biological_process	c100366_g1;c101986_g1;c103112_g1;c103378_g1;c103678_g1;c107123_g1;c108796_g1;c110778_g1;c136152_g1;c14211_g1;c142208_g1;c145277_g1;c146704_g1;c147434_g1;c148259_g1;c148450_g1;c15772_g1;c158344_g1;c15980_g1;c164640_g1;c176297_g1;c177234_g1;c178625_g1;c185149_g1;c188049_g1;c221793_g1;c223709_g1;c233749_g1;c235076_g1;c235765_g1;c236509_g2;c236730_g1;c237213_g1;c238014_g1;c240681_g1;c240797_g1;c24242…
GO:1901360	e	organic cyclic compound metabolic process	1915/34964	14213/331498	1.14e-09	6.82e-06	biological_process	c100186_g1;c100779_g1;c103601_g1;c106284_g1;c11005_g1;c128388_g1;c132390_g1;c135684_g1;c137294_g1;c137735_g1;c14027_g1;c140464_g2;c14211_g1;c14457_g1;c1698_g1;c18722_g1;c18920_g1;c213824_g1;c224650_g1;c226168_g1;c233997_g1;c237122_g1;c237895_g1;c238616_g1;c238980_g1;c240807_g1;c241116_g1;c241435_g1;c241911_g1;c242456_g1;c242593_g1;c243210_g1;c243210_g2;c243425_g1;c243863_g1;c246236_g1;c246393_g1;…
GO:0006098	e	pentose-phosphate shunt	113/34964	595/331498	1.17e-09	7e-06	biological_process	c226168_g1;c243425_g1;c255582_g1;c277010_g1;c303276_g1;c305964_g1;c315179_g1;c315289_g1;c319004_g1;c322938_g4;c339533_g1;c340281_g1;c348530_g1;c350398_g1;c353432_g1;c355890_g1;c357424_g1;c361546_g2;c363488_g1;c372970_g2;c372970_g3;c374040_g1;c375800_g2;c375800_g4;c378855_g1;c381949_g1;c383656_g2;c383853_g1;c384479_g3;c385724_g1;c386757_g1;c387420_g1;c388599_g1;c388599_g4;c388599_g6;c388599_g7;c38…
GO:0009168	e	purine ribonucleoside monophosphate biosynthetic process	149/34964	851/331498	1.18e-09	7.01e-06	biological_process	c18920_g1;c246236_g1;c251019_g1;c252221_g1;c267841_g1;c298856_g1;c318064_g1;c330526_g1;c333099_g1;c333136_g1;c333407_g1;c333610_g1;c338261_g1;c339200_g1;c344720_g1;c345751_g1;c351204_g1;c351204_g2;c353266_g1;c356766_g1;c357907_g1;c358151_g1;c359909_g1;c363120_g1;c364394_g1;c364900_g1;c365584_g1;c366032_g1;c367547_g3;c371910_g1;c372099_g1;c373586_g1;c376192_g2;c376442_g1;c376959_g1;c377401_g2;c377…
GO:0009127	e	purine nucleoside monophosphate biosynthetic process	149/34964	851/331498	1.18e-09	7.01e-06	biological_process	c18920_g1;c246236_g1;c251019_g1;c252221_g1;c267841_g1;c298856_g1;c318064_g1;c330526_g1;c333099_g1;c333136_g1;c333407_g1;c333610_g1;c338261_g1;c339200_g1;c344720_g1;c345751_g1;c351204_g1;c351204_g2;c353266_g1;c356766_g1;c357907_g1;c358151_g1;c359909_g1;c363120_g1;c364394_g1;c364900_g1;c365584_g1;c366032_g1;c367547_g3;c371910_g1;c372099_g1;c373586_g1;c376192_g2;c376442_g1;c376959_g1;c377401_g2;c377…
GO:1901576	e	organic substance biosynthetic process	2336/34964	16228/331498	1.18e-09	7.05e-06	biological_process	c100186_g1;c100779_g1;c100905_g1;c101681_g1;c101986_g1;c103601_g1;c108796_g1;c128388_g1;c134317_g1;c137294_g1;c14211_g1;c14457_g1;c146554_g1;c148259_g1;c15772_g1;c158344_g1;c15980_g1;c165185_g1;c1698_g1;c185149_g1;c186997_g1;c18722_g1;c188405_g1;c18920_g1;c210849_g1;c223709_g1;c224650_g1;c236663_g1;c237122_g1;c237213_g1;c237895_g1;c238014_g1;c240681_g1;c240797_g1;c241435_g1;c242426_g1;c242456_g1;…
GO:0016740	e	transferase activity	2154/34964	15507/331498	1.19e-09	7.1e-06	molecular_function	c100779_g1;c100905_g1;c101681_g1;c103378_g1;c103601_g1;c106284_g1;c11005_g1;c133514_g1;c133590_g1;c134248_g1;c136293_g1;c137294_g1;c140464_g2;c140623_g1;c14211_g1;c142125_g1;c144703_g1;c145277_g1;c145934_g1;c148259_g1;c164640_g1;c18722_g1;c210849_g1;c211733_g1;c211934_g1;c220468_g1;c223709_g1;c224650_g1;c231133_g1;c232453_g1;c232634_g1;c234255_g1;c234914_g1;c235076_g1;c237117_g1;c237152_g1;c23721…
GO:1901137	e	carbohydrate derivative biosynthetic process	279/34964	1836/331498	1.2e-09	7.14e-06	biological_process	c100186_g1;c18920_g1;c237213_g1;c241435_g1;c246236_g1;c251019_g1;c252221_g1;c259574_g1;c267841_g1;c276570_g1;c287204_g2;c298856_g1;c302163_g1;c304530_g1;c318064_g1;c328224_g1;c330526_g1;c332554_g1;c333099_g1;c333136_g1;c333407_g1;c333610_g1;c333780_g1;c336532_g1;c336532_g2;c338261_g1;c339200_g1;c344389_g1;c344720_g1;c345751_g1;c350467_g1;c351204_g1;c351204_g2;c353266_g1;c353759_g1;c354211_g1;c356…
GO:0043226	e	organelle	2708/34964	17844/331498	1.21e-09	7.23e-06	cellular_component	c101986_g1;c103746_g2;c104220_g1;c108796_g1;c113220_g1;c131967_g1;c137294_g1;c138364_g2;c139298_g1;c139298_g2;c143224_g1;c145942_g1;c156131_g1;c15772_g1;c158344_g1;c165370_g1;c166302_g1;c178625_g1;c188049_g1;c217015_g1;c223709_g1;c224968_g1;c226329_g1;c233997_g1;c236407_g1;c237060_g1;c238616_g1;c238768_g1;c240681_g1;c240797_g1;c241116_g1;c242426_g1;c242593_g1;c242667_g1;c245453_g1;c246225_g1;c247…
GO:0009058	e	biosynthetic process	2433/34964	16925/331498	1.22e-09	7.25e-06	biological_process	c100186_g1;c100779_g1;c100905_g1;c101681_g1;c101986_g1;c103601_g1;c108796_g1;c128388_g1;c134317_g1;c137294_g1;c14211_g1;c14457_g1;c146554_g1;c148259_g1;c15772_g1;c158344_g1;c15980_g1;c165185_g1;c1698_g1;c185149_g1;c186997_g1;c18722_g1;c188405_g1;c18920_g1;c210849_g1;c223709_g1;c224650_g1;c236663_g1;c237122_g1;c237213_g1;c237895_g1;c238014_g1;c240681_g1;c240797_g1;c241435_g1;c242426_g1;c242456_g1;…
GO:0032991	e	macromolecular complex	2329/34964	17700/331498	1.23e-09	7.32e-06	cellular_component	c101986_g1;c102878_g1;c108796_g1;c113220_g1;c129423_g1;c134015_g1;c14509_g1;c146554_g1;c15022_g1;c15772_g1;c158344_g1;c15980_g1;c177234_g1;c183176_g1;c185149_g1;c185964_g1;c188049_g1;c18920_g1;c208309_g1;c220592_g1;c223709_g1;c226329_g1;c233827_g1;c234183_g1;c236407_g1;c236671_g1;c238768_g1;c239735_g1;c240681_g1;c240797_g1;c242426_g1;c242456_g1;c242579_g2;c242593_g1;c246236_g1;c246668_g1;c251019_…
GO:0034641	e	cellular nitrogen compound metabolic process	2428/34964	18489/331498	1.23e-09	7.34e-06	biological_process	c100186_g1;c100779_g1;c101986_g1;c103601_g1;c106284_g1;c108796_g1;c11005_g1;c128388_g1;c132390_g1;c134317_g1;c135684_g1;c137294_g1;c137735_g1;c14027_g1;c140464_g2;c14211_g1;c14457_g1;c15772_g1;c158344_g1;c15980_g1;c165185_g1;c1698_g1;c185149_g1;c18722_g1;c18920_g1;c213824_g1;c224650_g1;c226168_g1;c232634_g1;c233997_g1;c237122_g1;c237895_g1;c238616_g1;c238980_g1;c240681_g1;c240797_g1;c240807_g1;c2…
GO:0044249	e	cellular biosynthetic process	2195/34964	15403/331498	1.25e-09	7.44e-06	biological_process	c100186_g1;c100779_g1;c100905_g1;c101681_g1;c101986_g1;c103601_g1;c108796_g1;c128388_g1;c134317_g1;c137294_g1;c14211_g1;c146554_g1;c148259_g1;c15772_g1;c158344_g1;c15980_g1;c165185_g1;c1698_g1;c185149_g1;c186997_g1;c18722_g1;c188405_g1;c18920_g1;c210849_g1;c223709_g1;c224650_g1;c236663_g1;c237122_g1;c237213_g1;c238014_g1;c240681_g1;c240797_g1;c241435_g1;c242426_g1;c242456_g1;c242593_g1;c243269_g1…
GO:0043229	e	intracellular organelle	2708/34964	17740/331498	1.28e-09	7.62e-06	cellular_component	c101986_g1;c103746_g2;c104220_g1;c108796_g1;c113220_g1;c131967_g1;c137294_g1;c138364_g2;c139298_g1;c139298_g2;c143224_g1;c145942_g1;c156131_g1;c15772_g1;c158344_g1;c165370_g1;c166302_g1;c178625_g1;c188049_g1;c217015_g1;c223709_g1;c224968_g1;c226329_g1;c233997_g1;c236407_g1;c237060_g1;c238616_g1;c238768_g1;c240681_g1;c240797_g1;c241116_g1;c242426_g1;c242593_g1;c242667_g1;c245453_g1;c246225_g1;c247…
GO:0005840	e	ribosome	702/34964	5306/331498	1.3e-09	7.71e-06	cellular_component	c101986_g1;c108796_g1;c15772_g1;c240681_g1;c240797_g1;c242426_g1;c242593_g1;c253452_g1;c255506_g1;c257725_g1;c265200_g1;c266373_g1;c266612_g1;c267232_g1;c267232_g2;c267490_g1;c278227_g1;c278227_g2;c280728_g1;c285998_g2;c293374_g1;c296371_g1;c299008_g1;c299153_g2;c301290_g1;c302553_g1;c303371_g1;c303398_g1;c305211_g1;c305211_g2;c306000_g1;c306679_g1;c311038_g1;c312083_g1;c312902_g1;c312902_g2;c313…
GO:0016787	e	hydrolase activity	2442/34964	19140/331498	1.34e-09	7.97e-06	molecular_function	c100366_g1;c100662_g1;c100779_g1;c100905_g1;c101406_g1;c103110_g1;c103112_g1;c103678_g1;c104702_g2;c107123_g1;c107849_g1;c108415_g1;c108515_g1;c108542_g1;c109032_g1;c11005_g1;c11202_g1;c114177_g1;c118803_g1;c121554_g1;c132191_g1;c132321_g1;c132390_g1;c133126_g1;c134808_g1;c135437_g1;c135684_g1;c136204_g1;c137735_g1;c137921_g1;c138933_g2;c140179_g1;c140576_g1;c140976_g1;c143168_g1;c146704_g1;c1474…
GO:0006779	e	porphyrin-containing compound biosynthetic process	64/34964	275/331498	1.34e-09	7.97e-06	biological_process	c305167_g1;c307794_g1;c327402_g2;c329471_g1;c342795_g1;c344332_g1;c347286_g1;c353752_g2;c358439_g1;c358624_g1;c363821_g1;c364741_g1;c371243_g1;c376194_g1;c376868_g1;c378581_g1;c379000_g1;c379924_g1;c382953_g2;c383653_g1;c384213_g1;c384479_g3;c385216_g1;c385557_g2;c385614_g1;c385678_g1;c385915_g1;c386750_g1;c387092_g1;c387165_g2;c387605_g1;c389070_g1;c398434_g1;c398434_g2;c398434_g3;c398529_g1;c40…
GO:0022626	e	cytosolic ribosome	73/34964	329/331498	1.35e-09	8.04e-06	cellular_component	c311038_g1;c313446_g1;c342052_g2;c351995_g1;c369108_g1;c369108_g2;c369509_g1;c370660_g1;c371939_g1;c375654_g3;c377193_g1;c378183_g1;c382947_g5;c383317_g1;c383838_g1;c383840_g7;c386286_g2;c386926_g1;c388599_g6;c389473_g2;c391201_g1;c392312_g1;c394007_g1;c394050_g1;c395878_g1;c395950_g2;c396505_g1;c396772_g4;c398365_g1;c398681_g1;c398891_g1;c401350_g1;c401350_g2;c402399_g6;c402730_g1;c402730_g9;c40…
GO:0044444	e	cytoplasmic part	3180/34964	19168/331498	1.37e-09	8.18e-06	cellular_component	c101788_g1;c101986_g1;c102878_g1;c103746_g2;c104220_g1;c107849_g1;c107978_g1;c108796_g1;c138364_g2;c14027_g1;c140576_g1;c143224_g1;c146554_g1;c156131_g1;c15772_g1;c158344_g1;c15980_g1;c177234_g1;c178625_g1;c185149_g1;c188049_g1;c18920_g1;c208309_g1;c217015_g1;c220592_g1;c222416_g1;c223709_g1;c234183_g1;c237924_g1;c239735_g1;c240681_g1;c240797_g1;c240807_g1;c241548_g1;c242426_g1;c242593_g1;c242667…
GO:0043170	e	macromolecule metabolic process	2822/34964	22608/331498	1.38e-09	8.2e-06	biological_process	c100366_g1;c100905_g1;c101986_g1;c103112_g1;c103378_g1;c103678_g1;c107123_g1;c108796_g1;c110778_g1;c128388_g1;c132321_g1;c135684_g1;c136152_g1;c137294_g1;c137735_g1;c14027_g1;c14211_g1;c142208_g1;c145277_g1;c146704_g1;c147434_g1;c148259_g1;c148450_g1;c155551_g1;c15772_g1;c158344_g1;c15980_g1;c164640_g1;c1698_g1;c171748_g1;c174336_g1;c176297_g1;c177234_g1;c178625_g1;c181998_g1;c185149_g1;c188049_g…
GO:0044260	e	cellular macromolecule metabolic process	2417/34964	19760/331498	1.39e-09	8.29e-06	biological_process	c100366_g1;c100905_g1;c101986_g1;c103378_g1;c108796_g1;c110778_g1;c128388_g1;c132321_g1;c135684_g1;c137294_g1;c137735_g1;c14027_g1;c14211_g1;c142208_g1;c145277_g1;c148259_g1;c155551_g1;c15772_g1;c158344_g1;c15980_g1;c164640_g1;c1698_g1;c171748_g1;c174336_g1;c177234_g1;c178625_g1;c181998_g1;c185149_g1;c188049_g1;c213824_g1;c222615_g1;c223709_g1;c233997_g1;c235076_g1;c236663_g1;c237122_g1;c237213_g…
GO:0044763	e	single-organism cellular process	3054/34964	20973/331498	1.42e-09	8.49e-06	biological_process	c100779_g1;c100905_g1;c101681_g1;c103601_g1;c103746_g2;c106284_g1;c107849_g1;c132321_g1;c132390_g1;c133514_g1;c134808_g1;c137294_g1;c137708_g1;c137735_g1;c140464_g2;c14211_g1;c142208_g1;c14457_g1;c146554_g1;c14805_g1;c148259_g1;c164640_g1;c165185_g1;c171748_g1;c174336_g1;c177709_g1;c178625_g1;c186997_g1;c18722_g1;c188405_g1;c18920_g1;c207827_g1;c208309_g1;c210849_g1;c211934_g1;c220592_g1;c223709_…
GO:1901564	e	organonitrogen compound metabolic process	3377/34964	23984/331498	1.47e-09	8.75e-06	biological_process	c100366_g1;c100417_g1;c100779_g1;c101986_g1;c103112_g1;c103378_g1;c103601_g1;c103678_g1;c106284_g1;c107123_g1;c108796_g1;c110778_g1;c132390_g1;c134317_g1;c136152_g1;c137294_g1;c140464_g2;c14211_g1;c142208_g1;c14457_g1;c145277_g1;c146704_g1;c147434_g1;c14805_g1;c148259_g1;c148450_g1;c15772_g1;c158344_g1;c15980_g1;c164640_g1;c165185_g1;c176297_g1;c177234_g1;c178625_g1;c185149_g1;c18722_g1;c188049_g…
GO:0044710	e	single-organism metabolic process	3634/34964	23825/331498	1.5e-09	8.94e-06	biological_process	c100186_g1;c100226_g1;c100417_g1;c100779_g1;c100836_g1;c100905_g1;c101681_g1;c103601_g1;c103746_g2;c106284_g1;c107163_g1;c107849_g1;c107978_g1;c110172_g1;c11202_g1;c117495_g1;c132321_g1;c132390_g1;c134131_g1;c134259_g1;c134808_g1;c135684_g1;c137294_g1;c137363_g2;c137735_g1;c138603_g1;c139677_g1;c140464_g2;c14211_g1;c14457_g1;c146554_g1;c147875_g1;c14805_g1;c148259_g1;c152411_g1;c15387_g1;c156131_…
GO:0036094	e	small molecule binding	2641/34964	22277/331498	1.51e-09	9.01e-06	molecular_function	c100226_g1;c100662_g1;c101406_g1;c103110_g1;c103678_g1;c107123_g1;c107163_g1;c108415_g1;c11005_g1;c11202_g1;c117495_g1;c127513_g1;c133126_g1;c134094_g1;c134131_g1;c134317_g1;c134710_g1;c135437_g1;c136204_g1;c137735_g1;c138933_g2;c139677_g1;c140464_g2;c140576_g1;c140623_g1;c141200_g1;c143168_g1;c145277_g1;c146554_g1;c146765_g1;c14805_g1;c158344_g1;c159088_g1;c164640_g1;c1698_g1;c18722_g1;c189952_g…
GO:0097159	e	organic cyclic compound binding	3974/34964	32374/331498	1.64e-09	9.77e-06	molecular_function	c100226_g1;c100662_g1;c101406_g1;c103110_g1;c103678_g1;c107123_g1;c107163_g1;c108415_g1;c11005_g1;c11202_g1;c113220_g1;c117495_g1;c127513_g1;c131967_g1;c132738_g1;c133126_g1;c134094_g1;c134131_g1;c134317_g1;c134710_g1;c135437_g1;c136204_g1;c137735_g1;c138410_g1;c138933_g2;c139677_g1;c139925_g1;c14027_g1;c140464_g2;c140576_g1;c140623_g1;c141200_g1;c143168_g1;c145277_g1;c145514_g1;c145942_g1;c14655…
GO:0006807	e	nitrogen compound metabolic process	4036/34964	30252/331498	1.65e-09	9.8e-06	biological_process	c100186_g1;c100366_g1;c100417_g1;c100779_g1;c101986_g1;c103112_g1;c103378_g1;c103601_g1;c103678_g1;c106284_g1;c107123_g1;c108515_g1;c108796_g1;c11005_g1;c110778_g1;c128388_g1;c132390_g1;c134317_g1;c135684_g1;c136152_g1;c137294_g1;c137735_g1;c137921_g1;c14027_g1;c140464_g2;c14211_g1;c142208_g1;c14457_g1;c145277_g1;c146704_g1;c147434_g1;c14805_g1;c148259_g1;c148450_g1;c15772_g1;c158344_g1;c15980_g1…
GO:0044699	e	single-organism process	4517/34964	30484/331498	1.66e-09	9.88e-06	biological_process	c100186_g1;c100226_g1;c100417_g1;c100779_g1;c100836_g1;c100905_g1;c101681_g1;c102878_g1;c103601_g1;c103746_g2;c106284_g1;c107163_g1;c107849_g1;c107978_g1;c110172_g1;c11202_g1;c117495_g1;c132321_g1;c132390_g1;c133514_g1;c134131_g1;c134259_g1;c134808_g1;c135684_g1;c13644_g1;c137294_g1;c137363_g2;c137708_g1;c137735_g1;c138603_g1;c139677_g1;c140464_g2;c14211_g1;c142208_g1;c14457_g1;c146554_g1;c147875…
GO:0044424	e	intracellular part	4843/34964	32760/331498	1.67e-09	9.98e-06	cellular_component	c100905_g1;c101788_g1;c101986_g1;c102878_g1;c103678_g1;c103746_g2;c104220_g1;c107849_g1;c107978_g1;c108796_g1;c113220_g1;c129423_g1;c131967_g1;c134015_g1;c137294_g1;c138364_g2;c138410_g1;c139298_g1;c139298_g2;c14027_g1;c140576_g1;c143168_g1;c143224_g1;c14509_g1;c145942_g1;c146554_g1;c148259_g1;c15022_g1;c156131_g1;c15772_g1;c158344_g1;c15980_g1;c165370_g1;c166302_g1;c177234_g1;c178625_g1;c183176_…
GO:0044464	e	cell part	5191/34964	35640/331498	1.69e-09	1.01e-05	cellular_component	c100905_g1;c101788_g1;c101986_g1;c102878_g1;c103678_g1;c103746_g2;c104220_g1;c107123_g1;c107849_g1;c107978_g1;c108796_g1;c113220_g1;c129423_g1;c131967_g1;c134015_g1;c137294_g1;c138364_g2;c138410_g1;c139298_g1;c139298_g2;c14027_g1;c140576_g1;c143168_g1;c143224_g1;c14509_g1;c145942_g1;c146554_g1;c148259_g1;c15022_g1;c156131_g1;c15772_g1;c158344_g1;c15980_g1;c165370_g1;c166302_g1;c171748_g1;c177234_…
GO:0043167	e	ion binding	3648/34964	28793/331498	1.69e-09	1.01e-05	molecular_function	c100186_g1;c100226_g1;c100417_g1;c100662_g1;c100905_g1;c101406_g1;c102005_g1;c103110_g1;c103112_g1;c103678_g1;c103746_g2;c104220_g1;c107123_g1;c107163_g1;c107916_g1;c108415_g1;c108542_g1;c108696_g1;c11005_g1;c11202_g1;c114177_g1;c117495_g1;c123406_g1;c127513_g1;c131967_g1;c133126_g1;c134068_g1;c134094_g1;c134131_g1;c134259_g1;c134317_g1;c134710_g1;c135437_g1;c135684_g1;c136204_g1;c137363_g2;c1389…
GO:0016301	e	kinase activity	694/34964	5262/331498	1.7e-09	1.01e-05	molecular_function	c100779_g1;c103378_g1;c103601_g1;c106284_g1;c11005_g1;c140464_g2;c140623_g1;c14211_g1;c145277_g1;c145934_g1;c164640_g1;c18722_g1;c241548_g1;c242314_g1;c251354_g1;c251515_g1;c251703_g1;c253129_g1;c259574_g1;c265559_g2;c265897_g1;c266632_g1;c276737_g1;c277487_g1;c279483_g1;c280667_g1;c283267_g2;c286757_g1;c286899_g1;c287204_g2;c296155_g1;c298392_g1;c299380_g1;c302074_g1;c303930_g1;c304765_g1;c30771…
GO:0009765	e	photosynthesis, light harvesting	41/34964	143/331498	1.7e-09	1.01e-05	biological_process	c188049_g1;c348216_g2;c366079_g2;c376076_g1;c379361_g1;c381458_g1;c386932_g1;c387060_g3;c388770_g1;c391291_g1;c392415_g2;c394236_g1;c395569_g2;c396195_g3;c396195_g4;c403713_g8;c403967_g3;c406193_g1;c406193_g5;c406604_g1;c406604_g2;c406604_g3;c409906_g6;c411069_g1;c411069_g2;c413807_g2;c415509_g1;c416214_g2;c416214_g3;c416501_g1;c417647_g4;c417947_g3;c419239_g3;c419339_g1;c419339_g2;c419339_g3;c41…
GO:0071704	e	organic substance metabolic process	5214/34964	37295/331498	1.72e-09	1.02e-05	biological_process	c100186_g1;c100366_g1;c100417_g1;c100779_g1;c100905_g1;c101681_g1;c101986_g1;c103112_g1;c103378_g1;c103601_g1;c103678_g1;c103746_g2;c106284_g1;c107123_g1;c107849_g1;c108542_g1;c108796_g1;c109032_g1;c11005_g1;c110778_g1;c123406_g1;c128388_g1;c132321_g1;c132390_g1;c134317_g1;c134808_g1;c135684_g1;c136152_g1;c137294_g1;c137735_g1;c139677_g1;c14027_g1;c140464_g2;c14211_g1;c142208_g1;c14457_g1;c145277…
GO:1901363	e	heterocyclic compound binding	3973/34964	32368/331498	1.73e-09	1.03e-05	molecular_function	c100226_g1;c100662_g1;c101406_g1;c103110_g1;c103678_g1;c107123_g1;c107163_g1;c108415_g1;c11005_g1;c11202_g1;c113220_g1;c117495_g1;c127513_g1;c131967_g1;c132738_g1;c133126_g1;c134094_g1;c134131_g1;c134317_g1;c134710_g1;c135437_g1;c136204_g1;c137735_g1;c138410_g1;c138933_g2;c139677_g1;c139925_g1;c14027_g1;c140464_g2;c140576_g1;c140623_g1;c141200_g1;c143168_g1;c145277_g1;c145514_g1;c145942_g1;c14655…
GO:0044237	e	cellular metabolic process	4833/34964	34677/331498	1.8e-09	1.07e-05	biological_process	c100186_g1;c100366_g1;c100779_g1;c100905_g1;c101681_g1;c101788_g1;c101986_g1;c102878_g1;c103378_g1;c103601_g1;c103746_g2;c106284_g1;c107849_g1;c108796_g1;c11005_g1;c110238_g1;c110778_g1;c128388_g1;c129423_g1;c132321_g1;c132390_g1;c134317_g1;c134808_g1;c135684_g1;c137294_g1;c137735_g1;c14027_g1;c140464_g2;c140623_g1;c14211_g1;c142208_g1;c14457_g1;c145277_g1;c145934_g1;c146554_g1;c148022_g1;c14805_…
GO:0044238	e	primary metabolic process	4802/34964	34815/331498	1.81e-09	1.08e-05	biological_process	c100186_g1;c100366_g1;c100905_g1;c101681_g1;c101986_g1;c103112_g1;c103378_g1;c103678_g1;c103746_g2;c106284_g1;c107123_g1;c108542_g1;c108796_g1;c109032_g1;c11005_g1;c110778_g1;c123406_g1;c128388_g1;c132321_g1;c134808_g1;c135684_g1;c136152_g1;c137294_g1;c137735_g1;c14027_g1;c140464_g2;c14211_g1;c142208_g1;c14457_g1;c145277_g1;c146554_g1;c146704_g1;c147434_g1;c148025_g1;c14805_g1;c148259_g1;c148450_…
GO:2000112	e	regulation of cellular macromolecule biosynthetic process	696/34964	5283/331498	1.82e-09	1.08e-05	biological_process	c113220_g1;c134131_g1;c139298_g1;c139298_g2;c145942_g1;c165370_g1;c183176_g1;c238616_g1;c238768_g1;c242579_g2;c242593_g1;c252047_g1;c253168_g1;c253250_g1;c253452_g1;c255760_g1;c256468_g1;c264465_g1;c264923_g1;c265200_g1;c266257_g1;c266373_g1;c267532_g1;c267882_g1;c276675_g1;c276739_g1;c277623_g1;c288372_g1;c291523_g2;c291873_g2;c293374_g1;c294457_g1;c298320_g1;c299093_g1;c299153_g2;c299743_g1;c30…
GO:0009987	e	cellular process	5803/34964	42843/331498	1.85e-09	1.1e-05	biological_process	c100186_g1;c100366_g1;c100662_g1;c100779_g1;c100905_g1;c101681_g1;c101788_g1;c101986_g1;c102878_g1;c103378_g1;c103601_g1;c103746_g2;c104220_g1;c106284_g1;c107849_g1;c108796_g1;c11005_g1;c110238_g1;c110778_g1;c114120_g1;c128388_g1;c129423_g1;c132321_g1;c132390_g1;c133126_g1;c133514_g1;c134248_g1;c134317_g1;c134710_g1;c134808_g1;c135437_g1;c135684_g1;c137294_g1;c137708_g1;c137735_g1;c14027_g1;c1404…
GO:0010556	e	regulation of macromolecule biosynthetic process	697/34964	5289/331498	1.87e-09	1.12e-05	biological_process	c113220_g1;c134131_g1;c139298_g1;c139298_g2;c145942_g1;c165370_g1;c183176_g1;c238616_g1;c238768_g1;c242579_g2;c242593_g1;c252047_g1;c253168_g1;c253250_g1;c253452_g1;c255760_g1;c256468_g1;c264465_g1;c264923_g1;c265200_g1;c266257_g1;c266373_g1;c267532_g1;c267882_g1;c276675_g1;c276739_g1;c277623_g1;c288372_g1;c291523_g2;c291873_g2;c293374_g1;c294457_g1;c298320_g1;c299093_g1;c299153_g2;c299743_g1;c30…
GO:0005488	e	binding	5756/34964	44977/331498	1.94e-09	1.15e-05	molecular_function	c100186_g1;c100226_g1;c100417_g1;c100662_g1;c100905_g1;c101406_g1;c101788_g1;c102005_g1;c103110_g1;c103112_g1;c103678_g1;c103746_g2;c104220_g1;c107123_g1;c107163_g1;c107916_g1;c108415_g1;c108542_g1;c108696_g1;c11005_g1;c11202_g1;c113220_g1;c114177_g1;c117495_g1;c123406_g1;c127513_g1;c131967_g1;c132738_g1;c133126_g1;c134068_g1;c134094_g1;c134131_g1;c134248_g1;c134259_g1;c134317_g1;c134619_g1;c1347…
GO:0005575	e	cellular_component	6784/34964	46047/331498	1.96e-09	1.17e-05	cellular_component	c100009_g1;c100905_g1;c101406_g1;c101561_g1;c101573_g1;c101681_g1;c101788_g1;c101986_g1;c102079_g1;c102878_g1;c103110_g1;c103150_g1;c103265_g1;c103678_g1;c103746_g2;c104220_g1;c107123_g1;c107849_g1;c107978_g1;c108255_g2;c108542_g1;c108796_g1;c108996_g1;c11202_g1;c113220_g1;c114120_g1;c115228_g1;c118803_g1;c124385_g1;c125454_g1;c129423_g1;c131967_g1;c133456_g1;c134015_g1;c135684_g1;c137294_g1;c138…
GO:0044445	e	cytosolic part	260/34964	1701/331498	2e-09	1.19e-05	cellular_component	c158344_g1;c185149_g1;c278514_g1;c308786_g1;c309104_g1;c311038_g1;c313446_g1;c314820_g2;c325231_g1;c330461_g1;c337337_g2;c338602_g1;c340595_g2;c341034_g1;c342052_g2;c342575_g1;c342778_g1;c344058_g1;c345211_g2;c346725_g2;c349393_g2;c351995_g1;c352920_g2;c353137_g1;c353179_g3;c359634_g3;c363482_g2;c364054_g1;c364773_g1;c365173_g1;c365599_g1;c366118_g2;c367374_g1;c367667_g2;c369108_g1;c369108_g2;c36…
GO:0031225	e	anchored component of membrane	16/34964	28/331498	2.04e-09	1.21e-05	cellular_component	c331634_g1;c374250_g1;c374913_g1;c381538_g1;c387391_g2;c390708_g1;c392044_g1;c394534_g7;c394534_g8;c396625_g1;c396625_g2;c403547_g9;c404084_g5;c416829_g4;c419789_g2;c419789_g3
GO:0003824	e	catalytic activity	7211/34964	51175/331498	2.04e-09	1.21e-05	molecular_function	c100186_g1;c100226_g1;c100366_g1;c100417_g1;c100662_g1;c100779_g1;c100836_g1;c100905_g1;c101406_g1;c101681_g1;c101788_g1;c103110_g1;c103112_g1;c103378_g1;c103601_g1;c103678_g1;c103746_g2;c104224_g1;c104702_g2;c106284_g1;c107123_g1;c107163_g1;c107849_g1;c108415_g1;c108515_g1;c108542_g1;c108557_g1;c109032_g1;c11005_g1;c110172_g1;c110238_g1;c110778_g1;c11202_g1;c114177_g1;c117495_g1;c118803_g1;c1215…
GO:0008152	e	metabolic process	7567/34964	53154/331498	2.13e-09	1.27e-05	biological_process	c100186_g1;c100226_g1;c100366_g1;c100417_g1;c100662_g1;c100779_g1;c100836_g1;c100905_g1;c101406_g1;c101681_g1;c101788_g1;c101986_g1;c102878_g1;c103112_g1;c103378_g1;c103601_g1;c103678_g1;c103746_g2;c104224_g1;c104702_g2;c106284_g1;c107123_g1;c107163_g1;c107849_g1;c107978_g1;c108415_g1;c108515_g1;c108542_g1;c108796_g1;c109032_g1;c11005_g1;c110172_g1;c110238_g1;c110778_g1;c11202_g1;c114177_g1;c1174…
GO:0060255	e	regulation of macromolecule metabolic process	806/34964	6220/331498	2.15e-09	1.28e-05	biological_process	c113220_g1;c134131_g1;c139298_g1;c139298_g2;c145942_g1;c165370_g1;c183176_g1;c235076_g1;c238616_g1;c238768_g1;c242579_g2;c242593_g1;c252047_g1;c253168_g1;c253250_g1;c253452_g1;c255760_g1;c256468_g1;c264465_g1;c264651_g1;c264923_g1;c265200_g1;c266257_g1;c266373_g1;c267532_g1;c267882_g1;c272694_g1;c276675_g1;c276739_g1;c277623_g1;c288372_g1;c291523_g2;c291873_g2;c293374_g1;c294457_g1;c298320_g1;c29…
GO:0044085	e	cellular component biogenesis	627/34964	4708/331498	2.21e-09	1.32e-05	biological_process	c100662_g1;c108796_g1;c15772_g1;c158344_g1;c15980_g1;c240681_g1;c240797_g1;c242426_g1;c243704_g1;c243704_g2;c243807_g1;c251256_g1;c255506_g1;c255631_g1;c257725_g1;c266612_g1;c267232_g1;c267232_g2;c267490_g1;c278227_g1;c278227_g2;c278514_g1;c280728_g1;c285998_g2;c296371_g1;c299008_g1;c302553_g1;c303371_g1;c303398_g1;c305211_g1;c305211_g2;c305227_g1;c306000_g1;c306679_g1;c306883_g1;c307615_g3;c3087…
GO:0008150	e	biological_process	10447/34964	74212/331498	2.38e-09	1.42e-05	biological_process	c100009_g1;c100186_g1;c100226_g1;c100366_g1;c100417_g1;c100662_g1;c100779_g1;c100797_g2;c100836_g1;c100905_g1;c101406_g1;c101573_g1;c101681_g1;c101788_g1;c101986_g1;c102079_g1;c102878_g1;c103110_g1;c103112_g1;c103150_g1;c103378_g1;c103601_g1;c103678_g1;c103746_g2;c104220_g1;c104224_g1;c104702_g2;c106284_g1;c107123_g1;c107163_g1;c107849_g1;c107916_g1;c107978_g1;c108255_g2;c108415_g1;c108515_g1;c10…
GO:0009055	e	electron carrier activity	117/34964	631/331498	2.4e-09	1.43e-05	molecular_function	c208309_g1;c239656_g1;c240807_g1;c254287_g1;c277039_g1;c286138_g1;c288247_g1;c288898_g2;c296579_g1;c301158_g1;c305691_g1;c305693_g1;c307591_g1;c307591_g2;c325382_g1;c327879_g1;c333501_g1;c338827_g1;c338827_g2;c339509_g1;c340594_g1;c344168_g2;c344997_g1;c344997_g2;c348796_g1;c349808_g1;c353945_g1;c354506_g1;c358181_g1;c359040_g1;c361177_g1;c361721_g1;c362600_g1;c366630_g1;c369662_g1;c371121_g1;c37…
GO:0003674	e	molecular_function	10674/34964	77223/331498	2.42e-09	1.44e-05	molecular_function	c100186_g1;c100226_g1;c100366_g1;c100417_g1;c100662_g1;c100779_g1;c100836_g1;c100905_g1;c101406_g1;c101573_g1;c101681_g1;c101788_g1;c101986_g1;c102005_g1;c102079_g1;c103110_g1;c103112_g1;c103378_g1;c103601_g1;c103678_g1;c103746_g2;c104220_g1;c104224_g1;c104702_g2;c106284_g1;c107123_g1;c107163_g1;c107849_g1;c107916_g1;c108415_g1;c108515_g1;c108542_g1;c108557_g1;c108696_g1;c108796_g1;c109032_g1;c10…
GO:0008270	e	zinc ion binding	578/34964	4302/331498	2.63e-09	1.56e-05	molecular_function	c100186_g1;c102005_g1;c103112_g1;c107916_g1;c114177_g1;c131967_g1;c137363_g2;c138933_g2;c140576_g1;c14457_g1;c145942_g1;c165185_g1;c183176_g1;c194016_g1;c194751_g1;c233739_g1;c234586_g1;c235076_g1;c239432_g1;c242593_g1;c245626_g1;c250468_g1;c250713_g1;c252908_g1;c253168_g1;c253312_g1;c255206_g1;c255760_g1;c256468_g1;c263824_g1;c264105_g1;c265200_g1;c266257_g1;c266373_g1;c266384_g1;c266384_g2;c266…
GO:0004601	e	peroxidase activity	75/34964	350/331498	2.73e-09	1.62e-05	molecular_function	c232634_g1;c241911_g1;c255013_g1;c269053_g1;c290042_g3;c290802_g1;c302182_g1;c306425_g1;c322704_g1;c324904_g1;c345232_g1;c347258_g1;c351096_g2;c352038_g2;c353868_g1;c357074_g1;c360462_g2;c360495_g1;c365998_g1;c369108_g1;c369108_g2;c370667_g1;c372844_g1;c373425_g1;c375858_g2;c378335_g4;c380319_g1;c381937_g1;c381937_g2;c383078_g1;c383532_g1;c384958_g1;c384958_g2;c386693_g1;c387274_g1;c387445_g2;c38…
GO:0009156	e	ribonucleoside monophosphate biosynthetic process	164/34964	973/331498	2.73e-09	1.63e-05	biological_process	c18920_g1;c246236_g1;c251019_g1;c252221_g1;c267841_g1;c298856_g1;c318064_g1;c330526_g1;c333099_g1;c333136_g1;c333407_g1;c333610_g1;c338261_g1;c339200_g1;c344720_g1;c345751_g1;c351204_g1;c351204_g2;c353266_g1;c356766_g1;c357907_g1;c358151_g1;c359909_g1;c363120_g1;c364394_g1;c364900_g1;c365584_g1;c366032_g1;c367547_g3;c368133_g1;c371910_g1;c372099_g1;c373586_g1;c376192_g2;c376442_g1;c376959_g1;c377…
GO:1901617	e	organic hydroxy compound biosynthetic process	80/34964	382/331498	2.79e-09	1.66e-05	biological_process	c241435_g1;c254280_g1;c304530_g1;c328224_g1;c336532_g1;c336532_g2;c354211_g1;c356364_g1;c359641_g1;c360517_g1;c363461_g1;c368759_g1;c371471_g1;c372281_g1;c374372_g1;c374969_g1;c375906_g2;c381949_g1;c383341_g1;c383341_g2;c384016_g1;c386932_g1;c394612_g1;c394612_g2;c394612_g3;c395774_g9;c395793_g1;c396103_g1;c396103_g2;c396103_g3;c397752_g2;c398294_g1;c398582_g1;c398847_g3;c402703_g1;c402915_g2;c40…
GO:0009124	e	nucleoside monophosphate biosynthetic process	165/34964	984/331498	3.35e-09	2e-05	biological_process	c18920_g1;c246236_g1;c251019_g1;c252221_g1;c267841_g1;c298856_g1;c318064_g1;c330526_g1;c333099_g1;c333136_g1;c333407_g1;c333610_g1;c338261_g1;c339200_g1;c344720_g1;c345751_g1;c351204_g1;c351204_g2;c353266_g1;c356766_g1;c357907_g1;c358151_g1;c359909_g1;c363120_g1;c364394_g1;c364900_g1;c365584_g1;c366032_g1;c367547_g3;c368133_g1;c371910_g1;c372099_g1;c373586_g1;c376192_g2;c376442_g1;c376959_g1;c377…
GO:0006754	e	ATP biosynthetic process	102/34964	535/331498	4.93e-09	2.94e-05	biological_process	c18920_g1;c246236_g1;c251019_g1;c267841_g1;c298856_g1;c330526_g1;c333136_g1;c333610_g1;c338261_g1;c339200_g1;c345751_g1;c351204_g1;c351204_g2;c357907_g1;c358151_g1;c359909_g1;c363120_g1;c364394_g1;c364900_g1;c366032_g1;c372099_g1;c373586_g1;c376192_g2;c376442_g1;c376959_g1;c377401_g2;c377813_g1;c378272_g1;c380807_g1;c380807_g2;c380807_g3;c380996_g1;c381129_g1;c382230_g1;c384845_g1;c386040_g1;c387…
GO:0008324	e	cation transmembrane transporter activity	332/34964	2297/331498	5.12e-09	3.05e-05	molecular_function	c101406_g1;c178667_g1;c18920_g1;c208309_g1;c231033_g1;c233316_g1;c233827_g1;c240807_g1;c241354_g1;c246236_g1;c248644_g1;c249019_g1;c251019_g1;c254287_g1;c267841_g1;c288247_g1;c288898_g2;c289965_g1;c291066_g2;c297348_g1;c298271_g1;c298856_g1;c300466_g1;c309554_g1;c311016_g1;c314650_g1;c328509_g1;c330526_g1;c330561_g1;c331736_g1;c333136_g1;c333289_g2;c333421_g1;c333610_g1;c336859_g1;c338261_g1;c339…
GO:0022607	e	cellular component assembly	267/34964	1777/331498	5.57e-09	3.32e-05	biological_process	c100662_g1;c103746_g2;c134248_g1;c185149_g1;c226329_g1;c247407_g1;c251019_g1;c266384_g1;c266384_g2;c300174_g1;c300491_g2;c304464_g1;c312902_g1;c312902_g2;c31588_g1;c321765_g1;c325761_g1;c326735_g1;c328150_g1;c332227_g1;c333610_g1;c335720_g1;c338072_g1;c338107_g1;c339200_g1;c343003_g1;c345787_g3;c349099_g1;c350481_g1;c351054_g1;c355947_g1;c356841_g1;c357206_g1;c357355_g1;c357381_g1;c357381_g2;c363…
GO:0042546	e	cell wall biogenesis	25/34964	67/331498	7.2e-09	4.29e-05	biological_process	c243704_g1;c243704_g2;c243807_g1;c305227_g1;c307615_g3;c309885_g1;c331146_g1;c359064_g1;c360831_g1;c360831_g2;c372514_g1;c374250_g1;c381432_g1;c384094_g2;c387420_g1;c397493_g2;c401381_g2;c405563_g2;c406406_g1;c411388_g4;c413964_g2;c416099_g1;c416613_g2;c421840_g1;c457284_g1
GO:0009145	e	purine nucleoside triphosphate biosynthetic process	109/34964	587/331498	7.42e-09	4.42e-05	biological_process	c18920_g1;c246236_g1;c251019_g1;c267841_g1;c298856_g1;c330526_g1;c333136_g1;c333610_g1;c338261_g1;c339200_g1;c345751_g1;c351204_g1;c351204_g2;c357907_g1;c358151_g1;c359909_g1;c363120_g1;c364394_g1;c364900_g1;c366032_g1;c367752_g1;c372099_g1;c373586_g1;c376192_g2;c376442_g1;c376959_g1;c377401_g2;c377813_g1;c378272_g1;c380807_g1;c380807_g2;c380807_g3;c380996_g1;c381129_g1;c382230_g1;c384845_g1;c386…
GO:0009206	e	purine ribonucleoside triphosphate biosynthetic process	109/34964	587/331498	7.42e-09	4.42e-05	biological_process	c18920_g1;c246236_g1;c251019_g1;c267841_g1;c298856_g1;c330526_g1;c333136_g1;c333610_g1;c338261_g1;c339200_g1;c345751_g1;c351204_g1;c351204_g2;c357907_g1;c358151_g1;c359909_g1;c363120_g1;c364394_g1;c364900_g1;c366032_g1;c367752_g1;c372099_g1;c373586_g1;c376192_g2;c376442_g1;c376959_g1;c377401_g2;c377813_g1;c378272_g1;c380807_g1;c380807_g2;c380807_g3;c380996_g1;c381129_g1;c382230_g1;c384845_g1;c386…
GO:0010468	e	regulation of gene expression	711/34964	5469/331498	7.59e-09	4.52e-05	biological_process	c134131_g1;c139298_g1;c139298_g2;c145942_g1;c165370_g1;c183176_g1;c238616_g1;c238768_g1;c242579_g2;c242593_g1;c252047_g1;c253168_g1;c253250_g1;c253452_g1;c255760_g1;c256468_g1;c264465_g1;c264923_g1;c265200_g1;c266257_g1;c266373_g1;c267532_g1;c267882_g1;c272694_g1;c276675_g1;c276739_g1;c277623_g1;c288372_g1;c291523_g2;c291873_g2;c293374_g1;c294457_g1;c298320_g1;c299093_g1;c299153_g2;c299743_g1;c30…
GO:0009165	e	nucleotide biosynthetic process	227/34964	1470/331498	7.95e-09	4.74e-05	biological_process	c14211_g1;c18920_g1;c246236_g1;c246393_g1;c251019_g1;c252151_g1;c252221_g1;c267841_g1;c267859_g1;c276570_g1;c280753_g1;c286899_g1;c297769_g1;c298856_g1;c302163_g1;c303462_g1;c308766_g1;c318064_g1;c322551_g1;c330526_g1;c333099_g1;c333136_g1;c333407_g1;c333477_g1;c333610_g1;c338261_g1;c339200_g1;c339533_g1;c344720_g1;c345751_g1;c351204_g1;c351204_g2;c353266_g1;c355890_g1;c356766_g1;c357907_g1;c3581…
GO:0015077	e	monovalent inorganic cation transmembrane transporter activity	189/34964	1184/331498	1.09e-08	6.52e-05	molecular_function	c18920_g1;c208309_g1;c233827_g1;c240807_g1;c246236_g1;c251019_g1;c254287_g1;c267841_g1;c288247_g1;c288898_g2;c291066_g2;c298271_g1;c298856_g1;c311016_g1;c314650_g1;c328509_g1;c330526_g1;c333136_g1;c333610_g1;c338261_g1;c339200_g1;c340594_g1;c342016_g2;c342195_g1;c345737_g1;c345751_g1;c348252_g1;c348278_g1;c349682_g3;c349808_g1;c351204_g1;c351204_g2;c351424_g1;c356836_g1;c357002_g1;c357907_g1;c358…
GO:0022890	e	inorganic cation transmembrane transporter activity	247/34964	1635/331498	1.13e-08	6.72e-05	molecular_function	c178667_g1;c18920_g1;c208309_g1;c231033_g1;c233827_g1;c240807_g1;c246236_g1;c249019_g1;c251019_g1;c254287_g1;c267841_g1;c288247_g1;c288898_g2;c291066_g2;c297348_g1;c298271_g1;c298856_g1;c309554_g1;c311016_g1;c314650_g1;c328509_g1;c330526_g1;c331736_g1;c333136_g1;c333610_g1;c336859_g1;c338261_g1;c339200_g1;c340594_g1;c342016_g2;c342195_g1;c343241_g1;c345737_g1;c345751_g1;c347348_g1;c348252_g1;c348…
GO:0043604	e	amide biosynthetic process	680/34964	5216/331498	1.14e-08	6.77e-05	biological_process	c101986_g1;c108796_g1;c134317_g1;c15772_g1;c158344_g1;c15980_g1;c165185_g1;c185149_g1;c224650_g1;c240681_g1;c240797_g1;c242426_g1;c251256_g1;c251888_g1;c255506_g1;c255631_g1;c257725_g1;c266612_g1;c267232_g1;c267232_g2;c267490_g1;c278227_g1;c278227_g2;c278514_g1;c280728_g1;c285998_g2;c296371_g1;c299008_g1;c301803_g1;c302463_g1;c302553_g1;c303371_g1;c303398_g1;c305211_g1;c305211_g2;c306000_g1;c3066…
GO:1901293	e	nucleoside phosphate biosynthetic process	228/34964	1485/331498	1.22e-08	7.26e-05	biological_process	c14211_g1;c18920_g1;c246236_g1;c246393_g1;c251019_g1;c252151_g1;c252221_g1;c267841_g1;c267859_g1;c276570_g1;c280753_g1;c286899_g1;c297769_g1;c298856_g1;c302163_g1;c303462_g1;c308766_g1;c318064_g1;c322551_g1;c330526_g1;c333099_g1;c333136_g1;c333407_g1;c333477_g1;c333610_g1;c338261_g1;c339200_g1;c339533_g1;c344720_g1;c345751_g1;c351204_g1;c351204_g2;c353266_g1;c355890_g1;c356766_g1;c357907_g1;c3581…
GO:0065003	e	macromolecular complex assembly	214/34964	1380/331498	1.3e-08	7.72e-05	biological_process	c100662_g1;c103746_g2;c134248_g1;c185149_g1;c226329_g1;c247407_g1;c251019_g1;c266384_g1;c266384_g2;c300491_g2;c312902_g1;c312902_g2;c31588_g1;c321765_g1;c325761_g1;c326735_g1;c332227_g1;c333610_g1;c338072_g1;c339200_g1;c343003_g1;c345787_g3;c349099_g1;c350481_g1;c351054_g1;c355947_g1;c356841_g1;c357355_g1;c363482_g2;c365493_g1;c366019_g1;c366976_g1;c367935_g1;c368430_g3;c370146_g1;c370661_g2;c371…
GO:0009142	e	nucleoside triphosphate biosynthetic process	121/34964	682/331498	1.48e-08	8.8e-05	biological_process	c18920_g1;c246236_g1;c251019_g1;c267841_g1;c276570_g1;c298856_g1;c330526_g1;c333136_g1;c333610_g1;c338261_g1;c339200_g1;c345751_g1;c351204_g1;c351204_g2;c357907_g1;c358151_g1;c359909_g1;c363120_g1;c364394_g1;c364900_g1;c366032_g1;c367752_g1;c372099_g1;c373586_g1;c376192_g2;c376442_g1;c376959_g1;c377401_g2;c377813_g1;c378272_g1;c380048_g1;c380807_g1;c380807_g2;c380807_g3;c380996_g1;c381000_g1;c381…
GO:0003700	e	transcription factor activity, sequence-specific DNA binding	262/34964	1759/331498	1.51e-08	8.98e-05	molecular_function	c145942_g1;c183176_g1;c238768_g1;c242579_g2;c253168_g1;c255760_g1;c256468_g1;c264923_g1;c266257_g1;c267532_g1;c267882_g1;c276739_g1;c288372_g1;c291523_g2;c291873_g2;c294457_g1;c298320_g1;c299093_g1;c300815_g1;c303703_g1;c307497_g2;c308307_g1;c314982_g1;c317452_g1;c320525_g2;c322115_g1;c323036_g2;c323069_g1;c323892_g1;c324110_g1;c324110_g2;c326892_g1;c326980_g2;c329356_g1;c330174_g1;c331500_g1;c33…
GO:0098662	e	inorganic cation transmembrane transport	216/34964	1396/331498	1.54e-08	9.17e-05	biological_process	c18920_g1;c208309_g1;c233827_g1;c240807_g1;c246236_g1;c251019_g1;c254287_g1;c267841_g1;c288247_g1;c288898_g2;c298271_g1;c298856_g1;c309554_g1;c311016_g1;c314650_g1;c328509_g1;c330526_g1;c333136_g1;c333610_g1;c336859_g1;c338261_g1;c339200_g1;c340594_g1;c342016_g2;c342195_g1;c345751_g1;c347348_g1;c348278_g1;c349682_g3;c349808_g1;c351204_g1;c351204_g2;c351424_g1;c356836_g1;c357002_g1;c357907_g1;c358…
GO:0034622	e	cellular macromolecular complex assembly	197/34964	1250/331498	1.56e-08	9.28e-05	biological_process	c100662_g1;c134248_g1;c185149_g1;c226329_g1;c266384_g1;c266384_g2;c300491_g2;c312902_g1;c312902_g2;c31588_g1;c321765_g1;c325761_g1;c326735_g1;c332227_g1;c333610_g1;c343003_g1;c345787_g3;c349099_g1;c351054_g1;c355947_g1;c356841_g1;c357355_g1;c363482_g2;c365493_g1;c366976_g1;c367935_g1;c370661_g2;c371097_g1;c371097_g2;c374102_g1;c375335_g3;c375588_g1;c375602_g1;c376845_g1;c378781_g1;c379990_g1;c380…
GO:0001071	e	nucleic acid binding transcription factor activity	263/34964	1765/331498	1.58e-08	9.4e-05	molecular_function	c145942_g1;c183176_g1;c238768_g1;c242579_g2;c253168_g1;c255760_g1;c256468_g1;c264923_g1;c266257_g1;c267532_g1;c267882_g1;c276739_g1;c288372_g1;c291523_g2;c291873_g2;c294457_g1;c298320_g1;c299093_g1;c300815_g1;c303703_g1;c307497_g2;c308307_g1;c314982_g1;c317452_g1;c320525_g2;c322115_g1;c323036_g2;c323069_g1;c323892_g1;c324110_g1;c324110_g2;c326892_g1;c326980_g2;c329356_g1;c330174_g1;c331500_g1;c33…
GO:0009152	e	purine ribonucleotide biosynthetic process	160/34964	969/331498	1.7e-08	0.000102	biological_process	c18920_g1;c246236_g1;c251019_g1;c252221_g1;c267841_g1;c298856_g1;c302163_g1;c318064_g1;c330526_g1;c333099_g1;c333136_g1;c333407_g1;c333610_g1;c338261_g1;c339200_g1;c344720_g1;c345751_g1;c351204_g1;c351204_g2;c353266_g1;c356766_g1;c357907_g1;c358151_g1;c359909_g1;c363120_g1;c363463_g1;c364394_g1;c364900_g1;c365584_g1;c366032_g1;c367547_g3;c367752_g1;c371910_g1;c372099_g1;c373586_g1;c376192_g2;c376…
GO:0009201	e	ribonucleoside triphosphate biosynthetic process	120/34964	675/331498	1.76e-08	0.000105	biological_process	c18920_g1;c246236_g1;c251019_g1;c267841_g1;c276570_g1;c298856_g1;c330526_g1;c333136_g1;c333610_g1;c338261_g1;c339200_g1;c345751_g1;c351204_g1;c351204_g2;c357907_g1;c358151_g1;c359909_g1;c363120_g1;c364394_g1;c364900_g1;c366032_g1;c367752_g1;c372099_g1;c373586_g1;c376192_g2;c376442_g1;c376959_g1;c377401_g2;c377813_g1;c378272_g1;c380807_g1;c380807_g2;c380807_g3;c380996_g1;c381000_g1;c381129_g1;c382…
GO:0098655	e	cation transmembrane transport	223/34964	1455/331498	1.85e-08	0.00011	biological_process	c18920_g1;c208309_g1;c233827_g1;c240807_g1;c246236_g1;c251019_g1;c254287_g1;c267841_g1;c288247_g1;c288898_g2;c298271_g1;c298856_g1;c300466_g1;c309554_g1;c311016_g1;c314650_g1;c328509_g1;c330526_g1;c333136_g1;c333610_g1;c336859_g1;c338261_g1;c339200_g1;c340594_g1;c342016_g2;c342195_g1;c345751_g1;c347348_g1;c348278_g1;c349682_g3;c349808_g1;c351204_g1;c351204_g2;c351424_g1;c356836_g1;c357002_g1;c357…
GO:0016846	e	carbon-sulfur lyase activity	32/34964	105/331498	1.98e-08	0.000118	molecular_function	c143379_g1;c264105_g1;c282339_g2;c313622_g1;c325376_g1;c336238_g1;c336390_g2;c336738_g1;c340265_g2;c34288_g1;c348410_g1;c363849_g1;c367124_g1;c369868_g1;c377235_g1;c384286_g1;c387260_g1;c390591_g1;c391637_g1;c392279_g1;c402763_g1;c406039_g2;c408359_g3;c415845_g1;c416463_g1;c416463_g2;c425717_g1;c495294_g1;c630853_g1;c655072_g1;c785054_g1;c89397_g2
GO:0015995	e	chlorophyll biosynthetic process	31/34964	100/331498	2.1e-08	0.000125	biological_process	c327402_g2;c329471_g1;c358439_g1;c358624_g1;c364741_g1;c376194_g1;c376868_g1;c383653_g1;c384479_g3;c385557_g2;c385678_g1;c386750_g1;c398434_g1;c398434_g2;c398434_g3;c406032_g2;c406272_g1;c408393_g3;c412854_g2;c415888_g1;c416507_g1;c416507_g2;c417107_g1;c417107_g2;c420539_g1;c421033_g1;c421159_g1;c421159_g2;c421924_g1;c422224_g1;c422753_g1
GO:0009260	e	ribonucleotide biosynthetic process	181/34964	1133/331498	2.15e-08	0.000128	biological_process	c18920_g1;c246236_g1;c251019_g1;c252221_g1;c267841_g1;c276570_g1;c298856_g1;c302163_g1;c318064_g1;c330526_g1;c333099_g1;c333136_g1;c333407_g1;c333610_g1;c338261_g1;c339200_g1;c344720_g1;c345751_g1;c351204_g1;c351204_g2;c353266_g1;c356766_g1;c357907_g1;c358151_g1;c359909_g1;c363120_g1;c363463_g1;c364394_g1;c364900_g1;c365584_g1;c366032_g1;c367547_g3;c367752_g1;c368133_g1;c371910_g1;c372099_g1;c373…
GO:0046390	e	ribose phosphate biosynthetic process	181/34964	1135/331498	2.26e-08	0.000135	biological_process	c18920_g1;c246236_g1;c251019_g1;c252221_g1;c267841_g1;c276570_g1;c298856_g1;c302163_g1;c318064_g1;c330526_g1;c333099_g1;c333136_g1;c333407_g1;c333610_g1;c338261_g1;c339200_g1;c344720_g1;c345751_g1;c351204_g1;c351204_g2;c353266_g1;c356766_g1;c357907_g1;c358151_g1;c359909_g1;c363120_g1;c363463_g1;c364394_g1;c364900_g1;c365584_g1;c366032_g1;c367547_g3;c367752_g1;c368133_g1;c371910_g1;c372099_g1;c373…
GO:0043043	e	peptide biosynthetic process	616/34964	4698/331498	2.4e-08	0.000143	biological_process	c101986_g1;c108796_g1;c134317_g1;c15772_g1;c158344_g1;c15980_g1;c165185_g1;c185149_g1;c240681_g1;c240797_g1;c242426_g1;c251256_g1;c255506_g1;c255631_g1;c257725_g1;c266612_g1;c267232_g1;c267232_g2;c267490_g1;c278227_g1;c278227_g2;c278514_g1;c280728_g1;c285998_g2;c296371_g1;c299008_g1;c301803_g1;c302553_g1;c303371_g1;c303398_g1;c305211_g1;c305211_g2;c306000_g1;c306679_g1;c306883_g1;c308786_g1;c3091…
GO:0072522	e	purine-containing compound biosynthetic process	175/34964	1089/331498	2.63e-08	0.000157	biological_process	c18920_g1;c246236_g1;c251019_g1;c252221_g1;c267841_g1;c267859_g1;c280753_g1;c298856_g1;c302163_g1;c318064_g1;c330526_g1;c333099_g1;c333136_g1;c333407_g1;c333610_g1;c338261_g1;c339200_g1;c344720_g1;c345751_g1;c351204_g1;c351204_g2;c353266_g1;c356766_g1;c357907_g1;c358151_g1;c359909_g1;c362506_g1;c363120_g1;c363463_g1;c364394_g1;c364900_g1;c365584_g1;c366032_g1;c367243_g1;c367547_g3;c367752_g1;c371…
GO:0009639	e	response to red or far red light	31/34964	101/331498	2.72e-08	0.000162	biological_process	c348216_g2;c371471_g1;c386932_g1;c396195_g3;c396195_g4;c398177_g1;c398582_g1;c399619_g1;c400533_g1;c402915_g2;c406150_g3;c406193_g1;c406193_g5;c407241_g1;c409499_g1;c410649_g2;c412801_g2;c414390_g3;c414467_g2;c414467_g4;c415080_g3;c415735_g1;c416214_g2;c416501_g1;c417378_g1;c417875_g1;c420179_g2;c420848_g1;c421082_g4;c422269_g1;c80838_g1
GO:0009228	e	thiamine biosynthetic process	29/34964	91/331498	2.97e-08	0.000177	biological_process	c100779_g1;c103601_g1;c255680_g1;c314955_g1;c322824_g1;c326633_g1;c328629_g1;c351926_g1;c372273_g1;c377719_g1;c379413_g1;c384062_g1;c395857_g1;c398280_g1;c399528_g1;c403742_g2;c411989_g2;c412870_g5;c414652_g3;c414652_g4;c414652_g6;c416163_g1;c416163_g2;c416299_g1;c417766_g2;c419887_g3;c419887_g4;c422095_g1;c422201_g2
GO:0042724	e	thiamine-containing compound biosynthetic process	29/34964	91/331498	2.97e-08	0.000177	biological_process	c100779_g1;c103601_g1;c255680_g1;c314955_g1;c322824_g1;c326633_g1;c328629_g1;c351926_g1;c372273_g1;c377719_g1;c379413_g1;c384062_g1;c395857_g1;c398280_g1;c399528_g1;c403742_g2;c411989_g2;c412870_g5;c414652_g3;c414652_g4;c414652_g6;c416163_g1;c416163_g2;c416299_g1;c417766_g2;c419887_g3;c419887_g4;c422095_g1;c422201_g2
GO:0016741	e	transferase activity, transferring one-carbon groups	233/34964	1543/331498	2.97e-08	0.000177	molecular_function	c133514_g1;c133590_g1;c134248_g1;c142125_g1;c211733_g1;c231133_g1;c237152_g1;c251727_g1;c255040_g1;c258941_g1;c265968_g1;c278161_g1;c280625_g1;c280753_g1;c281223_g1;c286757_g1;c301803_g1;c302883_g1;c303006_g1;c305167_g1;c307496_g2;c308256_g2;c308646_g1;c310063_g1;c310368_g3;c311332_g1;c311332_g2;c311411_g2;c314775_g1;c317692_g1;c319082_g1;c329056_g1;c331288_g1;c335696_g1;c339417_g1;c340555_g1;c34…
GO:0043933	e	macromolecular complex subunit organization	225/34964	1480/331498	3.13e-08	0.000186	biological_process	c100662_g1;c103746_g2;c134248_g1;c185149_g1;c226329_g1;c236407_g1;c247407_g1;c251019_g1;c266384_g1;c266384_g2;c28338_g1;c300491_g2;c312902_g1;c312902_g2;c31588_g1;c321765_g1;c325761_g1;c326735_g1;c332227_g1;c333610_g1;c338072_g1;c339200_g1;c343003_g1;c345787_g3;c349099_g1;c350481_g1;c351054_g1;c355947_g1;c356841_g1;c357355_g1;c363482_g2;c364241_g1;c365493_g1;c366019_g1;c366976_g1;c367935_g1;c3684…
GO:0006164	e	purine nucleotide biosynthetic process	164/34964	1008/331498	3.26e-08	0.000194	biological_process	c18920_g1;c246236_g1;c251019_g1;c252221_g1;c267841_g1;c267859_g1;c280753_g1;c298856_g1;c302163_g1;c318064_g1;c330526_g1;c333099_g1;c333136_g1;c333407_g1;c333610_g1;c338261_g1;c339200_g1;c344720_g1;c345751_g1;c351204_g1;c351204_g2;c353266_g1;c356766_g1;c357907_g1;c358151_g1;c359909_g1;c363120_g1;c363463_g1;c364394_g1;c364900_g1;c365584_g1;c366032_g1;c367547_g3;c367752_g1;c371910_g1;c372099_g1;c373…
GO:0006518	e	peptide metabolic process	647/34964	4986/331498	4.65e-08	0.000277	biological_process	c101986_g1;c108796_g1;c134317_g1;c15772_g1;c158344_g1;c15980_g1;c165185_g1;c185149_g1;c232634_g1;c240681_g1;c240797_g1;c242426_g1;c251256_g1;c255506_g1;c255631_g1;c257725_g1;c266612_g1;c267232_g1;c267232_g2;c267490_g1;c278227_g1;c278227_g2;c278514_g1;c280066_g1;c280728_g1;c285998_g2;c296371_g1;c299008_g1;c301803_g1;c302553_g1;c303371_g1;c303398_g1;c305211_g1;c305211_g2;c306000_g1;c306679_g1;c3068…
GO:0034637	e	cellular carbohydrate biosynthetic process	104/34964	573/331498	5.56e-08	0.000331	biological_process	c100905_g1;c307615_g3;c328224_g1;c353416_g1;c354211_g1;c357569_g1;c364738_g1;c367073_g1;c370586_g1;c370812_g1;c372239_g1;c375906_g1;c375906_g2;c377471_g1;c378855_g1;c381949_g1;c382470_g1;c384094_g2;c384563_g1;c387069_g2;c389928_g2;c390964_g1;c391040_g1;c392160_g1;c392850_g4;c394612_g1;c394612_g2;c394612_g3;c394714_g1;c395413_g10;c395413_g12;c395413_g5;c395413_g6;c395590_g1;c395904_g2;c396377_g1;c…
GO:0005198	e	structural molecule activity	680/34964	5273/331498	5.66e-08	0.000337	molecular_function	c101986_g1;c108796_g1;c14509_g1;c15772_g1;c158344_g1;c15980_g1;c185149_g1;c240681_g1;c240797_g1;c242426_g1;c243704_g1;c243704_g2;c243807_g1;c251256_g1;c255506_g1;c255631_g1;c257725_g1;c266612_g1;c267232_g1;c267232_g2;c267490_g1;c278227_g1;c278227_g2;c278514_g1;c280728_g1;c285998_g2;c294585_g1;c296371_g1;c299008_g1;c302553_g1;c303371_g1;c303398_g1;c304464_g1;c305211_g1;c305211_g2;c305227_g1;c30600…
GO:0031410	e	cytoplasmic vesicle	112/34964	634/331498	6.15e-08	0.000367	cellular_component	c314548_g1;c328214_g2;c331634_g1;c337270_g1;c342272_g1;c345882_g1;c353533_g1;c357086_g1;c361565_g1;c362291_g1;c364332_g1;c365897_g1;c367159_g1;c368425_g1;c369240_g1;c372863_g1;c373737_g1;c374385_g1;c374610_g1;c375543_g1;c375749_g1;c376706_g1;c377344_g1;c377752_g1;c380746_g1;c381391_g1;c382535_g1;c384573_g1;c385134_g1;c385733_g1;c387406_g1;c387505_g1;c389106_g2;c389155_g1;c389405_g1;c389897_g6;c39…
GO:0031977	e	thylakoid lumen	29/34964	94/331498	6.63e-08	0.000395	cellular_component	c357086_g1;c384536_g1;c386313_g1;c388599_g6;c390037_g2;c393008_g1;c393648_g1;c394007_g1;c396772_g4;c397707_g2;c403806_g2;c403886_g2;c404626_g2;c408143_g1;c408393_g3;c409046_g5;c412988_g4;c413797_g6;c414447_g1;c414467_g4;c414650_g3;c414970_g6;c415539_g7;c417871_g1;c419118_g1;c420170_g1;c420597_g2;c421553_g2;c422043_g3
GO:0006804	e	obsolete peroxidase reaction	66/34964	317/331498	7.17e-08	0.000427	biological_process	c232634_g1;c241911_g1;c255013_g1;c269053_g1;c290042_g3;c290802_g1;c302182_g1;c322704_g1;c324904_g1;c345232_g1;c347258_g1;c351096_g2;c352038_g2;c360462_g2;c360495_g1;c365998_g1;c369108_g1;c369108_g2;c370667_g1;c372844_g1;c373425_g1;c375858_g2;c378335_g4;c380319_g1;c381937_g1;c381937_g2;c383078_g1;c383532_g1;c384958_g1;c384958_g2;c386693_g1;c387274_g1;c387445_g2;c387445_g3;c389458_g1;c389458_g3;c39…
GO:0008509	e	anion transmembrane transporter activity	131/34964	773/331498	7.72e-08	0.00046	molecular_function	c169086_g1;c247451_g1;c252349_g1;c267972_g1;c270186_g1;c281013_g1;c301999_g1;c302725_g2;c313089_g1;c315951_g1;c316649_g2;c328980_g1;c331911_g1;c334012_g1;c338664_g1;c338905_g1;c341116_g1;c345737_g1;c346861_g1;c351013_g1;c352859_g1;c354538_g2;c358869_g1;c359194_g1;c362291_g1;c366038_g1;c367479_g2;c368207_g1;c370788_g1;c371058_g1;c376850_g1;c377697_g4;c379553_g1;c379676_g2;c380219_g1;c380219_g2;c38…
GO:0006772	e	thiamine metabolic process	30/34964	100/331498	8e-08	0.000477	biological_process	c100779_g1;c103601_g1;c255680_g1;c314955_g1;c322824_g1;c326633_g1;c328629_g1;c351926_g1;c366019_g1;c372273_g1;c377719_g1;c379413_g1;c384062_g1;c395857_g1;c398280_g1;c399528_g1;c403742_g2;c411989_g2;c412870_g5;c414652_g3;c414652_g4;c414652_g6;c416163_g1;c416163_g2;c416299_g1;c417766_g2;c419887_g3;c419887_g4;c422095_g1;c422201_g2
GO:0042723	e	thiamine-containing compound metabolic process	30/34964	100/331498	8e-08	0.000477	biological_process	c100779_g1;c103601_g1;c255680_g1;c314955_g1;c322824_g1;c326633_g1;c328629_g1;c351926_g1;c366019_g1;c372273_g1;c377719_g1;c379413_g1;c384062_g1;c395857_g1;c398280_g1;c399528_g1;c403742_g2;c411989_g2;c412870_g5;c414652_g3;c414652_g4;c414652_g6;c416163_g1;c416163_g2;c416299_g1;c417766_g2;c419887_g3;c419887_g4;c422095_g1;c422201_g2
GO:0097708	e	intracellular vesicle	111/34964	630/331498	8.09e-08	0.000482	cellular_component	c314548_g1;c328214_g2;c331634_g1;c337270_g1;c342272_g1;c345882_g1;c353533_g1;c357086_g1;c361565_g1;c362291_g1;c364332_g1;c365897_g1;c367159_g1;c368425_g1;c369240_g1;c372863_g1;c373737_g1;c374385_g1;c374610_g1;c375543_g1;c375749_g1;c376706_g1;c377344_g1;c377752_g1;c380746_g1;c381391_g1;c382535_g1;c384573_g1;c385134_g1;c385733_g1;c387406_g1;c387505_g1;c389106_g2;c389155_g1;c389405_g1;c389897_g6;c39…
GO:0016684	e	oxidoreductase activity, acting on peroxide as acceptor	79/34964	403/331498	8.75e-08	0.000521	molecular_function	c232634_g1;c241911_g1;c255013_g1;c269053_g1;c290042_g3;c290802_g1;c302182_g1;c306425_g1;c322704_g1;c324904_g1;c345232_g1;c347258_g1;c351096_g2;c352038_g2;c353868_g1;c357074_g1;c360462_g2;c360495_g1;c364142_g3;c365998_g1;c369108_g1;c369108_g2;c370667_g1;c372844_g1;c373425_g1;c375858_g2;c378335_g4;c380319_g1;c381937_g1;c381937_g2;c383078_g1;c383532_g1;c384958_g1;c384958_g2;c385449_g1;c386693_g1;c38…
GO:0006412	e	translation	604/34964	4642/331498	8.94e-08	0.000533	biological_process	c101986_g1;c108796_g1;c15772_g1;c158344_g1;c15980_g1;c185149_g1;c240681_g1;c240797_g1;c242426_g1;c251256_g1;c255506_g1;c255631_g1;c257725_g1;c266612_g1;c267232_g1;c267232_g2;c267490_g1;c278227_g1;c278227_g2;c278514_g1;c280728_g1;c285998_g2;c296371_g1;c299008_g1;c301803_g1;c302553_g1;c303371_g1;c303398_g1;c305211_g1;c305211_g2;c306000_g1;c306679_g1;c306883_g1;c308786_g1;c309104_g1;c310368_g3;c3120…
GO:0006000	e	fructose metabolic process	77/34964	392/331498	9.37e-08	0.000558	biological_process	c100186_g1;c243425_g1;c309330_g1;c322938_g4;c336532_g1;c336532_g2;c353432_g1;c359282_g1;c363461_g1;c366404_g1;c370502_g1;c372489_g1;c372489_g4;c373283_g1;c373720_g1;c374040_g1;c377956_g1;c378219_g1;c378855_g1;c380927_g1;c381541_g2;c384479_g3;c384957_g1;c385527_g1;c385942_g1;c386442_g1;c388599_g1;c388599_g4;c388599_g6;c388599_g7;c388768_g2;c389928_g2;c390838_g2;c392160_g1;c392420_g1;c393447_g1;c39…
GO:0016757	e	transferase activity, transferring glycosyl groups	219/34964	1457/331498	1.07e-07	0.000635	molecular_function	c100905_g1;c237213_g1;c252151_g1;c266485_g1;c287162_g1;c289937_g1;c303607_g2;c306738_g1;c310291_g1;c326857_g1;c328597_g1;c330792_g1;c330813_g1;c338185_g1;c339405_g1;c339405_g2;c339492_g1;c342206_g2;c342241_g1;c343238_g1;c343658_g1;c345336_g1;c345736_g2;c347349_g1;c350210_g1;c353266_g1;c357569_g1;c358151_g1;c359036_g1;c361072_g1;c362506_g1;c364738_g1;c365059_g1;c367073_g1;c367243_g1;c367465_g1;c36…
GO:0043168	e	anion binding	2117/34964	18021/331498	1.07e-07	0.00064	molecular_function	c100226_g1;c100662_g1;c101406_g1;c103110_g1;c103678_g1;c107163_g1;c108415_g1;c108696_g1;c11005_g1;c11202_g1;c117495_g1;c127513_g1;c133126_g1;c134094_g1;c134131_g1;c134317_g1;c134710_g1;c135437_g1;c135684_g1;c136204_g1;c139677_g1;c140464_g2;c140576_g1;c141200_g1;c143168_g1;c146554_g1;c146765_g1;c14805_g1;c164640_g1;c1698_g1;c18722_g1;c189952_g1;c207827_g1;c211934_g1;c216231_g1;c220592_g1;c221793_g…
GO:1903506	e	regulation of nucleic acid-templated transcription	450/34964	3345/331498	1.17e-07	0.000696	biological_process	c134131_g1;c139298_g1;c139298_g2;c145942_g1;c165370_g1;c183176_g1;c238616_g1;c238768_g1;c242579_g2;c252047_g1;c253168_g1;c253250_g1;c253452_g1;c255760_g1;c256468_g1;c264465_g1;c264923_g1;c265200_g1;c266257_g1;c266373_g1;c267532_g1;c267882_g1;c276675_g1;c276739_g1;c277623_g1;c288372_g1;c291523_g2;c291873_g2;c294457_g1;c298320_g1;c299093_g1;c299743_g1;c300815_g1;c303703_g1;c306829_g1;c307422_g1;c30…
GO:2001141	e	regulation of RNA biosynthetic process	450/34964	3346/331498	1.17e-07	0.000699	biological_process	c134131_g1;c139298_g1;c139298_g2;c145942_g1;c165370_g1;c183176_g1;c238616_g1;c238768_g1;c242579_g2;c252047_g1;c253168_g1;c253250_g1;c253452_g1;c255760_g1;c256468_g1;c264465_g1;c264923_g1;c265200_g1;c266257_g1;c266373_g1;c267532_g1;c267882_g1;c276675_g1;c276739_g1;c277623_g1;c288372_g1;c291523_g2;c291873_g2;c294457_g1;c298320_g1;c299093_g1;c299743_g1;c300815_g1;c303703_g1;c306829_g1;c307422_g1;c30…
GO:0006508	e	proteolysis	425/34964	3136/331498	1.19e-07	0.000707	biological_process	c100366_g1;c103112_g1;c103678_g1;c136152_g1;c146704_g1;c147434_g1;c148450_g1;c176297_g1;c177234_g1;c221793_g1;c233749_g1;c235765_g1;c236509_g2;c236730_g1;c243155_g1;c250594_g1;c250918_g1;c266999_g1;c278474_g1;c280066_g1;c281608_g1;c283900_g1;c284386_g2;c288559_g1;c294072_g1;c298344_g1;c299433_g1;c300957_g2;c302206_g1;c305423_g1;c306166_g1;c306851_g1;c308464_g1;c312144_g1;c312840_g1;c315992_g1;c31…
GO:0009112	e	nucleobase metabolic process	230/34964	1546/331498	1.25e-07	0.000742	biological_process	c137294_g1;c237895_g1;c252221_g1;c253312_g1;c267859_g1;c276570_g1;c276858_g1;c280753_g1;c282014_g1;c301229_g1;c302163_g1;c305691_g1;c308766_g1;c310498_g2;c312955_g1;c324367_g1;c333099_g1;c333407_g1;c337639_g1;c338083_g1;c338214_g1;c339533_g1;c342656_g1;c344720_g1;c353266_g1;c355890_g1;c355925_g1;c356766_g1;c359951_g1;c361075_g1;c361709_g1;c362075_g1;c362246_g1;c362506_g1;c363297_g1;c363463_g1;c36…
GO:0015985	e	energy coupled proton transport, down electrochemical gradient	74/34964	375/331498	1.28e-07	0.00076	biological_process	c18920_g1;c246236_g1;c251019_g1;c267841_g1;c298856_g1;c330526_g1;c333136_g1;c333610_g1;c338261_g1;c339200_g1;c345751_g1;c351204_g1;c351204_g2;c357907_g1;c358151_g1;c359909_g1;c363120_g1;c364394_g1;c364900_g1;c366032_g1;c372099_g1;c373586_g1;c376192_g2;c376442_g1;c376959_g1;c377401_g2;c377813_g1;c378272_g1;c380996_g1;c381129_g1;c382230_g1;c386040_g1;c387856_g1;c388515_g1;c388651_g1;c389155_g1;c392…
GO:0015986	e	ATP synthesis coupled proton transport	74/34964	375/331498	1.28e-07	0.00076	biological_process	c18920_g1;c246236_g1;c251019_g1;c267841_g1;c298856_g1;c330526_g1;c333136_g1;c333610_g1;c338261_g1;c339200_g1;c345751_g1;c351204_g1;c351204_g2;c357907_g1;c358151_g1;c359909_g1;c363120_g1;c364394_g1;c364900_g1;c366032_g1;c372099_g1;c373586_g1;c376192_g2;c376442_g1;c376959_g1;c377401_g2;c377813_g1;c378272_g1;c380996_g1;c381129_g1;c382230_g1;c386040_g1;c387856_g1;c388515_g1;c388651_g1;c389155_g1;c392…
GO:0016168	e	chlorophyll binding	39/34964	151/331498	1.44e-07	0.000858	molecular_function	c188049_g1;c366079_g2;c376076_g1;c381458_g1;c386932_g1;c387060_g3;c388770_g1;c391291_g1;c392415_g2;c394236_g1;c395569_g2;c396195_g3;c396195_g4;c403713_g8;c403967_g3;c406193_g1;c406193_g5;c406604_g1;c406604_g2;c406604_g3;c408752_g2;c411069_g1;c411069_g2;c413807_g2;c414471_g7;c416214_g2;c416214_g3;c416501_g1;c417647_g4;c417947_g3;c419239_g3;c419339_g1;c419339_g2;c419339_g3;c419788_g1;c419788_g3;c42…
GO:0006119	e	oxidative phosphorylation	84/34964	444/331498	1.57e-07	0.000934	biological_process	c240807_g1;c246236_g1;c251019_g1;c267841_g1;c298271_g1;c298856_g1;c301158_g1;c311016_g1;c330526_g1;c333136_g1;c333610_g1;c339159_g1;c339200_g1;c342016_g2;c345751_g1;c348278_g1;c348796_g1;c357002_g1;c357907_g1;c359909_g1;c361096_g2;c366032_g1;c368117_g1;c372099_g1;c373030_g1;c373586_g1;c376442_g1;c377813_g1;c380807_g1;c381489_g1;c382230_g1;c384105_g1;c384593_g1;c385250_g1;c385880_g1;c387856_g1;c38…
GO:0022613	e	ribonucleoprotein complex biogenesis	598/34964	4611/331498	1.58e-07	0.00094	biological_process	c108796_g1;c15772_g1;c158344_g1;c15980_g1;c240681_g1;c240797_g1;c242426_g1;c251256_g1;c255506_g1;c255631_g1;c257725_g1;c266612_g1;c267232_g1;c267232_g2;c267490_g1;c278227_g1;c278227_g2;c278514_g1;c280728_g1;c285998_g2;c296371_g1;c299008_g1;c302553_g1;c303371_g1;c303398_g1;c305211_g1;c305211_g2;c306000_g1;c306679_g1;c306883_g1;c308786_g1;c309104_g1;c310893_g1;c312083_g1;c313446_g1;c313818_g1;c3158…
GO:0098803	e	respiratory chain complex	60/34964	283/331498	1.65e-07	0.000985	cellular_component	c208309_g1;c233827_g1;c239735_g1;c254287_g1;c262606_g2;c288247_g1;c288898_g2;c306770_g1;c311016_g1;c340594_g1;c342016_g2;c349808_g1;c361096_g2;c361721_g1;c362600_g1;c368077_g1;c368117_g1;c373030_g1;c373451_g1;c374130_g1;c379476_g2;c387849_g2;c388398_g2;c389247_g1;c389416_g1;c390349_g1;c390858_g1;c391911_g2;c392097_g1;c393205_g1;c394951_g2;c395861_g1;c397212_g1;c397633_g1;c401268_g1;c401712_g1;c40…
GO:0042254	e	ribosome biogenesis	582/34964	4477/331498	1.76e-07	0.00105	biological_process	c108796_g1;c15772_g1;c158344_g1;c15980_g1;c240681_g1;c240797_g1;c242426_g1;c251256_g1;c255506_g1;c255631_g1;c257725_g1;c266612_g1;c267232_g1;c267232_g2;c267490_g1;c278227_g1;c278227_g2;c278514_g1;c280728_g1;c285998_g2;c296371_g1;c299008_g1;c302553_g1;c303371_g1;c303398_g1;c305211_g1;c305211_g2;c306000_g1;c306679_g1;c306883_g1;c308786_g1;c309104_g1;c310893_g1;c312083_g1;c313446_g1;c313818_g1;c3158…
GO:0008168	e	methyltransferase activity	214/34964	1426/331498	1.96e-07	0.00117	molecular_function	c133514_g1;c133590_g1;c134248_g1;c142125_g1;c211733_g1;c231133_g1;c237152_g1;c251727_g1;c255040_g1;c258941_g1;c265968_g1;c278161_g1;c280625_g1;c281223_g1;c286757_g1;c301803_g1;c302883_g1;c303006_g1;c305167_g1;c307496_g2;c308256_g2;c308646_g1;c310063_g1;c310368_g3;c311411_g2;c314775_g1;c317692_g1;c319082_g1;c329056_g1;c335696_g1;c339417_g1;c340555_g1;c340555_g2;c340858_g1;c343990_g1;c346317_g1;c34…
GO:0016765	e	transferase activity, transferring alkyl or aryl (other than methyl) groups	75/34964	386/331498	2e-07	0.00119	molecular_function	c103601_g1;c18722_g1;c211934_g1;c232634_g1;c276857_g1;c282046_g1;c302126_g1;c306989_g1;c314955_g1;c326440_g1;c328629_g1;c329889_g1;c33420_g1;c343028_g1;c344332_g1;c344772_g1;c345346_g1;c345758_g1;c345758_g2;c364435_g1;c367091_g1;c367204_g1;c367470_g2;c371690_g1;c373008_g1;c373365_g1;c376598_g1;c376868_g1;c378921_g1;c379301_g2;c379924_g1;c383123_g1;c385847_g1;c386453_g1;c391454_g1;c392623_g1;c3943…
GO:0043623	e	cellular protein complex assembly	94/34964	519/331498	2.08e-07	0.00124	biological_process	c100662_g1;c300491_g2;c326735_g1;c332227_g1;c333610_g1;c343003_g1;c345787_g3;c351054_g1;c356841_g1;c374102_g1;c375335_g3;c380527_g1;c380802_g1;c383823_g1;c383961_g2;c388398_g2;c389155_g1;c389416_g1;c390927_g1;c390927_g7;c392213_g1;c392966_g6;c393296_g1;c394280_g4;c394354_g2;c394354_g3;c395883_g1;c395883_g4;c395883_g6;c396312_g3;c397707_g2;c399044_g1;c399044_g3;c399325_g1;c399325_g3;c399325_g9;c40…
GO:0009059	e	macromolecule biosynthetic process	1056/34964	8600/331498	2.23e-07	0.00133	biological_process	c100905_g1;c101986_g1;c108796_g1;c128388_g1;c137294_g1;c148259_g1;c15772_g1;c158344_g1;c15980_g1;c1698_g1;c185149_g1;c223709_g1;c236663_g1;c237122_g1;c238014_g1;c240681_g1;c240797_g1;c242426_g1;c242593_g1;c249226_g1;c251256_g1;c251546_g2;c253312_g1;c253452_g1;c253936_g1;c255299_g1;c255506_g1;c255631_g1;c257725_g1;c259574_g1;c266373_g1;c266612_g1;c267232_g1;c267232_g2;c267490_g1;c274002_g1;c274672…
GO:0006013	e	mannose metabolic process	77/34964	401/331498	2.25e-07	0.00134	biological_process	c100186_g1;c243425_g1;c309330_g1;c322938_g4;c336532_g1;c336532_g2;c353432_g1;c359282_g1;c363461_g1;c366404_g1;c370502_g1;c372489_g1;c372489_g4;c373283_g1;c373720_g1;c374040_g1;c375102_g1;c377956_g1;c378219_g1;c378855_g1;c380927_g1;c384479_g3;c384957_g1;c38535_g1;c385527_g1;c386442_g1;c388599_g1;c388599_g4;c388599_g6;c388599_g7;c388768_g2;c389928_g2;c390838_g2;c392160_g1;c392420_g1;c393447_g1;c394…
GO:0051273	e	beta-glucan metabolic process	39/34964	155/331498	2.32e-07	0.00138	biological_process	c132321_g1;c155551_g1;c222615_g1;c250849_g1;c250849_g2;c308862_g2;c367073_g1;c367390_g1;c372239_g1;c382470_g1;c386387_g2;c386387_g3;c387420_g1;c390964_g1;c392850_g4;c397610_g1;c399902_g1;c403831_g1;c403831_g2;c404884_g3;c404961_g4;c407384_g2;c411427_g1;c412475_g1;c413964_g2;c415292_g2;c415292_g3;c415292_g7;c415292_g8;c416099_g1;c416099_g2;c417938_g5;c419162_g1;c420430_g1;c420430_g2;c420521_g1;c42…
GO:0005506	e	iron ion binding	190/34964	1242/331498	2.49e-07	0.00149	molecular_function	c147875_g1;c238817_g1;c240807_g1;c242694_g1;c246393_g1;c254287_g1;c263824_g1;c265968_g1;c286138_g1;c286757_g1;c296579_g1;c300174_g1;c301379_g1;c305691_g1;c308646_g1;c310934_g1;c315816_g1;c319082_g1;c319421_g2;c327190_g1;c331297_g1;c331445_g1;c332158_g1;c332563_g2;c335720_g1;c337955_g1;c338035_g1;c339509_g1;c341190_g1;c344168_g2;c344997_g1;c344997_g2;c345177_g1;c345600_g1;c347374_g1;c349675_g1;c35…
GO:0030243	e	cellulose metabolic process	25/34964	79/331498	3.02e-07	0.0018	biological_process	c132321_g1;c155551_g1;c222615_g1;c250849_g1;c250849_g2;c308862_g2;c367390_g1;c382470_g1;c386387_g2;c386387_g3;c387420_g1;c390964_g1;c399902_g1;c403831_g1;c403831_g2;c404884_g3;c404961_g4;c407384_g2;c413964_g2;c416099_g1;c416099_g2;c417938_g5;c419162_g1;c421286_g2;c636817_g1
GO:0009657	e	plastid organization	35/34964	134/331498	3.14e-07	0.00187	biological_process	c372778_g1;c376264_g1;c377439_g2;c384705_g1;c386485_g1;c390704_g1;c391798_g1;c392060_g1;c395432_g1;c398891_g1;c399157_g4;c400747_g3;c401546_g1;c403984_g2;c405620_g1;c408393_g3;c412778_g1;c413530_g1;c413530_g2;c413882_g1;c416151_g1;c418006_g1;c418006_g2;c418277_g1;c418277_g2;c418553_g3;c420597_g2;c420702_g1;c420702_g2;c420933_g7;c421166_g2;c422112_g4;c422179_g1;c422249_g1;c422395_g2
GO:0006461	e	protein complex assembly	111/34964	648/331498	3.56e-07	0.00212	biological_process	c100662_g1;c103746_g2;c247407_g1;c251019_g1;c300491_g2;c326735_g1;c332227_g1;c333610_g1;c338072_g1;c339200_g1;c343003_g1;c345787_g3;c350481_g1;c351054_g1;c356841_g1;c366019_g1;c368430_g3;c370146_g1;c372099_g1;c374102_g1;c375335_g3;c376264_g1;c380527_g1;c380802_g1;c383823_g1;c383961_g2;c388398_g2;c389155_g1;c389416_g1;c390927_g1;c390927_g7;c392213_g1;c392966_g6;c393296_g1;c394280_g4;c394354_g2;c39…
GO:0051252	e	regulation of RNA metabolic process	475/34964	3593/331498	3.69e-07	0.0022	biological_process	c134131_g1;c139298_g1;c139298_g2;c145942_g1;c165370_g1;c183176_g1;c238616_g1;c238768_g1;c242579_g2;c252047_g1;c253168_g1;c253250_g1;c253452_g1;c255760_g1;c256468_g1;c264465_g1;c264923_g1;c265200_g1;c266257_g1;c266373_g1;c267532_g1;c267882_g1;c276675_g1;c276739_g1;c277623_g1;c288372_g1;c291523_g2;c291873_g2;c294457_g1;c298320_g1;c299093_g1;c299743_g1;c300815_g1;c303703_g1;c306829_g1;c307422_g1;c30…
GO:1901265	e	nucleoside phosphate binding	2409/34964	20750/331498	3.81e-07	0.00227	molecular_function	c100226_g1;c100662_g1;c101406_g1;c103110_g1;c103678_g1;c107123_g1;c107163_g1;c108415_g1;c11005_g1;c11202_g1;c117495_g1;c127513_g1;c133126_g1;c134094_g1;c134131_g1;c134317_g1;c134710_g1;c135437_g1;c136204_g1;c137735_g1;c138933_g2;c139677_g1;c140464_g2;c140576_g1;c140623_g1;c141200_g1;c143168_g1;c145277_g1;c146554_g1;c146765_g1;c14805_g1;c158344_g1;c159088_g1;c164640_g1;c1698_g1;c18722_g1;c189952_g…
GO:0000166	e	nucleotide binding	2409/34964	20750/331498	3.81e-07	0.00227	molecular_function	c100226_g1;c100662_g1;c101406_g1;c103110_g1;c103678_g1;c107123_g1;c107163_g1;c108415_g1;c11005_g1;c11202_g1;c117495_g1;c127513_g1;c133126_g1;c134094_g1;c134131_g1;c134317_g1;c134710_g1;c135437_g1;c136204_g1;c137735_g1;c138933_g2;c139677_g1;c140464_g2;c140576_g1;c140623_g1;c141200_g1;c143168_g1;c145277_g1;c146554_g1;c146765_g1;c14805_g1;c158344_g1;c159088_g1;c164640_g1;c1698_g1;c18722_g1;c189952_g…
GO:0071229	e	cellular response to acid chemical	21/34964	60/331498	3.97e-07	0.00237	biological_process	c348961_g1;c368205_g1;c382947_g5;c391130_g10;c400408_g3;c402730_g1;c402730_g9;c410719_g1;c413882_g1;c415360_g1;c416347_g2;c417620_g1;c418006_g1;c418006_g2;c418351_g3;c418351_g5;c418779_g1;c420089_g1;c420661_g1;c420933_g7;c421082_g2
GO:0034645	e	cellular macromolecule biosynthetic process	1009/34964	8217/331498	4.23e-07	0.00252	biological_process	c100905_g1;c101986_g1;c108796_g1;c128388_g1;c137294_g1;c148259_g1;c15772_g1;c158344_g1;c15980_g1;c1698_g1;c185149_g1;c223709_g1;c236663_g1;c237122_g1;c238014_g1;c240681_g1;c240797_g1;c242426_g1;c242593_g1;c249226_g1;c251256_g1;c251546_g2;c253312_g1;c253936_g1;c255299_g1;c255506_g1;c255631_g1;c257725_g1;c259574_g1;c266612_g1;c267232_g1;c267232_g2;c267490_g1;c274002_g1;c274672_g1;c276675_g1;c277623…
GO:0009755	e	hormone-mediated signaling pathway	38/34964	153/331498	4.45e-07	0.00265	biological_process	c350085_g2;c370373_g1;c370759_g2;c376843_g2;c377583_g1;c378561_g1;c380306_g2;c382947_g5;c385095_g1;c391190_g3;c394019_g1;c396881_g3;c397702_g1;c399513_g1;c401509_g1;c401830_g7;c402297_g3;c402297_g5;c402730_g1;c402730_g9;c403970_g4;c406472_g3;c408393_g3;c409522_g2;c410649_g1;c410649_g2;c410961_g1;c412696_g5;c413069_g2;c415197_g1;c415360_g1;c417620_g1;c420597_g2;c420661_g1;c420702_g1;c420702_g2;c42…
GO:0019252	e	starch biosynthetic process	19/34964	51/331498	4.61e-07	0.00275	biological_process	c353416_g1;c378855_g1;c381949_g1;c384563_g1;c392160_g1;c395413_g10;c395413_g12;c395413_g5;c395413_g6;c398879_g2;c402040_g3;c406646_g14;c406646_g16;c406646_g17;c413756_g1;c418910_g5;c421837_g1;c422390_g1;c422563_g1
GO:0051258	e	protein polymerization	52/34964	241/331498	5.22e-07	0.00311	biological_process	c300491_g2;c326735_g1;c345787_g3;c374102_g1;c375335_g3;c390927_g1;c390927_g7;c392213_g1;c392966_g6;c394280_g4;c395883_g1;c395883_g4;c395883_g6;c396312_g3;c399044_g1;c399044_g3;c399325_g1;c399325_g3;c399325_g9;c402324_g2;c402324_g6;c403464_g1;c404517_g1;c404517_g4;c405288_g2;c407748_g1;c409640_g4;c409640_g5;c409640_g6;c409640_g7;c412025_g2;c412930_g2;c412930_g7;c413530_g1;c413530_g2;c414965_g3;c41…
GO:0009767	e	photosynthetic electron transport chain	16/34964	38/331498	5.27e-07	0.00314	biological_process	c389946_g6;c397444_g1;c401126_g1;c407687_g4;c408393_g3;c408752_g2;c412940_g7;c414417_g1;c414471_g7;c415201_g3;c416585_g2;c417433_g2;c417433_g5;c420597_g2;c420702_g1;c420702_g2
GO:0050789	e	regulation of biological process	1335/34964	11116/331498	5.39e-07	0.00321	biological_process	c106284_g1;c113220_g1;c133126_g1;c134131_g1;c134710_g1;c135437_g1;c139298_g1;c139298_g2;c142208_g1;c145942_g1;c165370_g1;c183176_g1;c189865_g1;c207827_g1;c224376_g2;c225772_g1;c235076_g1;c238616_g1;c238768_g1;c242579_g2;c242593_g1;c243583_g1;c247461_g1;c252047_g1;c253168_g1;c253250_g1;c253452_g1;c255760_g1;c256468_g1;c259210_g1;c264465_g1;c264651_g1;c264923_g1;c265200_g1;c265559_g2;c266085_g1;c26…
GO:0006766	e	vitamin metabolic process	153/34964	969/331498	5.72e-07	0.00341	biological_process	c100779_g1;c103601_g1;c106284_g1;c132390_g1;c14211_g1;c224650_g1;c238980_g1;c242456_g1;c251888_g1;c254280_g1;c255680_g1;c283267_g2;c286899_g1;c290802_g1;c294283_g1;c302463_g1;c305051_g1;c311700_g1;c314955_g1;c322551_g1;c322824_g1;c324801_g1;c326633_g1;c328629_g1;c334200_g1;c342510_g1;c346050_g1;c346319_g1;c347901_g1;c350207_g1;c350789_g1;c351926_g1;c354599_g1;c356364_g1;c358960_g1;c359641_g1;c360…
GO:0018298	e	protein-chromophore linkage	41/34964	172/331498	5.74e-07	0.00342	biological_process	c188049_g1;c366079_g2;c376076_g1;c381458_g1;c386932_g1;c387060_g3;c388770_g1;c391291_g1;c392415_g2;c394236_g1;c395569_g2;c396195_g3;c396195_g4;c398308_g2;c403713_g8;c403967_g3;c406193_g1;c406193_g5;c406604_g1;c406604_g2;c406604_g3;c408752_g2;c410363_g3;c411069_g1;c411069_g2;c413807_g2;c414471_g7;c416214_g2;c416214_g3;c416501_g1;c417647_g4;c417947_g3;c419239_g3;c419339_g1;c419339_g2;c419339_g3;c41…
GO:0019219	e	regulation of nucleobase-containing compound metabolic process	490/34964	3737/331498	6.17e-07	0.00367	biological_process	c113220_g1;c134131_g1;c139298_g1;c139298_g2;c145942_g1;c165370_g1;c183176_g1;c238616_g1;c238768_g1;c242579_g2;c252047_g1;c253168_g1;c253250_g1;c253452_g1;c255760_g1;c256468_g1;c264465_g1;c264923_g1;c265200_g1;c266257_g1;c266373_g1;c267532_g1;c267882_g1;c276675_g1;c276739_g1;c277623_g1;c288372_g1;c291523_g2;c291873_g2;c294457_g1;c298320_g1;c299093_g1;c299743_g1;c300815_g1;c301726_g1;c303703_g1;c30…
GO:0034613	e	cellular protein localization	93/34964	522/331498	6.8e-07	0.00405	biological_process	c250713_g1;c265486_g2;c283312_g1;c286377_g1;c301734_g1;c305934_g1;c314650_g1;c333921_g1;c342195_g1;c348303_g1;c350481_g1;c352496_g1;c357887_g1;c358472_g1;c361491_g1;c362353_g2;c366567_g1;c367929_g1;c367929_g2;c368659_g1;c369240_g1;c370146_g1;c373190_g2;c374651_g1;c376264_g1;c378030_g1;c378303_g1;c378448_g2;c378896_g1;c379963_g3;c381075_g2;c381567_g1;c383496_g1;c383496_g2;c383816_g1;c384172_g1;c38…
GO:0043412	e	macromolecule modification	747/34964	5948/331498	6.82e-07	0.00406	biological_process	c110778_g1;c14211_g1;c142208_g1;c145277_g1;c164640_g1;c178625_g1;c188049_g1;c235076_g1;c237213_g1;c238616_g1;c243863_g1;c251727_g1;c251920_g1;c258941_g1;c265897_g1;c266530_g1;c266632_g1;c267355_g1;c277487_g1;c277555_g1;c277623_g1;c278161_g1;c280625_g1;c280650_g1;c281223_g1;c283900_g1;c286757_g1;c287162_g1;c292296_g2;c298392_g1;c299380_g1;c300491_g2;c302883_g1;c304356_g1;c304765_g1;c306989_g1;c307…
GO:0005978	e	glycogen biosynthetic process	40/34964	167/331498	7.38e-07	0.00439	biological_process	c100905_g1;c353416_g1;c357569_g1;c364738_g1;c372239_g1;c377471_g1;c381949_g1;c384563_g1;c395413_g10;c395413_g12;c395413_g5;c395413_g6;c396377_g1;c396377_g2;c397460_g2;c397610_g1;c398264_g1;c398264_g2;c401828_g1;c402040_g3;c402551_g2;c405531_g1;c405608_g2;c406646_g14;c406646_g16;c406646_g17;c412062_g1;c413756_g1;c415292_g2;c415292_g3;c415292_g7;c415292_g8;c417252_g1;c420521_g1;c420521_g3;c421168_g…
GO:0065007	e	biological regulation	1468/34964	12331/331498	8.79e-07	0.00524	biological_process	c106284_g1;c109970_g1;c113220_g1;c133126_g1;c134131_g1;c134710_g1;c135437_g1;c139298_g1;c139298_g2;c142208_g1;c145942_g1;c165370_g1;c183176_g1;c189865_g1;c207827_g1;c224376_g2;c225772_g1;c235076_g1;c238616_g1;c238768_g1;c242579_g2;c242593_g1;c243583_g1;c245511_g1;c246075_g1;c247461_g1;c252047_g1;c253168_g1;c253250_g1;c253452_g1;c255760_g1;c256468_g1;c259210_g1;c264465_g1;c264651_g1;c264923_g1;c26…
GO:0006767	e	water-soluble vitamin metabolic process	151/34964	963/331498	9.27e-07	0.00552	biological_process	c100779_g1;c103601_g1;c106284_g1;c132390_g1;c14211_g1;c224650_g1;c238980_g1;c242456_g1;c251888_g1;c254280_g1;c255680_g1;c283267_g2;c286899_g1;c290802_g1;c294283_g1;c302463_g1;c305051_g1;c311700_g1;c314955_g1;c322551_g1;c322824_g1;c324801_g1;c326633_g1;c328629_g1;c334200_g1;c342510_g1;c346050_g1;c346319_g1;c347901_g1;c350207_g1;c350789_g1;c351926_g1;c354599_g1;c356364_g1;c358960_g1;c360517_g1;c361…
GO:0048437	e	floral organ development	13/34964	27/331498	9.51e-07	0.00567	biological_process	c349560_g1;c358490_g1;c359641_g1;c395134_g1;c397754_g1;c397810_g1;c403898_g1;c409499_g1;c409982_g8;c411744_g1;c412801_g2;c417275_g3;c420356_g3
GO:0071705	e	nitrogen compound transport	483/34964	3692/331498	1.05e-06	0.00625	biological_process	c107916_g1;c133126_g1;c134710_g1;c135437_g1;c165370_g1;c169086_g1;c234570_g1;c237798_g1;c244287_g1;c245511_g1;c247461_g1;c250713_g1;c251997_g1;c252349_g1;c253487_g1;c265486_g2;c267490_g1;c267972_g1;c280730_g1;c283312_g1;c286377_g1;c286537_g2;c291022_g1;c293322_g1;c294585_g1;c300466_g1;c301734_g1;c301999_g1;c302715_g1;c302715_g2;c302725_g2;c305154_g1;c305934_g1;c306567_g2;c308287_g2;c311068_g1;c31…
GO:0009110	e	vitamin biosynthetic process	112/34964	669/331498	1.05e-06	0.00627	biological_process	c100779_g1;c103601_g1;c224650_g1;c242456_g1;c251888_g1;c255680_g1;c302463_g1;c311700_g1;c314955_g1;c322824_g1;c324801_g1;c326633_g1;c328629_g1;c342510_g1;c346319_g1;c347901_g1;c351926_g1;c354599_g1;c356364_g1;c359641_g1;c360517_g1;c362161_g2;c364272_g1;c365967_g2;c366375_g1;c366948_g1;c367204_g1;c367952_g1;c368759_g1;c371690_g1;c371869_g1;c372273_g1;c376166_g2;c376598_g1;c377443_g1;c377443_g2;c37…
GO:0016671	e	oxidoreductase activity, acting on a sulfur group of donors, disulfide as acceptor	29/34964	106/331498	1.11e-06	0.00662	molecular_function	c265515_g1;c287629_g1;c341939_g1;c346054_g1;c365701_g1;c368813_g1;c380955_g1;c382134_g2;c382516_g1;c387139_g1;c391136_g1;c391592_g1;c391592_g2;c394016_g1;c398274_g1;c398516_g1;c400168_g1;c405752_g1;c407961_g1;c411274_g1;c412763_g5;c415832_g1;c419371_g1;c419701_g2;c420449_g2;c428615_g1;c634767_g1;c68166_g1;c704326_g1
GO:0071822	e	protein complex subunit organization	122/34964	744/331498	1.12e-06	0.00669	biological_process	c100662_g1;c103746_g2;c236407_g1;c247407_g1;c251019_g1;c28338_g1;c300491_g2;c326735_g1;c332227_g1;c333610_g1;c338072_g1;c339200_g1;c343003_g1;c345787_g3;c350481_g1;c351054_g1;c356841_g1;c364241_g1;c366019_g1;c368430_g3;c370146_g1;c372099_g1;c374102_g1;c375335_g3;c376264_g1;c380527_g1;c380802_g1;c383823_g1;c383961_g2;c385134_g1;c386069_g1;c388398_g2;c389155_g1;c389416_g1;c390927_g1;c390927_g7;c392…
GO:0009057	e	macromolecule catabolic process	238/34964	1657/331498	1.17e-06	0.00696	biological_process	c100366_g1;c103678_g1;c132321_g1;c155551_g1;c181998_g1;c213824_g1;c222615_g1;c240299_g1;c240318_g1;c250849_g1;c250849_g2;c252105_g1;c255809_g1;c272694_g1;c276841_g1;c278225_g1;c283900_g1;c286648_g1;c298344_g1;c306166_g1;c306744_g1;c306851_g1;c308862_g2;c310654_g1;c318335_g1;c319131_g1;c322123_g1;c322952_g1;c328222_g1;c328222_g2;c329771_g1;c331155_g1;c335317_g1;c335675_g1;c336123_g1;c337052_g1;c33…
GO:0070727	e	cellular macromolecule localization	95/34964	546/331498	1.25e-06	0.00742	biological_process	c250713_g1;c265486_g2;c283312_g1;c286377_g1;c301734_g1;c305934_g1;c314650_g1;c333921_g1;c342195_g1;c348303_g1;c350481_g1;c352496_g1;c357887_g1;c358472_g1;c361491_g1;c362353_g2;c366567_g1;c367929_g1;c367929_g2;c368659_g1;c369240_g1;c370146_g1;c373190_g2;c374651_g1;c376264_g1;c378030_g1;c378303_g1;c378448_g2;c378896_g1;c379963_g3;c381075_g2;c381567_g1;c383496_g1;c383496_g2;c383816_g1;c384172_g1;c38…
GO:0020037	e	heme binding	188/34964	1257/331498	1.26e-06	0.00749	molecular_function	c139925_g1;c147875_g1;c15771_g1;c239656_g1;c240807_g1;c241911_g1;c242694_g1;c254287_g1;c255013_g1;c265968_g1;c269053_g1;c283163_g1;c286138_g1;c286757_g1;c290042_g3;c296579_g1;c308646_g1;c315816_g1;c319082_g1;c319421_g2;c32032_g1;c322704_g1;c327190_g1;c331297_g1;c332158_g1;c332563_g2;c338035_g1;c339509_g1;c341190_g1;c344997_g1;c344997_g2;c345177_g1;c345600_g1;c347258_g1;c351474_g1;c352212_g1;c3528…
GO:0022904	e	respiratory electron transport chain	69/34964	362/331498	1.27e-06	0.00755	biological_process	c178625_g1;c208309_g1;c233827_g1;c239735_g1;c254287_g1;c256427_g1;c277039_g1;c280423_g1;c288247_g1;c288898_g2;c306770_g1;c314548_g1;c340594_g1;c349808_g1;c354506_g1;c356827_g1;c361721_g1;c362557_g4;c362600_g1;c368077_g1;c373451_g1;c374809_g5;c374843_g1;c375417_g1;c379476_g2;c381313_g1;c382894_g1;c387906_g1;c387906_g3;c388398_g2;c388924_g1;c389247_g1;c389416_g1;c391911_g2;c392097_g1;c393023_g1;c39…
GO:0003676	e	nucleic acid binding	1511/34964	12738/331498	1.29e-06	0.0077	molecular_function	c108415_g1;c113220_g1;c131967_g1;c132738_g1;c137735_g1;c138410_g1;c138933_g2;c14027_g1;c140576_g1;c145942_g1;c147414_g1;c159088_g1;c1698_g1;c183176_g1;c189952_g1;c214553_g1;c226329_g1;c236199_g1;c238768_g1;c240681_g1;c240797_g1;c241442_g2;c242103_g1;c242579_g2;c242593_g1;c243210_g1;c243210_g2;c243863_g1;c250468_g1;c251920_g1;c252107_g1;c253312_g1;c253452_g1;c253936_g1;c255395_g1;c255506_g1;c25576…
GO:0044248	e	cellular catabolic process	406/34964	3050/331498	1.34e-06	0.00801	biological_process	c100366_g1;c106284_g1;c107849_g1;c132321_g1;c134808_g1;c14457_g1;c155551_g1;c177709_g1;c213824_g1;c222615_g1;c223709_g1;c226710_g1;c241911_g1;c246393_g1;c250849_g1;c250849_g2;c251526_g1;c251546_g2;c252832_g1;c254151_g1;c254280_g1;c255809_g1;c264105_g1;c264555_g2;c266186_g1;c269053_g1;c272694_g1;c276841_g1;c276858_g1;c277453_g1;c281223_g1;c283267_g2;c283900_g1;c290042_g3;c297769_g1;c298344_g1;c303…
GO:0099402	e	plant organ development	43/34964	191/331498	1.47e-06	0.00878	biological_process	c262606_g2;c349560_g1;c358490_g1;c359641_g1;c359726_g1;c369240_g1;c374130_g1;c382947_g5;c385095_g1;c387819_g1;c395134_g1;c397754_g1;c397810_g1;c398527_g2;c400495_g1;c401961_g6;c402316_g1;c402679_g4;c402730_g1;c402730_g9;c403761_g3;c403898_g1;c404891_g1;c408165_g1;c409499_g1;c409522_g2;c409982_g8;c410631_g2;c410631_g3;c411038_g1;c411744_g1;c412801_g2;c413069_g2;c415360_g1;c416275_g1;c417275_g3;c42…
GO:0009658	e	chloroplast organization	28/34964	102/331498	1.57e-06	0.00933	biological_process	c372778_g1;c376264_g1;c377439_g2;c384705_g1;c390704_g1;c391798_g1;c395432_g1;c398891_g1;c399157_g4;c400747_g3;c401546_g1;c403984_g2;c405620_g1;c408393_g3;c413530_g1;c413530_g2;c413882_g1;c416151_g1;c418006_g1;c418006_g2;c418277_g1;c418277_g2;c418553_g3;c420933_g7;c422112_g4;c422179_g1;c422249_g1;c422395_g2
GO:0009069	e	serine family amino acid metabolic process	371/34964	2760/331498	1.59e-06	0.00949	biological_process	c14211_g1;c14805_g1;c164640_g1;c238738_g1;c251354_g1;c253129_g1;c265897_g1;c266632_g1;c282890_g1;c286757_g1;c294283_g1;c298392_g1;c299380_g1;c300707_g1;c305024_g1;c307711_g1;c307794_g1;c311332_g1;c311332_g2;c311718_g1;c313604_g1;c325746_g1;c330229_g2;c331288_g1;c332593_g1;c333280_g1;c339027_g1;c339649_g1;c340555_g1;c340555_g2;c341499_g1;c342283_g1;c345259_g1;c346033_g2;c346054_g1;c347602_g1;c3502…
GO:0016830	e	carbon-carbon lyase activity	130/34964	811/331498	1.79e-06	0.0106	molecular_function	c110238_g1;c148022_g1;c226710_g1;c251231_g1;c266698_g1;c288903_g2;c293417_g1;c311507_g1;c317699_g1;c322938_g4;c324991_g1;c329955_g1;c340730_g1;c342462_g1;c346412_g1;c346412_g3;c347286_g1;c353107_g1;c356909_g1;c359157_g1;c361094_g1;c368133_g1;c369508_g1;c370819_g1;c371910_g1;c373121_g1;c374040_g1;c375040_g1;c375580_g1;c376122_g1;c376696_g1;c377075_g1;c377539_g1;c377799_g1;c378389_g1;c379012_g1;c38…
GO:0043648	e	dicarboxylic acid metabolic process	184/34964	1232/331498	1.97e-06	0.0117	biological_process	c103746_g2;c18722_g1;c223709_g1;c246393_g1;c251251_g1;c251546_g2;c280667_g1;c282890_g1;c303462_g1;c305843_g1;c316436_g1;c331729_g1;c333280_g1;c344720_g1;c345758_g1;c345758_g2;c348041_g2;c348070_g1;c353107_g1;c357529_g1;c359630_g1;c360430_g1;c364460_g1;c364925_g2;c367091_g1;c367204_g1;c367439_g1;c367470_g2;c369228_g5;c370580_g1;c371869_g1;c374934_g1;c377539_g1;c378345_g1;c378389_g1;c379068_g1;c380…
GO:0006144	e	purine nucleobase metabolic process	187/34964	1258/331498	2.02e-06	0.012	biological_process	c137294_g1;c237895_g1;c252221_g1;c253312_g1;c267859_g1;c276858_g1;c280753_g1;c282014_g1;c301229_g1;c302163_g1;c305691_g1;c310498_g2;c312955_g1;c324367_g1;c333099_g1;c333407_g1;c338083_g1;c338214_g1;c339533_g1;c342656_g1;c344720_g1;c353266_g1;c355890_g1;c355925_g1;c356766_g1;c359951_g1;c361075_g1;c361709_g1;c362246_g1;c362506_g1;c363297_g1;c363463_g1;c365584_g1;c367547_g3;c367752_g1;c368261_g1;c36…
GO:0042743	e	hydrogen peroxide metabolic process	30/34964	115/331498	2.17e-06	0.0129	biological_process	c241911_g1;c269053_g1;c290042_g3;c322704_g1;c353868_g1;c360495_g1;c365998_g1;c369108_g1;c369108_g2;c372844_g1;c381937_g1;c381937_g2;c384126_g2;c384958_g1;c384958_g2;c387420_g1;c389458_g1;c389458_g3;c395605_g1;c399639_g1;c404362_g2;c404362_g3;c408881_g1;c411108_g1;c411386_g1;c411386_g2;c416896_g3;c416896_g5;c422307_g1;c511306_g1
GO:0008878	e	glucose-1-phosphate adenylyltransferase activity	14/34964	33/331498	2.43e-06	0.0145	molecular_function	c353416_g1;c384563_g1;c395413_g10;c395413_g12;c395413_g5;c395413_g6;c402040_g3;c406646_g14;c406646_g16;c406646_g17;c413756_g1;c421168_g1;c422390_g1;c422563_g1
GO:0004372	e	glycine hydroxymethyltransferase activity	24/34964	82/331498	2.48e-06	0.0148	molecular_function	c311332_g1;c311332_g2;c331288_g1;c340555_g1;c340555_g2;c354137_g2;c366705_g1;c372102_g1;c377738_g1;c379044_g1;c379044_g2;c391600_g1;c399063_g2;c415866_g4;c418300_g2;c418300_g3;c418300_g6;c419078_g2;c420813_g2;c421995_g2;c421995_g4;c421995_g5;c441136_g1;c82760_g1
GO:0042364	e	water-soluble vitamin biosynthetic process	110/34964	665/331498	2.52e-06	0.015	biological_process	c100779_g1;c103601_g1;c224650_g1;c242456_g1;c251888_g1;c255680_g1;c302463_g1;c311700_g1;c314955_g1;c322824_g1;c324801_g1;c326633_g1;c328629_g1;c342510_g1;c346319_g1;c347901_g1;c351926_g1;c354599_g1;c356364_g1;c360517_g1;c362161_g2;c364272_g1;c365967_g2;c366375_g1;c366948_g1;c367204_g1;c367952_g1;c368759_g1;c371690_g1;c371869_g1;c372273_g1;c376166_g2;c376598_g1;c377443_g1;c377443_g2;c377719_g1;c37…
GO:0016758	e	transferase activity, transferring hexosyl groups	149/34964	963/331498	2.64e-06	0.0158	molecular_function	c100905_g1;c237213_g1;c266485_g1;c287162_g1;c303607_g2;c326857_g1;c328597_g1;c330813_g1;c339492_g1;c342241_g1;c345336_g1;c357569_g1;c358151_g1;c361072_g1;c364738_g1;c365059_g1;c367073_g1;c367243_g1;c368540_g1;c370086_g1;c370586_g1;c370812_g1;c374242_g1;c375485_g1;c376192_g1;c376192_g2;c376192_g4;c377471_g1;c377952_g3;c377954_g1;c378139_g1;c380746_g1;c381293_g2;c383488_g2;c384094_g2;c384166_g1;c38…
GO:0032259	e	methylation	209/34964	1441/331498	2.67e-06	0.0159	biological_process	c133514_g1;c133590_g1;c134248_g1;c211733_g1;c231133_g1;c237152_g1;c251727_g1;c255040_g1;c258941_g1;c265968_g1;c278161_g1;c280625_g1;c281223_g1;c286757_g1;c301803_g1;c302883_g1;c305167_g1;c307496_g2;c308256_g2;c308646_g1;c310063_g1;c310368_g3;c314775_g1;c317692_g1;c319082_g1;c329056_g1;c335696_g1;c339417_g1;c340555_g1;c340555_g2;c340858_g1;c343990_g1;c346317_g1;c347791_g1;c348244_g1;c349279_g1;c35…
GO:0031226	e	intrinsic component of plasma membrane	23/34964	77/331498	2.71e-06	0.0162	cellular_component	c331634_g1;c333780_g1;c360079_g2;c374913_g1;c381538_g1;c385134_g1;c387391_g2;c390708_g1;c394534_g7;c394534_g8;c396625_g1;c396625_g2;c403547_g9;c404084_g5;c409592_g2;c415718_g1;c416829_g4;c418351_g3;c418351_g5;c419789_g2;c419789_g3;c635844_g1;c791570_g1
GO:0016049	e	cell growth	47/34964	221/331498	2.84e-06	0.0169	biological_process	c262606_g2;c304824_g1;c366115_g1;c373551_g1;c374130_g1;c374250_g1;c374913_g1;c375654_g3;c376905_g1;c377583_g1;c378183_g1;c379960_g1;c381628_g1;c381628_g2;c383819_g1;c387420_g1;c388983_g1;c389441_g2;c390964_g1;c391040_g1;c391148_g2;c392044_g1;c394019_g1;c396312_g3;c396625_g1;c396625_g2;c398700_g4;c399360_g4;c400256_g2;c402316_g1;c403885_g2;c403970_g4;c404380_g4;c404891_g1;c405219_g5;c407241_g1;c41…
GO:1902494	e	catalytic complex	504/34964	3916/331498	3.56e-06	0.0212	cellular_component	c113220_g1;c129423_g1;c146554_g1;c220592_g1;c223709_g1;c233827_g1;c234183_g1;c239735_g1;c242456_g1;c246668_g1;c251546_g2;c251727_g1;c253936_g1;c254151_g1;c255631_g1;c262606_g2;c266932_g1;c276155_g1;c276533_g1;c277487_g1;c277623_g1;c284071_g1;c287162_g1;c292296_g2;c300491_g2;c300707_g1;c301158_g1;c301229_g1;c301726_g1;c302463_g1;c302780_g1;c304052_g2;c304144_g2;c304356_g1;c305024_g1;c306770_g1;c31…
GO:0009108	e	coenzyme biosynthetic process	175/34964	1175/331498	3.68e-06	0.0219	biological_process	c14211_g1;c188405_g1;c246393_g1;c252151_g1;c256427_g1;c265263_g1;c277039_g1;c277908_g1;c280423_g1;c286899_g1;c297769_g1;c302463_g1;c303462_g1;c309768_g1;c311700_g1;c311737_g2;c312490_g1;c314548_g1;c322551_g1;c324801_g1;c328256_g1;c328870_g1;c329692_g3;c339160_g1;c342510_g1;c346319_g1;c352363_g1;c354506_g1;c354599_g1;c356364_g1;c358960_g1;c359038_g1;c360517_g1;c362161_g2;c362557_g4;c363653_g1;c365…
GO:0009094	e	L-phenylalanine biosynthetic process	77/34964	428/331498	3.96e-06	0.0236	biological_process	c18722_g1;c282046_g1;c282890_g1;c302126_g1;c305843_g1;c330461_g1;c345758_g1;c345758_g2;c346125_g1;c347952_g4;c348041_g2;c358797_g2;c359157_g1;c359404_g1;c367091_g1;c367470_g2;c372229_g2;c374934_g1;c376191_g2;c376706_g1;c380409_g3;c381201_g3;c384185_g1;c384190_g2;c385041_g4;c385847_g1;c388111_g1;c390220_g1;c390308_g1;c390308_g2;c391808_g1;c392403_g3;c392699_g1;c394133_g1;c394392_g1;c397387_g3;c398…
GO:0010109	e	regulation of photosynthesis	17/34964	48/331498	4.13e-06	0.0246	biological_process	c372238_g1;c384536_g1;c386313_g1;c400013_g2;c410832_g5;c413797_g6;c414447_g1;c414471_g8;c414970_g2;c414970_g3;c414970_g5;c414970_g6;c416585_g2;c417871_g1;c417871_g2;c421982_g1;c68166_g1
GO:0016837	e	carbon-oxygen lyase activity, acting on polysaccharides	17/34964	48/331498	4.13e-06	0.0246	molecular_function	c133456_g1;c1482_g1;c314170_g2;c330664_g1;c340153_g1;c349089_g1;c361405_g1;c365041_g1;c366468_g1;c372785_g2;c372785_g4;c373484_g1;c395880_g1;c411896_g2;c429385_g1;c564740_g1;c635007_g1
GO:0006067	e	ethanol metabolic process	20/34964	63/331498	4.24e-06	0.0253	biological_process	c254280_g1;c266384_g1;c266384_g2;c328848_g1;c328848_g2;c373863_g1;c376447_g1;c395774_g9;c396896_g1;c402089_g1;c402089_g2;c402089_g3;c405570_g2;c405570_g3;c405949_g3;c405949_g5;c415564_g4;c416185_g1;c416185_g3;c797213_g1
GO:0019751	e	polyol metabolic process	83/34964	474/331498	4.28e-06	0.0255	biological_process	c177709_g1;c241435_g1;c251526_g1;c304530_g1;c309330_g1;c322938_g4;c327847_g1;c328224_g1;c336532_g1;c336532_g2;c342510_g1;c354211_g1;c356930_g1;c359282_g1;c363461_g1;c370502_g1;c372489_g1;c372489_g4;c373720_g1;c373720_g2;c374040_g1;c375906_g2;c379313_g1;c380927_g1;c381949_g1;c385997_g1;c386728_g3;c386932_g1;c387142_g1;c388599_g1;c388599_g4;c388599_g6;c388599_g7;c392420_g1;c394007_g1;c394540_g2;c39…
GO:0050794	e	regulation of cellular process	1240/34964	10390/331498	4.35e-06	0.0259	biological_process	c106284_g1;c113220_g1;c133126_g1;c134131_g1;c134710_g1;c135437_g1;c139298_g1;c139298_g2;c142208_g1;c145942_g1;c165370_g1;c183176_g1;c189865_g1;c207827_g1;c224376_g2;c235076_g1;c238616_g1;c238768_g1;c242579_g2;c242593_g1;c243583_g1;c247461_g1;c252047_g1;c253168_g1;c253250_g1;c253452_g1;c255760_g1;c256468_g1;c259210_g1;c264465_g1;c264651_g1;c264923_g1;c265200_g1;c265559_g2;c266085_g1;c266171_g1;c26…
GO:0035999	e	tetrahydrofolate interconversion	28/34964	107/331498	4.36e-06	0.0259	biological_process	c311332_g1;c311332_g2;c331288_g1;c340555_g1;c340555_g2;c354137_g2;c362136_g1;c366705_g1;c372102_g1;c377738_g1;c379044_g1;c379044_g2;c391600_g1;c395060_g1;c395060_g3;c399063_g2;c412108_g3;c415866_g4;c418300_g2;c418300_g3;c418300_g6;c419078_g2;c420813_g2;c421995_g2;c421995_g4;c421995_g5;c441136_g1;c82760_g1
GO:0042624	e	ATPase activity, uncoupled	9/34964	15/331498	4.45e-06	0.0265	molecular_function	c403654_g2;c403654_g3;c403654_g4;c406529_g1;c406529_g2;c406529_g3;c410746_g1;c419103_g1;c419103_g2
GO:0006464	e	cellular protein modification process	665/34964	5317/331498	4.83e-06	0.0288	biological_process	c110778_g1;c14211_g1;c142208_g1;c145277_g1;c164640_g1;c178625_g1;c188049_g1;c235076_g1;c237213_g1;c243863_g1;c251920_g1;c258941_g1;c265897_g1;c266530_g1;c266632_g1;c267355_g1;c277487_g1;c277555_g1;c277623_g1;c278161_g1;c281223_g1;c283900_g1;c286757_g1;c287162_g1;c292296_g2;c298392_g1;c299380_g1;c300491_g2;c304356_g1;c304765_g1;c306989_g1;c307496_g2;c307711_g1;c310998_g1;c311718_g1;c313032_g1;c315…
GO:0036211	e	protein modification process	665/34964	5317/331498	4.83e-06	0.0288	biological_process	c110778_g1;c14211_g1;c142208_g1;c145277_g1;c164640_g1;c178625_g1;c188049_g1;c235076_g1;c237213_g1;c243863_g1;c251920_g1;c258941_g1;c265897_g1;c266530_g1;c266632_g1;c267355_g1;c277487_g1;c277555_g1;c277623_g1;c278161_g1;c281223_g1;c283900_g1;c286757_g1;c287162_g1;c292296_g2;c298392_g1;c299380_g1;c300491_g2;c304356_g1;c304765_g1;c306989_g1;c307496_g2;c307711_g1;c310998_g1;c311718_g1;c313032_g1;c315…
GO:0004659	e	prenyltransferase activity	23/34964	80/331498	5.56e-06	0.0331	molecular_function	c276857_g1;c329889_g1;c33420_g1;c343028_g1;c344332_g1;c345346_g1;c364435_g1;c376868_g1;c379924_g1;c383123_g1;c392623_g1;c395496_g5;c395793_g1;c399602_g6;c402550_g1;c410201_g1;c410441_g3;c410787_g1;c411609_g1;c415523_g1;c415888_g1;c416922_g3;c71235_g1
GO:0009095	e	aromatic amino acid family biosynthetic process, prephenate pathway	74/34964	413/331498	6.03e-06	0.0359	biological_process	c18722_g1;c282046_g1;c282890_g1;c302126_g1;c305843_g1;c330461_g1;c345758_g1;c345758_g2;c346125_g1;c347952_g4;c348041_g2;c358797_g2;c359157_g1;c359404_g1;c367091_g1;c367470_g2;c372229_g2;c374934_g1;c376191_g2;c376706_g1;c380409_g3;c381201_g3;c384185_g1;c384190_g2;c385041_g4;c385847_g1;c387039_g1;c388111_g1;c390220_g1;c390308_g1;c390308_g2;c391808_g1;c392403_g3;c392699_g1;c394133_g1;c394392_g1;c397…
GO:0009225	e	nucleotide-sugar metabolic process	44/34964	207/331498	6.61e-06	0.0394	biological_process	c100186_g1;c241435_g1;c304530_g1;c307615_g3;c328224_g1;c354211_g1;c372239_g1;c375906_g2;c377956_g1;c378219_g1;c380870_g1;c383577_g1;c383577_g2;c384957_g1;c38535_g1;c385527_g1;c385942_g1;c394612_g1;c394612_g2;c394612_g3;c397610_g1;c398294_g1;c399902_g1;c403831_g2;c404582_g1;c406406_g1;c407384_g2;c407535_g1;c410156_g1;c411046_g4;c413964_g2;c415292_g2;c415292_g3;c415292_g7;c415292_g8;c416099_g1;c416…
GO:0033365	e	protein localization to organelle	77/34964	433/331498	6.63e-06	0.0395	biological_process	c250713_g1;c265486_g2;c283312_g1;c286377_g1;c301734_g1;c305934_g1;c314650_g1;c333921_g1;c342195_g1;c348303_g1;c350481_g1;c352496_g1;c357887_g1;c358472_g1;c361491_g1;c362353_g2;c366567_g1;c367929_g1;c367929_g2;c368659_g1;c369240_g1;c370146_g1;c373190_g2;c374651_g1;c376264_g1;c378030_g1;c378303_g1;c378448_g2;c379963_g3;c381075_g2;c381567_g1;c383496_g1;c383496_g2;c383816_g1;c384172_g1;c384588_g2;c38…
GO:0008104	e	protein localization	373/34964	2822/331498	6.85e-06	0.0408	biological_process	c107916_g1;c133126_g1;c134710_g1;c135437_g1;c165370_g1;c234570_g1;c237798_g1;c245511_g1;c247461_g1;c250713_g1;c251997_g1;c253487_g1;c265486_g2;c267490_g1;c280730_g1;c283312_g1;c286377_g1;c286537_g2;c291022_g1;c293322_g1;c294585_g1;c301734_g1;c302715_g1;c302715_g2;c305934_g1;c306567_g2;c308287_g2;c311068_g1;c314631_g1;c314650_g1;c317143_g1;c320697_g2;c322710_g2;c329274_g1;c329858_g2;c331718_g1;c33…
GO:0034308	e	primary alcohol metabolic process	23/34964	81/331498	7e-06	0.0417	biological_process	c254280_g1;c266384_g1;c266384_g2;c328848_g1;c328848_g2;c359641_g1;c373863_g1;c376447_g1;c395774_g9;c396896_g1;c397315_g1;c402089_g1;c402089_g2;c402089_g3;c405570_g2;c405570_g3;c405949_g3;c405949_g5;c415564_g4;c416185_g1;c416185_g3;c419605_g1;c797213_g1
GO:0003735	e	structural constituent of ribosome	577/34964	4569/331498	7.12e-06	0.0424	molecular_function	c101986_g1;c108796_g1;c15772_g1;c158344_g1;c15980_g1;c185149_g1;c240681_g1;c240797_g1;c242426_g1;c251256_g1;c255506_g1;c255631_g1;c257725_g1;c266612_g1;c267232_g1;c267232_g2;c267490_g1;c278227_g1;c278227_g2;c278514_g1;c280728_g1;c285998_g2;c296371_g1;c299008_g1;c302553_g1;c303371_g1;c303398_g1;c305211_g1;c305211_g2;c306000_g1;c306679_g1;c306883_g1;c308786_g1;c309104_g1;c312083_g1;c313446_g1;c3138…
GO:0009538	e	photosystem I reaction center	12/34964	27/331498	7.13e-06	0.0425	cellular_component	c336862_g1;c336862_g2;c401810_g1;c403995_g1;c407585_g1;c410338_g1;c410610_g1;c411944_g1;c417424_g2;c419079_g2;c419079_g3;c421553_g2
GO:0098656	e	anion transmembrane transport	90/34964	531/331498	7.29e-06	0.0434	biological_process	c169086_g1;c252349_g1;c267972_g1;c270186_g1;c281013_g1;c301999_g1;c302725_g2;c313089_g1;c315951_g1;c316649_g2;c328980_g1;c331911_g1;c334012_g1;c338905_g1;c341116_g1;c346861_g1;c354538_g2;c358869_g1;c359194_g1;c362291_g1;c366038_g1;c367479_g2;c370788_g1;c371058_g1;c379553_g1;c380219_g1;c380219_g2;c380365_g3;c380365_g5;c380773_g1;c381681_g1;c382286_g1;c382297_g1;c382376_g1;c382874_g1;c384365_g1;c38…
GO:0009624	e	response to nematode	19/34964	60/331498	7.62e-06	0.0454	biological_process	c362291_g1;c375335_g3;c378100_g1;c380773_g1;c383620_g1;c395473_g2;c396881_g3;c398401_g7;c400013_g2;c410592_g1;c410832_g5;c411416_g2;c412039_g3;c415157_g2;c415157_g3;c417547_g2;c421556_g1;c421556_g2;c422118_g1
GO:0070011	e	peptidase activity, acting on L-amino acid peptides	358/34964	2699/331498	7.72e-06	0.046	molecular_function	c100366_g1;c103112_g1;c107123_g1;c146704_g1;c148450_g1;c176297_g1;c177234_g1;c233749_g1;c235765_g1;c236509_g2;c236730_g1;c243155_g1;c250594_g1;c250918_g1;c266999_g1;c278474_g1;c280066_g1;c281608_g1;c283900_g1;c284386_g2;c288559_g1;c294072_g1;c298344_g1;c299433_g1;c300957_g2;c302206_g1;c305423_g1;c306166_g1;c306851_g1;c308464_g1;c312144_g1;c312840_g1;c314682_g1;c315992_g1;c316712_g1;c319064_g1;c32…
GO:0016667	e	oxidoreductase activity, acting on a sulfur group of donors	86/34964	504/331498	8.4e-06	0.05	molecular_function	c265515_g1;c287629_g1;c306065_g1;c320500_g1;c340802_g1;c341939_g1;c346054_g1;c349347_g1;c353945_g1;c355324_g1;c357369_g1;c358514_g1;c365701_g1;c366630_g1;c368314_g2;c368406_g1;c368813_g1;c369161_g1;c369257_g2;c371121_g1;c375830_g1;c377097_g1;c378428_g1;c378574_g1;c378759_g1;c380955_g1;c381398_g2;c382134_g2;c382379_g2;c382516_g1;c383874_g1;c386254_g1;c387139_g1;c387998_g1;c388928_g1;c389972_g1;c39…
GO:0009072	e	aromatic amino acid family metabolic process	157/34964	1047/331498	8.56e-06	0.051	biological_process	c18722_g1;c241911_g1;c246393_g1;c252832_g1;c254280_g1;c266186_g1;c269053_g1;c282046_g1;c282890_g1;c290042_g3;c297769_g1;c302126_g1;c303462_g1;c305843_g1;c322704_g1;c330461_g1;c334200_g1;c337742_g1;c338649_g1;c345758_g1;c345758_g2;c346125_g1;c347258_g1;c347952_g4;c348041_g2;c349463_g2;c350379_g1;c353868_g1;c358797_g2;c358918_g3;c359157_g1;c359404_g1;c360187_g1;c360495_g1;c360853_g1;c365998_g1;c366…
GO:0015031	e	protein transport	357/34964	2692/331498	8.66e-06	0.0516	biological_process	c107916_g1;c133126_g1;c134710_g1;c135437_g1;c165370_g1;c234570_g1;c237798_g1;c245511_g1;c247461_g1;c250713_g1;c251997_g1;c253487_g1;c265486_g2;c267490_g1;c280730_g1;c283312_g1;c286377_g1;c286537_g2;c291022_g1;c293322_g1;c294585_g1;c301734_g1;c302715_g1;c302715_g2;c305934_g1;c306567_g2;c308287_g2;c311068_g1;c314631_g1;c314650_g1;c317143_g1;c320697_g2;c322710_g2;c329274_g1;c329858_g2;c331718_g1;c33…
GO:0040007	e	growth	66/34964	360/331498	9.61e-06	0.0573	biological_process	c262606_g2;c304824_g1;c360528_g1;c361711_g1;c366115_g1;c373551_g1;c374130_g1;c374250_g1;c374913_g1;c375654_g3;c376843_g2;c376905_g1;c377583_g1;c378183_g1;c379960_g1;c381628_g1;c381628_g2;c381796_g1;c383819_g1;c386673_g1;c387420_g1;c388983_g1;c389441_g2;c390964_g1;c391040_g1;c391148_g2;c392044_g1;c394019_g1;c394665_g1;c396312_g3;c396625_g1;c396625_g2;c398700_g4;c399360_g4;c400256_g2;c400293_g3;c40…
GO:0009308	e	amine metabolic process	141/34964	923/331498	9.93e-06	0.0592	biological_process	c100417_g1;c18722_g1;c241911_g1;c246393_g1;c254280_g1;c269053_g1;c282046_g1;c282890_g1;c290042_g3;c297769_g1;c302126_g1;c303462_g1;c305843_g1;c310498_g2;c322704_g1;c330461_g1;c345615_g2;c345758_g1;c345758_g2;c346125_g1;c347258_g1;c347952_g4;c348041_g2;c358797_g2;c359157_g1;c359404_g1;c360495_g1;c365998_g1;c366248_g1;c367091_g1;c367470_g2;c369108_g1;c369108_g2;c372229_g2;c372844_g1;c373090_g1;c374…
GO:0033036	e	macromolecule localization	375/34964	2851/331498	1.01e-05	0.0604	biological_process	c107916_g1;c133126_g1;c134710_g1;c135437_g1;c165370_g1;c234570_g1;c237798_g1;c245511_g1;c247461_g1;c250713_g1;c251997_g1;c253487_g1;c265486_g2;c267490_g1;c280730_g1;c283312_g1;c286377_g1;c286537_g2;c291022_g1;c293322_g1;c294585_g1;c301734_g1;c302715_g1;c302715_g2;c305934_g1;c306567_g2;c308287_g2;c311068_g1;c314631_g1;c314650_g1;c317143_g1;c320697_g2;c322710_g2;c329274_g1;c329858_g2;c331718_g1;c33…
GO:0045184	e	establishment of protein localization	361/34964	2734/331498	1.02e-05	0.061	biological_process	c107916_g1;c133126_g1;c134710_g1;c135437_g1;c165370_g1;c234570_g1;c237798_g1;c245511_g1;c247461_g1;c250713_g1;c251997_g1;c253487_g1;c265486_g2;c267490_g1;c280730_g1;c283312_g1;c286377_g1;c286537_g2;c291022_g1;c293322_g1;c294585_g1;c301734_g1;c302715_g1;c302715_g2;c305934_g1;c306567_g2;c308287_g2;c311068_g1;c314631_g1;c314650_g1;c317143_g1;c320697_g2;c322710_g2;c329274_g1;c329858_g2;c331718_g1;c33…
GO:0004096	e	catalase activity	29/34964	116/331498	1.03e-05	0.0612	molecular_function	c241911_g1;c269053_g1;c290042_g3;c322704_g1;c347258_g1;c353868_g1;c360495_g1;c365998_g1;c369108_g1;c369108_g2;c372844_g1;c380319_g1;c381937_g1;c381937_g2;c383532_g1;c384958_g1;c384958_g2;c389458_g1;c389458_g3;c395605_g1;c399639_g1;c411386_g1;c411386_g2;c414856_g1;c416896_g3;c416896_g5;c422307_g1;c47173_g1;c511306_g1
GO:0000096	e	sulfur amino acid metabolic process	122/34964	776/331498	1.03e-05	0.0615	biological_process	c148259_g1;c251354_g1;c282890_g1;c308596_g1;c315250_g1;c317336_g1;c332380_g1;c333280_g1;c339417_g1;c339649_g1;c341821_g1;c342903_g1;c346054_g1;c347374_g1;c350368_g1;c357086_g1;c360587_g1;c360587_g2;c361421_g1;c361576_g1;c361576_g2;c362064_g1;c362136_g1;c363516_g1;c367243_g1;c368139_g1;c373047_g2;c374934_g1;c377613_g1;c379301_g2;c381201_g3;c381327_g1;c382516_g1;c382541_g1;c384307_g1;c385041_g4;c38…
GO:0016209	e	antioxidant activity	92/34964	550/331498	1.05e-05	0.0625	molecular_function	c232634_g1;c241911_g1;c255013_g1;c269053_g1;c290042_g3;c290802_g1;c302182_g1;c306425_g1;c322704_g1;c324904_g1;c345232_g1;c347258_g1;c351096_g2;c352038_g2;c353868_g1;c354715_g1;c354715_g3;c357074_g1;c360462_g2;c360495_g1;c364142_g3;c365998_g1;c368571_g1;c369108_g1;c369108_g2;c370667_g1;c372844_g1;c373425_g1;c375858_g2;c377355_g1;c378335_g4;c380319_g1;c381937_g1;c381937_g2;c383078_g1;c383532_g1;c38…
GO:0071555	e	cell wall organization	33/34964	140/331498	1.05e-05	0.0626	biological_process	c171748_g1;c247106_g1;c284071_g1;c287964_g1;c333780_g1;c350355_g1;c354366_g1;c360079_g2;c378030_g1;c379963_g3;c381124_g1;c381432_g1;c387507_g2;c387968_g1;c388111_g1;c389984_g1;c390358_g2;c390964_g1;c399619_g1;c399619_g3;c399619_g4;c401998_g1;c401998_g2;c406223_g1;c409026_g1;c410201_g1;c411896_g2;c412670_g5;c417419_g7;c568007_g1;c630522_g1;c706933_g1;c71235_g1
GO:0071496	e	cellular response to external stimulus	37/34964	166/331498	1.07e-05	0.0639	biological_process	c254151_g1;c344389_g1;c347689_g1;c364460_g1;c369108_g1;c369108_g2;c376636_g1;c387826_g1;c388800_g1;c389155_g1;c390891_g1;c391130_g10;c392940_g1;c394687_g1;c397754_g1;c397765_g4;c399209_g1;c400343_g2;c400408_g3;c404172_g1;c405852_g1;c407229_g4;c410340_g1;c410340_g2;c413882_g1;c414856_g1;c415457_g3;c415718_g1;c416004_g5;c418006_g1;c418006_g2;c418779_g1;c420079_g1;c420933_g7;c421048_g2;c421058_g1;c4…
GO:0031668	e	cellular response to extracellular stimulus	37/34964	166/331498	1.07e-05	0.0639	biological_process	c254151_g1;c344389_g1;c347689_g1;c364460_g1;c369108_g1;c369108_g2;c376636_g1;c387826_g1;c388800_g1;c389155_g1;c390891_g1;c391130_g10;c392940_g1;c394687_g1;c397754_g1;c397765_g4;c399209_g1;c400343_g2;c400408_g3;c404172_g1;c405852_g1;c407229_g4;c410340_g1;c410340_g2;c413882_g1;c414856_g1;c415457_g3;c415718_g1;c416004_g5;c418006_g1;c418006_g2;c418779_g1;c420079_g1;c420933_g7;c421048_g2;c421058_g1;c4…
GO:0000056	e	ribosomal small subunit export from nucleus	10/34964	20/331498	1.15e-05	0.0687	biological_process	c367590_g1;c403654_g2;c403654_g3;c403654_g4;c406529_g1;c406529_g2;c406529_g3;c410746_g1;c419103_g1;c419103_g2
GO:0016117	e	carotenoid biosynthetic process	20/34964	67/331498	1.2e-05	0.0715	biological_process	c364435_g1;c365131_g1;c371471_g1;c388788_g1;c392623_g1;c395496_g5;c398170_g2;c398582_g1;c399164_g1;c408393_g3;c410859_g4;c415080_g3;c416430_g1;c416637_g1;c417848_g9;c418910_g5;c421689_g1;c421689_g2;c422242_g1;c422269_g1
GO:0016109	e	tetraterpenoid biosynthetic process	20/34964	67/331498	1.2e-05	0.0715	biological_process	c364435_g1;c365131_g1;c371471_g1;c388788_g1;c392623_g1;c395496_g5;c398170_g2;c398582_g1;c399164_g1;c408393_g3;c410859_g4;c415080_g3;c416430_g1;c416637_g1;c417848_g9;c418910_g5;c421689_g1;c421689_g2;c422242_g1;c422269_g1
GO:0042430	e	indole-containing compound metabolic process	118/34964	749/331498	1.25e-05	0.0743	biological_process	c18722_g1;c241911_g1;c246393_g1;c254280_g1;c269053_g1;c282046_g1;c282890_g1;c290042_g3;c297769_g1;c302126_g1;c303462_g1;c305843_g1;c322704_g1;c330461_g1;c345758_g1;c345758_g2;c346125_g1;c347258_g1;c347952_g4;c348041_g2;c358797_g2;c359157_g1;c359404_g1;c360495_g1;c365998_g1;c366248_g1;c367091_g1;c367470_g2;c369108_g1;c369108_g2;c372229_g2;c372844_g1;c374835_g2;c374934_g1;c376191_g2;c376706_g1;c380…
GO:0005667	e	transcription factor complex	137/34964	899/331498	1.28e-05	0.0764	cellular_component	c183176_g1;c238768_g1;c242579_g2;c253452_g1;c264923_g1;c288372_g1;c291523_g2;c299093_g1;c314982_g1;c320525_g2;c329356_g1;c336789_g1;c337456_g1;c345578_g2;c345641_g1;c346358_g1;c347405_g1;c349868_g1;c352134_g1;c354957_g1;c356350_g1;c358043_g2;c358598_g1;c361063_g2;c362643_g1;c363294_g1;c367356_g1;c367481_g1;c368012_g1;c368210_g1;c369470_g1;c370220_g1;c370220_g2;c370365_g2;c370679_g2;c371955_g1;c37…
GO:0032544	e	plastid translation	7/34964	10/331498	1.3e-05	0.0776	biological_process	c384705_g1;c386485_g1;c412778_g1;c413882_g1;c418006_g1;c418006_g2;c420933_g7
GO:0015714	e	phosphoenolpyruvate transport	5/34964	5/331498	1.3e-05	0.0777	biological_process	c338664_g1;c400013_g2;c408044_g1;c409069_g1;c410832_g5
GO:0016679	e	oxidoreductase activity, acting on diphenols and related substances as donors	28/34964	111/331498	1.35e-05	0.0806	molecular_function	c233827_g1;c309515_g3;c311016_g1;c342016_g2;c346885_g1;c353013_g1;c361096_g2;c361096_g3;c368077_g1;c368117_g1;c373030_g1;c379291_g1;c389317_g1;c390349_g1;c391911_g2;c397229_g1;c401712_g1;c402022_g2;c405277_g2;c409556_g2;c409715_g3;c411742_g1;c411958_g3;c415132_g2;c416028_g2;c419657_g1;c420702_g1;c420702_g2
GO:0009654	e	photosystem II oxygen evolving complex	18/34964	57/331498	1.37e-05	0.0816	cellular_component	c129423_g1;c345352_g1;c388844_g1;c393008_g1;c393648_g1;c403886_g2;c405698_g1;c405698_g2;c410546_g4;c411125_g1;c414970_g2;c414970_g3;c414970_g5;c414970_g6;c415539_g7;c417871_g1;c417871_g2;c417958_g1
GO:0009073	e	aromatic amino acid family biosynthetic process	75/34964	430/331498	1.38e-05	0.082	biological_process	c18722_g1;c282046_g1;c282890_g1;c302126_g1;c305843_g1;c330461_g1;c345758_g1;c345758_g2;c346125_g1;c347952_g4;c348041_g2;c358797_g2;c359157_g1;c359404_g1;c367091_g1;c367470_g2;c372229_g2;c374934_g1;c376191_g2;c376706_g1;c380409_g3;c381201_g3;c384185_g1;c384190_g2;c385041_g4;c385847_g1;c387039_g1;c388111_g1;c390220_g1;c390308_g1;c390308_g2;c391808_g1;c392403_g3;c392699_g1;c394133_g1;c394392_g1;c397…
GO:0005777	e	peroxisome	47/34964	233/331498	1.44e-05	0.0856	cellular_component	c342903_g1;c348530_g1;c357086_g1;c357705_g1;c360336_g1;c361467_g1;c365580_g1;c369108_g2;c371470_g1;c375753_g1;c377974_g1;c378280_g1;c378746_g2;c381748_g1;c388662_g1;c391318_g1;c394887_g1;c396420_g1;c396525_g1;c397328_g1;c397395_g6;c398484_g1;c398842_g1;c399028_g5;c404982_g1;c407083_g1;c407111_g1;c407858_g1;c408895_g3;c409646_g1;c410896_g3;c411995_g3;c413195_g1;c413882_g1;c414362_g1;c415600_g2;c41…
GO:0051649	e	establishment of localization in cell	291/34964	2152/331498	1.44e-05	0.0857	biological_process	c107916_g1;c14509_g1;c250713_g1;c251997_g1;c253487_g1;c265486_g2;c267016_g1;c267490_g1;c280730_g1;c280994_g1;c283312_g1;c286377_g1;c286537_g2;c293322_g1;c294585_g1;c301734_g1;c304516_g1;c305154_g1;c305934_g1;c306567_g2;c314631_g1;c314650_g1;c329274_g1;c329858_g2;c331718_g1;c333921_g1;c337801_g3;c338344_g1;c342195_g1;c345970_g1;c346383_g1;c348303_g1;c350247_g1;c350481_g1;c352331_g2;c352496_g1;c352…
GO:0010383	e	cell wall polysaccharide metabolic process	25/34964	96/331498	1.52e-05	0.0903	biological_process	c181998_g1;c240299_g1;c250849_g1;c250849_g2;c278225_g1;c306744_g1;c307615_g3;c310654_g1;c329771_g1;c331155_g1;c366579_g1;c379641_g2;c384094_g2;c386168_g1;c391040_g1;c395590_g1;c402749_g2;c406406_g1;c407806_g4;c413269_g1;c421840_g1;c465544_g1;c508474_g1;c661741_g1;c795482_g1
GO:0008236	e	serine-type peptidase activity	109/34964	684/331498	1.55e-05	0.0923	molecular_function	c177234_g1;c233749_g1;c236509_g2;c250594_g1;c250918_g1;c280066_g1;c288559_g1;c299433_g1;c302206_g1;c308464_g1;c312144_g1;c312840_g1;c316712_g1;c323814_g1;c329706_g1;c331715_g1;c332648_g1;c336901_g1;c344828_g1;c344828_g2;c349520_g1;c349945_g1;c350584_g2;c356989_g2;c357608_g1;c359024_g2;c360855_g1;c361491_g1;c361831_g1;c364287_g1;c364799_g1;c366993_g2;c366993_g3;c366993_g4;c367092_g1;c369772_g1;c37…
GO:0017171	e	serine hydrolase activity	109/34964	684/331498	1.55e-05	0.0923	molecular_function	c177234_g1;c233749_g1;c236509_g2;c250594_g1;c250918_g1;c280066_g1;c288559_g1;c299433_g1;c302206_g1;c308464_g1;c312144_g1;c312840_g1;c316712_g1;c323814_g1;c329706_g1;c331715_g1;c332648_g1;c336901_g1;c344828_g1;c344828_g2;c349520_g1;c349945_g1;c350584_g2;c356989_g2;c357608_g1;c359024_g2;c360855_g1;c361491_g1;c361831_g1;c364287_g1;c364799_g1;c366993_g2;c366993_g3;c366993_g4;c367092_g1;c369772_g1;c37…
GO:0042744	e	hydrogen peroxide catabolic process	26/34964	102/331498	1.56e-05	0.093	biological_process	c241911_g1;c269053_g1;c290042_g3;c322704_g1;c353868_g1;c360495_g1;c365998_g1;c369108_g1;c369108_g2;c372844_g1;c381937_g1;c381937_g2;c384126_g2;c384958_g1;c384958_g2;c387420_g1;c389458_g1;c389458_g3;c395605_g1;c399639_g1;c411386_g1;c411386_g2;c416896_g3;c416896_g5;c422307_g1;c511306_g1
GO:0006118	e	obsolete electron transport	190/34964	1324/331498	1.6e-05	0.0951	biological_process	c117495_g1;c147875_g1;c233827_g1;c234183_g1;c239656_g1;c277039_g1;c283163_g1;c286138_g1;c296579_g1;c301158_g1;c304052_g2;c305691_g1;c305693_g1;c306065_g1;c307591_g1;c307591_g2;c311016_g1;c313528_g1;c320500_g1;c325382_g1;c327879_g1;c332531_g1;c333501_g1;c338827_g1;c338827_g2;c339509_g1;c340802_g1;c342016_g2;c344168_g2;c344997_g1;c344997_g2;c346885_g1;c348796_g1;c349347_g1;c353508_g1;c353508_g2;c35…
GO:0006558	e	L-phenylalanine metabolic process	85/34964	504/331498	1.62e-05	0.0965	biological_process	c18722_g1;c252832_g1;c266186_g1;c282046_g1;c282890_g1;c302126_g1;c305843_g1;c330461_g1;c345758_g1;c345758_g2;c346125_g1;c347952_g4;c348041_g2;c353868_g1;c358797_g2;c359157_g1;c359404_g1;c360187_g1;c360853_g1;c367091_g1;c367470_g2;c372229_g2;c374934_g1;c376191_g2;c376706_g1;c380409_g3;c381201_g3;c381934_g2;c384185_g1;c384190_g2;c385041_g4;c385847_g1;c388111_g1;c390220_g1;c390308_g1;c390308_g2;c390…
GO:1902221	e	erythrose 4-phosphate/phosphoenolpyruvate family amino acid metabolic process	85/34964	504/331498	1.62e-05	0.0965	biological_process	c18722_g1;c252832_g1;c266186_g1;c282046_g1;c282890_g1;c302126_g1;c305843_g1;c330461_g1;c345758_g1;c345758_g2;c346125_g1;c347952_g4;c348041_g2;c353868_g1;c358797_g2;c359157_g1;c359404_g1;c360187_g1;c360853_g1;c367091_g1;c367470_g2;c372229_g2;c374934_g1;c376191_g2;c376706_g1;c380409_g3;c381201_g3;c381934_g2;c384185_g1;c384190_g2;c385041_g4;c385847_g1;c388111_g1;c390220_g1;c390308_g1;c390308_g2;c390…
GO:0015833	e	peptide transport	366/34964	2787/331498	1.63e-05	0.0973	biological_process	c107916_g1;c133126_g1;c134710_g1;c135437_g1;c165370_g1;c234570_g1;c237798_g1;c245511_g1;c247461_g1;c250713_g1;c251997_g1;c253487_g1;c265486_g2;c267490_g1;c280730_g1;c283312_g1;c286377_g1;c286537_g2;c291022_g1;c293322_g1;c294585_g1;c301734_g1;c302715_g1;c302715_g2;c305934_g1;c306567_g2;c308287_g2;c311068_g1;c314631_g1;c314650_g1;c317143_g1;c320697_g2;c322710_g2;c329274_g1;c329858_g2;c331718_g1;c33…
GO:0006586	e	indolalkylamine metabolic process	115/34964	731/331498	1.7e-05	0.101	biological_process	c18722_g1;c241911_g1;c246393_g1;c254280_g1;c269053_g1;c282046_g1;c282890_g1;c290042_g3;c297769_g1;c302126_g1;c303462_g1;c305843_g1;c322704_g1;c330461_g1;c345758_g1;c345758_g2;c346125_g1;c347258_g1;c347952_g4;c348041_g2;c358797_g2;c359157_g1;c359404_g1;c360495_g1;c365998_g1;c366248_g1;c367091_g1;c367470_g2;c369108_g1;c369108_g2;c372229_g2;c372844_g1;c374934_g1;c376191_g2;c376706_g1;c380319_g1;c380…
GO:0006568	e	tryptophan metabolic process	115/34964	731/331498	1.7e-05	0.101	biological_process	c18722_g1;c241911_g1;c246393_g1;c254280_g1;c269053_g1;c282046_g1;c282890_g1;c290042_g3;c297769_g1;c302126_g1;c303462_g1;c305843_g1;c322704_g1;c330461_g1;c345758_g1;c345758_g2;c346125_g1;c347258_g1;c347952_g4;c348041_g2;c358797_g2;c359157_g1;c359404_g1;c360495_g1;c365998_g1;c366248_g1;c367091_g1;c367470_g2;c369108_g1;c369108_g2;c372229_g2;c372844_g1;c374934_g1;c376191_g2;c376706_g1;c380319_g1;c380…
GO:0044106	e	cellular amine metabolic process	131/34964	857/331498	1.7e-05	0.101	biological_process	c18722_g1;c241911_g1;c246393_g1;c254280_g1;c269053_g1;c282046_g1;c282890_g1;c290042_g3;c297769_g1;c302126_g1;c303462_g1;c305843_g1;c310498_g2;c322704_g1;c330461_g1;c345758_g1;c345758_g2;c346125_g1;c347258_g1;c347952_g4;c348041_g2;c358797_g2;c359157_g1;c359404_g1;c360495_g1;c365998_g1;c366248_g1;c367091_g1;c367470_g2;c369108_g1;c369108_g2;c372229_g2;c372844_g1;c373090_g1;c374934_g1;c375418_g1;c376…
GO:0009698	e	phenylpropanoid metabolic process	14/34964	38/331498	1.72e-05	0.102	biological_process	c360853_g1;c372401_g2;c375418_g1;c389216_g1;c391912_g1;c395008_g1;c405089_g2;c408834_g4;c409556_g2;c410797_g1;c411958_g3;c413148_g2;c417728_g2;c421521_g4
GO:0000097	e	sulfur amino acid biosynthetic process	68/34964	381/331498	1.74e-05	0.104	biological_process	c148259_g1;c251354_g1;c308596_g1;c315250_g1;c317336_g1;c333280_g1;c346054_g1;c347374_g1;c357086_g1;c360587_g1;c360587_g2;c361421_g1;c362064_g1;c363516_g1;c367243_g1;c368139_g1;c373047_g2;c377613_g1;c381327_g1;c382516_g1;c382541_g1;c384307_g1;c387260_g1;c387420_g1;c389216_g1;c389250_g2;c390641_g1;c391788_g1;c394490_g1;c395339_g1;c395529_g1;c396856_g1;c397555_g1;c397555_g3;c399468_g1;c402887_g3;c40…
GO:0006571	e	tyrosine biosynthetic process	72/34964	411/331498	1.79e-05	0.107	biological_process	c18722_g1;c282046_g1;c282890_g1;c302126_g1;c305843_g1;c330461_g1;c345758_g1;c345758_g2;c346125_g1;c347952_g4;c348041_g2;c358797_g2;c359157_g1;c359404_g1;c367091_g1;c367470_g2;c372229_g2;c374934_g1;c376191_g2;c376706_g1;c380409_g3;c381201_g3;c384185_g1;c384190_g2;c385041_g4;c385847_g1;c388111_g1;c390220_g1;c390308_g1;c390308_g2;c391808_g1;c392403_g3;c392699_g1;c394133_g1;c394392_g1;c397387_g3;c398…
GO:1902223	e	erythrose 4-phosphate/phosphoenolpyruvate family amino acid biosynthetic process	72/34964	411/331498	1.79e-05	0.107	biological_process	c18722_g1;c282046_g1;c282890_g1;c302126_g1;c305843_g1;c330461_g1;c345758_g1;c345758_g2;c346125_g1;c347952_g4;c348041_g2;c358797_g2;c359157_g1;c359404_g1;c367091_g1;c367470_g2;c372229_g2;c374934_g1;c376191_g2;c376706_g1;c380409_g3;c381201_g3;c384185_g1;c384190_g2;c385041_g4;c385847_g1;c388111_g1;c390220_g1;c390308_g1;c390308_g2;c391808_g1;c392403_g3;c392699_g1;c394133_g1;c394392_g1;c397387_g3;c398…
GO:0006544	e	glycine metabolic process	118/34964	756/331498	1.81e-05	0.108	biological_process	c14805_g1;c238738_g1;c251354_g1;c253129_g1;c294283_g1;c300707_g1;c305024_g1;c307794_g1;c311332_g1;c311332_g2;c313604_g1;c331288_g1;c332593_g1;c333280_g1;c339649_g1;c340555_g1;c340555_g2;c347602_g1;c350207_g1;c352278_g1;c354137_g2;c357369_g1;c359726_g1;c360832_g1;c361094_g1;c363516_g1;c366014_g1;c366705_g1;c369257_g2;c370775_g1;c371970_g1;c372102_g1;c372234_g2;c372565_g1;c374222_g1;c375816_g1;c376…
GO:0050832	e	defense response to fungus	27/34964	106/331498	1.84e-05	0.109	biological_process	c369920_g1;c375615_g2;c375615_g3;c379639_g2;c380259_g1;c384705_g1;c385134_g1;c387819_g1;c389896_g2;c397332_g1;c404696_g1;c407223_g1;c407546_g9;c408393_g3;c410651_g4;c410961_g1;c415249_g1;c416099_g1;c416573_g1;c416573_g2;c416573_g4;c418910_g5;c419865_g1;c419865_g3;c420597_g2;c420702_g1;c420702_g2
GO:0006605	e	protein targeting	60/34964	326/331498	1.9e-05	0.113	biological_process	c250713_g1;c265486_g2;c286377_g1;c305934_g1;c314650_g1;c342195_g1;c348303_g1;c352496_g1;c358472_g1;c361491_g1;c362353_g2;c365814_g1;c367929_g1;c367929_g2;c369240_g1;c374651_g1;c376264_g1;c378896_g1;c381075_g2;c381567_g1;c383496_g1;c383496_g2;c384588_g2;c386189_g2;c388030_g1;c388231_g1;c388323_g1;c389277_g8;c389926_g2;c391190_g3;c391492_g2;c392308_g2;c393712_g1;c393872_g2;c394887_g1;c395826_g1;c39…
GO:0071214	e	cellular response to abiotic stimulus	22/34964	80/331498	1.92e-05	0.114	biological_process	c371972_g1;c377471_g1;c391130_g10;c393852_g1;c395432_g1;c395883_g1;c400408_g3;c405531_g1;c407022_g1;c409640_g5;c413882_g1;c415102_g1;c415759_g2;c417875_g1;c418006_g1;c418006_g2;c418351_g5;c418779_g1;c419577_g1;c420933_g7;c422592_g1;c80838_g1
GO:0042886	e	amide transport	366/34964	2794/331498	1.93e-05	0.115	biological_process	c107916_g1;c133126_g1;c134710_g1;c135437_g1;c165370_g1;c234570_g1;c237798_g1;c245511_g1;c247461_g1;c250713_g1;c251997_g1;c253487_g1;c265486_g2;c267490_g1;c280730_g1;c283312_g1;c286377_g1;c286537_g2;c291022_g1;c293322_g1;c294585_g1;c301734_g1;c302715_g1;c302715_g2;c305934_g1;c306567_g2;c308287_g2;c311068_g1;c314631_g1;c314650_g1;c317143_g1;c320697_g2;c322710_g2;c329274_g1;c329858_g2;c331718_g1;c33…
GO:0045229	e	external encapsulating structure organization	35/34964	157/331498	1.98e-05	0.118	biological_process	c171748_g1;c247106_g1;c284071_g1;c287964_g1;c333780_g1;c350355_g1;c354366_g1;c360079_g2;c373711_g1;c378030_g1;c379963_g3;c381124_g1;c381432_g1;c387507_g2;c387968_g1;c388111_g1;c389984_g1;c390358_g2;c390964_g1;c399619_g1;c399619_g3;c399619_g4;c401998_g1;c401998_g2;c406223_g1;c409026_g1;c410201_g1;c411896_g2;c412670_g5;c417419_g7;c568007_g1;c630522_g1;c706933_g1;c71235_g1;c99729_g1
GO:0042435	e	indole-containing compound biosynthetic process	75/34964	433/331498	2.02e-05	0.12	biological_process	c18722_g1;c282046_g1;c282890_g1;c302126_g1;c305843_g1;c330461_g1;c345758_g1;c345758_g2;c346125_g1;c347952_g4;c348041_g2;c358797_g2;c359157_g1;c359404_g1;c367091_g1;c367470_g2;c372229_g2;c374835_g2;c374934_g1;c376191_g2;c376706_g1;c380409_g3;c381201_g3;c384185_g1;c384190_g2;c385041_g4;c385847_g1;c388111_g1;c390220_g1;c390308_g1;c390308_g2;c391808_g1;c392403_g3;c392699_g1;c394133_g1;c394392_g1;c397…
GO:0031669	e	cellular response to nutrient levels	31/34964	131/331498	2.04e-05	0.122	biological_process	c254151_g1;c344389_g1;c347689_g1;c364460_g1;c369108_g1;c369108_g2;c376636_g1;c387826_g1;c388800_g1;c389155_g1;c390891_g1;c392940_g1;c394687_g1;c397754_g1;c397765_g4;c399209_g1;c400343_g2;c400408_g3;c404172_g1;c405852_g1;c407229_g4;c410340_g1;c410340_g2;c414856_g1;c415457_g3;c415718_g1;c416004_g5;c420079_g1;c421048_g2;c421058_g1;c421403_g4
GO:0072594	e	establishment of protein localization to organelle	69/34964	388/331498	2.06e-05	0.123	biological_process	c250713_g1;c265486_g2;c283312_g1;c286377_g1;c301734_g1;c305934_g1;c314650_g1;c333921_g1;c342195_g1;c348303_g1;c350481_g1;c352496_g1;c357887_g1;c358472_g1;c361491_g1;c362353_g2;c367929_g1;c367929_g2;c368659_g1;c369240_g1;c370146_g1;c373190_g2;c374651_g1;c376264_g1;c378303_g1;c378448_g2;c381075_g2;c381567_g1;c383496_g1;c383496_g2;c383816_g1;c384588_g2;c384793_g2;c385549_g1;c385715_g1;c388030_g1;c38…
GO:0043094	e	cellular metabolic compound salvage	43/34964	208/331498	2.06e-05	0.123	biological_process	c333407_g1;c342462_g1;c347374_g1;c353266_g1;c356364_g1;c356766_g1;c361421_g1;c362506_g1;c367243_g1;c368139_g1;c379848_g1;c379948_g1;c381000_g1;c383043_g2;c383877_g1;c384675_g1;c393287_g1;c396372_g1;c396798_g1;c396856_g1;c397699_g1;c398964_g1;c402001_g5;c402887_g3;c403951_g1;c407461_g2;c409499_g1;c411305_g2;c411305_g3;c411979_g2;c413912_g4;c414467_g2;c414467_g4;c415866_g4;c417378_g1;c417378_g4;c41…
GO:0046219	e	indolalkylamine biosynthetic process	73/34964	419/331498	2.1e-05	0.125	biological_process	c18722_g1;c282046_g1;c282890_g1;c302126_g1;c305843_g1;c330461_g1;c345758_g1;c345758_g2;c346125_g1;c347952_g4;c348041_g2;c358797_g2;c359157_g1;c359404_g1;c367091_g1;c367470_g2;c372229_g2;c374934_g1;c376191_g2;c376706_g1;c380409_g3;c381201_g3;c384185_g1;c384190_g2;c385041_g4;c385847_g1;c388111_g1;c390220_g1;c390308_g1;c390308_g2;c391808_g1;c392403_g3;c392699_g1;c394133_g1;c394392_g1;c397387_g3;c398…
GO:0000162	e	tryptophan biosynthetic process	73/34964	419/331498	2.1e-05	0.125	biological_process	c18722_g1;c282046_g1;c282890_g1;c302126_g1;c305843_g1;c330461_g1;c345758_g1;c345758_g2;c346125_g1;c347952_g4;c348041_g2;c358797_g2;c359157_g1;c359404_g1;c367091_g1;c367470_g2;c372229_g2;c374934_g1;c376191_g2;c376706_g1;c380409_g3;c381201_g3;c384185_g1;c384190_g2;c385041_g4;c385847_g1;c388111_g1;c390220_g1;c390308_g1;c390308_g2;c391808_g1;c392403_g3;c392699_g1;c394133_g1;c394392_g1;c397387_g3;c398…
GO:0006563	e	L-serine metabolic process	122/34964	791/331498	2.19e-05	0.13	biological_process	c14805_g1;c238738_g1;c251354_g1;c253129_g1;c294283_g1;c300707_g1;c307794_g1;c311332_g1;c311332_g2;c313604_g1;c331288_g1;c333280_g1;c339649_g1;c340555_g1;c340555_g2;c347602_g1;c350207_g1;c352278_g1;c354137_g2;c357086_g1;c357369_g1;c358773_g1;c359726_g1;c360587_g1;c360587_g2;c360832_g1;c361094_g1;c362064_g1;c363516_g1;c366014_g1;c366705_g1;c369257_g2;c370775_g1;c371970_g1;c372102_g1;c372565_g1;c374…
GO:0072330	e	monocarboxylic acid biosynthetic process	178/34964	1234/331498	2.27e-05	0.135	biological_process	c146554_g1;c224650_g1;c251888_g1;c254280_g1;c266932_g1;c280982_g1;c286191_g1;c302463_g1;c310669_g1;c311700_g1;c324801_g1;c331297_g1;c331369_g1;c335638_g1;c336159_g1;c337337_g2;c337955_g1;c340584_g1;c342510_g1;c346233_g1;c346319_g1;c349675_g1;c352212_g1;c354599_g1;c359888_g2;c362161_g2;c364033_g1;c364773_g1;c365967_g2;c366115_g1;c366375_g1;c366948_g1;c367667_g2;c370223_g1;c370390_g1;c371471_g1;c37…
GO:0051540	e	metal cluster binding	159/34964	1081/331498	2.34e-05	0.14	molecular_function	c207827_g1;c224650_g1;c246715_g1;c251888_g1;c277039_g1;c277623_g1;c301610_g1;c304464_g1;c305691_g1;c305693_g1;c309515_g3;c311016_g1;c311294_g1;c325382_g1;c327879_g1;c329692_g3;c333501_g1;c335720_g1;c338107_g1;c339649_g1;c341586_g1;c342016_g2;c352837_g1;c355441_g1;c357206_g1;c357381_g1;c357381_g2;c367481_g1;c370390_g1;c370498_g1;c373620_g1;c373810_g2;c374181_g1;c374990_g1;c375370_g1;c375461_g1;c37…
GO:0051536	e	iron-sulfur cluster binding	159/34964	1081/331498	2.34e-05	0.14	molecular_function	c207827_g1;c224650_g1;c246715_g1;c251888_g1;c277039_g1;c277623_g1;c301610_g1;c304464_g1;c305691_g1;c305693_g1;c309515_g3;c311016_g1;c311294_g1;c325382_g1;c327879_g1;c329692_g3;c333501_g1;c335720_g1;c338107_g1;c339649_g1;c341586_g1;c342016_g2;c352837_g1;c355441_g1;c357206_g1;c357381_g1;c357381_g2;c367481_g1;c370390_g1;c370498_g1;c373620_g1;c373810_g2;c374181_g1;c374990_g1;c375370_g1;c375461_g1;c37…
GO:0000902	e	cell morphogenesis	41/34964	198/331498	2.34e-05	0.14	biological_process	c304824_g1;c342903_g1;c363734_g1;c366115_g1;c373551_g1;c374913_g1;c375654_g3;c377583_g1;c378183_g1;c379639_g2;c381628_g1;c381628_g2;c383819_g1;c385134_g1;c388983_g1;c389697_g1;c390964_g1;c391148_g2;c393472_g1;c394838_g4;c396312_g3;c396625_g1;c396625_g2;c398700_g4;c399360_g4;c400256_g2;c400897_g3;c403970_g4;c404063_g4;c404891_g1;c407241_g1;c410961_g1;c412025_g2;c412039_g3;c414005_g2;c414956_g2;c41…
GO:0019685	e	photosynthesis, dark reaction	14/34964	39/331498	2.42e-05	0.144	biological_process	c386750_g1;c392160_g1;c397444_g1;c398401_g7;c415694_g1;c416235_g1;c416507_g1;c416507_g2;c417107_g1;c417107_g2;c417361_g1;c417361_g2;c418110_g1;c418110_g5
GO:0016108	e	tetraterpenoid metabolic process	20/34964	70/331498	2.45e-05	0.146	biological_process	c364435_g1;c365131_g1;c371471_g1;c388788_g1;c392623_g1;c395496_g5;c398170_g2;c398582_g1;c399164_g1;c408393_g3;c410859_g4;c415080_g3;c416430_g1;c416637_g1;c417848_g9;c418910_g5;c421689_g1;c421689_g2;c422242_g1;c422269_g1
GO:0016116	e	carotenoid metabolic process	20/34964	70/331498	2.45e-05	0.146	biological_process	c364435_g1;c365131_g1;c371471_g1;c388788_g1;c392623_g1;c395496_g5;c398170_g2;c398582_g1;c399164_g1;c408393_g3;c410859_g4;c415080_g3;c416430_g1;c416637_g1;c417848_g9;c418910_g5;c421689_g1;c421689_g2;c422242_g1;c422269_g1
GO:0009637	e	response to blue light	17/34964	54/331498	2.47e-05	0.147	biological_process	c386932_g1;c390308_g1;c390308_g2;c395432_g1;c406193_g1;c406193_g5;c407022_g1;c409499_g1;c412801_g2;c414467_g2;c414467_g4;c416214_g2;c418153_g1;c418277_g1;c418277_g2;c419577_g1;c420179_g2
GO:0009642	e	response to light intensity	28/34964	116/331498	2.49e-05	0.148	biological_process	c357086_g1;c376843_g2;c384536_g1;c386313_g1;c390308_g1;c390308_g2;c391148_g2;c397569_g1;c398831_g1;c400013_g2;c401509_g1;c403960_g2;c407241_g1;c407546_g9;c410249_g4;c410249_g5;c410832_g5;c413797_g6;c414447_g1;c415457_g3;c416573_g1;c416573_g2;c416573_g4;c417871_g1;c419118_g1;c419865_g1;c419865_g3;c421982_g1
GO:0030001	e	metal ion transport	163/34964	1115/331498	2.52e-05	0.15	biological_process	c101406_g1;c143168_g1;c178667_g1;c231033_g1;c233316_g1;c249019_g1;c256427_g1;c277039_g1;c280423_g1;c292326_g1;c300056_g1;c309554_g1;c314548_g1;c328509_g1;c331736_g1;c336859_g1;c341047_g1;c341047_g2;c341047_g3;c343003_g1;c343241_g1;c343424_g1;c343424_g2;c345737_g1;c346255_g1;c346882_g1;c347348_g1;c349716_g1;c351424_g1;c354506_g1;c356052_g2;c358258_g1;c362030_g2;c362054_g1;c362557_g4;c366019_g1;c36…
GO:0006576	e	cellular biogenic amine metabolic process	129/34964	849/331498	2.59e-05	0.154	biological_process	c18722_g1;c241911_g1;c246393_g1;c254280_g1;c269053_g1;c282046_g1;c282890_g1;c290042_g3;c297769_g1;c302126_g1;c303462_g1;c305843_g1;c310498_g2;c322704_g1;c330461_g1;c345758_g1;c345758_g2;c346125_g1;c347258_g1;c347952_g4;c348041_g2;c358797_g2;c359157_g1;c359404_g1;c360495_g1;c365998_g1;c366248_g1;c367091_g1;c367470_g2;c369108_g1;c369108_g2;c372229_g2;c372844_g1;c374934_g1;c375418_g1;c376191_g2;c376…
GO:0006694	e	steroid biosynthetic process	56/34964	300/331498	2.81e-05	0.167	biological_process	c254280_g1;c308256_g2;c324991_g1;c329471_g1;c332751_g1;c337828_g1;c344613_g1;c364435_g1;c372281_g1;c372742_g1;c374355_g1;c374969_g1;c375580_g1;c381868_g1;c382558_g1;c383123_g1;c383947_g1;c385678_g1;c390763_g1;c390891_g1;c392403_g3;c392623_g1;c394910_g1;c394910_g2;c394910_g3;c395496_g5;c395793_g1;c398170_g2;c398558_g1;c398558_g2;c399164_g1;c399602_g6;c402550_g1;c402962_g5;c405949_g3;c406425_g1;c40…
GO:0009505	e	plant-type cell wall	28/34964	117/331498	2.87e-05	0.171	cellular_component	c222416_g1;c262606_g2;c331634_g1;c340410_g1;c352485_g1;c369601_g2;c369772_g1;c374130_g1;c374913_g1;c388021_g1;c388021_g2;c390964_g1;c391148_g2;c395674_g2;c396625_g1;c396625_g2;c398319_g1;c399619_g1;c402316_g1;c403180_g3;c409401_g1;c410066_g1;c410066_g2;c416429_g1;c416829_g4;c418944_g3;c421456_g1;c422011_g4
GO:0009066	e	aspartate family amino acid metabolic process	265/34964	1959/331498	3.01e-05	0.179	biological_process	c14805_g1;c148259_g1;c223709_g1;c238738_g1;c251251_g1;c251354_g1;c251546_g2;c253129_g1;c254280_g1;c281223_g1;c282890_g1;c294283_g1;c300707_g1;c307794_g1;c308596_g1;c313604_g1;c315250_g1;c316436_g1;c317336_g1;c331729_g1;c333280_g1;c339417_g1;c339649_g1;c341821_g1;c342903_g1;c344720_g1;c346054_g1;c347374_g1;c347602_g1;c350207_g1;c350368_g1;c352278_g1;c353107_g1;c357369_g1;c357529_g1;c359726_g1;c360…
GO:0010410	e	hemicellulose metabolic process	20/34964	71/331498	3.08e-05	0.183	biological_process	c181998_g1;c240299_g1;c250849_g1;c250849_g2;c278225_g1;c306744_g1;c307615_g3;c310654_g1;c329771_g1;c331155_g1;c366579_g1;c379641_g2;c384094_g2;c386168_g1;c406406_g1;c421840_g1;c465544_g1;c508474_g1;c661741_g1;c795482_g1
GO:0072527	e	pyrimidine-containing compound metabolic process	143/34964	963/331498	3.17e-05	0.189	biological_process	c100779_g1;c103601_g1;c137294_g1;c253312_g1;c255680_g1;c276570_g1;c282014_g1;c308766_g1;c312955_g1;c314955_g1;c322824_g1;c324367_g1;c326633_g1;c328629_g1;c333477_g1;c337639_g1;c338083_g1;c351926_g1;c359951_g1;c361075_g1;c361709_g1;c362075_g1;c362246_g1;c363297_g1;c366019_g1;c366334_g1;c367752_g1;c368133_g1;c369265_g1;c369899_g1;c370648_g1;c372273_g1;c374533_g1;c377719_g1;c379413_g1;c379977_g3;c38…
GO:0005372	e	water transmembrane transporter activity	6/34964	8/331498	3.19e-05	0.19	molecular_function	c391028_g2;c393691_g4;c393691_g5;c396928_g1;c403547_g9;c403885_g2
GO:0015250	e	water channel activity	6/34964	8/331498	3.19e-05	0.19	molecular_function	c391028_g2;c393691_g4;c393691_g5;c396928_g1;c403547_g9;c403885_g2
GO:0009408	e	response to heat	62/34964	345/331498	3.19e-05	0.19	biological_process	c146765_g1;c221793_g1;c237924_g1;c297022_g1;c330232_g2;c344183_g4;c362353_g2;c369717_g1;c370860_g1;c371471_g1;c372238_g1;c381075_g2;c382303_g1;c382470_g1;c383840_g7;c385116_g1;c386926_g1;c38920_g1;c389926_g2;c390801_g1;c393712_g1;c397116_g1;c397569_g1;c398177_g1;c398582_g1;c400302_g7;c401509_g1;c402280_g5;c402855_g1;c404063_g4;c404889_g1;c405640_g1;c406513_g1;c407249_g5;c407546_g9;c407642_g5;c409…
GO:0051246	e	regulation of protein metabolic process	324/34964	2456/331498	3.2e-05	0.191	biological_process	c235076_g1;c242593_g1;c253452_g1;c264651_g1;c265200_g1;c266373_g1;c293374_g1;c299153_g2;c301290_g1;c302074_g1;c303703_g1;c304733_g1;c308240_g1;c312902_g1;c312902_g2;c320111_g1;c321765_g1;c329781_g3;c331015_g1;c332351_g1;c336732_g1;c338413_g1;c338967_g1;c338967_g2;c338989_g1;c338991_g1;c339292_g1;c340937_g1;c344168_g2;c344225_g1;c345394_g2;c346317_g1;c346622_g1;c346622_g5;c346996_g1;c348080_g1;c34…
GO:0043467	e	regulation of generation of precursor metabolites and energy	17/34964	55/331498	3.22e-05	0.192	biological_process	c358490_g1;c384536_g1;c386313_g1;c395134_g1;c397810_g1;c409982_g8;c413797_g6;c414447_g1;c414471_g8;c414970_g2;c414970_g3;c414970_g5;c414970_g6;c417275_g3;c417871_g1;c417871_g2;c421982_g1
GO:0015980	e	energy derivation by oxidation of organic compounds	56/34964	303/331498	3.23e-05	0.193	biological_process	c100905_g1;c240807_g1;c254287_g1;c353416_g1;c357569_g1;c364738_g1;c371451_g1;c372239_g1;c377471_g1;c379785_g1;c381949_g1;c384563_g1;c389416_g1;c391040_g1;c395003_g1;c395413_g10;c395413_g12;c395413_g5;c395413_g6;c396377_g1;c396377_g2;c396896_g1;c397460_g2;c397610_g1;c398264_g1;c398264_g2;c399493_g1;c401828_g1;c402040_g3;c402177_g2;c402551_g2;c405531_g1;c405608_g2;c406646_g14;c406646_g16;c406646_g1…
GO:0032268	e	regulation of cellular protein metabolic process	311/34964	2344/331498	3.23e-05	0.193	biological_process	c235076_g1;c242593_g1;c253452_g1;c264651_g1;c265200_g1;c266373_g1;c293374_g1;c299153_g2;c301290_g1;c302074_g1;c303703_g1;c304733_g1;c308240_g1;c312902_g1;c312902_g2;c320111_g1;c321765_g1;c329781_g3;c331015_g1;c332351_g1;c336732_g1;c338413_g1;c338967_g1;c338967_g2;c338989_g1;c338991_g1;c339292_g1;c340937_g1;c344168_g2;c344225_g1;c345394_g2;c346317_g1;c346622_g1;c346622_g5;c346996_g1;c348080_g1;c34…
GO:0009991	e	response to extracellular stimulus	39/34964	185/331498	3.25e-05	0.193	biological_process	c254151_g1;c344389_g1;c347689_g1;c360528_g1;c364460_g1;c369108_g1;c369108_g2;c376636_g1;c387826_g1;c388800_g1;c389155_g1;c390891_g1;c391130_g10;c392940_g1;c394687_g1;c395857_g1;c397754_g1;c397765_g4;c399209_g1;c400343_g2;c400408_g3;c404172_g1;c405852_g1;c407229_g4;c410340_g1;c410340_g2;c413882_g1;c414856_g1;c415457_g3;c415718_g1;c416004_g5;c418006_g1;c418006_g2;c418779_g1;c420079_g1;c420933_g7;c4…
GO:0042631	e	cellular response to water deprivation	7/34964	11/331498	3.25e-05	0.194	biological_process	c391130_g10;c400408_g3;c413882_g1;c418006_g1;c418006_g2;c418779_g1;c420933_g7
GO:0071462	e	cellular response to water stimulus	7/34964	11/331498	3.25e-05	0.194	biological_process	c391130_g10;c400408_g3;c413882_g1;c418006_g1;c418006_g2;c418779_g1;c420933_g7
GO:0046467	e	membrane lipid biosynthetic process	31/34964	136/331498	3.28e-05	0.196	biological_process	c237213_g1;c332554_g1;c333780_g1;c344389_g1;c350467_g1;c350602_g1;c353759_g1;c360079_g2;c374780_g1;c374780_g2;c376636_g1;c381088_g1;c384761_g1;c388800_g1;c389135_g1;c391013_g1;c396322_g1;c3992_g1;c402915_g1;c402915_g2;c403422_g1;c404849_g1;c404849_g3;c405868_g3;c410750_g3;c413681_g1;c415718_g1;c416919_g1;c420079_g1;c60054_g1;c664145_g1
GO:0008514	e	organic anion transmembrane transporter activity	87/34964	527/331498	3.41e-05	0.203	molecular_function	c169086_g1;c252349_g1;c267972_g1;c301999_g1;c302725_g2;c313089_g1;c315951_g1;c316649_g2;c328980_g1;c334012_g1;c338664_g1;c338905_g1;c345737_g1;c358869_g1;c359194_g1;c362291_g1;c366038_g1;c367479_g2;c370788_g1;c376850_g1;c379553_g1;c380219_g1;c380219_g2;c380365_g3;c380365_g5;c380684_g1;c380773_g1;c381681_g1;c382286_g1;c382297_g1;c382376_g1;c384365_g1;c387111_g3;c388159_g2;c388973_g1;c390781_g1;c39…
GO:0008810	e	cellulase activity	15/34964	45/331498	3.45e-05	0.205	molecular_function	c132321_g1;c240318_g1;c250849_g1;c250849_g2;c296695_g1;c318335_g1;c319131_g1;c345782_g1;c370108_g1;c385107_g1;c386204_g1;c404961_g4;c413088_g3;c60878_g1;c69628_g1
GO:0048364	e	root development	26/34964	105/331498	3.52e-05	0.21	biological_process	c262606_g2;c369240_g1;c374130_g1;c382947_g5;c385095_g1;c387819_g1;c400495_g1;c401961_g6;c402316_g1;c402730_g1;c402730_g9;c408165_g1;c409499_g1;c409522_g2;c410631_g2;c410631_g3;c411038_g1;c412801_g2;c413069_g2;c415360_g1;c416275_g1;c420051_g3;c420051_g4;c420661_g1;c421598_g1;c579223_g1
GO:1901701	e	cellular response to oxygen-containing compound	26/34964	105/331498	3.52e-05	0.21	biological_process	c348961_g1;c368205_g1;c370943_g1;c377471_g1;c382947_g5;c391130_g10;c397702_g1;c400408_g3;c402730_g1;c402730_g9;c405531_g1;c410719_g1;c413882_g1;c415360_g1;c416347_g2;c417620_g1;c418006_g1;c418006_g2;c418351_g3;c418351_g5;c418779_g1;c420089_g1;c420661_g1;c420933_g7;c421082_g2;c422592_g1
GO:0046961	e	proton-transporting ATPase activity, rotational mechanism	49/34964	255/331498	3.61e-05	0.215	molecular_function	c246236_g1;c251019_g1;c267841_g1;c298271_g1;c298856_g1;c330526_g1;c333136_g1;c333610_g1;c339200_g1;c345751_g1;c348278_g1;c357002_g1;c357907_g1;c359909_g1;c366032_g1;c372099_g1;c373586_g1;c376442_g1;c377813_g1;c380996_g1;c382230_g1;c384105_g1;c384593_g1;c387856_g1;c391164_g1;c392816_g1;c392816_g2;c393522_g1;c393904_g1;c394649_g1;c396408_g1;c398037_g1;c400421_g1;c400954_g1;c401126_g1;c401126_g2;c40…
GO:0072525	e	pyridine-containing compound biosynthetic process	42/34964	208/331498	3.7e-05	0.22	biological_process	c14211_g1;c246393_g1;c252151_g1;c286899_g1;c297769_g1;c303462_g1;c322551_g1;c356364_g1;c358960_g1;c360517_g1;c368759_g1;c370580_g1;c377116_g1;c383341_g1;c383341_g2;c384016_g1;c388722_g1;c395350_g1;c396103_g1;c396103_g2;c396103_g3;c397699_g1;c397810_g6;c402703_g1;c406837_g1;c407509_g1;c410791_g1;c410854_g1;c411989_g1;c411989_g2;c414061_g1;c415235_g1;c416299_g1;c419414_g1;c419414_g2;c419414_g3;c420…
GO:0008202	e	steroid metabolic process	59/34964	324/331498	3.84e-05	0.228	biological_process	c254280_g1;c301191_g1;c308256_g2;c324991_g1;c329471_g1;c332751_g1;c337828_g1;c344613_g1;c364435_g1;c372281_g1;c372742_g1;c374355_g1;c374969_g1;c375580_g1;c381868_g1;c382558_g1;c383123_g1;c383947_g1;c385678_g1;c390763_g1;c390891_g1;c392403_g3;c392623_g1;c394910_g1;c394910_g2;c394910_g3;c395496_g5;c395793_g1;c398170_g2;c398558_g1;c398558_g2;c399164_g1;c399602_g6;c402550_g1;c402962_g5;c404478_g2;c40…
GO:0031667	e	response to nutrient levels	33/34964	149/331498	4.04e-05	0.24	biological_process	c254151_g1;c344389_g1;c347689_g1;c360528_g1;c364460_g1;c369108_g1;c369108_g2;c376636_g1;c387826_g1;c388800_g1;c389155_g1;c390891_g1;c392940_g1;c394687_g1;c395857_g1;c397754_g1;c397765_g4;c399209_g1;c400343_g2;c400408_g3;c404172_g1;c405852_g1;c407229_g4;c410340_g1;c410340_g2;c414856_g1;c415457_g3;c415718_g1;c416004_g5;c420079_g1;c421048_g2;c421058_g1;c421403_g4
GO:0046907	e	intracellular transport	281/34964	2100/331498	4.06e-05	0.242	biological_process	c107916_g1;c14509_g1;c250713_g1;c251997_g1;c253487_g1;c265486_g2;c267016_g1;c267490_g1;c280730_g1;c280994_g1;c283312_g1;c286377_g1;c286537_g2;c293322_g1;c294585_g1;c301734_g1;c304516_g1;c305154_g1;c305934_g1;c306567_g2;c314631_g1;c314650_g1;c329274_g1;c329858_g2;c331718_g1;c333921_g1;c337801_g3;c338344_g1;c342195_g1;c345970_g1;c346383_g1;c348303_g1;c350247_g1;c350481_g1;c352331_g2;c352496_g1;c352…
GO:0031966	e	mitochondrial membrane	93/34964	577/331498	4.26e-05	0.254	cellular_component	c107978_g1;c14027_g1;c240807_g1;c252311_g2;c254287_g1;c267016_g1;c280118_g1;c280118_g2;c299653_g1;c330908_g1;c331718_g1;c333099_g1;c338866_g1;c343003_g1;c344332_g1;c348963_g1;c349808_g1;c352496_g1;c352859_g1;c355337_g2;c356827_g1;c360336_g1;c362064_g1;c366723_g1;c366924_g1;c368207_g1;c377974_g1;c379848_g1;c380802_g1;c383961_g2;c384071_g1;c385618_g4;c387748_g4;c387748_g8;c387902_g1;c388484_g1;c389…
GO:0004185	e	serine-type carboxypeptidase activity	25/34964	99/331498	4.29e-05	0.255	molecular_function	c233749_g1;c250918_g1;c302206_g1;c308464_g1;c349520_g1;c350584_g2;c364799_g1;c366993_g2;c366993_g3;c366993_g4;c369772_g1;c378120_g1;c385010_g1;c387366_g1;c396420_g1;c399689_g1;c400199_g1;c403043_g1;c412073_g2;c417103_g1;c421196_g2;c422011_g4;c52103_g1;c700521_g1;c701027_g1
GO:0042401	e	cellular biogenic amine biosynthetic process	83/34964	504/331498	4.47e-05	0.266	biological_process	c18722_g1;c282046_g1;c282890_g1;c302126_g1;c305843_g1;c330461_g1;c345758_g1;c345758_g2;c346125_g1;c347952_g4;c348041_g2;c358797_g2;c359157_g1;c359404_g1;c367091_g1;c367470_g2;c372229_g2;c374934_g1;c376191_g2;c376706_g1;c380409_g3;c381201_g3;c384185_g1;c384190_g2;c385041_g4;c385847_g1;c388111_g1;c390220_g1;c390308_g1;c390308_g2;c391808_g1;c392403_g3;c392699_g1;c394133_g1;c394392_g1;c395391_g1;c396…
GO:0009309	e	amine biosynthetic process	83/34964	504/331498	4.47e-05	0.266	biological_process	c18722_g1;c282046_g1;c282890_g1;c302126_g1;c305843_g1;c330461_g1;c345758_g1;c345758_g2;c346125_g1;c347952_g4;c348041_g2;c358797_g2;c359157_g1;c359404_g1;c367091_g1;c367470_g2;c372229_g2;c374934_g1;c376191_g2;c376706_g1;c380409_g3;c381201_g3;c384185_g1;c384190_g2;c385041_g4;c385847_g1;c388111_g1;c390220_g1;c390308_g1;c390308_g2;c391808_g1;c392403_g3;c392699_g1;c394133_g1;c394392_g1;c395391_g1;c396…
GO:0065002	e	intracellular protein transmembrane transport	29/34964	124/331498	4.61e-05	0.274	biological_process	c250713_g1;c301734_g1;c333921_g1;c350481_g1;c357887_g1;c361491_g1;c370146_g1;c374651_g1;c376264_g1;c378303_g1;c378448_g2;c385549_g1;c386375_g1;c388763_g1;c391819_g1;c392308_g2;c393872_g2;c400747_g3;c404538_g1;c405290_g1;c405290_g2;c406864_g4;c407500_g2;c407631_g2;c418019_g2;c418019_g3;c418395_g4;c419095_g1;c422395_g2
GO:2000377	e	regulation of reactive oxygen species metabolic process	14/34964	41/331498	4.62e-05	0.275	biological_process	c357086_g1;c391190_g3;c405948_g1;c408393_g3;c410649_g1;c410649_g2;c415600_g3;c418514_g3;c419118_g1;c420597_g2;c420702_g1;c420702_g2;c421082_g4;c579223_g1
GO:0009070	e	serine family amino acid biosynthetic process	46/34964	237/331498	4.68e-05	0.279	biological_process	c294283_g1;c346054_g1;c347602_g1;c357086_g1;c358773_g1;c360587_g1;c360587_g2;c362064_g1;c374222_g1;c376394_g1;c382516_g1;c384123_g1;c387420_g1;c388732_g1;c389216_g1;c390641_g1;c391788_g1;c394732_g1;c396903_g3;c396903_g4;c403607_g1;c404119_g1;c404301_g3;c404362_g2;c404362_g3;c405948_g1;c406161_g2;c406949_g1;c407983_g1;c408760_g2;c411108_g1;c412536_g2;c414286_g1;c415589_g1;c415600_g2;c415600_g3;c41…
GO:0048443	e	stamen development	8/34964	15/331498	4.96e-05	0.295	biological_process	c358490_g1;c395134_g1;c397754_g1;c397810_g1;c409499_g1;c409982_g8;c412801_g2;c417275_g3
GO:0006077	e	(1->6)-beta-D-glucan metabolic process	8/34964	15/331498	4.96e-05	0.295	biological_process	c372239_g1;c397610_g1;c415292_g2;c415292_g3;c415292_g7;c415292_g8;c420521_g1;c420521_g3
GO:0006078	e	(1->6)-beta-D-glucan biosynthetic process	8/34964	15/331498	4.96e-05	0.295	biological_process	c372239_g1;c397610_g1;c415292_g2;c415292_g3;c415292_g7;c415292_g8;c420521_g1;c420521_g3
GO:0051537	e	2 iron, 2 sulfur cluster binding	46/34964	238/331498	5.01e-05	0.298	molecular_function	c207827_g1;c224650_g1;c251888_g1;c305691_g1;c305693_g1;c311016_g1;c325382_g1;c327879_g1;c333501_g1;c342016_g2;c352837_g1;c373620_g1;c375461_g1;c375693_g2;c378457_g2;c379660_g1;c379980_g1;c383260_g1;c386473_g1;c392448_g1;c393120_g1;c393187_g1;c397428_g1;c397431_g2;c399097_g1;c399097_g2;c401087_g1;c403689_g1;c404091_g1;c405277_g2;c409715_g3;c411742_g1;c416028_g2;c416942_g1;c417433_g2;c417433_g5;c42…
GO:0048589	e	developmental growth	43/34964	216/331498	5.01e-05	0.298	biological_process	c304824_g1;c361711_g1;c366115_g1;c374913_g1;c375654_g3;c376843_g2;c376905_g1;c377583_g1;c378183_g1;c381628_g1;c381628_g2;c383819_g1;c386673_g1;c388983_g1;c390964_g1;c391148_g2;c394665_g1;c396312_g3;c396625_g1;c396625_g2;c398700_g4;c399360_g4;c400256_g2;c400302_g7;c403885_g2;c403970_g4;c404380_g4;c404891_g1;c405219_g5;c406817_g1;c407241_g1;c410961_g1;c411736_g3;c412025_g2;c412039_g3;c414956_g2;c41…
GO:0009504	e	cell plate	10/34964	23/331498	5.29e-05	0.315	cellular_component	c247461_g1;c378896_g1;c379639_g2;c388030_g1;c399888_g2;c410961_g1;c412039_g3;c418389_g1;c418389_g3;c418389_g4
GO:0009826	e	unidimensional cell growth	29/34964	126/331498	5.44e-05	0.324	biological_process	c304824_g1;c366115_g1;c374913_g1;c375654_g3;c377583_g1;c378183_g1;c381628_g1;c381628_g2;c383819_g1;c388983_g1;c390964_g1;c391148_g2;c396312_g3;c396625_g1;c396625_g2;c398700_g4;c399360_g4;c400256_g2;c403970_g4;c404891_g1;c407241_g1;c410961_g1;c412025_g2;c412039_g3;c414956_g2;c415197_g1;c420472_g1;c421732_g2;c422172_g1
GO:0036442	e	hydrogen-exporting ATPase activity	52/34964	280/331498	5.51e-05	0.328	molecular_function	c246236_g1;c251019_g1;c267841_g1;c298271_g1;c298856_g1;c330526_g1;c333136_g1;c333610_g1;c339200_g1;c345751_g1;c348278_g1;c357002_g1;c357907_g1;c359909_g1;c366032_g1;c372099_g1;c373586_g1;c376442_g1;c377813_g1;c380807_g1;c380996_g1;c382230_g1;c384105_g1;c384593_g1;c387856_g1;c391164_g1;c392816_g1;c392816_g2;c393522_g1;c393904_g1;c394649_g1;c396408_g1;c398037_g1;c400421_g1;c400954_g1;c401126_g1;c40…
GO:0046933	e	proton-transporting ATP synthase activity, rotational mechanism	50/34964	267/331498	5.74e-05	0.342	molecular_function	c246236_g1;c251019_g1;c267841_g1;c298856_g1;c330526_g1;c333136_g1;c333610_g1;c339200_g1;c345751_g1;c357907_g1;c359909_g1;c364394_g1;c366032_g1;c372099_g1;c373586_g1;c376442_g1;c377813_g1;c378272_g1;c380996_g1;c382230_g1;c387856_g1;c392816_g1;c392816_g2;c394649_g1;c394660_g1;c396408_g1;c398882_g2;c401126_g1;c401126_g2;c405507_g2;c406016_g1;c406524_g3;c409118_g1;c410669_g4;c414417_g1;c414534_g1;c41…
GO:0008135	e	translation factor activity, RNA binding	235/34964	1726/331498	5.97e-05	0.356	molecular_function	c242593_g1;c253452_g1;c265200_g1;c266373_g1;c293374_g1;c299153_g2;c301290_g1;c312902_g1;c312902_g2;c320111_g1;c321765_g1;c336732_g1;c338413_g1;c338991_g1;c339292_g1;c344225_g1;c345394_g2;c346317_g1;c346622_g1;c346622_g5;c347405_g1;c348080_g1;c355723_g1;c357759_g1;c359071_g1;c360113_g1;c361419_g1;c363742_g3;c363881_g1;c366002_g1;c366103_g1;c367330_g1;c368638_g1;c370456_g1;c371955_g1;c371960_g1;c37…
GO:0043565	e	sequence-specific DNA binding	103/34964	660/331498	6.01e-05	0.358	molecular_function	c183176_g1;c242579_g2;c252107_g1;c264923_g1;c266961_g1;c276722_g1;c288372_g1;c318756_g1;c320525_g2;c323069_g1;c332380_g1;c337456_g1;c345578_g2;c345641_g1;c346358_g1;c349937_g1;c352134_g1;c352134_g3;c367356_g1;c368012_g1;c369470_g1;c370220_g1;c370220_g2;c371525_g1;c373629_g1;c374226_g1;c375016_g1;c375608_g1;c375971_g2;c376196_g1;c376843_g2;c377546_g1;c377546_g2;c377792_g1;c377829_g1;c378162_g1;c38…
GO:0010029	e	regulation of seed germination	13/34964	37/331498	6.1e-05	0.364	biological_process	c366019_g1;c385095_g1;c391190_g3;c403513_g4;c407223_g1;c407546_g9;c408520_g1;c408520_g2;c410649_g1;c410649_g2;c416415_g1;c421082_g4;c579223_g1
GO:0009853	e	photorespiration	14/34964	42/331498	6.25e-05	0.372	biological_process	c342462_g1;c379848_g1;c396372_g1;c402001_g5;c409499_g1;c411979_g2;c413912_g4;c414467_g2;c414467_g4;c415866_g4;c417378_g1;c417378_g4;c418300_g2;c418300_g6
GO:0072528	e	pyrimidine-containing compound biosynthetic process	69/34964	404/331498	6.39e-05	0.381	biological_process	c100779_g1;c103601_g1;c255680_g1;c276570_g1;c308766_g1;c314955_g1;c322824_g1;c326633_g1;c328629_g1;c333477_g1;c351926_g1;c367752_g1;c368133_g1;c372273_g1;c377719_g1;c379413_g1;c381000_g1;c383877_g1;c384062_g1;c384675_g1;c385086_g2;c385086_g3;c388212_g1;c388443_g1;c390629_g1;c393287_g1;c394687_g1;c395447_g2;c395857_g1;c396370_g1;c396370_g2;c396370_g3;c398187_g1;c398280_g1;c398598_g1;c399528_g1;c40…
GO:0006570	e	tyrosine metabolic process	107/34964	690/331498	6.63e-05	0.395	biological_process	c18722_g1;c252832_g1;c266186_g1;c282046_g1;c282890_g1;c302126_g1;c305843_g1;c330461_g1;c334200_g1;c337742_g1;c338649_g1;c345758_g1;c345758_g2;c346125_g1;c347952_g4;c348041_g2;c349463_g2;c350379_g1;c353868_g1;c358797_g2;c358918_g3;c359157_g1;c359404_g1;c360187_g1;c360853_g1;c367091_g1;c367470_g2;c368700_g1;c369335_g1;c372229_g2;c374934_g1;c376191_g2;c376706_g1;c377962_g1;c378961_g1;c380409_g3;c381…
GO:0051641	e	cellular localization	313/34964	2384/331498	6.69e-05	0.399	biological_process	c107916_g1;c133514_g1;c14509_g1;c240839_g2;c250713_g1;c251997_g1;c253487_g1;c263982_g1;c265486_g2;c267016_g1;c267490_g1;c268013_g2;c280730_g1;c280994_g1;c283312_g1;c286377_g1;c286537_g2;c293322_g1;c294585_g1;c301734_g1;c304516_g1;c305154_g1;c305934_g1;c306567_g2;c314631_g1;c314650_g1;c329274_g1;c329858_g2;c331718_g1;c333921_g1;c337801_g3;c338344_g1;c342195_g1;c345970_g1;c346383_g1;c348303_g1;c348…
GO:0007623	e	circadian rhythm	19/34964	69/331498	6.77e-05	0.403	biological_process	c311332_g1;c370679_g2;c379044_g1;c379044_g2;c391190_g3;c393560_g1;c397752_g2;c398831_g1;c401429_g1;c413882_g1;c415866_g4;c418006_g1;c418006_g2;c418300_g2;c418300_g6;c420933_g7;c421995_g2;c421995_g4;c422568_g3
GO:0071669	e	plant-type cell wall organization or biogenesis	17/34964	58/331498	6.85e-05	0.408	biological_process	c350355_g1;c359064_g1;c374250_g1;c381432_g1;c384094_g2;c387420_g1;c389984_g1;c390964_g1;c399619_g1;c399619_g3;c399619_g4;c403831_g2;c405563_g2;c413964_g2;c416099_g1;c416613_g2;c417419_g7
GO:0046653	e	tetrahydrofolate metabolic process	32/34964	147/331498	6.85e-05	0.408	biological_process	c311332_g1;c311332_g2;c331288_g1;c340555_g1;c340555_g2;c354137_g2;c362136_g1;c366705_g1;c371869_g1;c372102_g1;c377738_g1;c379044_g1;c379044_g2;c391600_g1;c395060_g1;c395060_g3;c397572_g3;c399063_g2;c411979_g2;c412108_g3;c415866_g4;c417280_g1;c418300_g2;c418300_g3;c418300_g6;c419078_g2;c420813_g2;c421995_g2;c421995_g4;c421995_g5;c441136_g1;c82760_g1
GO:0043446	e	cellular alkane metabolic process	32/34964	147/331498	6.85e-05	0.408	biological_process	c107849_g1;c241911_g1;c264555_g2;c269053_g1;c290042_g3;c322704_g1;c347258_g1;c360495_g1;c361846_g1;c365998_g1;c367318_g1;c369108_g1;c369108_g2;c372844_g1;c380319_g1;c381937_g1;c381937_g2;c383532_g1;c384958_g1;c384958_g2;c388539_g1;c389458_g1;c389458_g3;c390398_g1;c395605_g1;c399639_g1;c411386_g1;c411386_g2;c416896_g3;c420969_g3;c422307_g1;c47173_g1
GO:0015947	e	methane metabolic process	32/34964	147/331498	6.85e-05	0.408	biological_process	c107849_g1;c241911_g1;c264555_g2;c269053_g1;c290042_g3;c322704_g1;c347258_g1;c360495_g1;c361846_g1;c365998_g1;c367318_g1;c369108_g1;c369108_g2;c372844_g1;c380319_g1;c381937_g1;c381937_g2;c383532_g1;c384958_g1;c384958_g2;c388539_g1;c389458_g1;c389458_g3;c390398_g1;c395605_g1;c399639_g1;c411386_g1;c411386_g2;c416896_g3;c420969_g3;c422307_g1;c47173_g1
GO:0030599	e	pectinesterase activity	11/34964	28/331498	6.92e-05	0.413	molecular_function	c171748_g1;c247106_g1;c287964_g1;c354366_g1;c390358_g2;c401998_g1;c401998_g2;c409026_g1;c412670_g5;c568007_g1;c706933_g1
GO:0045330	e	aspartyl esterase activity	11/34964	28/331498	6.92e-05	0.413	molecular_function	c171748_g1;c247106_g1;c287964_g1;c354366_g1;c390358_g2;c401998_g1;c401998_g2;c409026_g1;c412670_g5;c568007_g1;c706933_g1
GO:0005730	e	nucleolus	242/34964	1790/331498	6.94e-05	0.414	cellular_component	c137294_g1;c158344_g1;c253312_g1;c262606_g2;c266698_g1;c282014_g1;c308786_g1;c309104_g1;c312955_g1;c314820_g2;c324367_g1;c325231_g1;c326757_g2;c335675_g1;c338083_g1;c340595_g2;c341034_g1;c342778_g1;c342903_g1;c343302_g1;c349393_g2;c353137_g1;c359951_g1;c361075_g1;c361419_g1;c361709_g1;c362246_g1;c363297_g1;c363482_g2;c365042_g2;c365173_g1;c365599_g1;c366118_g2;c367590_g1;c369265_g1;c369866_g1;c37…
GO:0046943	e	carboxylic acid transmembrane transporter activity	79/34964	479/331498	7.18e-05	0.428	molecular_function	c169086_g1;c252349_g1;c267972_g1;c301999_g1;c302725_g2;c313089_g1;c315951_g1;c316649_g2;c328980_g1;c334012_g1;c338664_g1;c338905_g1;c345737_g1;c358869_g1;c359194_g1;c366038_g1;c367479_g2;c370788_g1;c379553_g1;c380219_g1;c380219_g2;c380365_g3;c380365_g5;c380773_g1;c381681_g1;c382286_g1;c382297_g1;c382376_g1;c384365_g1;c387111_g3;c388973_g1;c390781_g1;c391028_g2;c391876_g1;c393551_g1;c393749_g1;c39…
GO:0005200	e	structural constituent of cytoskeleton	44/34964	225/331498	7.24e-05	0.431	molecular_function	c326735_g1;c345787_g3;c390927_g1;c390927_g7;c392213_g1;c392966_g6;c394280_g4;c395883_g1;c395883_g4;c395883_g6;c396312_g3;c399044_g1;c399044_g3;c399325_g1;c399325_g3;c399325_g9;c402324_g2;c402324_g6;c403464_g1;c404517_g1;c404517_g4;c405219_g5;c405288_g2;c407748_g1;c409640_g4;c409640_g5;c409640_g6;c409640_g7;c412025_g2;c412930_g2;c412930_g7;c414965_g3;c415202_g5;c415759_g2;c416012_g3;c416538_g1;c41…
GO:0005342	e	organic acid transmembrane transporter activity	79/34964	480/331498	7.38e-05	0.44	molecular_function	c169086_g1;c252349_g1;c267972_g1;c301999_g1;c302725_g2;c313089_g1;c315951_g1;c316649_g2;c328980_g1;c334012_g1;c338664_g1;c338905_g1;c345737_g1;c358869_g1;c359194_g1;c366038_g1;c367479_g2;c370788_g1;c379553_g1;c380219_g1;c380219_g2;c380365_g3;c380365_g5;c380773_g1;c381681_g1;c382286_g1;c382297_g1;c382376_g1;c384365_g1;c387111_g3;c388973_g1;c390781_g1;c391028_g2;c391876_g1;c393551_g1;c393749_g1;c39…
GO:0045493	e	xylan catabolic process	16/34964	53/331498	7.5e-05	0.447	biological_process	c181998_g1;c240299_g1;c250849_g1;c250849_g2;c278225_g1;c306744_g1;c310654_g1;c329771_g1;c331155_g1;c366579_g1;c379641_g2;c386168_g1;c465544_g1;c508474_g1;c661741_g1;c795482_g1
GO:0005977	e	glycogen metabolic process	44/34964	226/331498	7.52e-05	0.448	biological_process	c100905_g1;c353416_g1;c357569_g1;c364738_g1;c371451_g1;c372239_g1;c377471_g1;c379785_g1;c381949_g1;c384563_g1;c391040_g1;c395413_g10;c395413_g12;c395413_g5;c395413_g6;c396377_g1;c396377_g2;c397460_g2;c397610_g1;c398264_g1;c398264_g2;c401828_g1;c402040_g3;c402551_g2;c405531_g1;c405608_g2;c406646_g14;c406646_g16;c406646_g17;c412062_g1;c413269_g1;c413756_g1;c415292_g2;c415292_g3;c415292_g7;c415292_g…
GO:0046165	e	alcohol biosynthetic process	44/34964	227/331498	7.87e-05	0.469	biological_process	c241435_g1;c304530_g1;c328224_g1;c336532_g1;c336532_g2;c354211_g1;c363461_g1;c371471_g1;c374372_g1;c375906_g2;c381949_g1;c386932_g1;c394612_g1;c394612_g2;c394612_g3;c395774_g9;c395793_g1;c397752_g2;c398294_g1;c398582_g1;c402915_g2;c403147_g1;c405570_g2;c405570_g3;c406644_g3;c406644_g5;c406899_g1;c407591_g2;c407591_g3;c407591_g4;c407591_g5;c408366_g2;c411046_g4;c412824_g5;c415080_g3;c416573_g1;c41…
GO:0006112	e	energy reserve metabolic process	44/34964	227/331498	7.87e-05	0.469	biological_process	c100905_g1;c353416_g1;c357569_g1;c364738_g1;c371451_g1;c372239_g1;c377471_g1;c379785_g1;c381949_g1;c384563_g1;c391040_g1;c395413_g10;c395413_g12;c395413_g5;c395413_g6;c396377_g1;c396377_g2;c397460_g2;c397610_g1;c398264_g1;c398264_g2;c401828_g1;c402040_g3;c402551_g2;c405531_g1;c405608_g2;c406646_g14;c406646_g16;c406646_g17;c412062_g1;c413269_g1;c413756_g1;c415292_g2;c415292_g3;c415292_g7;c415292_g…
GO:0045735	e	nutrient reservoir activity	12/34964	33/331498	7.94e-05	0.473	molecular_function	c242376_g1;c314712_g1;c343248_g1;c355608_g2;c385214_g1;c388464_g1;c389155_g1;c390601_g2;c394048_g7;c405508_g2;c411006_g2;c422541_g1
GO:0006820	e	anion transport	155/34964	1076/331498	8.21e-05	0.489	biological_process	c147718_g1;c169086_g1;c247451_g1;c252349_g1;c267016_g1;c267972_g1;c270186_g1;c281013_g1;c301999_g1;c302725_g2;c313089_g1;c31588_g1;c315951_g1;c316649_g2;c328980_g1;c331911_g1;c333421_g1;c334012_g1;c338664_g1;c338905_g1;c341116_g1;c345737_g1;c346861_g1;c351013_g1;c354538_g2;c358869_g1;c359194_g1;c362291_g1;c363611_g1;c366038_g1;c367479_g2;c370788_g1;c371058_g1;c375388_g1;c376850_g1;c377697_g4;c379…
GO:0045488	e	pectin metabolic process	14/34964	43/331498	8.37e-05	0.499	biological_process	c340153_g1;c349089_g1;c361405_g1;c372785_g2;c372785_g4;c373484_g1;c390358_g2;c401998_g1;c401998_g2;c402749_g2;c407806_g4;c409026_g1;c411896_g2;c413964_g2
GO:0010393	e	galacturonan metabolic process	14/34964	43/331498	8.37e-05	0.499	biological_process	c340153_g1;c349089_g1;c361405_g1;c372785_g2;c372785_g4;c373484_g1;c390358_g2;c401998_g1;c401998_g2;c402749_g2;c407806_g4;c409026_g1;c411896_g2;c413964_g2
GO:0009863	e	salicylic acid mediated signaling pathway	13/34964	38/331498	8.38e-05	0.499	biological_process	c391190_g3;c408393_g3;c410649_g1;c410649_g2;c410961_g1;c417205_g2;c420597_g2;c420702_g1;c420702_g2;c421082_g4;c421205_g1;c421510_g1;c426220_g1
GO:1900140	e	regulation of seedling development	13/34964	38/331498	8.38e-05	0.499	biological_process	c366019_g1;c385095_g1;c391190_g3;c403513_g4;c407223_g1;c407546_g9;c408520_g1;c408520_g2;c410649_g1;c410649_g2;c416415_g1;c421082_g4;c579223_g1
GO:0046983	e	protein dimerization activity	109/34964	710/331498	8.43e-05	0.502	molecular_function	c143168_g1;c226329_g1;c264651_g1;c266384_g1;c266384_g2;c307615_g3;c314982_g1;c325761_g1;c329356_g1;c331788_g1;c333280_g1;c338956_g1;c343424_g1;c343424_g2;c345641_g1;c346358_g1;c349099_g1;c349868_g1;c349937_g1;c354957_g1;c355947_g1;c356350_g1;c358043_g2;c361709_g1;c362246_g1;c362643_g1;c363881_g1;c366976_g1;c367935_g1;c368012_g1;c369477_g1;c369934_g1;c370661_g2;c371097_g1;c371097_g2;c376196_g1;c37…
GO:0000302	e	response to reactive oxygen species	29/34964	130/331498	8.47e-05	0.504	biological_process	c262606_g2;c365998_g1;c370943_g1;c374130_g1;c375461_g1;c382470_g1;c391592_g2;c392940_g1;c395996_g1;c397569_g1;c401509_g1;c402316_g1;c403761_g3;c404172_g1;c404896_g6;c407546_g9;c409782_g1;c410249_g4;c410249_g5;c414856_g1;c415344_g2;c416573_g1;c416573_g2;c416573_g4;c418514_g3;c419162_g1;c419865_g1;c419865_g3;c422547_g1
GO:0016620	e	oxidoreductase activity, acting on the aldehyde or oxo group of donors, NAD or NADP as acceptor	98/34964	625/331498	8.47e-05	0.505	molecular_function	c138603_g1;c251515_g1;c251526_g1;c254280_g1;c280932_g1;c283209_g2;c333280_g1;c337742_g1;c345493_g1;c352873_g1;c359630_g1;c360187_g1;c360470_g1;c361846_g1;c362954_g1;c365213_g2;c366788_g1;c368709_g1;c370451_g1;c370451_g2;c371571_g1;c380445_g1;c381934_g2;c382953_g2;c385084_g1;c386728_g3;c386893_g1;c387142_g1;c387732_g1;c388539_g1;c390534_g1;c390534_g2;c390701_g1;c391912_g1;c392435_g1;c392864_g1;c39…
GO:1902644	e	tertiary alcohol metabolic process	6/34964	9/331498	8.71e-05	0.519	biological_process	c368425_g1;c371471_g1;c374372_g1;c398582_g1;c415080_g3;c422269_g1
GO:0009687	e	abscisic acid metabolic process	6/34964	9/331498	8.71e-05	0.519	biological_process	c368425_g1;c371471_g1;c374372_g1;c398582_g1;c415080_g3;c422269_g1
GO:0009937	e	regulation of gibberellic acid mediated signaling pathway	6/34964	9/331498	8.71e-05	0.519	biological_process	c408520_g1;c408520_g2;c410649_g1;c410649_g2;c416415_g1;c421082_g4
GO:0043288	e	apocarotenoid metabolic process	6/34964	9/331498	8.71e-05	0.519	biological_process	c368425_g1;c371471_g1;c374372_g1;c398582_g1;c415080_g3;c422269_g1
GO:0016903	e	oxidoreductase activity, acting on the aldehyde or oxo group of donors	127/34964	852/331498	8.73e-05	0.52	molecular_function	c138603_g1;c251515_g1;c251526_g1;c254280_g1;c277303_g1;c280932_g1;c283209_g2;c333280_g1;c337742_g1;c345493_g1;c352363_g1;c352873_g1;c359630_g1;c360187_g1;c360470_g1;c361846_g1;c362954_g1;c365213_g2;c366248_g1;c366788_g1;c368709_g1;c370451_g1;c370451_g2;c371571_g1;c380445_g1;c381934_g2;c382953_g2;c385084_g1;c385753_g1;c386728_g3;c386893_g1;c387142_g1;c387732_g1;c388539_g1;c390534_g1;c390534_g2;c39…
GO:0016651	e	oxidoreductase activity, acting on NAD(P)H	93/34964	587/331498	8.79e-05	0.524	molecular_function	c156131_g1;c238980_g1;c256427_g1;c277039_g1;c280423_g1;c311294_g1;c313528_g1;c314548_g1;c354506_g1;c355441_g1;c356827_g1;c357369_g1;c362557_g4;c368314_g2;c368451_g1;c369257_g2;c371214_g1;c373810_g2;c374843_g1;c375417_g1;c377097_g1;c379476_g2;c380902_g2;c381080_g1;c381313_g1;c382056_g1;c382894_g1;c387171_g1;c387171_g2;c387385_g1;c388924_g1;c390289_g2;c390491_g1;c390858_g1;c391058_g1;c393023_g1;c39…
GO:0031982	e	vesicle	115/34964	759/331498	8.86e-05	0.528	cellular_component	c314548_g1;c328214_g2;c331634_g1;c337270_g1;c342272_g1;c345882_g1;c353533_g1;c357086_g1;c361565_g1;c362291_g1;c364332_g1;c365897_g1;c367159_g1;c368425_g1;c369240_g1;c372863_g1;c373737_g1;c374385_g1;c374610_g1;c375543_g1;c375749_g1;c376706_g1;c377344_g1;c377752_g1;c380746_g1;c381391_g1;c382535_g1;c384573_g1;c385134_g1;c385733_g1;c387406_g1;c387505_g1;c389106_g2;c389155_g1;c389405_g1;c389897_g6;c39…
GO:0019748	e	secondary metabolic process	37/34964	182/331498	8.9e-05	0.53	biological_process	c241435_g1;c304530_g1;c328224_g1;c354211_g1;c360853_g1;c368787_g1;c372401_g2;c373090_g1;c375418_g1;c375906_g2;c376489_g1;c384131_g2;c384146_g1;c386495_g1;c389216_g1;c391912_g1;c394612_g1;c394612_g2;c394612_g3;c395008_g1;c398294_g1;c404202_g2;c405089_g2;c408834_g4;c409556_g2;c410797_g1;c411046_g4;c411958_g3;c412073_g2;c413148_g1;c413148_g2;c415631_g2;c417728_g2;c420597_g2;c421433_g1;c421521_g4;c71…
GO:0009808	e	lignin metabolic process	8/34964	16/331498	9e-05	0.536	biological_process	c372401_g2;c389216_g1;c395008_g1;c405089_g2;c408834_g4;c409556_g2;c410797_g1;c411958_g3
GO:0008233	e	peptidase activity	411/34964	3234/331498	9.02e-05	0.537	molecular_function	c100366_g1;c103112_g1;c103678_g1;c107123_g1;c146704_g1;c147434_g1;c148450_g1;c176297_g1;c177234_g1;c233749_g1;c235765_g1;c236509_g2;c236730_g1;c243155_g1;c250594_g1;c250918_g1;c266999_g1;c278474_g1;c280066_g1;c281608_g1;c283900_g1;c284386_g2;c288559_g1;c294072_g1;c298344_g1;c299433_g1;c300957_g2;c302206_g1;c305423_g1;c306166_g1;c306851_g1;c308464_g1;c312144_g1;c312840_g1;c314682_g1;c315992_g1;c31…
GO:0072655	e	establishment of protein localization to mitochondrion	18/34964	65/331498	9.62e-05	0.573	biological_process	c301734_g1;c333921_g1;c350481_g1;c352496_g1;c357887_g1;c370146_g1;c378303_g1;c378448_g2;c385549_g1;c388763_g1;c391819_g1;c394887_g1;c399251_g1;c399251_g2;c399911_g1;c404538_g1;c410843_g1;c412979_g1
GO:0009734	e	auxin-activated signaling pathway	11/34964	29/331498	0.000101	0.601	biological_process	c350085_g2;c370373_g1;c377583_g1;c396881_g3;c401830_g7;c402297_g3;c402297_g5;c409522_g2;c412696_g5;c413069_g2;c786996_g1
GO:0005747	e	mitochondrial respiratory chain complex I	19/34964	71/331498	0.000103	0.615	cellular_component	c262606_g2;c374130_g1;c379476_g2;c387849_g2;c390858_g1;c394951_g2;c395861_g1;c401268_g1;c402316_g1;c406074_g2;c406357_g1;c411322_g1;c411322_g2;c413912_g4;c416940_g1;c418750_g1;c418750_g2;c419771_g1;c421940_g2
GO:0009064	e	glutamine family amino acid metabolic process	152/34964	1056/331498	0.000107	0.636	biological_process	c251515_g1;c254151_g1;c254280_g1;c255299_g1;c255479_g1;c259574_g1;c276570_g1;c276917_g1;c277343_g1;c280667_g1;c282890_g1;c287204_g2;c330232_g1;c330232_g2;c337560_g1;c339099_g1;c347738_g1;c348041_g2;c348070_g1;c348765_g1;c352765_g1;c353107_g1;c355325_g1;c359630_g1;c360430_g1;c362954_g1;c364460_g1;c366788_g1;c367952_g1;c368709_g1;c374934_g1;c377154_g2;c377539_g1;c378389_g1;c378666_g1;c379976_g1;c38…
GO:0008121	e	ubiquinol-cytochrome-c reductase activity	17/34964	60/331498	0.000109	0.651	molecular_function	c233827_g1;c311016_g1;c342016_g2;c361096_g2;c361096_g3;c368077_g1;c368117_g1;c373030_g1;c390349_g1;c391911_g2;c401712_g1;c405277_g2;c409715_g3;c411742_g1;c416028_g2;c420702_g1;c420702_g2
GO:0016681	e	oxidoreductase activity, acting on diphenols and related substances as donors, cytochrome as acceptor	17/34964	60/331498	0.000109	0.651	molecular_function	c233827_g1;c311016_g1;c342016_g2;c361096_g2;c361096_g3;c368077_g1;c368117_g1;c373030_g1;c390349_g1;c391911_g2;c401712_g1;c405277_g2;c409715_g3;c411742_g1;c416028_g2;c420702_g1;c420702_g2
GO:0051275	e	beta-glucan catabolic process	12/34964	34/331498	0.000111	0.661	biological_process	c132321_g1;c155551_g1;c222615_g1;c250849_g1;c250849_g2;c308862_g2;c367390_g1;c386387_g2;c386387_g3;c404884_g3;c404961_g4;c636817_g1
GO:0030245	e	cellulose catabolic process	12/34964	34/331498	0.000111	0.661	biological_process	c132321_g1;c155551_g1;c222615_g1;c250849_g1;c250849_g2;c308862_g2;c367390_g1;c386387_g2;c386387_g3;c404884_g3;c404961_g4;c636817_g1
GO:0070069	e	cytochrome complex	41/34964	211/331498	0.000114	0.68	cellular_component	c208309_g1;c233827_g1;c239735_g1;c254287_g1;c288247_g1;c288898_g2;c306770_g1;c311016_g1;c340594_g1;c342016_g2;c349808_g1;c361096_g2;c361721_g1;c362600_g1;c368077_g1;c368117_g1;c373030_g1;c373451_g1;c388398_g2;c389247_g1;c389416_g1;c390349_g1;c391911_g2;c392097_g1;c393205_g1;c397212_g1;c397633_g1;c401712_g1;c402177_g2;c403519_g1;c405277_g2;c409715_g3;c410009_g2;c411742_g1;c416028_g2;c416266_g2;c42…
GO:0016597	e	amino acid binding	39/34964	198/331498	0.000115	0.686	molecular_function	c363677_g1;c376394_g1;c377424_g1;c380431_g1;c386054_g1;c390308_g1;c390308_g2;c390629_g1;c390704_g1;c391047_g1;c392403_g3;c392924_g1;c395447_g2;c396083_g10;c396903_g3;c396903_g4;c399440_g2;c399776_g1;c399776_g2;c402933_g1;c410724_g3;c411979_g2;c412666_g1;c414286_g1;c414459_g1;c415484_g1;c416151_g1;c417062_g1;c418754_g2;c420041_g1;c420041_g2;c420762_g3;c421418_g1;c422347_g3;c422365_g4;c422559_g1;c4…
GO:0070585	e	protein localization to mitochondrion	18/34964	66/331498	0.000119	0.711	biological_process	c301734_g1;c333921_g1;c350481_g1;c352496_g1;c357887_g1;c370146_g1;c378303_g1;c378448_g2;c385549_g1;c388763_g1;c391819_g1;c394887_g1;c399251_g1;c399251_g2;c399911_g1;c404538_g1;c410843_g1;c412979_g1
GO:0006839	e	mitochondrial transport	28/34964	126/331498	0.00012	0.717	biological_process	c267016_g1;c301734_g1;c333921_g1;c350481_g1;c352496_g1;c357887_g1;c370146_g1;c378303_g1;c378448_g2;c379848_g1;c384071_g1;c385549_g1;c388763_g1;c390047_g2;c390242_g1;c391819_g1;c393639_g1;c393968_g2;c394887_g1;c396372_g1;c397795_g2;c399251_g1;c399251_g2;c399911_g1;c404538_g1;c410843_g1;c412979_g1;c422748_g1
GO:0045271	e	respiratory chain complex I	19/34964	72/331498	0.000126	0.753	cellular_component	c262606_g2;c374130_g1;c379476_g2;c387849_g2;c390858_g1;c394951_g2;c395861_g1;c401268_g1;c402316_g1;c406074_g2;c406357_g1;c411322_g1;c411322_g2;c413912_g4;c416940_g1;c418750_g1;c418750_g2;c419771_g1;c421940_g2
GO:0060560	e	developmental growth involved in morphogenesis	35/34964	169/331498	0.000128	0.76	biological_process	c304824_g1;c366115_g1;c374913_g1;c375654_g3;c376905_g1;c377583_g1;c378183_g1;c381628_g1;c381628_g2;c383819_g1;c388983_g1;c390964_g1;c391148_g2;c396312_g3;c396625_g1;c396625_g2;c398700_g4;c399360_g4;c400256_g2;c403885_g2;c403970_g4;c404380_g4;c404891_g1;c405219_g5;c407241_g1;c410961_g1;c412025_g2;c412039_g3;c414956_g2;c415197_g1;c417260_g3;c420472_g1;c420778_g1;c421732_g2;c422172_g1
GO:0044550	e	secondary metabolite biosynthetic process	31/34964	146/331498	0.000131	0.783	biological_process	c241435_g1;c304530_g1;c328224_g1;c354211_g1;c372401_g2;c373090_g1;c375418_g1;c375906_g2;c376489_g1;c384131_g2;c386495_g1;c389216_g1;c391912_g1;c394612_g1;c394612_g2;c394612_g3;c395008_g1;c398294_g1;c404202_g2;c405089_g2;c408834_g4;c410797_g1;c411046_g4;c412073_g2;c413148_g1;c413148_g2;c415631_g2;c417728_g2;c420597_g2;c421433_g1;c421521_g4
GO:0072593	e	reactive oxygen species metabolic process	51/34964	282/331498	0.000134	0.8	biological_process	c241911_g1;c269053_g1;c290042_g3;c300056_g1;c322704_g1;c350184_g1;c353868_g1;c354715_g1;c354715_g3;c360495_g1;c365998_g1;c368571_g1;c369108_g1;c369108_g2;c370451_g1;c372844_g1;c375461_g1;c377355_g1;c381937_g1;c381937_g2;c384126_g2;c384536_g1;c384958_g1;c384958_g2;c386313_g1;c386484_g2;c387420_g1;c389458_g1;c389458_g3;c390838_g2;c391058_g1;c393878_g1;c395605_g1;c399639_g1;c399829_g2;c404362_g2;c40…
GO:0044743	e	protein transmembrane import into intracellular organelle	23/34964	95/331498	0.000136	0.809	biological_process	c250713_g1;c301734_g1;c333921_g1;c350481_g1;c357887_g1;c361491_g1;c370146_g1;c374651_g1;c376264_g1;c378303_g1;c378448_g2;c385549_g1;c388763_g1;c391819_g1;c392308_g2;c393872_g2;c400747_g3;c404538_g1;c407500_g2;c418019_g2;c418019_g3;c419095_g1;c422395_g2
GO:0071806	e	protein transmembrane transport	38/34964	192/331498	0.000137	0.815	biological_process	c250713_g1;c301734_g1;c333921_g1;c350481_g1;c357887_g1;c361491_g1;c365814_g1;c370146_g1;c374651_g1;c376264_g1;c378303_g1;c378448_g2;c380520_g1;c385549_g1;c386189_g2;c386375_g1;c388231_g1;c388763_g1;c389285_g1;c391819_g1;c392308_g2;c393872_g2;c400068_g1;c400747_g3;c403323_g5;c404538_g1;c405290_g1;c405290_g2;c406864_g4;c407500_g2;c407631_g2;c418019_g2;c418019_g3;c418395_g4;c419095_g1;c419617_g2;c42…
GO:0046527	e	glucosyltransferase activity	43/34964	227/331498	0.000137	0.817	molecular_function	c357569_g1;c365059_g1;c367073_g1;c370586_g1;c370812_g1;c380746_g1;c383488_g2;c387069_g2;c391148_g2;c392850_g4;c394714_g1;c396481_g1;c398264_g1;c398264_g2;c399902_g1;c400548_g1;c404565_g3;c404816_g1;c405608_g2;c406203_g1;c407384_g2;c410335_g3;c411427_g1;c411922_g2;c411922_g3;c412062_g1;c412475_g1;c413597_g7;c413964_g2;c414763_g2;c415693_g5;c416099_g1;c416099_g2;c416435_g3;c417938_g5;c418274_g1;c41…
GO:0051603	e	proteolysis involved in cellular protein catabolic process	138/34964	952/331498	0.000138	0.82	biological_process	c100366_g1;c283900_g1;c298344_g1;c306166_g1;c306851_g1;c319064_g1;c328720_g1;c328757_g1;c334161_g1;c335317_g1;c335870_g1;c336123_g1;c337052_g1;c337662_g1;c339020_g1;c339041_g1;c339253_g1;c350572_g1;c351995_g1;c352169_g1;c353841_g1;c354864_g1;c356626_g2;c356841_g1;c357318_g1;c357453_g1;c360696_g1;c361491_g1;c361935_g1;c361935_g2;c369598_g1;c369672_g1;c370761_g1;c371814_g3;c372308_g1;c373625_g1;c37…
GO:0010264	e	myo-inositol hexakisphosphate biosynthetic process	7/34964	13/331498	0.00014	0.832	biological_process	c386932_g1;c397752_g2;c416573_g1;c416573_g2;c416573_g4;c419865_g1;c419865_g3
GO:0033517	e	myo-inositol hexakisphosphate metabolic process	7/34964	13/331498	0.00014	0.832	biological_process	c386932_g1;c397752_g2;c416573_g1;c416573_g2;c416573_g4;c419865_g1;c419865_g3
GO:0032958	e	inositol phosphate biosynthetic process	7/34964	13/331498	0.00014	0.832	biological_process	c386932_g1;c397752_g2;c416573_g1;c416573_g2;c416573_g4;c419865_g1;c419865_g3
GO:0015934	e	large ribosomal subunit	123/34964	830/331498	0.000142	0.847	cellular_component	c15980_g1;c255631_g1;c278514_g1;c306883_g1;c308786_g1;c309104_g1;c314820_g2;c320026_g1;c321285_g2;c325231_g1;c333370_g1;c333797_g2;c337014_g1;c338588_g1;c340595_g2;c342575_g1;c344058_g1;c349393_g2;c352920_g2;c353179_g3;c356412_g2;c358276_g1;c359634_g3;c363240_g1;c364054_g1;c365173_g1;c365599_g1;c367374_g1;c370703_g2;c370771_g1;c373186_g2;c374245_g2;c375674_g2;c375888_g1;c376365_g2;c376774_g1;c378…
GO:0045490	e	pectin catabolic process	11/34964	30/331498	0.000144	0.859	biological_process	c340153_g1;c349089_g1;c361405_g1;c372785_g2;c372785_g4;c373484_g1;c390358_g2;c401998_g1;c401998_g2;c409026_g1;c411896_g2
GO:0009862	e	systemic acquired resistance, salicylic acid mediated signaling pathway	9/34964	21/331498	0.000144	0.861	biological_process	c391190_g3;c408393_g3;c417205_g2;c420597_g2;c420702_g1;c420702_g2;c421205_g1;c421510_g1;c426220_g1
GO:0070008	e	serine-type exopeptidase activity	26/34964	113/331498	0.000151	0.897	molecular_function	c233749_g1;c250918_g1;c302206_g1;c308464_g1;c349520_g1;c350584_g2;c364799_g1;c366993_g2;c366993_g3;c366993_g4;c369772_g1;c378120_g1;c385010_g1;c385044_g3;c387366_g1;c396420_g1;c399689_g1;c400199_g1;c403043_g1;c412073_g2;c417103_g1;c421196_g2;c422011_g4;c52103_g1;c700521_g1;c701027_g1
GO:0006760	e	folic acid-containing compound metabolic process	46/34964	246/331498	0.000153	0.913	biological_process	c309768_g1;c311332_g1;c311332_g2;c311737_g2;c331288_g1;c340555_g1;c340555_g2;c354137_g2;c362136_g1;c366705_g1;c367144_g1;c367204_g1;c371869_g1;c372102_g1;c377738_g1;c379044_g1;c379044_g2;c383796_g1;c383981_g2;c388732_g1;c391600_g1;c395060_g1;c395060_g3;c396986_g1;c397572_g3;c397854_g1;c399063_g2;c411979_g2;c412108_g3;c413697_g5;c415866_g4;c416230_g1;c417280_g1;c417280_g2;c418300_g2;c418300_g3;c41…
GO:0030964	e	NADH dehydrogenase complex	19/34964	73/331498	0.000154	0.918	cellular_component	c262606_g2;c374130_g1;c379476_g2;c387849_g2;c390858_g1;c394951_g2;c395861_g1;c401268_g1;c402316_g1;c406074_g2;c406357_g1;c411322_g1;c411322_g2;c413912_g4;c416940_g1;c418750_g1;c418750_g2;c419771_g1;c421940_g2
GO:0031176	e	endo-1,4-beta-xylanase activity	8/34964	17/331498	0.000154	0.919	molecular_function	c181998_g1;c240299_g1;c306744_g1;c329771_g1;c331155_g1;c386168_g1;c508474_g1;c661741_g1
GO:0048316	e	seed development	8/34964	17/331498	0.000154	0.919	biological_process	c358490_g1;c383614_g1;c395134_g1;c397810_g1;c400278_g1;c405678_g1;c409982_g8;c417275_g3
GO:0003983	e	UTP:glucose-1-phosphate uridylyltransferase activity	8/34964	17/331498	0.000154	0.919	molecular_function	c372239_g1;c397610_g1;c415292_g2;c415292_g3;c415292_g7;c415292_g8;c420521_g1;c420521_g3
GO:0016769	e	transferase activity, transferring nitrogenous groups	81/34964	507/331498	0.000159	0.95	molecular_function	c251251_g1;c282890_g1;c294283_g1;c301759_g2;c311700_g1;c339099_g1;c348041_g2;c354114_g1;c360307_g1;c360832_g1;c361905_g2;c364460_g1;c365967_g2;c374222_g1;c374934_g1;c379639_g2;c380059_g1;c380472_g1;c381016_g1;c381201_g3;c383041_g1;c384214_g1;c385041_g4;c387039_g1;c388091_g1;c388903_g1;c390220_g1;c391792_g1;c394732_g1;c397462_g1;c397765_g3;c397765_g4;c399308_g2;c401262_g1;c403098_g1;c403165_g1;c40…
GO:0008483	e	transaminase activity	81/34964	507/331498	0.000159	0.95	molecular_function	c251251_g1;c282890_g1;c294283_g1;c301759_g2;c311700_g1;c339099_g1;c348041_g2;c354114_g1;c360307_g1;c360832_g1;c361905_g2;c364460_g1;c365967_g2;c374222_g1;c374934_g1;c379639_g2;c380059_g1;c380472_g1;c381016_g1;c381201_g3;c383041_g1;c384214_g1;c385041_g4;c387039_g1;c388091_g1;c388903_g1;c390220_g1;c391792_g1;c394732_g1;c397462_g1;c397765_g3;c397765_g4;c399308_g2;c401262_g1;c403098_g1;c403165_g1;c40…
GO:0016879	e	ligase activity, forming carbon-nitrogen bonds	165/34964	1173/331498	0.000163	0.971	molecular_function	c108515_g1;c134317_g1;c146554_g1;c227043_g1;c251674_g1;c252048_g1;c252221_g1;c253081_g1;c259574_g1;c266932_g1;c267859_g1;c276570_g1;c28477_g1;c287204_g2;c300491_g2;c301282_g1;c302129_g2;c309768_g1;c311737_g2;c335317_g1;c335790_g1;c336159_g1;c344720_g1;c347193_g1;c348070_g1;c354899_g1;c356682_g1;c358100_g1;c360287_g1;c360430_g1;c361831_g1;c361935_g1;c361935_g2;c363362_g1;c367144_g1;c368189_g2;c368…
GO:0009086	e	methionine biosynthetic process	48/34964	262/331498	0.000166	0.989	biological_process	c148259_g1;c251354_g1;c308596_g1;c315250_g1;c317336_g1;c333280_g1;c346054_g1;c347374_g1;c361421_g1;c363516_g1;c367243_g1;c368139_g1;c373047_g2;c377613_g1;c381327_g1;c382516_g1;c382541_g1;c384307_g1;c387260_g1;c389250_g2;c391788_g1;c394490_g1;c395339_g1;c395529_g1;c396856_g1;c397555_g1;c397555_g3;c399468_g1;c402887_g3;c403951_g1;c404119_g1;c405183_g1;c409840_g1;c412536_g2;c413466_g3;c415055_g4;c41…
GO:0042579	e	microbody	48/34964	262/331498	0.000166	0.989	cellular_component	c342903_g1;c348530_g1;c357086_g1;c357705_g1;c360336_g1;c361467_g1;c365580_g1;c369108_g2;c371470_g1;c375753_g1;c377974_g1;c378280_g1;c378746_g2;c381748_g1;c388662_g1;c391318_g1;c394887_g1;c396420_g1;c396525_g1;c397328_g1;c397395_g6;c398484_g1;c398842_g1;c399028_g5;c404982_g1;c407083_g1;c407111_g1;c407858_g1;c408895_g3;c409646_g1;c410896_g3;c411995_g3;c413195_g1;c413882_g1;c414362_g1;c415600_g2;c41…
GO:0045491	e	xylan metabolic process	17/34964	62/331498	0.00017	1	biological_process	c181998_g1;c240299_g1;c250849_g1;c250849_g2;c278225_g1;c306744_g1;c310654_g1;c329771_g1;c331155_g1;c366579_g1;c379641_g2;c384094_g2;c386168_g1;c465544_g1;c508474_g1;c661741_g1;c795482_g1
GO:0051174	e	regulation of phosphorus metabolic process	63/34964	372/331498	0.000181	1	biological_process	c235076_g1;c264651_g1;c302074_g1;c303703_g1;c308240_g1;c331015_g1;c332351_g1;c337417_g1;c338838_g1;c338967_g1;c338967_g2;c338989_g1;c340937_g1;c346996_g1;c348961_g1;c353735_g1;c357149_g1;c366208_g2;c367005_g1;c367989_g1;c371005_g1;c373839_g2;c379872_g2;c381375_g1;c384262_g2;c385134_g1;c387442_g1;c387442_g2;c387626_g1;c387724_g1;c388797_g2;c390471_g1;c391190_g3;c391675_g1;c395053_g1;c395125_g1;c39…
GO:0019220	e	regulation of phosphate metabolic process	63/34964	372/331498	0.000181	1	biological_process	c235076_g1;c264651_g1;c302074_g1;c303703_g1;c308240_g1;c331015_g1;c332351_g1;c337417_g1;c338838_g1;c338967_g1;c338967_g2;c338989_g1;c340937_g1;c346996_g1;c348961_g1;c353735_g1;c357149_g1;c366208_g2;c367005_g1;c367989_g1;c371005_g1;c373839_g2;c379872_g2;c381375_g1;c384262_g2;c385134_g1;c387442_g1;c387442_g2;c387626_g1;c387724_g1;c388797_g2;c390471_g1;c391190_g3;c391675_g1;c395053_g1;c395125_g1;c39…
GO:0006525	e	arginine metabolic process	80/34964	499/331498	0.000183	1	biological_process	c251515_g1;c254280_g1;c255299_g1;c277343_g1;c282890_g1;c330232_g2;c337560_g1;c339099_g1;c347738_g1;c352765_g1;c362954_g1;c364460_g1;c366788_g1;c367952_g1;c368709_g1;c374934_g1;c377154_g2;c378666_g1;c380059_g1;c380431_g1;c380479_g1;c381201_g3;c381805_g1;c383879_g1;c385041_g4;c385182_g1;c387193_g1;c387193_g2;c388091_g1;c390220_g1;c391047_g1;c396665_g1;c396853_g1;c397314_g5;c398348_g2;c398348_g4;c39…
GO:0009067	e	aspartate family amino acid biosynthetic process	82/34964	517/331498	0.000185	1	biological_process	c148259_g1;c251354_g1;c308596_g1;c315250_g1;c317336_g1;c331729_g1;c333280_g1;c346054_g1;c347374_g1;c350207_g1;c361421_g1;c363516_g1;c365213_g2;c367243_g1;c368139_g1;c369037_g1;c373047_g2;c374990_g1;c377424_g1;c377613_g1;c379171_g1;c380114_g1;c381327_g1;c382516_g1;c382541_g1;c384307_g1;c386054_g1;c387260_g1;c389014_g1;c389250_g2;c391788_g1;c391792_g1;c391928_g1;c394490_g1;c395339_g1;c395529_g1;c39…
GO:0042132	e	fructose 1,6-bisphosphate 1-phosphatase activity	16/34964	57/331498	0.000194	1	molecular_function	c243425_g1;c353432_g1;c378855_g1;c384479_g3;c389928_g2;c390838_g2;c392160_g1;c393447_g1;c395763_g1;c396908_g1;c397444_g1;c398879_g2;c400650_g1;c404268_g1;c415201_g3;c418083_g1
GO:0016123	e	xanthophyll biosynthetic process	6/34964	10/331498	0.000198	1	biological_process	c371471_g1;c398582_g1;c410859_g4;c415080_g3;c416430_g1;c422269_g1
GO:0050308	e	sugar-phosphatase activity	23/34964	98/331498	0.0002	1	molecular_function	c243425_g1;c353432_g1;c373283_g1;c378855_g1;c381541_g2;c384479_g3;c386442_g1;c388768_g2;c389928_g2;c390838_g2;c392160_g1;c393447_g1;c395763_g1;c396908_g1;c397444_g1;c398879_g2;c400650_g1;c403112_g1;c404268_g1;c410889_g2;c415201_g3;c415244_g2;c418083_g1
GO:0009522	e	photosystem I	13/34964	41/331498	0.000201	1	cellular_component	c134015_g1;c364087_g2;c364087_g3;c379361_g1;c381166_g2;c386736_g2;c389763_g1;c389946_g6;c419239_g3;c419339_g2;c420179_g2;c422210_g1;c455205_g1
GO:0009699	e	phenylpropanoid biosynthetic process	11/34964	31/331498	0.000202	1	biological_process	c372401_g2;c375418_g1;c389216_g1;c391912_g1;c395008_g1;c405089_g2;c408834_g4;c410797_g1;c413148_g2;c417728_g2;c421521_g4
GO:0032989	e	cellular component morphogenesis	41/34964	215/331498	0.000202	1	biological_process	c304824_g1;c342903_g1;c363734_g1;c366115_g1;c373551_g1;c374913_g1;c375654_g3;c377583_g1;c378183_g1;c379639_g2;c381628_g1;c381628_g2;c383819_g1;c385134_g1;c388983_g1;c389697_g1;c390964_g1;c391148_g2;c393472_g1;c394838_g4;c396312_g3;c396625_g1;c396625_g2;c398700_g4;c399360_g4;c400256_g2;c400897_g3;c403970_g4;c404063_g4;c404891_g1;c407241_g1;c410961_g1;c412025_g2;c412039_g3;c414005_g2;c414956_g2;c41…
GO:0003954	e	NADH dehydrogenase activity	39/34964	203/331498	0.000216	1	molecular_function	c156131_g1;c256427_g1;c277039_g1;c280423_g1;c314548_g1;c354506_g1;c362557_g4;c374843_g1;c375417_g1;c379476_g2;c381313_g1;c382056_g1;c382894_g1;c387385_g1;c388924_g1;c390858_g1;c393023_g1;c393416_g1;c393416_g2;c394951_g2;c395861_g1;c401268_g1;c403032_g3;c403062_g1;c406476_g3;c407044_g1;c411322_g1;c413279_g5;c413897_g2;c413912_g1;c413912_g4;c414562_g3;c414562_g6;c416493_g1;c418750_g1;c418750_g2;c41…
GO:0051274	e	beta-glucan biosynthetic process	26/34964	117/331498	0.000218	1	biological_process	c367073_g1;c372239_g1;c382470_g1;c390964_g1;c392850_g4;c397610_g1;c399902_g1;c403831_g1;c403831_g2;c407384_g2;c411427_g1;c412475_g1;c413964_g2;c415292_g2;c415292_g3;c415292_g7;c415292_g8;c416099_g1;c416099_g2;c417938_g5;c419162_g1;c420430_g1;c420430_g2;c420521_g1;c420521_g3;c421286_g2
GO:0007568	e	aging	21/34964	84/331498	0.000219	1	biological_process	c357086_g1;c360336_g1;c369228_g5;c373700_g1;c377974_g1;c378561_g1;c379960_g1;c380306_g2;c381057_g2;c396896_g1;c409827_g3;c409839_g2;c415564_g4;c415600_g2;c417205_g2;c418351_g5;c419062_g10;c419118_g1;c421205_g1;c422580_g3;c426220_g1
GO:0006011	e	UDP-glucose metabolic process	15/34964	52/331498	0.000219	1	biological_process	c372239_g1;c397610_g1;c399902_g1;c407384_g2;c413964_g2;c415292_g2;c415292_g3;c415292_g7;c415292_g8;c416099_g1;c416099_g2;c417938_g5;c420521_g1;c420521_g3;c421286_g2
GO:0016705	e	oxidoreductase activity, acting on paired donors, with incorporation or reduction of molecular oxygen	141/34964	987/331498	0.000224	1	molecular_function	c147875_g1;c242694_g1;c253125_g1;c255771_g1;c265968_g1;c268012_g1;c286757_g1;c301379_g1;c308646_g1;c315816_g1;c319082_g1;c319421_g2;c327190_g1;c332158_g1;c332563_g2;c338035_g1;c341190_g1;c344613_g1;c345177_g1;c345600_g1;c349140_g1;c350602_g1;c352212_g1;c359888_g2;c360477_g1;c362254_g1;c362322_g1;c363488_g1;c366630_g1;c368425_g1;c368878_g2;c369238_g1;c371471_g1;c371864_g1;c373539_g1;c374426_g1;c37…
GO:0046942	e	carboxylic acid transport	89/34964	573/331498	0.000224	1	biological_process	c169086_g1;c252349_g1;c267016_g1;c267972_g1;c301999_g1;c302725_g2;c313089_g1;c315951_g1;c316649_g2;c328980_g1;c334012_g1;c338664_g1;c338905_g1;c345737_g1;c358869_g1;c359194_g1;c366038_g1;c367479_g2;c370788_g1;c379553_g1;c380219_g1;c380219_g2;c380365_g3;c380365_g5;c380773_g1;c381681_g1;c382286_g1;c382297_g1;c382376_g1;c384071_g1;c384365_g1;c387111_g3;c388973_g1;c390047_g2;c390781_g1;c391028_g2;c39…
GO:0015713	e	phosphoglycerate transport	5/34964	7/331498	0.000228	1	biological_process	c338664_g1;c400013_g2;c408044_g1;c409069_g1;c410832_g5
GO:0009696	e	salicylic acid metabolic process	5/34964	7/331498	0.000228	1	biological_process	c392693_g1;c408393_g3;c420597_g2;c420702_g1;c420702_g2
GO:0015120	e	phosphoglycerate transmembrane transporter activity	5/34964	7/331498	0.000228	1	molecular_function	c338664_g1;c400013_g2;c408044_g1;c409069_g1;c410832_g5
GO:0015849	e	organic acid transport	89/34964	574/331498	0.00023	1	biological_process	c169086_g1;c252349_g1;c267016_g1;c267972_g1;c301999_g1;c302725_g2;c313089_g1;c315951_g1;c316649_g2;c328980_g1;c334012_g1;c338664_g1;c338905_g1;c345737_g1;c358869_g1;c359194_g1;c366038_g1;c367479_g2;c370788_g1;c379553_g1;c380219_g1;c380219_g2;c380365_g3;c380365_g5;c380773_g1;c381681_g1;c382286_g1;c382297_g1;c382376_g1;c384071_g1;c384365_g1;c387111_g3;c388973_g1;c390047_g2;c390781_g1;c391028_g2;c39…
GO:0009620	e	response to fungus	32/34964	157/331498	0.000235	1	biological_process	c342575_g1;c369920_g1;c375615_g2;c375615_g3;c375674_g2;c379639_g2;c380259_g1;c384705_g1;c385134_g1;c387819_g1;c389896_g2;c397332_g1;c397502_g1;c402929_g1;c404696_g1;c407223_g1;c407546_g9;c408393_g3;c410651_g4;c410961_g1;c415249_g1;c416099_g1;c416573_g1;c416573_g2;c416573_g4;c418910_g5;c419865_g1;c419865_g3;c420089_g1;c420597_g2;c420702_g1;c420702_g2
GO:0046486	e	glycerolipid metabolic process	126/34964	867/331498	0.000249	1	biological_process	c106284_g1;c14457_g1;c177709_g1;c234183_g1;c237213_g1;c240473_g1;c247224_g1;c254280_g1;c265559_g2;c283267_g2;c303827_g1;c304052_g2;c304922_g1;c309330_g1;c314459_g2;c327847_g1;c33046_g1;c332554_g1;c333780_g1;c338956_g1;c339885_g1;c341073_g1;c341677_g2;c344707_g1;c344707_g2;c348940_g1;c350370_g1;c350467_g1;c352331_g2;c353759_g1;c354086_g1;c356616_g1;c356930_g1;c357093_g1;c359282_g1;c360079_g2;c3605…
GO:0051748	e	UTP-monosaccharide-1-phosphate uridylyltransferase activity	8/34964	18/331498	0.000252	1	molecular_function	c372239_g1;c397610_g1;c415292_g2;c415292_g3;c415292_g7;c415292_g8;c420521_g1;c420521_g3
GO:0019684	e	photosynthesis, light reaction	7/34964	14/331498	0.000254	1	biological_process	c402466_g1;c403780_g3;c403780_g4;c405275_g5;c408760_g2;c417923_g2;c421166_g2
GO:0043177	e	organic acid binding	51/34964	290/331498	0.000257	1	molecular_function	c264651_g1;c363488_g1;c363677_g1;c376394_g1;c377424_g1;c378223_g1;c380431_g1;c386054_g1;c389730_g1;c390308_g1;c390308_g2;c390629_g1;c390704_g1;c391047_g1;c392403_g3;c392924_g1;c395447_g2;c396043_g1;c396083_g10;c396903_g3;c396903_g4;c397314_g5;c397612_g1;c399440_g2;c399776_g1;c399776_g2;c401471_g4;c402555_g1;c402933_g1;c410724_g3;c411777_g2;c411979_g2;c412666_g1;c414286_g1;c414459_g1;c415484_g1;c4…
GO:0031406	e	carboxylic acid binding	51/34964	290/331498	0.000257	1	molecular_function	c264651_g1;c363488_g1;c363677_g1;c376394_g1;c377424_g1;c378223_g1;c380431_g1;c386054_g1;c389730_g1;c390308_g1;c390308_g2;c390629_g1;c390704_g1;c391047_g1;c392403_g3;c392924_g1;c395447_g2;c396043_g1;c396083_g10;c396903_g3;c396903_g4;c397314_g5;c397612_g1;c399440_g2;c399776_g1;c399776_g2;c401471_g4;c402555_g1;c402933_g1;c410724_g3;c411777_g2;c411979_g2;c412666_g1;c414286_g1;c414459_g1;c415484_g1;c4…
GO:0004298	e	threonine-type endopeptidase activity	54/34964	310/331498	0.000271	1	molecular_function	c319064_g1;c328720_g1;c328757_g1;c334161_g1;c335870_g1;c337662_g1;c339020_g1;c339041_g1;c351995_g1;c353841_g1;c354864_g1;c357318_g1;c357453_g1;c369672_g1;c370761_g1;c374175_g1;c376503_g1;c376962_g1;c382202_g1;c386442_g1;c387517_g1;c388975_g1;c390975_g3;c394039_g1;c395395_g1;c398681_g1;c398952_g3;c401350_g1;c401350_g2;c402814_g1;c404603_g2;c404967_g1;c404967_g2;c405053_g1;c405053_g2;c406729_g1;c40…
GO:0070003	e	threonine-type peptidase activity	54/34964	310/331498	0.000271	1	molecular_function	c319064_g1;c328720_g1;c328757_g1;c334161_g1;c335870_g1;c337662_g1;c339020_g1;c339041_g1;c351995_g1;c353841_g1;c354864_g1;c357318_g1;c357453_g1;c369672_g1;c370761_g1;c374175_g1;c376503_g1;c376962_g1;c382202_g1;c386442_g1;c387517_g1;c388975_g1;c390975_g3;c394039_g1;c395395_g1;c398681_g1;c398952_g3;c401350_g1;c401350_g2;c402814_g1;c404603_g2;c404967_g1;c404967_g2;c405053_g1;c405053_g2;c406729_g1;c40…
GO:0004743	e	pyruvate kinase activity	19/34964	76/331498	0.000272	1	molecular_function	c237895_g1;c371783_g2;c374997_g1;c387494_g1;c395177_g1;c396892_g1;c399868_g2;c399868_g3;c403228_g2;c403639_g1;c403639_g2;c413052_g1;c415977_g3;c421007_g1;c421007_g2;c421175_g2;c421234_g1;c422368_g1;c428873_g1
GO:0030955	e	potassium ion binding	19/34964	76/331498	0.000272	1	molecular_function	c237895_g1;c371783_g2;c374997_g1;c387494_g1;c395177_g1;c396892_g1;c399868_g2;c399868_g3;c403228_g2;c403639_g1;c403639_g2;c413052_g1;c415977_g3;c421007_g1;c421007_g2;c421175_g2;c421234_g1;c422368_g1;c428873_g1
GO:0016655	e	oxidoreductase activity, acting on NAD(P)H, quinone or similar compound as acceptor	40/34964	211/331498	0.000276	1	molecular_function	c156131_g1;c256427_g1;c277039_g1;c280423_g1;c313528_g1;c314548_g1;c354506_g1;c362557_g4;c368451_g1;c374843_g1;c375417_g1;c379476_g2;c381313_g1;c382894_g1;c388924_g1;c390858_g1;c393023_g1;c393416_g1;c393416_g2;c394951_g2;c395861_g1;c401268_g1;c403032_g3;c403062_g1;c403780_g3;c403780_g4;c406476_g3;c407044_g1;c413279_g5;c413897_g2;c413912_g1;c413912_g4;c414562_g3;c414562_g6;c416493_g1;c418750_g1;c41…
GO:0006511	e	ubiquitin-dependent protein catabolic process	106/34964	709/331498	0.000289	1	biological_process	c100366_g1;c283900_g1;c298344_g1;c306166_g1;c306851_g1;c335317_g1;c336123_g1;c337052_g1;c339020_g1;c339041_g1;c339253_g1;c350572_g1;c351995_g1;c352169_g1;c354864_g1;c356626_g2;c356841_g1;c360696_g1;c361935_g1;c361935_g2;c369598_g1;c369672_g1;c370761_g1;c372308_g1;c373625_g1;c373625_g2;c373731_g1;c374707_g1;c376922_g1;c381628_g1;c381628_g2;c382202_g1;c382770_g2;c383993_g1;c384533_g1;c384533_g2;c38…
GO:0044769	e	ATPase activity, coupled to transmembrane movement of ions, rotational mechanism	63/34964	379/331498	0.000295	1	molecular_function	c246236_g1;c251019_g1;c267841_g1;c298271_g1;c298856_g1;c330526_g1;c333136_g1;c333610_g1;c339200_g1;c345751_g1;c348278_g1;c357002_g1;c357907_g1;c359909_g1;c364394_g1;c366032_g1;c372099_g1;c373586_g1;c376442_g1;c377813_g1;c378272_g1;c380996_g1;c382230_g1;c384105_g1;c384593_g1;c387856_g1;c391164_g1;c392816_g1;c392816_g2;c393522_g1;c393904_g1;c394649_g1;c394660_g1;c396408_g1;c398037_g1;c398882_g2;c40…
GO:0016036	e	cellular response to phosphate starvation	16/34964	59/331498	0.0003	1	biological_process	c254151_g1;c344389_g1;c347689_g1;c369108_g1;c369108_g2;c376636_g1;c387826_g1;c388800_g1;c394687_g1;c397754_g1;c399209_g1;c400343_g2;c415718_g1;c420079_g1;c421048_g2;c421403_g4
GO:0017038	e	protein import	36/34964	186/331498	0.000302	1	biological_process	c250713_g1;c283312_g1;c301734_g1;c333921_g1;c350481_g1;c357887_g1;c361491_g1;c368659_g1;c370146_g1;c373190_g2;c374651_g1;c376264_g1;c378303_g1;c378448_g2;c383816_g1;c384793_g2;c385549_g1;c385715_g1;c388763_g1;c391819_g1;c392149_g1;c392308_g2;c393872_g2;c400412_g1;c400747_g3;c402920_g1;c404538_g1;c407500_g2;c410511_g2;c411678_g2;c414053_g6;c418019_g2;c418019_g3;c419095_g1;c421413_g1;c422395_g2
GO:0008137	e	NADH dehydrogenase (ubiquinone) activity	36/34964	186/331498	0.000302	1	molecular_function	c156131_g1;c256427_g1;c277039_g1;c280423_g1;c314548_g1;c354506_g1;c362557_g4;c374843_g1;c375417_g1;c379476_g2;c381313_g1;c382894_g1;c388924_g1;c390858_g1;c393023_g1;c393416_g1;c393416_g2;c394951_g2;c395861_g1;c401268_g1;c403032_g3;c403062_g1;c406476_g3;c407044_g1;c413279_g5;c413897_g2;c413912_g1;c413912_g4;c414562_g3;c414562_g6;c416493_g1;c418750_g1;c418750_g2;c419771_g1;c498914_g1;c579533_g1
GO:0042170	e	plastid membrane	14/34964	48/331498	0.00031	1	cellular_component	c359641_g1;c376264_g1;c391053_g1;c392623_g1;c395473_g2;c400747_g3;c402308_g3;c409598_g2;c415080_g3;c417848_g9;c419095_g1;c420935_g2;c421556_g1;c422395_g2
GO:0009845	e	seed germination	14/34964	48/331498	0.00031	1	biological_process	c372778_g1;c377439_g2;c380751_g1;c382947_g5;c387819_g1;c395134_g1;c402730_g1;c402730_g9;c407241_g1;c413069_g2;c415360_g1;c420661_g1;c420689_g1;c422179_g1
GO:0010287	e	plastoglobule	14/34964	48/331498	0.00031	1	cellular_component	c364435_g1;c391291_g1;c395496_g5;c401810_g1;c406193_g1;c406193_g5;c410610_g1;c416214_g2;c417424_g2;c417871_g1;c419079_g2;c420179_g2;c421553_g2;c46981_g1
GO:0015297	e	antiporter activity	42/34964	228/331498	0.000329	1	molecular_function	c337825_g1;c338664_g1;c357243_g1;c362030_g2;c366630_g1;c367291_g1;c375507_g1;c375830_g1;c376850_g1;c377415_g1;c379114_g1;c380684_g1;c386099_g2;c388159_g2;c391464_g2;c395583_g1;c397537_g1;c397537_g2;c399100_g1;c399758_g1;c400123_g2;c402679_g4;c403909_g1;c404744_g5;c404806_g2;c408035_g1;c408044_g1;c408125_g1;c409069_g1;c414019_g1;c414766_g2;c415856_g1;c418514_g3;c419068_g1;c419596_g3;c420158_g1;c42…
GO:0045275	e	respiratory chain complex III	22/34964	95/331498	0.00033	1	cellular_component	c233827_g1;c239735_g1;c306770_g1;c311016_g1;c342016_g2;c361096_g2;c368077_g1;c368117_g1;c373030_g1;c389416_g1;c390349_g1;c391911_g2;c392097_g1;c401712_g1;c405277_g2;c409715_g3;c411742_g1;c416028_g2;c420702_g1;c420702_g2
GO:0015291	e	secondary active transmembrane transporter activity	76/34964	479/331498	0.000332	1	molecular_function	c147718_g1;c247451_g1;c270186_g1;c337825_g1;c338664_g1;c345737_g1;c348252_g1;c351013_g1;c354538_g2;c357243_g1;c362030_g2;c366630_g1;c367291_g1;c371058_g1;c373993_g1;c375507_g1;c375830_g1;c376850_g1;c377415_g1;c379114_g1;c380684_g1;c386099_g2;c388159_g2;c391464_g2;c394743_g1;c395583_g1;c396881_g3;c397270_g1;c397537_g1;c397537_g2;c399100_g1;c399456_g1;c399456_g2;c399758_g1;c400013_g2;c400123_g2;c40…
GO:0000165	e	MAPK cascade	25/34964	114/331498	0.000347	1	biological_process	c298392_g1;c342283_g1;c350870_g1;c372948_g2;c373697_g1;c380960_g1;c385134_g1;c386288_g1;c387962_g3;c391190_g3;c394384_g10;c395443_g2;c403714_g5;c404571_g1;c404950_g1;c408393_g3;c413657_g2;c414665_g1;c414665_g6;c415801_g3;c420597_g2;c420702_g1;c420702_g2;c421517_g1;c422576_g1
GO:0008643	e	carbohydrate transport	69/34964	426/331498	0.000354	1	biological_process	c166368_g1;c281008_g1;c287407_g1;c290134_g1;c296781_g1;c320759_g1;c320759_g2;c322671_g1;c338664_g1;c350919_g1;c354531_g1;c360944_g1;c361029_g1;c362291_g1;c366745_g1;c367849_g1;c368168_g1;c373489_g2;c373993_g1;c376958_g1;c382947_g3;c383736_g2;c384236_g2;c387265_g1;c388315_g3;c389409_g2;c392184_g1;c392333_g9;c393140_g3;c394743_g1;c395473_g2;c398815_g2;c399161_g1;c399161_g2;c400013_g2;c401249_g1;c40…
GO:0009867	e	jasmonic acid mediated signaling pathway	12/34964	38/331498	0.000367	1	biological_process	c370759_g2;c378561_g1;c380306_g2;c391190_g3;c408393_g3;c410649_g1;c410649_g2;c410961_g1;c420597_g2;c420702_g1;c420702_g2;c421082_g4
GO:0016774	e	phosphotransferase activity, carboxyl group as acceptor	28/34964	134/331498	0.000367	1	molecular_function	c251515_g1;c280667_g1;c296155_g1;c33668_g1;c362967_g2;c364077_g1;c377424_g1;c380431_g1;c381805_g1;c386054_g1;c388070_g2;c388926_g1;c391047_g1;c391602_g1;c399440_g2;c403564_g2;c403564_g4;c407447_g2;c408777_g1;c408777_g3;c412835_g1;c415484_g1;c415694_g1;c417361_g1;c417361_g2;c420194_g1;c421221_g1;c421418_g1
GO:0009071	e	serine family amino acid catabolic process	24/34964	107/331498	0.000368	1	biological_process	c305024_g1;c332593_g1;c360832_g1;c366014_g1;c372234_g2;c384814_g1;c385007_g1;c385007_g2;c385007_g5;c394495_g1;c395103_g1;c395103_g2;c399919_g1;c404362_g2;c404362_g3;c406039_g2;c409768_g1;c409768_g2;c411108_g1;c419244_g1;c419778_g4;c422667_g1;c422667_g2;c71235_g1
GO:0004175	e	endopeptidase activity	192/34964	1416/331498	0.000369	1	molecular_function	c176297_g1;c243155_g1;c250594_g1;c266999_g1;c278474_g1;c281608_g1;c288559_g1;c294072_g1;c299433_g1;c312144_g1;c315992_g1;c319064_g1;c328720_g1;c328757_g1;c329706_g1;c332380_g1;c332648_g1;c334161_g1;c335870_g1;c336901_g1;c337662_g1;c339020_g1;c339041_g1;c340999_g1;c340999_g2;c341735_g1;c344828_g1;c344828_g2;c348162_g2;c349945_g1;c351995_g1;c353841_g1;c354864_g1;c356753_g1;c356989_g2;c357318_g1;c35…
GO:0030148	e	sphingolipid biosynthetic process	11/34964	33/331498	0.000379	1	biological_process	c350602_g1;c374780_g1;c374780_g2;c381088_g1;c391013_g1;c402915_g1;c402915_g2;c404849_g1;c404849_g3;c405868_g3;c410750_g3
GO:0005751	e	mitochondrial respiratory chain complex IV	8/34964	19/331498	0.000395	1	cellular_component	c208309_g1;c340594_g1;c361721_g1;c388398_g2;c393205_g1;c397212_g1;c402177_g2;c522408_g1
GO:0044282	e	small molecule catabolic process	169/34964	1228/331498	0.000395	1	biological_process	c107849_g1;c223709_g1;c226710_g1;c246393_g1;c251526_g1;c251546_g2;c252832_g1;c254151_g1;c254280_g1;c264105_g1;c264555_g2;c266186_g1;c281223_g1;c297769_g1;c303462_g1;c305024_g1;c310498_g2;c311700_g1;c328692_g1;c328692_g2;c332380_g1;c332593_g1;c337742_g1;c338628_g1;c340281_g1;c348410_g1;c350398_g1;c351895_g1;c352765_g1;c357778_g2;c360832_g1;c360853_g1;c364431_g1;c364460_g1;c365213_g2;c365580_g1;c36…
GO:0006714	e	sesquiterpenoid metabolic process	7/34964	15/331498	0.000433	1	biological_process	c359641_g1;c368425_g1;c371471_g1;c374372_g1;c398582_g1;c415080_g3;c422269_g1
GO:0010310	e	regulation of hydrogen peroxide metabolic process	7/34964	15/331498	0.000433	1	biological_process	c357086_g1;c391190_g3;c408393_g3;c419118_g1;c420597_g2;c420702_g1;c420702_g2
GO:0009644	e	response to high light intensity	20/34964	84/331498	0.000467	1	biological_process	c376843_g2;c384536_g1;c386313_g1;c397569_g1;c398831_g1;c401509_g1;c403960_g2;c407241_g1;c407546_g9;c410249_g4;c410249_g5;c413797_g6;c414447_g1;c416573_g1;c416573_g2;c416573_g4;c417871_g1;c419865_g1;c419865_g3;c421982_g1
GO:1901657	e	glycosyl compound metabolic process	105/34964	710/331498	0.000468	1	biological_process	c241435_g1;c276570_g1;c304530_g1;c328224_g1;c333407_g1;c336532_g1;c336532_g2;c339533_g1;c353266_g1;c354211_g1;c356766_g1;c362506_g1;c363461_g1;c367243_g1;c367547_g3;c367752_g1;c368133_g1;c369030_g1;c369736_g1;c369899_g1;c370648_g1;c372104_g1;c375906_g2;c376489_g1;c379948_g1;c381000_g1;c381949_g1;c383043_g2;c383748_g1;c383877_g1;c383996_g1;c384131_g2;c384146_g1;c384319_g2;c384675_g1;c385086_g2;c38…
GO:0042558	e	pteridine-containing compound metabolic process	50/34964	287/331498	0.000477	1	biological_process	c309768_g1;c311332_g1;c311332_g2;c311737_g2;c331288_g1;c340555_g1;c340555_g2;c354137_g2;c362136_g1;c366705_g1;c367144_g1;c367204_g1;c371869_g1;c372102_g1;c373047_g2;c377738_g1;c379044_g1;c379044_g2;c383796_g1;c383948_g3;c383981_g2;c388732_g1;c391600_g1;c395060_g1;c395060_g3;c395529_g1;c396986_g1;c397572_g3;c397854_g1;c399063_g2;c411979_g2;c412108_g3;c413697_g5;c415866_g4;c416230_g1;c417280_g1;c41…
GO:0010363	e	regulation of plant-type hypersensitive response	9/34964	24/331498	0.000479	1	biological_process	c259210_g1;c391190_g3;c408393_g3;c410511_g2;c410961_g1;c411856_g2;c420597_g2;c420702_g1;c420702_g2
GO:0000741	e	karyogamy	9/34964	24/331498	0.000479	1	biological_process	c311332_g1;c379044_g1;c379044_g2;c386375_g1;c405290_g1;c405290_g2;c407631_g2;c418395_g4;c421995_g4
GO:0006534	e	cysteine metabolic process	52/34964	303/331498	0.000482	1	biological_process	c282890_g1;c339649_g1;c346054_g1;c357086_g1;c360587_g1;c360587_g2;c361576_g1;c361576_g2;c362064_g1;c374934_g1;c381201_g3;c382516_g1;c385041_g4;c387260_g1;c387420_g1;c389216_g1;c390220_g1;c390641_g1;c391788_g1;c399308_g2;c399491_g1;c399988_g1;c403607_g1;c404119_g1;c404301_g3;c405797_g1;c405948_g1;c406039_g2;c406161_g2;c407983_g1;c408760_g2;c409185_g2;c412536_g2;c413372_g3;c413372_g6;c415589_g1;c41…
GO:0009723	e	response to ethylene	14/34964	50/331498	0.000492	1	biological_process	c262606_g2;c346996_g1;c369947_g3;c370943_g1;c374130_g1;c376843_g2;c390566_g3;c402316_g1;c409499_g1;c410649_g1;c410649_g2;c416507_g1;c416507_g2;c421082_g4
GO:0009084	e	glutamine family amino acid biosynthetic process	66/34964	409/331498	0.000501	1	biological_process	c251515_g1;c255299_g1;c259574_g1;c277343_g1;c280667_g1;c287204_g2;c330232_g1;c330232_g2;c337560_g1;c359630_g1;c362954_g1;c366788_g1;c368709_g1;c380431_g1;c380479_g1;c381805_g1;c383879_g1;c385002_g1;c385182_g1;c385448_g2;c385512_g1;c387193_g1;c387193_g2;c388070_g2;c391047_g1;c391602_g1;c395017_g1;c396665_g1;c396856_g1;c398348_g2;c398348_g4;c401834_g2;c401834_g4;c404046_g3;c404484_g1;c404542_g1;c40…
GO:0048509	e	regulation of meristem development	11/34964	34/331498	0.000507	1	biological_process	c380450_g2;c385095_g1;c387420_g1;c397869_g1;c397869_g2;c406417_g1;c408887_g1;c409839_g2;c411744_g1;c415197_g1;c417260_g3
GO:0052837	e	thiazole biosynthetic process	10/34964	29/331498	0.000511	1	biological_process	c255680_g1;c322824_g1;c326633_g1;c351926_g1;c377719_g1;c398280_g1;c403742_g2;c416163_g1;c416163_g2;c422095_g1
GO:0052838	e	thiazole metabolic process	10/34964	29/331498	0.000511	1	biological_process	c255680_g1;c322824_g1;c326633_g1;c351926_g1;c377719_g1;c398280_g1;c403742_g2;c416163_g1;c416163_g2;c422095_g1
GO:0009528	e	plastid inner membrane	10/34964	29/331498	0.000511	1	cellular_component	c376264_g1;c391053_g1;c395473_g2;c400747_g3;c402308_g3;c409598_g2;c419095_g1;c420935_g2;c421556_g1;c422395_g2
GO:0031420	e	alkali metal ion binding	19/34964	77/331498	0.000512	1	molecular_function	c237895_g1;c371783_g2;c374997_g1;c387494_g1;c395177_g1;c396892_g1;c399868_g2;c399868_g3;c403228_g2;c403639_g1;c403639_g2;c413052_g1;c415977_g3;c421007_g1;c421007_g2;c421175_g2;c421234_g1;c422368_g1;c428873_g1
GO:0007154	e	cell communication	38/34964	203/331498	0.000513	1	biological_process	c254151_g1;c344389_g1;c347689_g1;c364460_g1;c369108_g1;c369108_g2;c376636_g1;c387826_g1;c388800_g1;c389155_g1;c390891_g1;c391130_g10;c392940_g1;c394687_g1;c397754_g1;c397765_g4;c399209_g1;c400343_g2;c400408_g3;c404172_g1;c405852_g1;c407229_g4;c410340_g1;c410340_g2;c413882_g1;c414856_g1;c415457_g3;c415718_g1;c416004_g5;c416347_g2;c418006_g1;c418006_g2;c418779_g1;c420079_g1;c420933_g7;c421048_g2;c4…
GO:0022804	e	active transmembrane transporter activity	307/34964	2402/331498	0.000519	1	molecular_function	c101406_g1;c103110_g1;c11202_g1;c140576_g1;c147718_g1;c216231_g1;c233316_g1;c234631_g1;c246236_g1;c247451_g1;c251019_g1;c267841_g1;c270186_g1;c289965_g1;c298271_g1;c298856_g1;c302205_g2;c314940_g1;c314940_g2;c314940_g3;c319329_g1;c319700_g1;c329606_g1;c330526_g1;c330561_g1;c333136_g1;c333421_g1;c333610_g1;c337825_g1;c338174_g1;c338664_g1;c339200_g1;c341047_g1;c341047_g2;c341047_g3;c343768_g1;c345…
GO:0050136	e	NADH dehydrogenase (quinone) activity	36/34964	190/331498	0.000522	1	molecular_function	c156131_g1;c256427_g1;c277039_g1;c280423_g1;c314548_g1;c354506_g1;c362557_g4;c374843_g1;c375417_g1;c379476_g2;c381313_g1;c382894_g1;c388924_g1;c390858_g1;c393023_g1;c393416_g1;c393416_g2;c394951_g2;c395861_g1;c401268_g1;c403032_g3;c403062_g1;c406476_g3;c407044_g1;c413279_g5;c413897_g2;c413912_g1;c413912_g4;c414562_g3;c414562_g6;c416493_g1;c418750_g1;c418750_g2;c419771_g1;c498914_g1;c579533_g1
GO:0012505	e	endomembrane system	23/34964	103/331498	0.00053	1	cellular_component	c368014_g1;c388332_g1;c392386_g1;c392993_g1;c393666_g2;c393867_g1;c396103_g1;c397340_g3;c401795_g2;c401795_g3;c402145_g2;c402706_g1;c411101_g2;c412400_g2;c412495_g1;c413705_g1;c414812_g1;c414812_g2;c415109_g2;c417797_g3;c418492_g4;c418743_g1;c422036_g1
GO:0016838	e	carbon-oxygen lyase activity, acting on phosphates	16/34964	62/331498	0.00055	1	molecular_function	c18722_g1;c305843_g1;c345758_g1;c345758_g2;c350207_g1;c375564_g1;c376706_g1;c394133_g1;c394392_g1;c398847_g3;c398847_g4;c403078_g1;c403509_g1;c409871_g2;c417301_g2;c417468_g1
GO:0042816	e	vitamin B6 metabolic process	24/34964	111/331498	0.000553	1	biological_process	c294283_g1;c350207_g1;c356364_g1;c360517_g1;c368759_g1;c374222_g1;c383341_g1;c383341_g2;c384016_g1;c394732_g1;c396103_g1;c396103_g2;c396103_g3;c402703_g1;c406837_g1;c406949_g1;c411989_g1;c411989_g2;c416299_g1;c420836_g2;c422302_g1;c440577_g1;c466043_g1;c723958_g1
GO:1902645	e	tertiary alcohol biosynthetic process	5/34964	8/331498	0.000555	1	biological_process	c371471_g1;c374372_g1;c398582_g1;c415080_g3;c422269_g1
GO:0009688	e	abscisic acid biosynthetic process	5/34964	8/331498	0.000555	1	biological_process	c371471_g1;c374372_g1;c398582_g1;c415080_g3;c422269_g1
GO:0000742	e	karyogamy involved in conjugation with cellular fusion	5/34964	8/331498	0.000555	1	biological_process	c386375_g1;c405290_g1;c405290_g2;c407631_g2;c418395_g4
GO:0042873	e	aldonate transport	5/34964	8/331498	0.000555	1	biological_process	c338664_g1;c400013_g2;c408044_g1;c409069_g1;c410832_g5
GO:0042879	e	aldonate transmembrane transporter activity	5/34964	8/331498	0.000555	1	molecular_function	c338664_g1;c400013_g2;c408044_g1;c409069_g1;c410832_g5
GO:0034099	e	luminal surveillance complex	5/34964	8/331498	0.000555	1	cellular_component	c386375_g1;c405290_g1;c405290_g2;c407631_g2;c418395_g4
GO:0043289	e	apocarotenoid biosynthetic process	5/34964	8/331498	0.000555	1	biological_process	c371471_g1;c374372_g1;c398582_g1;c415080_g3;c422269_g1
GO:0046184	e	aldehyde biosynthetic process	19/34964	78/331498	0.000555	1	biological_process	c356364_g1;c360517_g1;c368759_g1;c383341_g1;c383341_g2;c384016_g1;c396103_g1;c396103_g2;c396103_g3;c402703_g1;c406837_g1;c410854_g1;c411989_g1;c411989_g2;c416299_g1;c420836_g2;c440577_g1;c466043_g1;c723958_g1
GO:0008266	e	poly(U) RNA binding	13/34964	45/331498	0.000557	1	molecular_function	c342903_g1;c383317_g1;c386485_g1;c393008_g1;c412778_g1;c414534_g1;c415866_g4;c416940_g1;c417871_g1;c418300_g2;c418300_g6;c420597_g2;c421940_g2
GO:0008187	e	poly-pyrimidine tract binding	13/34964	45/331498	0.000557	1	molecular_function	c342903_g1;c383317_g1;c386485_g1;c393008_g1;c412778_g1;c414534_g1;c415866_g4;c416940_g1;c417871_g1;c418300_g2;c418300_g6;c420597_g2;c421940_g2
GO:0019321	e	pentose metabolic process	17/34964	68/331498	0.000558	1	biological_process	c348034_g1;c353852_g1;c353852_g2;c366041_g1;c381652_g1;c392947_g1;c392947_g4;c395322_g1;c404089_g3;c407202_g2;c410341_g1;c414165_g1;c416613_g2;c430055_g1;c431100_g1;c585596_g1;c68666_g1
GO:0003743	e	translation initiation factor activity	134/34964	948/331498	0.00056	1	molecular_function	c242593_g1;c253452_g1;c266373_g1;c293374_g1;c312902_g1;c312902_g2;c320111_g1;c321765_g1;c338413_g1;c338991_g1;c339292_g1;c344225_g1;c345394_g2;c346317_g1;c347405_g1;c348080_g1;c359071_g1;c360113_g1;c363881_g1;c366002_g1;c366103_g1;c367330_g1;c371955_g1;c371960_g1;c372495_g1;c375588_g1;c375657_g1;c377869_g1;c378699_g2;c379990_g1;c381027_g1;c382316_g2;c382522_g1;c383133_g1;c384707_g1;c384893_g2;c38…
GO:0022625	e	cytosolic large ribosomal subunit	75/34964	477/331498	0.000561	1	cellular_component	c278514_g1;c308786_g1;c309104_g1;c314820_g2;c325231_g1;c340595_g2;c342575_g1;c344058_g1;c349393_g2;c352920_g2;c353179_g3;c359634_g3;c364054_g1;c365173_g1;c365599_g1;c367374_g1;c370703_g2;c373186_g2;c374245_g2;c375674_g2;c376365_g2;c380938_g1;c386369_g8;c386369_g9;c387584_g1;c387936_g1;c388393_g14;c389423_g2;c389507_g1;c390122_g1;c393852_g1;c395952_g4;c396387_g1;c397502_g1;c397635_g1;c398205_g1;c3…
GO:0010297	e	heteropolysaccharide binding	4/34964	5/331498	0.000566	1	molecular_function	c413882_g1;c418006_g1;c418006_g2;c420933_g7
GO:0045265	e	proton-transporting ATP synthase, stator stalk	4/34964	5/331498	0.000566	1	cellular_component	c251019_g1;c339200_g1;c372099_g1;c400421_g1
GO:0016719	e	carotene 7,8-desaturase activity	4/34964	5/331498	0.000566	1	molecular_function	c398170_g2;c399164_g1;c421689_g1;c421689_g2
GO:0010233	e	phloem transport	4/34964	5/331498	0.000566	1	biological_process	c410201_g1;c410649_g2;c421082_g4;c71235_g1
GO:0000274	e	mitochondrial proton-transporting ATP synthase, stator stalk	4/34964	5/331498	0.000566	1	cellular_component	c251019_g1;c339200_g1;c372099_g1;c400421_g1
GO:0010232	e	vascular transport	4/34964	5/331498	0.000566	1	biological_process	c410201_g1;c410649_g2;c421082_g4;c71235_g1
GO:0016628	e	oxidoreductase activity, acting on the CH-CH group of donors, NAD or NADP as acceptor	44/34964	248/331498	0.000581	1	molecular_function	c11202_g1;c277093_g1;c305167_g1;c313528_g1;c322197_g2;c332255_g1;c355166_g1;c359404_g1;c363821_g1;c364741_g1;c364773_g1;c366258_g1;c367667_g2;c371243_g1;c374969_g1;c374969_g2;c385557_g2;c386926_g1;c387165_g2;c391613_g1;c391808_g1;c393794_g1;c398190_g1;c398668_g6;c402664_g1;c406272_g1;c411437_g1;c411876_g1;c412854_g2;c414933_g2;c414933_g5;c415124_g1;c416004_g5;c416507_g1;c416507_g2;c417107_g1;c417…
GO:0044391	e	ribosomal subunit	230/34964	1748/331498	0.000581	1	cellular_component	c158344_g1;c15980_g1;c185149_g1;c251256_g1;c255631_g1;c278514_g1;c306883_g1;c308786_g1;c309104_g1;c314820_g2;c320026_g1;c320765_g1;c321285_g2;c325231_g1;c326325_g1;c333370_g1;c333797_g2;c337014_g1;c338588_g1;c340595_g2;c341034_g1;c342575_g1;c342778_g1;c344058_g1;c344323_g2;c346725_g2;c349393_g2;c352920_g2;c353137_g1;c353179_g3;c354201_g1;c355009_g1;c356412_g2;c356528_g1;c357812_g1;c358276_g1;c359…
GO:0009743	e	response to carbohydrate	20/34964	86/331498	0.000597	1	biological_process	c348530_g1;c372238_g1;c372863_g1;c377471_g1;c386758_g1;c387420_g1;c389928_g2;c397702_g1;c400013_g2;c404089_g3;c405531_g1;c410832_g5;c414005_g2;c415457_g3;c417483_g3;c417680_g1;c418110_g1;c418110_g5;c418675_g1;c422592_g1
GO:0005199	e	structural constituent of cell wall	8/34964	20/331498	0.000597	1	molecular_function	c243704_g1;c243704_g2;c243807_g1;c305227_g1;c309885_g1;c381432_g1;c401381_g2;c457284_g1
GO:0048511	e	rhythmic process	19/34964	79/331498	0.00061	1	biological_process	c311332_g1;c370679_g2;c379044_g1;c379044_g2;c391190_g3;c393560_g1;c397752_g2;c398831_g1;c401429_g1;c413882_g1;c415866_g4;c418006_g1;c418006_g2;c418300_g2;c418300_g6;c420933_g7;c421995_g2;c421995_g4;c422568_g3
GO:0009733	e	response to auxin	19/34964	79/331498	0.00061	1	biological_process	c247461_g1;c262606_g2;c356841_g1;c372580_g1;c374130_g1;c383614_g1;c390566_g3;c390610_g1;c391148_g2;c393301_g1;c394019_g1;c397702_g1;c397754_g1;c402316_g1;c407241_g1;c407249_g5;c409499_g1;c418389_g4;c422484_g1
GO:0042548	e	regulation of photosynthesis, light reaction	12/34964	40/331498	0.000619	1	biological_process	c384536_g1;c386313_g1;c413797_g6;c414447_g1;c414471_g8;c414970_g2;c414970_g3;c414970_g5;c414970_g6;c417871_g1;c417871_g2;c421982_g1
GO:0016851	e	magnesium chelatase activity	12/34964	40/331498	0.000619	1	molecular_function	c327402_g2;c358439_g1;c376194_g1;c383653_g1;c386750_g1;c398434_g1;c398434_g2;c398434_g3;c406032_g2;c421159_g1;c421159_g2;c422753_g1
GO:0010114	e	response to red light	12/34964	40/331498	0.000619	1	biological_process	c371471_g1;c398582_g1;c399619_g1;c406193_g1;c406193_g5;c407241_g1;c414467_g2;c414467_g4;c415080_g3;c416214_g2;c420179_g2;c422269_g1
GO:0006546	e	glycine catabolic process	23/34964	105/331498	0.000637	1	biological_process	c305024_g1;c332593_g1;c360832_g1;c366014_g1;c372234_g2;c384814_g1;c385007_g1;c385007_g2;c385007_g5;c394495_g1;c395103_g1;c395103_g2;c399919_g1;c404362_g2;c404362_g3;c409768_g1;c409768_g2;c411108_g1;c419244_g1;c419778_g4;c422667_g1;c422667_g2;c71235_g1
GO:0016742	e	hydroxymethyl-, formyl- and related transferase activity	29/34964	145/331498	0.000639	1	molecular_function	c280753_g1;c311332_g1;c311332_g2;c331288_g1;c340555_g1;c340555_g2;c354137_g2;c366705_g1;c372102_g1;c377738_g1;c379044_g1;c379044_g2;c391600_g1;c396809_g1;c398772_g1;c399063_g2;c411979_g2;c415866_g4;c417280_g1;c418300_g2;c418300_g3;c418300_g6;c419078_g2;c420813_g2;c421995_g2;c421995_g4;c421995_g5;c441136_g1;c82760_g1
GO:0015605	e	organophosphate ester transmembrane transporter activity	15/34964	57/331498	0.000648	1	molecular_function	c338664_g1;c376850_g1;c380684_g1;c388159_g2;c392779_g1;c396267_g1;c400013_g2;c403492_g2;c408044_g1;c409069_g1;c410540_g5;c410832_g5;c415667_g1;c420158_g1;c422379_g1
GO:0046185	e	aldehyde catabolic process	11/34964	35/331498	0.000669	1	biological_process	c107849_g1;c264105_g1;c264555_g2;c348410_g1;c367124_g1;c367318_g1;c390398_g1;c390460_g2;c391637_g1;c395798_g1;c422679_g1
GO:0008615	e	pyridoxine biosynthetic process	11/34964	35/331498	0.000669	1	biological_process	c360517_g1;c383341_g1;c383341_g2;c384016_g1;c396103_g1;c402703_g1;c406837_g1;c411989_g1;c440577_g1;c466043_g1;c723958_g1
GO:0008614	e	pyridoxine metabolic process	11/34964	35/331498	0.000669	1	biological_process	c360517_g1;c383341_g1;c383341_g2;c384016_g1;c396103_g1;c402703_g1;c406837_g1;c411989_g1;c440577_g1;c466043_g1;c723958_g1
GO:0042180	e	cellular ketone metabolic process	47/34964	270/331498	0.000671	1	biological_process	c188405_g1;c256427_g1;c277039_g1;c280423_g1;c297769_g1;c303462_g1;c314548_g1;c339160_g1;c354506_g1;c362557_g4;c367124_g1;c374843_g1;c375417_g1;c379476_g2;c380283_g1;c381313_g1;c382894_g1;c388924_g1;c390460_g2;c393023_g1;c393416_g1;c393416_g2;c394951_g2;c395798_g1;c395861_g1;c398730_g2;c401268_g1;c403032_g3;c406476_g3;c407044_g1;c410787_g1;c413148_g1;c413279_g5;c413897_g2;c413912_g1;c413912_g4;c41…
GO:1901565	e	organonitrogen compound catabolic process	206/34964	1553/331498	0.000677	1	biological_process	c103678_g1;c14457_g1;c223709_g1;c226710_g1;c246393_g1;c251526_g1;c251546_g2;c252832_g1;c254151_g1;c254280_g1;c266186_g1;c276858_g1;c281223_g1;c297769_g1;c303462_g1;c305024_g1;c310498_g2;c310934_g1;c311700_g1;c322952_g1;c328222_g1;c328222_g2;c328692_g1;c328692_g2;c332380_g1;c332593_g1;c337742_g1;c338628_g1;c338670_g1;c340281_g1;c344707_g1;c344707_g2;c348940_g1;c350398_g1;c351895_g1;c352765_g1;c356…
GO:0009269	e	response to desiccation	9/34964	25/331498	0.000678	1	biological_process	c358490_g1;c392891_g1;c395134_g1;c397810_g1;c409982_g8;c411342_g1;c411342_g5;c415654_g3;c417275_g3
GO:0016857	e	racemase and epimerase activity, acting on carbohydrates and derivatives	19/34964	80/331498	0.000679	1	molecular_function	c307615_g3;c315179_g1;c363488_g1;c380870_g1;c381710_g1;c383620_g1;c394612_g1;c394612_g2;c394612_g3;c398401_g7;c406406_g1;c411046_g4;c414165_g1;c415157_g1;c415157_g2;c415157_g3;c416613_g2;c417507_g3;c421840_g1
GO:0030570	e	pectate lyase activity	10/34964	30/331498	0.000695	1	molecular_function	c133456_g1;c1482_g1;c349089_g1;c365041_g1;c366468_g1;c372785_g2;c372785_g4;c373484_g1;c395880_g1;c411896_g2
GO:0018131	e	oxazole or thiazole biosynthetic process	10/34964	30/331498	0.000695	1	biological_process	c255680_g1;c322824_g1;c326633_g1;c351926_g1;c377719_g1;c398280_g1;c403742_g2;c416163_g1;c416163_g2;c422095_g1
GO:0046484	e	oxazole or thiazole metabolic process	10/34964	30/331498	0.000695	1	biological_process	c255680_g1;c322824_g1;c326633_g1;c351926_g1;c377719_g1;c398280_g1;c403742_g2;c416163_g1;c416163_g2;c422095_g1
GO:0006099	e	tricarboxylic acid cycle	156/34964	1136/331498	0.000696	1	biological_process	c103746_g2;c220592_g1;c223709_g1;c251546_g2;c255631_g1;c277908_g1;c280804_g1;c301158_g1;c325382_g1;c327879_g1;c337884_g1;c338845_g1;c340730_g1;c344507_g1;c346412_g1;c346412_g3;c348796_g1;c349639_g1;c357369_g1;c366248_g1;c367392_g1;c367842_g3;c369228_g5;c369257_g2;c369508_g1;c373620_g1;c375050_g1;c377097_g1;c377799_g1;c378345_g1;c378707_g1;c379068_g1;c379209_g1;c381489_g1;c381505_g2;c382196_g1;c38…
GO:0032156	e	septin cytoskeleton	7/34964	16/331498	0.000699	1	cellular_component	c332351_g1;c394354_g2;c394354_g3;c395125_g1;c404591_g1;c410247_g1;c410992_g1
GO:0005940	e	septin ring	7/34964	16/331498	0.000699	1	cellular_component	c332351_g1;c394354_g2;c394354_g3;c395125_g1;c404591_g1;c410247_g1;c410992_g1
GO:1900674	e	olefin biosynthetic process	7/34964	16/331498	0.000699	1	biological_process	c372401_g2;c389216_g1;c395008_g1;c402887_g3;c405089_g2;c410797_g1;c416897_g3
GO:0032160	e	septin filament array	7/34964	16/331498	0.000699	1	cellular_component	c332351_g1;c394354_g2;c394354_g3;c395125_g1;c404591_g1;c410247_g1;c410992_g1
GO:0032161	e	cleavage apparatus septin structure	7/34964	16/331498	0.000699	1	cellular_component	c332351_g1;c394354_g2;c394354_g3;c395125_g1;c404591_g1;c410247_g1;c410992_g1
GO:0000399	e	cellular bud neck septin structure	7/34964	16/331498	0.000699	1	cellular_component	c332351_g1;c394354_g2;c394354_g3;c395125_g1;c404591_g1;c410247_g1;c410992_g1
GO:0000144	e	cellular bud neck septin ring	7/34964	16/331498	0.000699	1	cellular_component	c332351_g1;c394354_g2;c394354_g3;c395125_g1;c404591_g1;c410247_g1;c410992_g1
GO:0034248	e	regulation of cellular amide metabolic process	250/34964	1927/331498	0.000705	1	biological_process	c242593_g1;c253452_g1;c265200_g1;c266373_g1;c293374_g1;c299153_g2;c301290_g1;c312902_g1;c312902_g2;c320111_g1;c321765_g1;c329781_g3;c336732_g1;c338413_g1;c338991_g1;c339292_g1;c344168_g2;c344225_g1;c345394_g2;c346317_g1;c346622_g1;c346622_g5;c348080_g1;c349705_g1;c351796_g1;c357759_g1;c359071_g1;c360053_g2;c360113_g1;c360939_g1;c361419_g1;c363629_g2;c363742_g3;c363881_g1;c364733_g1;c366002_g1;c36…
GO:0045859	e	regulation of protein kinase activity	45/34964	257/331498	0.000719	1	biological_process	c235076_g1;c302074_g1;c303703_g1;c308240_g1;c331015_g1;c332351_g1;c338967_g1;c338967_g2;c340937_g1;c357149_g1;c367005_g1;c367989_g1;c371005_g1;c373839_g2;c381375_g1;c384262_g2;c385134_g1;c387442_g1;c387442_g2;c387724_g1;c388797_g2;c390471_g1;c391675_g1;c395053_g1;c395125_g1;c395232_g1;c396263_g1;c404577_g1;c404739_g1;c410354_g2;c410454_g2;c410992_g1;c411024_g1;c412217_g1;c412217_g2;c412925_g4;c41…
GO:0009834	e	plant-type secondary cell wall biogenesis	6/34964	12/331498	0.000723	1	biological_process	c359064_g1;c374250_g1;c384094_g2;c405563_g2;c413964_g2;c416099_g1
GO:0090627	e	plant epidermal cell differentiation	6/34964	12/331498	0.000723	1	biological_process	c299004_g1;c307615_g3;c390645_g4;c396881_g3;c406406_g1;c421840_g1
GO:0009809	e	lignin biosynthetic process	6/34964	12/331498	0.000723	1	biological_process	c372401_g2;c389216_g1;c395008_g1;c405089_g2;c408834_g4;c410797_g1
GO:0009805	e	coumarin biosynthetic process	6/34964	12/331498	0.000723	1	biological_process	c372401_g2;c375418_g1;c389216_g1;c395008_g1;c405089_g2;c410797_g1
GO:0016762	e	xyloglucan:xyloglucosyl transferase activity	6/34964	12/331498	0.000723	1	molecular_function	c380746_g1;c383488_g2;c391148_g2;c406203_g1;c413597_g7;c416435_g3
GO:0042545	e	cell wall modification	14/34964	52/331498	0.000758	1	biological_process	c171748_g1;c247106_g1;c287964_g1;c354366_g1;c388111_g1;c390358_g2;c399619_g1;c401998_g1;c401998_g2;c409026_g1;c411896_g2;c412670_g5;c568007_g1;c706933_g1
GO:0004332	e	fructose-bisphosphate aldolase activity	22/34964	99/331498	0.000763	1	molecular_function	c266698_g1;c322938_g4;c374040_g1;c388599_g1;c388599_g4;c388599_g6;c388599_g7;c394007_g1;c395900_g1;c395900_g2;c396406_g1;c396772_g1;c396772_g4;c400957_g2;c403148_g5;c403148_g6;c404626_g2;c409046_g5;c415439_g2;c417109_g1;c417109_g4;c420170_g1
GO:0016746	e	transferase activity, transferring acyl groups	224/34964	1706/331498	0.00077	1	molecular_function	c148259_g1;c223709_g1;c232453_g1;c238014_g1;c238616_g1;c249226_g1;c251546_g2;c255299_g1;c255631_g1;c274672_g1;c277623_g1;c280467_g1;c280982_g1;c297319_g1;c304279_g1;c307794_g1;c308596_g1;c312490_g1;c314459_g2;c317336_g1;c331369_g1;c331894_g1;c332402_g1;c333396_g1;c337337_g2;c338628_g1;c340584_g1;c340616_g1;c345882_g1;c346233_g1;c346279_g1;c349639_g1;c350370_g1;c350467_g1;c350779_g1;c353104_g1;c35…
GO:0006020	e	inositol metabolic process	45/34964	259/331498	0.000781	1	biological_process	c251526_g1;c309330_g1;c322938_g4;c359282_g1;c370502_g1;c372489_g1;c372489_g4;c374040_g1;c380927_g1;c386728_g3;c387142_g1;c388599_g1;c388599_g4;c388599_g6;c388599_g7;c392420_g1;c394007_g1;c394540_g2;c394540_g4;c394540_g6;c395900_g2;c396406_g1;c396772_g1;c396772_g4;c400957_g2;c403148_g5;c403148_g6;c404626_g2;c406899_g1;c407057_g2;c408877_g1;c408877_g2;c409046_g5;c413397_g2;c413397_g4;c415439_g2;c41…
GO:0030244	e	cellulose biosynthetic process	12/34964	41/331498	0.000792	1	biological_process	c382470_g1;c390964_g1;c399902_g1;c403831_g1;c403831_g2;c407384_g2;c413964_g2;c416099_g1;c416099_g2;c417938_g5;c419162_g1;c421286_g2
GO:0006564	e	L-serine biosynthetic process	18/34964	74/331498	0.000817	1	biological_process	c294283_g1;c347602_g1;c358773_g1;c374222_g1;c376394_g1;c384123_g1;c394732_g1;c396903_g3;c396903_g4;c404362_g2;c404362_g3;c406949_g1;c411108_g1;c414286_g1;c420762_g3;c422302_g1;c422347_g3;c428351_g1
GO:0006101	e	citrate metabolic process	156/34964	1139/331498	0.000837	1	biological_process	c103746_g2;c220592_g1;c223709_g1;c251546_g2;c255631_g1;c277908_g1;c280804_g1;c301158_g1;c325382_g1;c327879_g1;c337884_g1;c338845_g1;c340730_g1;c344507_g1;c346412_g1;c346412_g3;c348796_g1;c349639_g1;c357369_g1;c366248_g1;c367392_g1;c367842_g3;c369228_g5;c369257_g2;c369508_g1;c373620_g1;c375050_g1;c377097_g1;c377799_g1;c378345_g1;c378707_g1;c379068_g1;c379209_g1;c381489_g1;c381505_g2;c382196_g1;c38…
GO:0072350	e	tricarboxylic acid metabolic process	156/34964	1140/331498	0.000844	1	biological_process	c103746_g2;c220592_g1;c223709_g1;c251546_g2;c255631_g1;c277908_g1;c280804_g1;c301158_g1;c325382_g1;c327879_g1;c337884_g1;c338845_g1;c340730_g1;c344507_g1;c346412_g1;c346412_g3;c348796_g1;c349639_g1;c357369_g1;c366248_g1;c367392_g1;c367842_g3;c369228_g5;c369257_g2;c369508_g1;c373620_g1;c375050_g1;c377097_g1;c377799_g1;c378345_g1;c378707_g1;c379068_g1;c379209_g1;c381489_g1;c381505_g2;c382196_g1;c38…
GO:0045036	e	protein targeting to chloroplast	11/34964	36/331498	0.000872	1	biological_process	c374651_g1;c376264_g1;c389926_g2;c393712_g1;c395826_g1;c400747_g3;c418019_g2;c418019_g3;c419095_g1;c421999_g3;c422395_g2
GO:0072598	e	protein localization to chloroplast	11/34964	36/331498	0.000872	1	biological_process	c374651_g1;c376264_g1;c389926_g2;c393712_g1;c395826_g1;c400747_g3;c418019_g2;c418019_g3;c419095_g1;c421999_g3;c422395_g2
GO:0072596	e	establishment of protein localization to chloroplast	11/34964	36/331498	0.000872	1	biological_process	c374651_g1;c376264_g1;c389926_g2;c393712_g1;c395826_g1;c400747_g3;c418019_g2;c418019_g3;c419095_g1;c421999_g3;c422395_g2
GO:0010218	e	response to far red light	11/34964	36/331498	0.000872	1	biological_process	c386932_g1;c406193_g1;c406193_g5;c407241_g1;c410649_g2;c412801_g2;c414467_g2;c414467_g4;c416214_g2;c420179_g2;c421082_g4
GO:0016702	e	oxidoreductase activity, acting on single donors with incorporation of molecular oxygen, incorporation of two atoms of oxygen	27/34964	132/331498	0.000883	1	molecular_function	c238817_g1;c246393_g1;c252832_g1;c266186_g1;c310934_g1;c331445_g1;c347374_g1;c353868_g1;c368139_g1;c371480_g1;c371480_g2;c374372_g1;c375205_g2;c386301_g1;c390922_g1;c399194_g1;c403951_g1;c410488_g3;c411548_g1;c412146_g2;c413081_g2;c413146_g1;c416275_g1;c421839_g4;c422574_g1;c444871_g1;c82322_g1
GO:0042822	e	pyridoxal phosphate metabolic process	18/34964	75/331498	0.000894	1	biological_process	c356364_g1;c360517_g1;c368759_g1;c383341_g1;c383341_g2;c384016_g1;c396103_g1;c396103_g2;c396103_g3;c402703_g1;c406837_g1;c411989_g1;c411989_g2;c416299_g1;c420836_g2;c440577_g1;c466043_g1;c723958_g1
GO:0042823	e	pyridoxal phosphate biosynthetic process	18/34964	75/331498	0.000894	1	biological_process	c356364_g1;c360517_g1;c368759_g1;c383341_g1;c383341_g2;c384016_g1;c396103_g1;c396103_g2;c396103_g3;c402703_g1;c406837_g1;c411989_g1;c411989_g2;c416299_g1;c420836_g2;c440577_g1;c466043_g1;c723958_g1
GO:0019205	e	nucleobase-containing compound kinase activity	42/34964	237/331498	0.000921	1	molecular_function	c11005_g1;c308766_g1;c333099_g1;c333407_g1;c333477_g1;c338214_g1;c340835_g2;c345949_g1;c356766_g1;c367752_g1;c368261_g1;c374443_g2;c374615_g1;c379948_g1;c381000_g1;c383877_g1;c383996_g1;c384319_g2;c384675_g1;c387902_g1;c388974_g1;c394665_g1;c395537_g1;c396370_g1;c396370_g2;c396370_g3;c398598_g1;c398633_g1;c398964_g1;c402024_g1;c404730_g1;c407461_g2;c409759_g2;c410820_g5;c413971_g1;c418018_g1;c418…
GO:0004733	e	pyridoxamine-phosphate oxidase activity	10/34964	31/331498	0.000929	1	molecular_function	c360517_g1;c383341_g1;c383341_g2;c384016_g1;c402703_g1;c406837_g1;c420836_g2;c440577_g1;c466043_g1;c723958_g1
GO:0009011	e	starch synthase activity	10/34964	31/331498	0.000929	1	molecular_function	c387069_g2;c396481_g1;c400548_g1;c404565_g3;c410335_g3;c411922_g2;c411922_g3;c419445_g1;c419567_g1;c419567_g2
GO:0016881	e	acid-amino acid ligase activity	68/34964	432/331498	0.000934	1	molecular_function	c134317_g1;c251674_g1;c252048_g1;c253081_g1;c267859_g1;c28477_g1;c300491_g2;c302129_g2;c335317_g1;c335790_g1;c347193_g1;c356682_g1;c360287_g1;c361831_g1;c361935_g1;c361935_g2;c363362_g1;c368189_g2;c368305_g1;c371949_g1;c374118_g2;c377583_g1;c384558_g1;c385689_g1;c387348_g1;c388540_g2;c389146_g1;c390254_g1;c391149_g3;c392186_g1;c392186_g2;c392467_g1;c393301_g1;c393699_g1;c393872_g2;c394530_g1;c395…
GO:0019253	e	reductive pentose-phosphate cycle	9/34964	26/331498	0.000941	1	biological_process	c392160_g1;c397444_g1;c398401_g7;c415694_g1;c416235_g1;c417361_g1;c417361_g2;c418110_g1;c418110_g5
GO:1903825	e	organic acid transmembrane transport	65/34964	411/331498	0.000944	1	biological_process	c169086_g1;c252349_g1;c267972_g1;c301999_g1;c302725_g2;c313089_g1;c315951_g1;c316649_g2;c328980_g1;c334012_g1;c338905_g1;c358869_g1;c359194_g1;c366038_g1;c367479_g2;c370788_g1;c379553_g1;c380219_g1;c380219_g2;c380365_g3;c380365_g5;c380773_g1;c381681_g1;c382286_g1;c382297_g1;c384365_g1;c387111_g3;c388973_g1;c390781_g1;c391028_g2;c391876_g1;c393551_g1;c396191_g1;c397338_g1;c399723_g2;c401315_g3;c40…
GO:1905039	e	carboxylic acid transmembrane transport	65/34964	411/331498	0.000944	1	biological_process	c169086_g1;c252349_g1;c267972_g1;c301999_g1;c302725_g2;c313089_g1;c315951_g1;c316649_g2;c328980_g1;c334012_g1;c338905_g1;c358869_g1;c359194_g1;c366038_g1;c367479_g2;c370788_g1;c379553_g1;c380219_g1;c380219_g2;c380365_g3;c380365_g5;c380773_g1;c381681_g1;c382286_g1;c382297_g1;c384365_g1;c387111_g3;c388973_g1;c390781_g1;c391028_g2;c391876_g1;c393551_g1;c396191_g1;c397338_g1;c399723_g2;c401315_g3;c40…
GO:0010608	e	posttranscriptional regulation of gene expression	255/34964	1979/331498	0.000945	1	biological_process	c242593_g1;c253452_g1;c265200_g1;c266373_g1;c293374_g1;c299153_g2;c301290_g1;c312902_g1;c312902_g2;c320111_g1;c321765_g1;c329781_g3;c336732_g1;c338413_g1;c338991_g1;c339292_g1;c344168_g2;c344225_g1;c345394_g2;c346317_g1;c346622_g1;c346622_g5;c348080_g1;c349705_g1;c351796_g1;c357759_g1;c359071_g1;c360053_g2;c360113_g1;c360939_g1;c361419_g1;c363629_g2;c363742_g3;c363881_g1;c364733_g1;c366002_g1;c36…
GO:0006417	e	regulation of translation	250/34964	1938/331498	0.000957	1	biological_process	c242593_g1;c253452_g1;c265200_g1;c266373_g1;c293374_g1;c299153_g2;c301290_g1;c312902_g1;c312902_g2;c320111_g1;c321765_g1;c329781_g3;c336732_g1;c338413_g1;c338991_g1;c339292_g1;c344168_g2;c344225_g1;c345394_g2;c346317_g1;c346622_g1;c346622_g5;c348080_g1;c349705_g1;c351796_g1;c357759_g1;c359071_g1;c360053_g2;c360113_g1;c360939_g1;c361419_g1;c363629_g2;c363742_g3;c363881_g1;c364733_g1;c366002_g1;c36…
GO:0045263	e	proton-transporting ATP synthase complex, coupling factor F(o)	24/34964	113/331498	0.000993	1	cellular_component	c18920_g1;c333610_g1;c338261_g1;c351204_g1;c351204_g2;c358151_g1;c363120_g1;c364900_g1;c366032_g1;c376192_g2;c376959_g1;c377401_g2;c381129_g1;c386040_g1;c388515_g1;c388651_g1;c394367_g1;c402683_g2;c404833_g1;c404833_g2;c416798_g1;c418601_g1;c629911_g1;c715088_g1
GO:0051002	e	ligase activity, forming nitrogen-metal bonds	12/34964	42/331498	0.001	1	molecular_function	c327402_g2;c358439_g1;c376194_g1;c383653_g1;c386750_g1;c398434_g1;c398434_g2;c398434_g3;c406032_g2;c421159_g1;c421159_g2;c422753_g1
GO:0051003	e	ligase activity, forming nitrogen-metal bonds, forming coordination complexes	12/34964	42/331498	0.001	1	molecular_function	c327402_g2;c358439_g1;c376194_g1;c383653_g1;c386750_g1;c398434_g1;c398434_g2;c398434_g3;c406032_g2;c421159_g1;c421159_g2;c422753_g1
GO:0019203	e	carbohydrate phosphatase activity	24/34964	114/331498	0.00105	1	molecular_function	c243425_g1;c353432_g1;c373283_g1;c378855_g1;c381224_g2;c381541_g2;c384479_g3;c386442_g1;c388768_g2;c389928_g2;c390838_g2;c392160_g1;c393447_g1;c395763_g1;c396908_g1;c397444_g1;c398879_g2;c400650_g1;c403112_g1;c404268_g1;c410889_g2;c415201_g3;c415244_g2;c418083_g1
GO:0004853	e	uroporphyrinogen decarboxylase activity	7/34964	17/331498	0.00108	1	molecular_function	c347286_g1;c385216_g1;c411452_g1;c420067_g1;c420067_g2;c420067_g3;c69287_g1
GO:0050525	e	cutinase activity	7/34964	17/331498	0.00108	1	molecular_function	c118803_g1;c303759_g1;c323460_g1;c363347_g1;c365037_g1;c494192_g1;c565475_g1
GO:0016831	e	carboxy-lyase activity	69/34964	444/331498	0.00112	1	molecular_function	c288903_g2;c293417_g1;c324991_g1;c329955_g1;c340730_g1;c342462_g1;c346412_g1;c346412_g3;c347286_g1;c353107_g1;c361094_g1;c368133_g1;c369508_g1;c371910_g1;c375580_g1;c376122_g1;c377539_g1;c377799_g1;c378389_g1;c381652_g1;c381831_g1;c381831_g2;c384471_g4;c385216_g1;c388443_g1;c389952_g1;c392321_g1;c394687_g1;c396096_g1;c396290_g1;c396899_g1;c397413_g3;c397972_g11;c399352_g1;c399352_g2;c400250_g1;c4…
GO:0009606	e	tropism	11/34964	37/331498	0.00112	1	biological_process	c369240_g1;c387110_g1;c387110_g2;c388111_g1;c395432_g1;c396881_g3;c408742_g1;c412801_g2;c416347_g2;c419577_g1;c421166_g2
GO:0004375	e	glycine dehydrogenase (decarboxylating) activity	14/34964	54/331498	0.00114	1	molecular_function	c384814_g1;c385007_g1;c385007_g2;c385007_g5;c394495_g1;c399919_g1;c404362_g2;c404362_g3;c409768_g1;c409768_g2;c411108_g1;c419778_g4;c422667_g1;c422667_g2
GO:0016642	e	oxidoreductase activity, acting on the CH-NH2 group of donors, disulfide as acceptor	14/34964	54/331498	0.00114	1	molecular_function	c384814_g1;c385007_g1;c385007_g2;c385007_g5;c394495_g1;c399919_g1;c404362_g2;c404362_g3;c409768_g1;c409768_g2;c411108_g1;c419778_g4;c422667_g1;c422667_g2
GO:0009810	e	stilbene metabolic process	5/34964	9/331498	0.00114	1	biological_process	c372401_g2;c389216_g1;c395008_g1;c405089_g2;c410797_g1
GO:0009811	e	stilbene biosynthetic process	5/34964	9/331498	0.00114	1	biological_process	c372401_g2;c389216_g1;c395008_g1;c405089_g2;c410797_g1
GO:0009439	e	cyanate metabolic process	5/34964	9/331498	0.00114	1	biological_process	c356837_g1;c360737_g1;c378243_g1;c400409_g2;c653176_g1
GO:0008824	e	cyanate hydratase activity	5/34964	9/331498	0.00114	1	molecular_function	c356837_g1;c360737_g1;c378243_g1;c400409_g2;c653176_g1
GO:0006616	e	SRP-dependent cotranslational protein targeting to membrane, translocation	5/34964	9/331498	0.00114	1	biological_process	c386375_g1;c405290_g1;c405290_g2;c407631_g2;c418395_g4
GO:0032258	e	protein localization by the CVT pathway	5/34964	9/331498	0.00114	1	biological_process	c378030_g1;c379963_g3;c393382_g3;c393382_g5;c630522_g1
GO:0019853	e	L-ascorbic acid biosynthetic process	5/34964	9/331498	0.00114	1	biological_process	c367952_g1;c382470_g1;c407535_g1;c410156_g1;c419162_g1
GO:0043457	e	regulation of cellular respiration	5/34964	9/331498	0.00114	1	biological_process	c358490_g1;c395134_g1;c397810_g1;c409982_g8;c417275_g3
GO:0046501	e	protoporphyrinogen IX metabolic process	15/34964	60/331498	0.00115	1	biological_process	c307794_g1;c347286_g1;c382953_g2;c384479_g3;c385216_g1;c387605_g1;c398529_g1;c405638_g1;c407375_g1;c411452_g1;c420067_g1;c420067_g2;c420067_g3;c420539_g1;c69287_g1
GO:0006782	e	protoporphyrinogen IX biosynthetic process	15/34964	60/331498	0.00115	1	biological_process	c307794_g1;c347286_g1;c382953_g2;c384479_g3;c385216_g1;c387605_g1;c398529_g1;c405638_g1;c407375_g1;c411452_g1;c420067_g1;c420067_g2;c420067_g3;c420539_g1;c69287_g1
GO:0019320	e	hexose catabolic process	15/34964	60/331498	0.00115	1	biological_process	c377820_g1;c380751_g1;c381949_g1;c392947_g1;c392947_g4;c405112_g2;c409379_g2;c409499_g1;c411537_g4;c413257_g1;c415464_g2;c415464_g3;c415464_g4;c419977_g1;c421837_g1
GO:0051213	e	dioxygenase activity	72/34964	468/331498	0.00116	1	molecular_function	c236864_g1;c238817_g1;c241959_g1;c246393_g1;c252832_g1;c266186_g1;c301379_g1;c303591_g1;c307834_g1;c310934_g1;c32032_g1;c331445_g1;c342081_g1;c347374_g1;c349140_g1;c353868_g1;c363488_g1;c366630_g1;c368139_g1;c370822_g1;c371480_g1;c371480_g2;c371864_g1;c374372_g1;c374426_g1;c374912_g1;c375205_g2;c375830_g1;c376416_g1;c378159_g1;c378223_g1;c384708_g1;c386301_g1;c387077_g1;c387525_g1;c389730_g1;c389…
GO:0046505	e	sulfolipid metabolic process	3/34964	3/331498	0.00117	1	biological_process	c376636_g1;c388800_g1;c420079_g1
GO:0046506	e	sulfolipid biosynthetic process	3/34964	3/331498	0.00117	1	biological_process	c376636_g1;c388800_g1;c420079_g1
GO:0031350	e	intrinsic component of plastid membrane	3/34964	3/331498	0.00117	1	cellular_component	c391053_g1;c418779_g1;c76664_g1
GO:0031351	e	integral component of plastid membrane	3/34964	3/331498	0.00117	1	cellular_component	c391053_g1;c418779_g1;c76664_g1
GO:0015121	e	phosphoenolpyruvate:phosphate antiporter activity	3/34964	3/331498	0.00117	1	molecular_function	c338664_g1;c408044_g1;c409069_g1
GO:0089721	e	phosphoenolpyruvate transmembrane transporter activity	3/34964	3/331498	0.00117	1	molecular_function	c338664_g1;c408044_g1;c409069_g1
GO:0070180	e	large ribosomal subunit rRNA binding	3/34964	3/331498	0.00117	1	molecular_function	c375690_g1;c416063_g1;c418702_g1
GO:0006633	e	fatty acid biosynthetic process	120/34964	852/331498	0.00117	1	biological_process	c146554_g1;c266932_g1;c280982_g1;c286191_g1;c310669_g1;c324801_g1;c331297_g1;c331369_g1;c335638_g1;c336159_g1;c337337_g2;c337955_g1;c340584_g1;c346233_g1;c349675_g1;c352212_g1;c359888_g2;c364033_g1;c364773_g1;c366115_g1;c367667_g2;c370223_g1;c370390_g1;c371480_g1;c371480_g2;c372570_g1;c373539_g1;c374541_g4;c375743_g2;c376171_g1;c378476_g1;c379452_g2;c381505_g2;c382539_g1;c382539_g2;c382539_g3;c38…
GO:0009804	e	coumarin metabolic process	6/34964	13/331498	0.00122	1	biological_process	c372401_g2;c375418_g1;c389216_g1;c395008_g1;c405089_g2;c410797_g1
GO:0016122	e	xanthophyll metabolic process	6/34964	13/331498	0.00122	1	biological_process	c371471_g1;c398582_g1;c410859_g4;c415080_g3;c416430_g1;c422269_g1
GO:0048827	e	phyllome development	18/34964	78/331498	0.00125	1	biological_process	c349560_g1;c358490_g1;c359641_g1;c395134_g1;c397754_g1;c397810_g1;c402679_g4;c403761_g3;c403898_g1;c404891_g1;c409499_g1;c409522_g2;c409982_g8;c412801_g2;c417275_g3;c420017_g1;c420356_g3;c579223_g1
GO:0008272	e	sulfate transport	22/34964	104/331498	0.00125	1	biological_process	c270186_g1;c281013_g1;c331911_g1;c341116_g1;c346861_g1;c354538_g2;c371058_g1;c382874_g1;c392593_g6;c394934_g1;c395456_g1;c399456_g1;c399456_g2;c403674_g1;c408058_g1;c408338_g1;c411278_g2;c411278_g3;c413309_g1;c414094_g1;c415062_g2;c416229_g1
GO:0043647	e	inositol phosphate metabolic process	8/34964	22/331498	0.00125	1	biological_process	c386932_g1;c394940_g1;c397752_g2;c416573_g1;c416573_g2;c416573_g4;c419865_g1;c419865_g3
GO:0030433	e	ubiquitin-dependent ERAD pathway	8/34964	22/331498	0.00125	1	biological_process	c381628_g1;c381628_g2;c386375_g1;c405290_g1;c405290_g2;c407631_g2;c418395_g4;c421732_g2
GO:0019941	e	modification-dependent protein catabolic process	107/34964	748/331498	0.00126	1	biological_process	c100366_g1;c283900_g1;c298344_g1;c306166_g1;c306851_g1;c335317_g1;c336123_g1;c337052_g1;c339020_g1;c339041_g1;c339253_g1;c350572_g1;c351995_g1;c352169_g1;c354864_g1;c356626_g2;c356841_g1;c360696_g1;c361935_g1;c361935_g2;c369598_g1;c369672_g1;c370761_g1;c372308_g1;c373625_g1;c373625_g2;c373731_g1;c374707_g1;c376922_g1;c381628_g1;c381628_g2;c382202_g1;c382770_g2;c383993_g1;c384533_g1;c384533_g2;c38…
GO:1902358	e	sulfate transmembrane transport	19/34964	85/331498	0.00127	1	biological_process	c270186_g1;c281013_g1;c331911_g1;c341116_g1;c346861_g1;c354538_g2;c371058_g1;c382874_g1;c394934_g1;c399456_g1;c399456_g2;c403674_g1;c408058_g1;c411278_g2;c411278_g3;c413309_g1;c414094_g1;c415062_g2;c416229_g1
GO:0006886	e	intracellular protein transport	220/34964	1691/331498	0.00129	1	biological_process	c107916_g1;c250713_g1;c251997_g1;c253487_g1;c265486_g2;c267490_g1;c280730_g1;c283312_g1;c286377_g1;c286537_g2;c293322_g1;c294585_g1;c301734_g1;c305934_g1;c306567_g2;c314650_g1;c329274_g1;c329858_g2;c331718_g1;c333921_g1;c337801_g3;c342195_g1;c345970_g1;c346383_g1;c348303_g1;c350247_g1;c350481_g1;c352331_g2;c352496_g1;c353271_g2;c355798_g2;c357650_g1;c357650_g2;c357887_g1;c358472_g1;c360559_g1;c36…
GO:0006730	e	one-carbon metabolic process	55/34964	337/331498	0.0013	1	biological_process	c311332_g1;c311332_g2;c319144_g1;c331288_g1;c340555_g1;c340555_g2;c354137_g2;c362136_g1;c366705_g1;c372102_g1;c377738_g1;c379044_g1;c379044_g2;c379301_g2;c380837_g1;c383796_g1;c384814_g1;c386453_g1;c391600_g1;c394495_g1;c395060_g1;c395060_g3;c397389_g1;c397389_g4;c397389_g5;c397389_g7;c399063_g2;c400820_g2;c400820_g3;c401478_g1;c403144_g1;c403144_g3;c403848_g1;c404958_g1;c404958_g3;c412108_g3;c41…
GO:0006446	e	regulation of translational initiation	126/34964	904/331498	0.00135	1	biological_process	c242593_g1;c253452_g1;c266373_g1;c293374_g1;c312902_g1;c312902_g2;c320111_g1;c321765_g1;c338413_g1;c338991_g1;c339292_g1;c344225_g1;c345394_g2;c346317_g1;c348080_g1;c359071_g1;c360113_g1;c363881_g1;c366002_g1;c366103_g1;c371955_g1;c371960_g1;c372495_g1;c375588_g1;c377869_g1;c377893_g1;c378699_g2;c379990_g1;c381027_g1;c382316_g2;c382522_g1;c383133_g1;c383628_g2;c384707_g1;c384893_g2;c385125_g1;c38…
GO:0034654	e	nucleobase-containing compound biosynthetic process	416/34964	3392/331498	0.00135	1	biological_process	c100186_g1;c128388_g1;c137294_g1;c14211_g1;c18920_g1;c237122_g1;c242593_g1;c246236_g1;c246393_g1;c251019_g1;c252151_g1;c252221_g1;c253312_g1;c253452_g1;c266373_g1;c267841_g1;c267859_g1;c274002_g1;c276570_g1;c276675_g1;c280753_g1;c282014_g1;c286899_g1;c288850_g1;c291012_g1;c297769_g1;c298856_g1;c299743_g1;c300707_g1;c301229_g1;c302163_g1;c302632_g2;c303462_g1;c304824_g1;c308766_g1;c310506_g2;c3129…
GO:0051338	e	regulation of transferase activity	48/34964	286/331498	0.00136	1	biological_process	c235076_g1;c302074_g1;c303703_g1;c308240_g1;c331015_g1;c332351_g1;c338967_g1;c338967_g2;c340937_g1;c357149_g1;c367005_g1;c367989_g1;c371005_g1;c373839_g2;c381375_g1;c384262_g2;c385134_g1;c387442_g1;c387442_g2;c387724_g1;c388797_g2;c390471_g1;c391040_g1;c391675_g1;c395053_g1;c395125_g1;c395232_g1;c396263_g1;c404577_g1;c404739_g1;c410354_g2;c410454_g2;c410992_g1;c411024_g1;c412217_g1;c412217_g2;c41…
GO:0006575	e	cellular modified amino acid metabolic process	119/34964	847/331498	0.00138	1	biological_process	c134317_g1;c165185_g1;c232634_g1;c302463_g1;c309768_g1;c311332_g1;c311332_g2;c311700_g1;c311737_g2;c315148_g2;c324801_g1;c331288_g1;c340555_g1;c340555_g2;c342510_g1;c346319_g1;c348668_g1;c348668_g2;c351096_g2;c354137_g2;c354599_g1;c362136_g1;c362161_g2;c365967_g2;c366375_g1;c366705_g1;c366948_g1;c367124_g1;c367144_g1;c367204_g1;c368305_g1;c371869_g1;c372102_g1;c375050_g1;c376166_g2;c377738_g1;c37…
GO:0005741	e	mitochondrial outer membrane	28/34964	142/331498	0.00139	1	cellular_component	c299653_g1;c331718_g1;c352496_g1;c352859_g1;c355337_g2;c360336_g1;c362064_g1;c366723_g1;c368207_g1;c377974_g1;c385618_g4;c389912_g1;c392403_g3;c395793_g1;c398287_g1;c398558_g2;c406365_g3;c406365_g5;c407111_g1;c410116_g3;c410454_g2;c412546_g1;c414725_g2;c417985_g1;c419617_g2;c492019_g1;c522139_g1;c561916_g1
GO:0019898	e	extrinsic component of membrane	18/34964	79/331498	0.00141	1	cellular_component	c366567_g1;c388844_g1;c393008_g1;c393382_g3;c393382_g5;c393648_g1;c397421_g1;c403886_g2;c411125_g1;c414333_g2;c414970_g2;c414970_g3;c414970_g5;c414970_g6;c415539_g7;c417871_g1;c417871_g2;c426678_g1
GO:0016854	e	racemase and epimerase activity	23/34964	109/331498	0.00142	1	molecular_function	c307615_g3;c315179_g1;c363488_g1;c368537_g1;c380114_g1;c380870_g1;c381710_g1;c383620_g1;c394612_g1;c394612_g2;c394612_g3;c398401_g7;c406406_g1;c408882_g1;c408882_g2;c411046_g4;c414165_g1;c415157_g1;c415157_g2;c415157_g3;c416613_g2;c417507_g3;c421840_g1
GO:0006069	e	ethanol oxidation	11/34964	38/331498	0.00143	1	biological_process	c266384_g1;c266384_g2;c328848_g1;c328848_g2;c373863_g1;c376447_g1;c402089_g1;c402089_g2;c402089_g3;c416185_g1;c416185_g3
GO:0016835	e	carbon-oxygen lyase activity	110/34964	775/331498	0.00153	1	molecular_function	c133456_g1;c1482_g1;c18722_g1;c241435_g1;c301610_g1;c305843_g1;c314170_g2;c319144_g1;c330461_g1;c330664_g1;c331729_g1;c338602_g1;c340153_g1;c345758_g1;c345758_g2;c346125_g1;c346319_g1;c347952_g4;c349089_g1;c350207_g1;c353752_g2;c354599_g1;c357086_g1;c361405_g1;c365041_g1;c366468_g1;c367667_g2;c368787_g1;c372785_g2;c372785_g4;c373484_g1;c374990_g1;c375171_g4;c375564_g1;c376489_g1;c376706_g1;c37917…
GO:0000413	e	protein peptidyl-prolyl isomerization	56/34964	347/331498	0.00153	1	biological_process	c110778_g1;c251920_g1;c266530_g1;c267355_g1;c277555_g1;c317637_g1;c341100_g1;c343302_g1;c353735_g1;c365734_g1;c378688_g1;c381395_g5;c382404_g1;c382495_g2;c383295_g1;c386784_g1;c387444_g1;c387626_g1;c390037_g2;c390343_g5;c390357_g1;c390508_g3;c390508_g4;c396015_g1;c397608_g5;c397707_g2;c400077_g1;c400532_g1;c400918_g3;c401263_g1;c401961_g6;c402145_g2;c402220_g1;c403160_g1;c403806_g1;c403806_g2;c40…
GO:0003755	e	peptidyl-prolyl cis-trans isomerase activity	56/34964	347/331498	0.00153	1	molecular_function	c110778_g1;c251920_g1;c266530_g1;c267355_g1;c277555_g1;c317637_g1;c341100_g1;c343302_g1;c353735_g1;c365734_g1;c378688_g1;c381395_g5;c382404_g1;c382495_g2;c383295_g1;c386784_g1;c387444_g1;c387626_g1;c390037_g2;c390343_g5;c390357_g1;c390508_g3;c390508_g4;c396015_g1;c397608_g5;c397707_g2;c400077_g1;c400532_g1;c400918_g3;c401263_g1;c401961_g6;c402145_g2;c402220_g1;c403160_g1;c403806_g1;c403806_g2;c40…
GO:1902582	e	single-organism intracellular transport	51/34964	310/331498	0.00154	1	biological_process	c250713_g1;c267016_g1;c283312_g1;c301734_g1;c333921_g1;c350481_g1;c357887_g1;c361491_g1;c361565_g1;c367929_g1;c367929_g2;c368659_g1;c370146_g1;c373190_g2;c374651_g1;c374983_g1;c376264_g1;c378303_g1;c378448_g2;c378896_g1;c383816_g1;c384071_g1;c384697_g1;c384793_g2;c385549_g1;c385715_g1;c388030_g1;c388763_g1;c390047_g2;c391819_g1;c392149_g1;c392308_g2;c393639_g1;c393872_g2;c393968_g2;c400412_g1;c40…
GO:0001906	e	cell killing	4/34964	6/331498	0.00156	1	biological_process	c274283_g1;c369920_g1;c380259_g1;c404696_g1
GO:0044364	e	disruption of cells of other organism	4/34964	6/331498	0.00156	1	biological_process	c274283_g1;c369920_g1;c380259_g1;c404696_g1
GO:0015416	e	ATPase-coupled organic phosphonate transmembrane transporter activity	4/34964	6/331498	0.00156	1	molecular_function	c396267_g1;c403492_g2;c410540_g5;c415667_g1
GO:0031640	e	killing of cells of other organism	4/34964	6/331498	0.00156	1	biological_process	c274283_g1;c369920_g1;c380259_g1;c404696_g1
GO:0047632	e	agmatine deiminase activity	4/34964	6/331498	0.00156	1	molecular_function	c395391_g1;c396853_g1;c420652_g1;c420652_g3
GO:0009595	e	detection of biotic stimulus	4/34964	6/331498	0.00156	1	biological_process	c408393_g3;c420597_g2;c420702_g1;c420702_g2
GO:0080050	e	regulation of seed development	4/34964	6/331498	0.00156	1	biological_process	c385095_g1;c410649_g1;c410649_g2;c421082_g4
GO:0009697	e	salicylic acid biosynthetic process	4/34964	6/331498	0.00156	1	biological_process	c408393_g3;c420597_g2;c420702_g1;c420702_g2
GO:0016630	e	protochlorophyllide reductase activity	4/34964	6/331498	0.00156	1	molecular_function	c416507_g1;c416507_g2;c417107_g1;c417107_g2
GO:0010285	e	L,L-diaminopimelate aminotransferase activity	4/34964	6/331498	0.00156	1	molecular_function	c391792_g1;c417205_g2;c421205_g1;c426220_g1
GO:0009540	e	zeaxanthin epoxidase [overall] activity	4/34964	6/331498	0.00156	1	molecular_function	c371471_g1;c398582_g1;c415080_g3;c422269_g1
GO:0019375	e	galactolipid biosynthetic process	4/34964	6/331498	0.00156	1	biological_process	c376636_g1;c388800_g1;c415718_g1;c420079_g1
GO:0005951	e	carbamoyl-phosphate synthase complex	12/34964	44/331498	0.00157	1	cellular_component	c254151_g1;c387826_g1;c387881_g1;c396665_g1;c398348_g2;c398348_g4;c399209_g1;c412024_g1;c412024_g2;c412024_g8;c415945_g3;c421048_g2
GO:0003849	e	3-deoxy-7-phosphoheptulonate synthase activity	12/34964	44/331498	0.00157	1	molecular_function	c282046_g1;c302126_g1;c367470_g2;c385847_g1;c398722_g1;c403377_g2;c405926_g2;c407167_g7;c410038_g1;c410038_g3;c414565_g5;c420077_g1
GO:0035303	e	regulation of dephosphorylation	12/34964	44/331498	0.00157	1	biological_process	c264651_g1;c338989_g1;c346996_g1;c353735_g1;c379872_g2;c387626_g1;c391190_g3;c397421_g1;c405275_g5;c408393_g3;c409499_g1;c417871_g1
GO:0009251	e	glucan catabolic process	20/34964	91/331498	0.00159	1	biological_process	c132321_g1;c155551_g1;c222615_g1;c250849_g1;c250849_g2;c308862_g2;c367390_g1;c386387_g2;c386387_g3;c389928_g2;c395473_g2;c396377_g1;c396377_g2;c396957_g1;c404884_g3;c404961_g4;c413088_g3;c417260_g3;c419327_g2;c636817_g1
GO:0042625	e	ATPase coupled ion transmembrane transporter activity	149/34964	1097/331498	0.00159	1	molecular_function	c101406_g1;c233316_g1;c246236_g1;c251019_g1;c267841_g1;c289965_g1;c298271_g1;c298856_g1;c330526_g1;c330561_g1;c333136_g1;c333421_g1;c333610_g1;c339200_g1;c341047_g1;c341047_g2;c341047_g3;c345751_g1;c348278_g1;c357002_g1;c357907_g1;c359909_g1;c362054_g1;c363611_g1;c364394_g1;c366032_g1;c367138_g1;c36809_g2;c372099_g1;c373586_g1;c376442_g1;c377430_g1;c377813_g1;c37794_g1;c378272_g1;c379988_g4;c3799…
GO:0006120	e	mitochondrial electron transport, NADH to ubiquinone	32/34964	171/331498	0.0016	1	biological_process	c256427_g1;c277039_g1;c280423_g1;c314548_g1;c354506_g1;c362557_g4;c374843_g1;c375417_g1;c379476_g2;c381313_g1;c382894_g1;c388924_g1;c393023_g1;c393416_g1;c393416_g2;c394951_g2;c395861_g1;c401268_g1;c403032_g3;c406476_g3;c407044_g1;c413279_g5;c413897_g2;c413912_g1;c413912_g4;c414562_g6;c416493_g1;c418750_g1;c418750_g2;c419771_g1;c498914_g1;c579533_g1
GO:0042819	e	vitamin B6 biosynthetic process	18/34964	80/331498	0.0016	1	biological_process	c356364_g1;c360517_g1;c368759_g1;c383341_g1;c383341_g2;c384016_g1;c396103_g1;c396103_g2;c396103_g3;c402703_g1;c406837_g1;c411989_g1;c411989_g2;c416299_g1;c420836_g2;c440577_g1;c466043_g1;c723958_g1
GO:0006626	e	protein targeting to mitochondrion	7/34964	18/331498	0.00161	1	biological_process	c352496_g1;c394887_g1;c399251_g1;c399251_g2;c399911_g1;c410843_g1;c412979_g1
GO:0042549	e	photosystem II stabilization	7/34964	18/331498	0.00161	1	biological_process	c414471_g8;c414970_g2;c414970_g3;c414970_g5;c414970_g6;c417871_g1;c417871_g2
GO:1901659	e	glycosyl compound biosynthetic process	81/34964	544/331498	0.00161	1	biological_process	c241435_g1;c276570_g1;c304530_g1;c328224_g1;c333407_g1;c336532_g1;c336532_g2;c354211_g1;c356766_g1;c363461_g1;c367243_g1;c367547_g3;c367752_g1;c368133_g1;c375906_g2;c376489_g1;c379948_g1;c381000_g1;c381949_g1;c383748_g1;c383877_g1;c384131_g2;c384675_g1;c385086_g2;c385086_g3;c388212_g1;c388443_g1;c391937_g1;c393287_g1;c394612_g1;c394612_g2;c394612_g3;c394687_g1;c396370_g1;c396370_g2;c396370_g3;c39…
GO:0031968	e	organelle outer membrane	28/34964	146/331498	0.00171	1	cellular_component	c299653_g1;c331718_g1;c352496_g1;c352859_g1;c355337_g2;c360336_g1;c362064_g1;c366723_g1;c368207_g1;c377974_g1;c385618_g4;c389912_g1;c392403_g3;c395793_g1;c398287_g1;c398558_g2;c406365_g3;c406365_g5;c407111_g1;c410116_g3;c410454_g2;c412546_g1;c414725_g2;c417985_g1;c419617_g2;c492019_g1;c522139_g1;c561916_g1
GO:0005742	e	mitochondrial outer membrane translocase complex	8/34964	23/331498	0.00174	1	cellular_component	c280118_g1;c280118_g2;c333921_g1;c357887_g1;c388323_g1;c391819_g1;c399911_g1;c404538_g1
GO:0009627	e	systemic acquired resistance	8/34964	23/331498	0.00174	1	biological_process	c366538_g1;c388231_g1;c395878_g1;c401339_g1;c410631_g3;c411745_g1;c419486_g1;c419930_g1
GO:0006814	e	sodium ion transport	47/34964	282/331498	0.00177	1	biological_process	c256427_g1;c277039_g1;c280423_g1;c314548_g1;c345737_g1;c354506_g1;c362030_g2;c362557_g4;c372952_g1;c374843_g1;c375417_g1;c375507_g1;c379476_g2;c380773_g1;c381313_g1;c382376_g1;c382894_g1;c386099_g2;c388781_g1;c388924_g1;c391876_g1;c393023_g1;c393416_g1;c393416_g2;c394951_g2;c395861_g1;c397270_g1;c401268_g1;c402679_g4;c403032_g3;c406476_g3;c407044_g1;c408035_g1;c413279_g5;c413897_g2;c413912_g1;c41…
GO:0006631	e	fatty acid metabolic process	151/34964	1118/331498	0.00177	1	biological_process	c146554_g1;c254280_g1;c266932_g1;c280982_g1;c286191_g1;c310669_g1;c315148_g2;c324801_g1;c331297_g1;c331369_g1;c335638_g1;c336159_g1;c337337_g2;c337955_g1;c340584_g1;c346233_g1;c348668_g1;c348668_g2;c349675_g1;c352212_g1;c356397_g2;c359888_g2;c364033_g1;c364773_g1;c365580_g1;c366115_g1;c367667_g2;c370223_g1;c370390_g1;c371480_g1;c371480_g2;c372570_g1;c373539_g1;c374541_g4;c375743_g2;c376171_g1;c37…
GO:0004252	e	serine-type endopeptidase activity	57/34964	357/331498	0.00179	1	molecular_function	c250594_g1;c288559_g1;c299433_g1;c312144_g1;c329706_g1;c332648_g1;c336901_g1;c344828_g1;c344828_g2;c349945_g1;c356989_g2;c360855_g1;c361491_g1;c364287_g1;c367092_g1;c372085_g1;c377617_g1;c384589_g1;c385044_g3;c387160_g1;c38920_g1;c391968_g1;c391968_g2;c391968_g3;c393296_g1;c393929_g1;c394351_g4;c394351_g7;c395798_g1;c398929_g1;c398929_g2;c399405_g1;c399405_g2;c399479_g1;c401369_g1;c401939_g1;c402…
GO:0048580	e	regulation of post-embryonic development	32/34964	174/331498	0.00181	1	biological_process	c365923_g2;c366019_g1;c366778_g1;c371088_g1;c377752_g1;c385095_g1;c391190_g3;c392186_g1;c392186_g2;c395128_g3;c398179_g2;c400533_g1;c403513_g4;c407223_g1;c407249_g5;c407546_g9;c408520_g1;c408520_g2;c408887_g1;c410649_g1;c410649_g2;c412918_g1;c415899_g1;c416415_g1;c420017_g1;c420439_g4;c421082_g2;c421082_g4;c422351_g1;c422484_g1;c422568_g3;c579223_g1
GO:0098799	e	outer mitochondrial membrane protein complex	11/34964	39/331498	0.00181	1	cellular_component	c280118_g1;c280118_g2;c301734_g1;c333921_g1;c350481_g1;c357887_g1;c370146_g1;c388323_g1;c391819_g1;c399911_g1;c404538_g1
GO:0019566	e	arabinose metabolic process	11/34964	39/331498	0.00181	1	biological_process	c348034_g1;c353852_g1;c353852_g2;c366041_g1;c392947_g1;c392947_g4;c416613_g2;c430055_g1;c431100_g1;c585596_g1;c68666_g1
GO:0010119	e	regulation of stomatal movement	11/34964	39/331498	0.00181	1	biological_process	c346996_g1;c366019_g1;c395432_g1;c399028_g5;c399619_g1;c402679_g4;c407642_g5;c409499_g1;c410961_g1;c416246_g8;c579223_g1
GO:0031969	e	chloroplast membrane	11/34964	39/331498	0.00181	1	cellular_component	c359641_g1;c376264_g1;c391053_g1;c392623_g1;c395473_g2;c400747_g3;c402308_g3;c409598_g2;c415080_g3;c417848_g9;c422395_g2
GO:0051903	e	S-(hydroxymethyl)glutathione dehydrogenase activity	11/34964	39/331498	0.00181	1	molecular_function	c266384_g1;c266384_g2;c328848_g1;c328848_g2;c373863_g1;c376447_g1;c402089_g1;c402089_g2;c402089_g3;c416185_g1;c416185_g3
GO:0018208	e	peptidyl-proline modification	57/34964	358/331498	0.00183	1	biological_process	c110778_g1;c251920_g1;c266530_g1;c267355_g1;c277555_g1;c317637_g1;c341100_g1;c343302_g1;c353735_g1;c365734_g1;c378688_g1;c381395_g5;c382404_g1;c382495_g2;c383295_g1;c386784_g1;c387444_g1;c387626_g1;c390037_g2;c390343_g5;c390357_g1;c390508_g3;c390508_g4;c396015_g1;c397314_g5;c397608_g5;c397707_g2;c400077_g1;c400532_g1;c400918_g3;c401263_g1;c401961_g6;c402145_g2;c402220_g1;c403160_g1;c403806_g1;c40…
GO:0009267	e	cellular response to starvation	23/34964	113/331498	0.00186	1	biological_process	c254151_g1;c344389_g1;c347689_g1;c369108_g1;c369108_g2;c376636_g1;c387826_g1;c388800_g1;c392940_g1;c394687_g1;c397754_g1;c399209_g1;c400343_g2;c400408_g3;c404172_g1;c405852_g1;c407229_g4;c414856_g1;c415457_g3;c415718_g1;c420079_g1;c421048_g2;c421403_g4
GO:0006561	e	proline biosynthetic process	23/34964	113/331498	0.00186	1	biological_process	c277343_g1;c280667_g1;c330232_g1;c330232_g2;c337560_g1;c359630_g1;c366788_g1;c368709_g1;c380431_g1;c380479_g1;c383879_g1;c385182_g1;c388070_g2;c391047_g1;c391602_g1;c406616_g1;c406616_g2;c412835_g1;c412927_g2;c416915_g1;c418228_g1;c418228_g2;c431432_g1
GO:0022853	e	active ion transmembrane transporter activity	152/34964	1129/331498	0.00188	1	molecular_function	c101406_g1;c233316_g1;c246236_g1;c251019_g1;c267841_g1;c289965_g1;c298271_g1;c298856_g1;c330526_g1;c330561_g1;c333136_g1;c333421_g1;c333610_g1;c339200_g1;c341047_g1;c341047_g2;c341047_g3;c345737_g1;c345751_g1;c348278_g1;c357002_g1;c357907_g1;c359909_g1;c362054_g1;c363611_g1;c364394_g1;c366032_g1;c367138_g1;c36809_g2;c372099_g1;c373586_g1;c376442_g1;c377430_g1;c377813_g1;c37794_g1;c378272_g1;c3799…
GO:0043549	e	regulation of kinase activity	45/34964	268/331498	0.00188	1	biological_process	c235076_g1;c302074_g1;c303703_g1;c308240_g1;c331015_g1;c332351_g1;c338967_g1;c338967_g2;c340937_g1;c357149_g1;c367005_g1;c367989_g1;c371005_g1;c373839_g2;c381375_g1;c384262_g2;c385134_g1;c387442_g1;c387442_g2;c387724_g1;c388797_g2;c390471_g1;c391675_g1;c395053_g1;c395125_g1;c395232_g1;c396263_g1;c404577_g1;c404739_g1;c410354_g2;c410454_g2;c410992_g1;c411024_g1;c412217_g1;c412217_g2;c412925_g4;c41…
GO:0006555	e	methionine metabolic process	80/34964	537/331498	0.0019	1	biological_process	c148259_g1;c251354_g1;c308596_g1;c315250_g1;c317336_g1;c333280_g1;c339417_g1;c341821_g1;c342903_g1;c346054_g1;c347374_g1;c350368_g1;c361421_g1;c362136_g1;c363516_g1;c367243_g1;c368139_g1;c373047_g2;c377613_g1;c379301_g2;c381327_g1;c382516_g1;c382541_g1;c384307_g1;c386453_g1;c387260_g1;c389250_g2;c390778_g2;c391788_g1;c394490_g1;c395060_g1;c395060_g3;c395339_g1;c395529_g1;c396856_g1;c397389_g1;c39…
GO:0031399	e	regulation of protein modification process	60/34964	381/331498	0.0019	1	biological_process	c235076_g1;c264651_g1;c302074_g1;c303703_g1;c308240_g1;c331015_g1;c332351_g1;c338967_g1;c338967_g2;c338989_g1;c340937_g1;c346996_g1;c348961_g1;c353735_g1;c357149_g1;c367005_g1;c367989_g1;c371005_g1;c373839_g2;c379872_g2;c381375_g1;c384262_g2;c385134_g1;c387442_g1;c387442_g2;c387626_g1;c387724_g1;c388797_g2;c390471_g1;c391040_g1;c391190_g3;c391675_g1;c395053_g1;c395125_g1;c395232_g1;c395232_g2;c39…
GO:0048527	e	lateral root development	6/34964	14/331498	0.00195	1	biological_process	c262606_g2;c374130_g1;c387819_g1;c402316_g1;c412801_g2;c579223_g1
GO:0004076	e	biotin synthase activity	6/34964	14/331498	0.00195	1	molecular_function	c224650_g1;c251888_g1;c378457_g1;c378457_g2;c420062_g2;c435118_g1
GO:0016226	e	iron-sulfur cluster assembly	34/34964	190/331498	0.00199	1	biological_process	c300174_g1;c304464_g1;c335720_g1;c338107_g1;c357206_g1;c357381_g1;c357381_g2;c365512_g1;c370296_g1;c370498_g1;c375781_g1;c377854_g1;c381703_g1;c384126_g2;c401546_g1;c403387_g1;c403387_g2;c403387_g3;c403387_g4;c405620_g1;c406842_g1;c406842_g2;c407312_g3;c407312_g5;c408384_g2;c409185_g2;c413332_g2;c413332_g3;c416297_g1;c419414_g1;c420887_g2;c527214_g1;c581278_g1;c774995_g1
GO:0031163	e	metallo-sulfur cluster assembly	34/34964	190/331498	0.00199	1	biological_process	c300174_g1;c304464_g1;c335720_g1;c338107_g1;c357206_g1;c357381_g1;c357381_g2;c365512_g1;c370296_g1;c370498_g1;c375781_g1;c377854_g1;c381703_g1;c384126_g2;c401546_g1;c403387_g1;c403387_g2;c403387_g3;c403387_g4;c405620_g1;c406842_g1;c406842_g2;c407312_g3;c407312_g5;c408384_g2;c409185_g2;c413332_g2;c413332_g3;c416297_g1;c419414_g1;c420887_g2;c527214_g1;c581278_g1;c774995_g1
GO:0006012	e	galactose metabolic process	43/34964	254/331498	0.002	1	biological_process	c307615_g3;c336532_g1;c336532_g2;c344707_g1;c344707_g2;c363461_g1;c372239_g1;c377820_g1;c380870_g1;c381949_g1;c385942_g1;c387151_g1;c392947_g1;c392947_g4;c397610_g1;c399611_g1;c399769_g1;c402908_g3;c402908_g5;c403599_g1;c403599_g2;c406406_g1;c406728_g1;c407591_g2;c407591_g3;c407591_g4;c407591_g5;c407620_g1;c408366_g2;c412824_g5;c415292_g2;c415292_g3;c415292_g7;c416613_g2;c417507_g3;c419736_g1;c42…
GO:0000276	e	mitochondrial proton-transporting ATP synthase complex, coupling factor F(o)	17/34964	75/331498	0.00204	1	cellular_component	c18920_g1;c333610_g1;c358151_g1;c364900_g1;c366032_g1;c376192_g2;c376959_g1;c381129_g1;c388515_g1;c388651_g1;c394367_g1;c402683_g2;c404833_g1;c404833_g2;c418601_g1;c629911_g1;c715088_g1
GO:0031348	e	negative regulation of defense response	10/34964	34/331498	0.00205	1	biological_process	c259210_g1;c342903_g1;c391190_g3;c408393_g3;c410961_g1;c416469_g1;c420089_g1;c420597_g2;c420702_g1;c420702_g2
GO:0004337	e	geranyltranstransferase activity	5/34964	10/331498	0.00208	1	molecular_function	c343028_g1;c364435_g1;c392623_g1;c395496_g5;c402550_g1
GO:0004497	e	monooxygenase activity	111/34964	793/331498	0.00214	1	molecular_function	c147875_g1;c241959_g1;c242694_g1;c253125_g1;c265968_g1;c286757_g1;c307834_g1;c308646_g1;c315816_g1;c319082_g1;c319421_g2;c327190_g1;c332158_g1;c332563_g2;c335528_g1;c338035_g1;c341190_g1;c341635_g1;c342462_g1;c344613_g1;c345177_g1;c345600_g1;c345782_g1;c346694_g1;c347301_g1;c360477_g1;c362254_g1;c362322_g1;c367969_g1;c368425_g1;c368878_g2;c371471_g1;c373793_g1;c375446_g1;c375523_g1;c376416_g1;c37…
GO:0070283	e	radical SAM enzyme activity	11/34964	40/331498	0.00226	1	molecular_function	c224650_g1;c251888_g1;c370390_g1;c378457_g1;c378457_g2;c400873_g8;c408390_g4;c416289_g1;c416289_g2;c420062_g2;c435118_g1
GO:0035304	e	regulation of protein dephosphorylation	11/34964	40/331498	0.00226	1	biological_process	c264651_g1;c338989_g1;c346996_g1;c353735_g1;c379872_g2;c387626_g1;c391190_g3;c405275_g5;c408393_g3;c409499_g1;c417871_g1
GO:0098661	e	inorganic anion transmembrane transport	22/34964	107/331498	0.00227	1	biological_process	c270186_g1;c281013_g1;c331911_g1;c341116_g1;c346861_g1;c354538_g2;c371058_g1;c382874_g1;c394934_g1;c399456_g1;c399456_g2;c400343_g2;c403674_g1;c408058_g1;c411278_g2;c411278_g3;c413309_g1;c414094_g1;c415062_g2;c416229_g1;c417734_g4;c421403_g4
GO:0005758	e	mitochondrial intermembrane space	17/34964	76/331498	0.00231	1	cellular_component	c296579_g1;c333099_g1;c346882_g1;c373699_g2;c377911_g1;c378303_g1;c387902_g1;c387906_g1;c387906_g3;c388763_g1;c396370_g1;c402437_g1;c402437_g2;c408638_g1;c408638_g4;c409379_g2;c414533_g1
GO:0016730	e	oxidoreductase activity, acting on iron-sulfur proteins as donors	7/34964	19/331498	0.00231	1	molecular_function	c246715_g1;c386750_g1;c407687_g4;c416921_g1;c420597_g2;c421480_g1;c421480_g2
GO:0042592	e	homeostatic process	124/34964	902/331498	0.00235	1	biological_process	c207827_g1;c266171_g1;c276722_g1;c284071_g1;c301656_g1;c306065_g1;c310975_g2;c314650_g1;c315265_g1;c31588_g1;c318594_g1;c318600_g1;c340802_g1;c342195_g1;c343003_g1;c345741_g1;c348961_g1;c349347_g1;c351219_g1;c353945_g1;c355324_g1;c355337_g2;c357086_g1;c357369_g1;c358514_g1;c359707_g3;c362030_g2;c366019_g1;c366630_g1;c367291_g1;c368314_g2;c369161_g1;c369240_g1;c369257_g2;c371121_g1;c375830_g1;c377…
GO:0042594	e	response to starvation	24/34964	119/331498	0.00236	1	biological_process	c254151_g1;c344389_g1;c347689_g1;c360528_g1;c369108_g1;c369108_g2;c376636_g1;c387826_g1;c388800_g1;c392940_g1;c394687_g1;c397754_g1;c399209_g1;c400343_g2;c400408_g3;c404172_g1;c405852_g1;c407229_g4;c414856_g1;c415457_g3;c415718_g1;c420079_g1;c421048_g2;c421403_g4
GO:0003677	e	DNA binding	543/34964	4546/331498	0.00237	1	molecular_function	c108415_g1;c113220_g1;c131967_g1;c137735_g1;c138410_g1;c138933_g2;c145942_g1;c147414_g1;c1698_g1;c183176_g1;c226329_g1;c238768_g1;c242103_g1;c242579_g2;c252107_g1;c253936_g1;c255760_g1;c256273_g1;c264465_g1;c264923_g1;c266384_g1;c266384_g2;c266961_g1;c267882_g1;c270820_g1;c276722_g1;c276739_g1;c278460_g1;c280625_g1;c285998_g2;c286696_g1;c288372_g1;c291012_g1;c291523_g2;c291873_g2;c294457_g1;c2990…
GO:0046677	e	response to antibiotic	12/34964	46/331498	0.00237	1	biological_process	c266544_g1;c332380_g1;c346725_g2;c389507_g1;c395602_g1;c395727_g2;c401443_g1;c403931_g9;c412575_g1;c412575_g2;c417829_g1;c418728_g5
GO:1901663	e	quinone biosynthetic process	39/34964	228/331498	0.00238	1	biological_process	c188405_g1;c256427_g1;c277039_g1;c280423_g1;c314548_g1;c339160_g1;c354506_g1;c362557_g4;c374843_g1;c375417_g1;c379476_g2;c380283_g1;c381313_g1;c382894_g1;c388924_g1;c393023_g1;c393416_g1;c393416_g2;c394951_g2;c395861_g1;c398730_g2;c401268_g1;c403032_g3;c406476_g3;c407044_g1;c410787_g1;c413279_g5;c413897_g2;c413912_g1;c413912_g4;c414562_g6;c416493_g1;c418750_g1;c418750_g2;c419771_g1;c498914_g1;c70…
GO:0000079	e	regulation of cyclin-dependent protein serine/threonine kinase activity	25/34964	129/331498	0.0024	1	biological_process	c308240_g1;c331015_g1;c338967_g1;c338967_g2;c340937_g1;c367005_g1;c367989_g1;c371005_g1;c384262_g2;c387442_g1;c387442_g2;c387724_g1;c388797_g2;c390471_g1;c391675_g1;c396263_g1;c404577_g1;c404739_g1;c410354_g2;c412217_g1;c412217_g2;c415342_g1;c419157_g1;c420796_g1;c638996_g1
GO:1904029	e	regulation of cyclin-dependent protein kinase activity	25/34964	129/331498	0.0024	1	biological_process	c308240_g1;c331015_g1;c338967_g1;c338967_g2;c340937_g1;c367005_g1;c367989_g1;c371005_g1;c384262_g2;c387442_g1;c387442_g2;c387724_g1;c388797_g2;c390471_g1;c391675_g1;c396263_g1;c404577_g1;c404739_g1;c410354_g2;c412217_g1;c412217_g2;c415342_g1;c419157_g1;c420796_g1;c638996_g1
GO:0031347	e	regulation of defense response	22/34964	108/331498	0.00243	1	biological_process	c259210_g1;c342903_g1;c354665_g1;c370759_g2;c391028_g2;c391190_g3;c396801_g1;c406105_g1;c408393_g3;c410201_g1;c410511_g2;c410961_g1;c411658_g1;c411856_g2;c416469_g1;c420089_g1;c420383_g1;c420597_g2;c420702_g1;c420702_g2;c422484_g1;c71235_g1
GO:0042181	e	ketone biosynthetic process	39/34964	229/331498	0.00249	1	biological_process	c188405_g1;c256427_g1;c277039_g1;c280423_g1;c314548_g1;c339160_g1;c354506_g1;c362557_g4;c374843_g1;c375417_g1;c379476_g2;c380283_g1;c381313_g1;c382894_g1;c388924_g1;c393023_g1;c393416_g1;c393416_g2;c394951_g2;c395861_g1;c398730_g2;c401268_g1;c403032_g3;c406476_g3;c407044_g1;c410787_g1;c413279_g5;c413897_g2;c413912_g1;c413912_g4;c414562_g6;c416493_g1;c418750_g1;c418750_g2;c419771_g1;c498914_g1;c70…
GO:0015116	e	sulfate transmembrane transporter activity	20/34964	96/331498	0.00251	1	molecular_function	c270186_g1;c281013_g1;c331911_g1;c341116_g1;c346861_g1;c354538_g2;c371058_g1;c382874_g1;c392593_g6;c394934_g1;c399456_g1;c399456_g2;c403674_g1;c408058_g1;c411278_g2;c411278_g3;c413309_g1;c414094_g1;c415062_g2;c416229_g1
GO:0016638	e	oxidoreductase activity, acting on the CH-NH2 group of donors	54/34964	340/331498	0.00252	1	molecular_function	c100417_g1;c141685_g1;c279932_g1;c345615_g2;c353508_g1;c353508_g2;c360517_g1;c367952_g1;c383341_g1;c383341_g2;c383746_g1;c384016_g1;c384814_g1;c385007_g1;c385007_g2;c385007_g5;c385512_g1;c389232_g1;c394495_g1;c399919_g1;c400709_g2;c402703_g1;c403667_g1;c403667_g6;c404362_g2;c404362_g3;c406089_g1;c406837_g1;c407489_g1;c409768_g1;c409768_g2;c410896_g3;c410896_g7;c411108_g1;c412387_g1;c413413_g19;c4…
GO:0000981	e	RNA polymerase II transcription factor activity, sequence-specific DNA binding	130/34964	953/331498	0.00257	1	molecular_function	c145942_g1;c253168_g1;c255760_g1;c256468_g1;c266257_g1;c267532_g1;c267882_g1;c276739_g1;c291873_g2;c294457_g1;c298320_g1;c300815_g1;c303703_g1;c307497_g2;c308307_g1;c317452_g1;c322115_g1;c323036_g2;c323892_g1;c324110_g1;c324110_g2;c326892_g1;c326980_g2;c330174_g1;c331500_g1;c331500_g2;c333709_g1;c337778_g1;c338247_g1;c340136_g1;c343623_g1;c345601_g2;c345601_g3;c346309_g1;c347106_g1;c348727_g1;c34…
GO:0003746	e	translation elongation factor activity	104/34964	737/331498	0.00261	1	molecular_function	c265200_g1;c299153_g2;c301290_g1;c336732_g1;c346622_g1;c346622_g5;c355723_g1;c357759_g1;c360113_g1;c361419_g1;c363742_g3;c366002_g1;c368638_g1;c370456_g1;c372778_g1;c377439_g1;c377439_g2;c378699_g2;c378722_g1;c380558_g1;c383673_g1;c383823_g1;c386544_g1;c388177_g1;c388201_g2;c388201_g3;c388263_g1;c388375_g1;c389646_g3;c390200_g2;c390532_g2;c391724_g2;c392312_g1;c392965_g1;c392965_g2;c393418_g6;c39…
GO:0031970	e	organelle envelope lumen	17/34964	77/331498	0.00262	1	cellular_component	c296579_g1;c333099_g1;c346882_g1;c373699_g2;c377911_g1;c378303_g1;c387902_g1;c387906_g1;c387906_g3;c388763_g1;c396370_g1;c402437_g1;c402437_g2;c408638_g1;c408638_g4;c409379_g2;c414533_g1
GO:1905392	e	plant organ morphogenesis	16/34964	70/331498	0.00262	1	biological_process	c370759_g2;c375016_g1;c381391_g1;c391190_g3;c392186_g1;c392186_g2;c393443_g1;c394019_g1;c395128_g3;c400302_g7;c400897_g3;c406105_g1;c409522_g2;c411736_g3;c415518_g1;c71235_g1
GO:0009089	e	lysine biosynthetic process via diaminopimelate	16/34964	70/331498	0.00262	1	biological_process	c331729_g1;c333280_g1;c380114_g1;c386054_g1;c391792_g1;c394490_g1;c395339_g1;c399440_g2;c408882_g1;c408882_g2;c411876_g1;c415484_g1;c417205_g2;c419323_g1;c421205_g1;c426220_g1
GO:0015711	e	organic anion transport	111/34964	797/331498	0.00264	1	biological_process	c169086_g1;c247451_g1;c252349_g1;c267016_g1;c267972_g1;c301999_g1;c302725_g2;c313089_g1;c315951_g1;c316649_g2;c328980_g1;c333421_g1;c334012_g1;c338664_g1;c338905_g1;c345737_g1;c351013_g1;c358869_g1;c359194_g1;c362291_g1;c363611_g1;c366038_g1;c367479_g2;c370788_g1;c376850_g1;c379553_g1;c380219_g1;c380219_g2;c380365_g3;c380365_g5;c380684_g1;c380773_g1;c381681_g1;c382286_g1;c382297_g1;c382376_g1;c38…
GO:0015698	e	inorganic anion transport	47/34964	287/331498	0.00268	1	biological_process	c147718_g1;c247451_g1;c270186_g1;c281013_g1;c31588_g1;c331911_g1;c341116_g1;c346861_g1;c351013_g1;c354538_g2;c371058_g1;c375388_g1;c379676_g2;c382473_g2;c382874_g1;c385564_g1;c387024_g1;c391028_g2;c392593_g6;c394934_g1;c395456_g1;c399456_g1;c399456_g2;c400013_g2;c400278_g1;c400343_g2;c403674_g1;c405678_g1;c408058_g1;c408338_g1;c409782_g1;c410832_g5;c411278_g2;c411278_g3;c412032_g1;c413309_g1;c414…
GO:0006122	e	mitochondrial electron transport, ubiquinol to cytochrome c	11/34964	41/331498	0.00279	1	biological_process	c233827_g1;c239735_g1;c306770_g1;c368077_g1;c387906_g1;c387906_g3;c389416_g1;c391911_g2;c392097_g1;c401712_g1;c408638_g1
GO:0005527	e	macrolide binding	11/34964	41/331498	0.00279	1	molecular_function	c343302_g1;c382495_g2;c383295_g1;c397707_g2;c403806_g1;c404793_g1;c406881_g1;c406881_g2;c412988_g4;c415107_g7;c498806_g1
GO:0070566	e	adenylyltransferase activity	22/34964	110/331498	0.00285	1	molecular_function	c353416_g1;c355925_g1;c384563_g1;c391788_g1;c395413_g10;c395413_g12;c395413_g5;c395413_g6;c402040_g3;c404119_g1;c406646_g14;c406646_g16;c406646_g17;c410791_g1;c412536_g2;c413756_g1;c418789_g2;c419784_g4;c419784_g5;c421168_g1;c422390_g1;c422563_g1
GO:0019866	e	organelle inner membrane	63/34964	412/331498	0.00286	1	cellular_component	c107978_g1;c14027_g1;c240807_g1;c252311_g2;c254287_g1;c267016_g1;c280118_g1;c280118_g2;c333099_g1;c343003_g1;c348963_g1;c349808_g1;c356827_g1;c366924_g1;c376264_g1;c380802_g1;c383961_g2;c384071_g1;c387748_g4;c387748_g8;c387902_g1;c388484_g1;c390047_g2;c390349_g1;c391053_g1;c393639_g1;c393968_g2;c394705_g4;c395105_g4;c395334_g3;c395334_g6;c395473_g2;c397633_g1;c399003_g2;c400329_g1;c400747_g3;c401…
GO:0009277	e	fungal-type cell wall	13/34964	53/331498	0.00288	1	cellular_component	c305227_g1;c309885_g1;c332351_g1;c395125_g1;c401381_g2;c402667_g1;c403700_g1;c404591_g1;c410247_g1;c415245_g3;c415245_g5;c421779_g1;c99729_g1
GO:0009512	e	cytochrome b6f complex	6/34964	15/331498	0.00296	1	cellular_component	c409715_g3;c410009_g2;c411742_g1;c420702_g1;c420702_g2;c719392_g1
GO:0015556	e	C4-dicarboxylate transmembrane transporter activity	6/34964	15/331498	0.00296	1	molecular_function	c380773_g1;c382376_g1;c391876_g1;c399723_g2;c421556_g1;c421556_g2
GO:0009773	e	photosynthetic electron transport in photosystem I	6/34964	15/331498	0.00296	1	biological_process	c389946_g6;c397444_g1;c407687_g4;c408393_g3;c415201_g3;c420597_g2
GO:0006072	e	glycerol-3-phosphate metabolic process	21/34964	102/331498	0.00302	1	biological_process	c234183_g1;c304052_g2;c331867_g1;c338956_g1;c341677_g2;c366538_g1;c367796_g1;c371188_g1;c394822_g1;c398176_g1;c401339_g1;c406367_g1;c406367_g2;c406367_g5;c406367_g6;c408331_g2;c410861_g1;c410904_g2;c416818_g1;c419486_g1;c99491_g1
GO:0052646	e	alditol phosphate metabolic process	21/34964	102/331498	0.00302	1	biological_process	c234183_g1;c304052_g2;c331867_g1;c338956_g1;c341677_g2;c366538_g1;c367796_g1;c371188_g1;c394822_g1;c398176_g1;c401339_g1;c406367_g1;c406367_g2;c406367_g5;c406367_g6;c408331_g2;c410861_g1;c410904_g2;c416818_g1;c419486_g1;c99491_g1
GO:0015035	e	protein disulfide oxidoreductase activity	32/34964	178/331498	0.00304	1	molecular_function	c306065_g1;c320500_g1;c340802_g1;c349347_g1;c353945_g1;c355324_g1;c358514_g1;c366630_g1;c368406_g1;c369161_g1;c371121_g1;c375830_g1;c378428_g1;c378574_g1;c378759_g1;c381398_g2;c382379_g2;c383874_g1;c386254_g1;c388928_g1;c389972_g1;c393952_g1;c395010_g1;c402714_g1;c408579_g2;c411827_g2;c413086_g1;c414707_g1;c420007_g2;c433819_g1;c68166_g1;c704326_g1
GO:0019901	e	protein kinase binding	36/34964	208/331498	0.00306	1	molecular_function	c308240_g1;c331015_g1;c338967_g1;c338967_g2;c340937_g1;c367005_g1;c367989_g1;c371005_g1;c379639_g2;c384262_g2;c387442_g1;c387442_g2;c387724_g1;c388797_g2;c389441_g2;c389896_g2;c390471_g1;c391675_g1;c396263_g1;c404577_g1;c404739_g1;c407642_g5;c409782_g1;c410354_g2;c412217_g1;c412217_g2;c413308_g1;c415249_g1;c415342_g1;c419157_g1;c420796_g1;c421206_g3;c422568_g3;c441251_g1;c59669_g1;c638996_g1
GO:0072348	e	sulfur compound transport	24/34964	124/331498	0.00309	1	biological_process	c270186_g1;c281013_g1;c331911_g1;c341116_g1;c346861_g1;c354538_g2;c371058_g1;c382874_g1;c392593_g6;c394934_g1;c395456_g1;c399456_g1;c399456_g2;c403674_g1;c407958_g1;c408058_g1;c408338_g1;c411278_g2;c411278_g3;c413309_g1;c414094_g1;c414242_g2;c415062_g2;c416229_g1
GO:0004612	e	phosphoenolpyruvate carboxykinase (ATP) activity	15/34964	64/331498	0.0031	1	molecular_function	c340730_g1;c346412_g1;c346412_g3;c369508_g1;c377799_g1;c384471_g4;c399352_g1;c399352_g2;c402021_g1;c408702_g1;c408702_g5;c412091_g1;c412091_g2;c421365_g1;c422366_g2
GO:0044247	e	cellular polysaccharide catabolic process	22/34964	111/331498	0.00311	1	biological_process	c132321_g1;c155551_g1;c222615_g1;c250849_g1;c250849_g2;c276841_g1;c308862_g2;c342512_g1;c367390_g1;c386387_g2;c386387_g3;c389928_g2;c395473_g2;c396377_g1;c396377_g2;c396957_g1;c404884_g3;c404961_g4;c417260_g3;c419327_g2;c498144_g1;c636817_g1
GO:0005960	e	glycine cleavage complex	8/34964	25/331498	0.00317	1	cellular_component	c305024_g1;c332593_g1;c372234_g2;c395103_g1;c395103_g2;c404362_g2;c404362_g3;c411108_g1
GO:0004367	e	glycerol-3-phosphate dehydrogenase [NAD+] activity	8/34964	25/331498	0.00317	1	molecular_function	c338956_g1;c341677_g2;c366538_g1;c367796_g1;c401339_g1;c408331_g2;c410861_g1;c419486_g1
GO:0016832	e	aldehyde-lyase activity	30/34964	165/331498	0.00318	1	molecular_function	c251231_g1;c266698_g1;c322938_g4;c373121_g1;c374040_g1;c383514_g2;c387762_g1;c388599_g1;c388599_g4;c388599_g6;c388599_g7;c394007_g1;c395900_g1;c395900_g2;c396406_g1;c396772_g1;c396772_g4;c400957_g2;c403148_g5;c403148_g6;c404626_g2;c409046_g5;c415439_g2;c416455_g3;c416455_g5;c416455_g7;c417109_g1;c417109_g4;c420170_g1;c700275_g1
GO:0033290	e	eukaryotic 48S preinitiation complex	43/34964	260/331498	0.00318	1	cellular_component	c312902_g1;c312902_g2;c321765_g1;c375588_g1;c379990_g1;c381027_g1;c383133_g1;c395422_g3;c399645_g1;c399645_g4;c399645_g8;c400905_g1;c401470_g1;c401875_g3;c401894_g2;c402345_g1;c406701_g2;c409181_g2;c409269_g3;c409371_g1;c409371_g3;c410826_g1;c412041_g1;c413772_g1;c413772_g2;c414157_g1;c414559_g1;c415719_g1;c416054_g3;c416054_g4;c416147_g3;c417108_g2;c417108_g7;c418064_g1;c418064_g2;c418618_g6;c41…
GO:0016783	e	sulfurtransferase activity	21/34964	103/331498	0.00321	1	molecular_function	c224650_g1;c251888_g1;c328256_g1;c370390_g1;c374728_g1;c378457_g1;c378457_g2;c399491_g1;c400873_g8;c405797_g1;c406551_g1;c408390_g4;c409185_g2;c416289_g1;c416289_g2;c416297_g1;c420062_g2;c420887_g1;c420887_g2;c435118_g1;c68957_g1
GO:0019829	e	cation-transporting ATPase activity	143/34964	1069/331498	0.00324	1	molecular_function	c101406_g1;c233316_g1;c246236_g1;c251019_g1;c267841_g1;c289965_g1;c298271_g1;c298856_g1;c330526_g1;c330561_g1;c333136_g1;c333421_g1;c333610_g1;c339200_g1;c341047_g1;c341047_g2;c341047_g3;c345751_g1;c348278_g1;c357002_g1;c357907_g1;c359909_g1;c362054_g1;c363611_g1;c364394_g1;c366032_g1;c367138_g1;c36809_g2;c372099_g1;c373586_g1;c376442_g1;c377430_g1;c377813_g1;c37794_g1;c378272_g1;c379988_g4;c3799…
GO:0016759	e	cellulose synthase activity	7/34964	20/331498	0.00324	1	molecular_function	c399902_g1;c407384_g2;c413964_g2;c416099_g1;c416099_g2;c417938_g5;c421286_g2
GO:0046292	e	formaldehyde metabolic process	7/34964	20/331498	0.00324	1	biological_process	c107849_g1;c264105_g1;c264555_g2;c348410_g1;c367318_g1;c390398_g1;c391637_g1
GO:0046294	e	formaldehyde catabolic process	7/34964	20/331498	0.00324	1	biological_process	c107849_g1;c264105_g1;c264555_g2;c348410_g1;c367318_g1;c390398_g1;c391637_g1
GO:0015740	e	C4-dicarboxylate transport	7/34964	20/331498	0.00324	1	biological_process	c380773_g1;c382376_g1;c391876_g1;c399723_g2;c401207_g6;c421556_g1;c421556_g2
GO:0016760	e	cellulose synthase (UDP-forming) activity	7/34964	20/331498	0.00324	1	molecular_function	c399902_g1;c407384_g2;c413964_g2;c416099_g1;c416099_g2;c417938_g5;c421286_g2
GO:0034728	e	nucleosome organization	41/34964	244/331498	0.00324	1	biological_process	c226329_g1;c266384_g1;c266384_g2;c325761_g1;c349099_g1;c355947_g1;c365493_g1;c366976_g1;c367935_g1;c370661_g2;c371097_g1;c371097_g2;c376845_g1;c378781_g1;c380625_g1;c381321_g2;c382222_g1;c382222_g2;c383686_g1;c390566_g3;c390991_g1;c393478_g1;c393478_g3;c396480_g3;c396480_g4;c396971_g1;c398179_g2;c399853_g3;c404594_g2;c408203_g3;c409360_g2;c409360_g4;c409660_g7;c410267_g2;c410267_g4;c411387_g1;c41…
GO:0051301	e	cell division	48/34964	298/331498	0.00325	1	biological_process	c137708_g1;c142208_g1;c262606_g2;c338967_g1;c338967_g2;c343990_g1;c357149_g1;c364440_g2;c365332_g2;c369025_g1;c374130_g1;c375654_g3;c376228_g1;c377350_g1;c378347_g1;c385398_g1;c387442_g1;c387442_g2;c387724_g1;c388295_g1;c388295_g2;c389441_g2;c390570_g3;c392174_g1;c393045_g1;c394837_g2;c396880_g1;c399527_g2;c402316_g1;c402418_g1;c402418_g2;c404591_g1;c404591_g3;c404739_g1;c407241_g1;c409096_g2;c40…
GO:0004618	e	phosphoglycerate kinase activity	10/34964	36/331498	0.00326	1	molecular_function	c296155_g1;c33668_g1;c364077_g1;c403564_g2;c403564_g4;c407447_g2;c415694_g1;c417361_g1;c417361_g2;c420194_g1
GO:0010007	e	magnesium chelatase complex	10/34964	36/331498	0.00326	1	cellular_component	c358439_g1;c376194_g1;c383653_g1;c398434_g1;c398434_g2;c398434_g3;c406032_g2;c421159_g1;c421159_g2;c422753_g1
GO:0001731	e	formation of translation preinitiation complex	43/34964	261/331498	0.00327	1	biological_process	c312902_g1;c312902_g2;c321765_g1;c375588_g1;c379990_g1;c381027_g1;c383133_g1;c395422_g3;c399645_g1;c399645_g4;c399645_g8;c400905_g1;c401470_g1;c401875_g3;c401894_g2;c402345_g1;c406701_g2;c409181_g2;c409269_g3;c409371_g1;c409371_g3;c410826_g1;c412041_g1;c413772_g1;c413772_g2;c414157_g1;c414559_g1;c415719_g1;c416054_g3;c416054_g4;c416147_g3;c417108_g2;c417108_g7;c418064_g1;c418064_g2;c418618_g6;c41…
[truncated: 703 more rows]
