# Supplementary material for: Analysis of Dendrobium huoshanense transcriptome unveils putative genes associated with active ingredients synthesis
Source: BMC Genomics. 2018 Dec 29;19:978. doi: 10.1186/s12864-018-5305-6 (PMC6310986; doi:10.1186/s12864-018-5305-6)
Supplement: Supplementary file 7 — Gene Ontology (GO) enrichment of D. huoshanense transcriptome between Dh_R and Dh_L. (XLS 4064 kb) [file 12864_2018_5305_MOESM7_ESM.xls]

id	enrichment	description	ratio_in_study	ratio_in_pop	p_uncorrected	p_bonferroni	type	diff_genes
GO:0009414	e	response to water deprivation	55/34125	163/331498	4.08e-11	2.52e-07	biological_process	c289553_g1;c334671_g2;c335530_g1;c363633_g1;c371471_g1;c375461_g1;c375569_g1;c376531_g1;c376843_g2;c377504_g1;c387043_g1;c392709_g2;c392810_g1;c392891_g1;c393337_g1;c395134_g1;c397274_g4;c397302_g1;c397810_g1;c397869_g1;c398140_g3;c398177_g1;c398297_g4;c398582_g1;c400408_g3;c401509_g1;c401654_g3;c403885_g2;c404889_g1;c404995_g3;c405884_g1;c406117_g3;c407135_g1;c407135_g4;c409982_g8;c413510_g1;c41…
GO:0010109	e	regulation of photosynthesis	23/34125	48/331498	4.5e-11	2.78e-07	biological_process	c386313_g1;c396685_g2;c400013_g2;c400049_g1;c401082_g5;c402037_g1;c408955_g2;c410832_g5;c413797_g6;c414447_g1;c414471_g8;c414709_g1;c414970_g2;c414970_g5;c416585_g2;c416868_g1;c417871_g1;c417871_g2;c418318_g5;c418321_g1;c418321_g2;c421982_g1;c68166_g1
GO:0009642	e	response to light intensity	45/34125	116/331498	4.61e-11	2.85e-07	biological_process	c147208_g1;c289553_g1;c305944_g1;c334671_g2;c357086_g1;c361191_g1;c376843_g2;c381630_g1;c383294_g1;c383840_g6;c386313_g1;c390308_g1;c390308_g2;c391148_g2;c392745_g2;c398831_g1;c400013_g2;c401509_g1;c402196_g2;c403960_g2;c408955_g2;c409249_g1;c410249_g4;c410832_g5;c413797_g6;c414156_g2;c414447_g1;c414709_g1;c415457_g3;c416573_g1;c416573_g2;c416573_g4;c416868_g1;c416959_g1;c417871_g1;c418318_g5;c41…
GO:0009765	e	photosynthesis, light harvesting	50/34125	143/331498	6.06e-11	3.74e-07	biological_process	c280358_g1;c302290_g1;c308215_g1;c331276_g1;c350065_g1;c365022_g1;c366079_g1;c366079_g2;c366325_g1;c372644_g1;c379361_g1;c381913_g1;c387060_g3;c388402_g1;c388770_g1;c391291_g1;c392069_g1;c394236_g1;c395569_g2;c396195_g4;c396964_g1;c400569_g1;c402557_g2;c403713_g2;c403713_g6;c403713_g8;c405648_g1;c405648_g2;c405648_g4;c406193_g5;c406604_g2;c406604_g3;c408545_g1;c411069_g1;c411069_g2;c413807_g2;c41…
GO:0009523	e	photosystem II	64/34125	176/331498	6.3e-11	3.9e-07	cellular_component	c280358_g1;c302290_g1;c308215_g1;c331276_g1;c350065_g1;c365022_g1;c366079_g1;c366079_g2;c366325_g1;c372644_g1;c381913_g1;c387060_g3;c388402_g1;c388770_g1;c391291_g1;c392069_g1;c392105_g1;c394236_g1;c395569_g2;c396195_g4;c396501_g4;c396501_g5;c396964_g1;c400051_g1;c400569_g1;c402557_g2;c403713_g2;c403713_g6;c403713_g8;c405648_g1;c405648_g2;c405648_g4;c406193_g5;c406604_g2;c406604_g3;c408545_g1;c41…
GO:0009654	e	photosystem II oxygen evolving complex	26/34125	57/331498	7.33e-11	4.53e-07	cellular_component	c345352_g1;c361752_g1;c372176_g1;c377892_g1;c388844_g1;c389439_g1;c393008_g1;c393648_g1;c396685_g2;c397842_g1;c402911_g1;c403886_g2;c405698_g1;c405698_g2;c408031_g1;c408664_g7;c410546_g4;c414970_g2;c414970_g5;c415539_g18;c415539_g7;c417871_g1;c417871_g2;c417958_g1;c418262_g4;c563391_g1
GO:0010319	e	stromule	39/34125	93/331498	7.63e-11	4.71e-07	cellular_component	c351722_g1;c372893_g2;c374300_g1;c375315_g1;c381904_g1;c381949_g1;c383620_g1;c383620_g2;c395878_g1;c397444_g1;c398401_g7;c403198_g2;c403198_g3;c404825_g1;c409696_g1;c411745_g1;c411745_g2;c415157_g2;c415157_g3;c415694_g1;c415866_g4;c416235_g1;c417361_g1;c417361_g2;c418006_g1;c418006_g2;c418110_g1;c418110_g5;c418300_g6;c418318_g5;c418573_g1;c419095_g1;c419930_g1;c419932_g3;c420007_g2;c420194_g1;c42…
GO:0033993	e	response to lipid	75/34125	257/331498	7.72e-11	4.77e-07	biological_process	c154310_g1;c304824_g1;c333730_g1;c338603_g1;c366648_g1;c368205_g1;c369108_g2;c369947_g3;c371480_g1;c375569_g1;c376843_g2;c386474_g4;c388599_g6;c389928_g2;c389946_g6;c393725_g4;c394007_g1;c394019_g1;c395042_g1;c395134_g1;c396772_g3;c396772_g4;c397274_g4;c397699_g1;c397771_g6;c397810_g1;c398117_g4;c398297_g4;c399163_g1;c399563_g1;c400957_g1;c400957_g2;c401509_g1;c401760_g4;c402730_g5;c402730_g9;c40…
GO:0015979	e	photosynthesis	88/34125	228/331498	8.19e-11	5.06e-07	biological_process	c256569_g1;c315953_g1;c336862_g2;c345352_g1;c357086_g1;c36158_g1;c368353_g1;c369784_g1;c372176_g1;c376843_g2;c385557_g2;c388844_g1;c389439_g1;c389928_g2;c393008_g1;c393648_g1;c396501_g4;c396501_g5;c397311_g1;c397311_g3;c397842_g1;c400100_g1;c401810_g1;c402001_g2;c402001_g5;c402196_g2;c402682_g1;c402911_g1;c403395_g1;c403886_g2;c403995_g1;c404164_g1;c405698_g1;c405698_g2;c406206_g3;c406322_g4;c406…
GO:0009737	e	response to abscisic acid	63/34125	200/331498	8.2e-11	5.07e-07	biological_process	c154310_g1;c333730_g1;c338603_g1;c366648_g1;c369108_g2;c371480_g1;c375569_g1;c376843_g2;c386474_g4;c388599_g6;c389928_g2;c389946_g6;c393725_g4;c394007_g1;c395134_g1;c396772_g3;c396772_g4;c397274_g4;c397699_g1;c397771_g6;c397810_g1;c398117_g4;c399163_g1;c399563_g1;c400957_g1;c400957_g2;c401509_g1;c402730_g5;c402730_g9;c403885_g2;c404889_g1;c405884_g1;c406117_g3;c407022_g1;c407088_g4;c409046_g3;c40…
GO:0009535	e	chloroplast thylakoid membrane	96/34125	241/331498	8.3e-11	5.13e-07	cellular_component	c346795_g1;c359828_g2;c366325_g1;c368919_g1;c372176_g1;c373845_g1;c374300_g1;c375315_g1;c376264_g1;c376851_g1;c377504_g1;c381904_g1;c381913_g1;c383620_g2;c385557_g2;c388402_g1;c390292_g1;c393008_g1;c393150_g1;c396964_g1;c398401_g7;c399912_g1;c400203_g7;c400203_g8;c400747_g3;c400918_g3;c401126_g1;c401810_g1;c402226_g3;c402320_g3;c402529_g2;c402682_g1;c402911_g1;c403395_g1;c403713_g2;c403713_g6;c40…
GO:0009644	e	response to high light intensity	34/34125	84/331498	8.94e-11	5.52e-07	biological_process	c147208_g1;c289553_g1;c305944_g1;c334671_g2;c361191_g1;c376843_g2;c381630_g1;c383294_g1;c383840_g6;c386313_g1;c398831_g1;c401509_g1;c403960_g2;c408955_g2;c409249_g1;c410249_g4;c413797_g6;c414447_g1;c414709_g1;c416573_g1;c416573_g2;c416573_g4;c416868_g1;c416959_g1;c417871_g1;c418318_g5;c418321_g1;c418321_g2;c419761_g2;c419865_g1;c419865_g2;c419865_g3;c419865_g5;c421982_g1
GO:0018298	e	protein-chromophore linkage	54/34125	172/331498	8.96e-11	5.54e-07	biological_process	c280358_g1;c302290_g1;c308215_g1;c331276_g1;c350065_g1;c365022_g1;c366079_g1;c366079_g2;c366325_g1;c372644_g1;c381913_g1;c387060_g3;c388402_g1;c388770_g1;c391291_g1;c392069_g1;c394236_g1;c395569_g2;c396195_g4;c396964_g1;c398308_g2;c400569_g1;c402557_g2;c403713_g2;c403713_g6;c403713_g8;c405648_g1;c405648_g2;c405648_g4;c406193_g5;c406525_g2;c406604_g2;c406604_g3;c408545_g1;c410363_g3;c411069_g1;c41…
GO:0009657	e	plastid organization	43/34125	134/331498	9.14e-11	5.65e-07	biological_process	c347058_g1;c369145_g1;c376157_g1;c376264_g1;c377439_g2;c377504_g1;c380534_g3;c384705_g1;c389270_g1;c391745_g5;c391774_g1;c391798_g1;c393928_g2;c395432_g1;c398891_g1;c399157_g4;c400100_g1;c400247_g1;c400596_g3;c400747_g3;c401288_g3;c402267_g2;c403395_g1;c403984_g2;c405620_g1;c408393_g3;c411161_g1;c412680_g3;c412778_g1;c413530_g2;c416151_g1;c418006_g1;c418006_g2;c418277_g1;c418553_g3;c420467_g1;c42…
GO:0031977	e	thylakoid lumen	46/34125	94/331498	1.06e-10	6.54e-07	cellular_component	c357086_g1;c369481_g1;c372176_g1;c386313_g1;c388599_g6;c389439_g1;c393008_g1;c393648_g1;c394007_g1;c394412_g1;c396772_g3;c396772_g4;c396953_g2;c397842_g1;c400957_g1;c402169_g2;c402196_g2;c402911_g1;c403886_g2;c404626_g2;c407730_g1;c408143_g1;c408393_g3;c408495_g4;c409046_g3;c409046_g4;c409046_g5;c412988_g4;c413797_g6;c414447_g1;c414467_g4;c414650_g3;c414709_g1;c415539_g7;c416400_g5;c416868_g1;c41…
GO:0031984	e	organelle subcompartment	129/34125	445/331498	1.15e-10	7.08e-07	cellular_component	c266665_g1;c314548_g1;c331276_g1;c333830_g1;c357086_g1;c361752_g1;c363300_g1;c364087_g3;c364148_g1;c364148_g2;c365022_g1;c367783_g1;c369481_g1;c372644_g1;c373090_g1;c374222_g1;c374547_g1;c374894_g1;c376706_g1;c377892_g1;c384277_g4;c386313_g1;c388487_g1;c388599_g6;c388844_g1;c389270_g1;c389439_g1;c389748_g2;c389857_g1;c390728_g12;c391291_g1;c393390_g1;c393648_g1;c394007_g1;c394412_g1;c394879_g1;c3…
GO:0016168	e	chlorophyll binding	50/34125	151/331498	1.15e-10	7.08e-07	molecular_function	c280358_g1;c302290_g1;c308215_g1;c331276_g1;c350065_g1;c365022_g1;c366079_g1;c366079_g2;c366325_g1;c372644_g1;c381913_g1;c387060_g3;c388402_g1;c388770_g1;c391291_g1;c392069_g1;c394236_g1;c395569_g2;c396195_g4;c396964_g1;c400569_g1;c401082_g5;c402557_g2;c403713_g2;c403713_g6;c403713_g8;c405648_g1;c405648_g2;c405648_g4;c406193_g5;c406604_g2;c406604_g3;c408545_g1;c411069_g1;c411069_g2;c413807_g2;c41…
GO:0009579	e	thylakoid	179/34125	425/331498	1.2e-10	7.4e-07	cellular_component	c256569_g1;c266665_g1;c315953_g1;c322166_g1;c331276_g1;c333830_g1;c351551_g1;c354796_g1;c36158_g1;c361752_g1;c36202_g1;c364087_g3;c364148_g1;c364148_g2;c365022_g1;c366258_g1;c368353_g1;c369481_g1;c369662_g1;c372591_g1;c372644_g1;c374222_g1;c374547_g1;c374894_g1;c375744_g2;c376157_g1;c376851_g2;c377892_g1;c383620_g1;c384705_g1;c386313_g1;c387192_g1;c388195_g2;c388487_g1;c388599_g6;c388844_g1;c3892…
GO:0009534	e	chloroplast thylakoid	96/34125	231/331498	1.25e-10	7.72e-07	cellular_component	c266665_g1;c331276_g1;c333830_g1;c361752_g1;c364087_g3;c364148_g1;c364148_g2;c365022_g1;c369481_g1;c372644_g1;c374222_g1;c374547_g1;c377892_g1;c386313_g1;c388487_g1;c388599_g6;c388844_g1;c389270_g1;c389439_g1;c389748_g2;c389857_g1;c391291_g1;c393390_g1;c393648_g1;c394007_g1;c394412_g1;c396772_g3;c396772_g4;c397068_g1;c397842_g1;c400077_g1;c400100_g1;c400957_g1;c402169_g2;c402220_g1;c402267_g2;c40…
GO:0022626	e	cytosolic ribosome	99/34125	329/331498	1.25e-10	7.72e-07	cellular_component	c207277_g1;c301207_g1;c304289_g1;c311038_g1;c330006_g1;c339102_g1;c342773_g1;c351722_g1;c352184_g1;c352310_g1;c354784_g2;c360327_g1;c360606_g3;c361191_g1;c364148_g1;c364148_g2;c366648_g1;c368794_g1;c369108_g2;c369509_g1;c369977_g1;c370660_g1;c371939_g1;c372149_g1;c372249_g3;c373845_g1;c375148_g1;c375654_g3;c377957_g1;c378920_g2;c379769_g1;c383838_g1;c383840_g7;c385259_g1;c386231_g1;c386286_g2;c38…
GO:0097305	e	response to alcohol	64/34125	216/331498	1.26e-10	7.77e-07	biological_process	c154310_g1;c333730_g1;c338603_g1;c366648_g1;c369108_g2;c371480_g1;c375569_g1;c376843_g2;c386474_g4;c388599_g6;c389928_g2;c389946_g6;c393725_g4;c394007_g1;c395134_g1;c396772_g3;c396772_g4;c397274_g4;c397699_g1;c397771_g6;c397810_g1;c398117_g4;c399163_g1;c399563_g1;c400957_g1;c400957_g2;c401509_g1;c402730_g5;c402730_g9;c403885_g2;c404889_g1;c405884_g1;c406117_g3;c407022_g1;c407088_g4;c407818_g1;c40…
GO:0009521	e	photosystem	77/34125	216/331498	1.26e-10	7.77e-07	cellular_component	c280358_g1;c302290_g1;c308215_g1;c331276_g1;c333830_g1;c350065_g1;c364087_g3;c365022_g1;c366079_g1;c366079_g2;c366325_g1;c372644_g1;c379361_g1;c381166_g2;c381913_g1;c387060_g3;c388402_g1;c388770_g1;c389763_g1;c389946_g6;c391291_g1;c392069_g1;c392105_g1;c394236_g1;c395569_g2;c396195_g4;c396501_g4;c396501_g5;c396964_g1;c397068_g1;c400051_g1;c400569_g1;c401082_g5;c402557_g2;c403713_g2;c403713_g6;c40…
GO:0042742	e	defense response to bacterium	77/34125	278/331498	1.27e-10	7.82e-07	biological_process	c317542_g1;c332433_g1;c347180_g1;c348741_g1;c361191_g1;c361876_g1;c368496_g1;c371516_g2;c372176_g1;c372591_g1;c374300_g1;c375315_g1;c381387_g1;c384705_g1;c393008_g1;c395308_g10;c395831_g1;c397302_g1;c397771_g6;c398179_g2;c398297_g4;c398842_g4;c398879_g2;c400248_g3;c402911_g1;c404186_g1;c404202_g2;c404967_g2;c405367_g3;c405368_g1;c405803_g3;c407753_g2;c408393_g3;c408881_g1;c409249_g1;c409696_g1;c4…
GO:0009415	e	response to water	58/34125	168/331498	1.27e-10	7.87e-07	biological_process	c289553_g1;c334671_g2;c335530_g1;c363633_g1;c371471_g1;c375461_g1;c375569_g1;c376531_g1;c376843_g2;c377504_g1;c387043_g1;c392709_g2;c392810_g1;c392891_g1;c393337_g1;c395134_g1;c397274_g4;c397302_g1;c397810_g1;c397869_g1;c398140_g3;c398177_g1;c398297_g4;c398582_g1;c400408_g3;c401509_g1;c401654_g3;c402887_g3;c403885_g2;c404889_g1;c404995_g3;c405884_g1;c406117_g3;c407135_g1;c407135_g4;c409782_g1;c40…
GO:0042651	e	thylakoid membrane	104/34125	268/331498	1.33e-10	8.21e-07	cellular_component	c309515_g3;c346795_g1;c359828_g2;c366325_g1;c368919_g1;c369481_g1;c372176_g1;c373845_g1;c374300_g1;c375315_g1;c376264_g1;c376851_g1;c377504_g1;c381904_g1;c381913_g1;c383620_g2;c385557_g2;c388402_g1;c390292_g1;c393008_g1;c393150_g1;c396964_g1;c398401_g7;c399912_g1;c400203_g7;c400203_g8;c400747_g3;c400918_g3;c401126_g1;c401810_g1;c402226_g3;c402320_g3;c402529_g2;c402682_g1;c402911_g1;c403395_g1;c40…
GO:0055035	e	plastid thylakoid membrane	97/34125	245/331498	1.35e-10	8.32e-07	cellular_component	c346795_g1;c359828_g2;c366325_g1;c368919_g1;c369481_g1;c372176_g1;c373845_g1;c374300_g1;c375315_g1;c376264_g1;c376851_g1;c377504_g1;c381904_g1;c381913_g1;c383620_g2;c385557_g2;c388402_g1;c390292_g1;c393008_g1;c393150_g1;c396964_g1;c398401_g7;c399912_g1;c400203_g7;c400203_g8;c400747_g3;c400918_g3;c401126_g1;c401810_g1;c402226_g3;c402320_g3;c402529_g2;c402682_g1;c402911_g1;c403395_g1;c403713_g2;c40…
GO:0031976	e	plastid thylakoid	97/34125	232/331498	1.46e-10	9.02e-07	cellular_component	c266665_g1;c331276_g1;c333830_g1;c361752_g1;c364087_g3;c364148_g1;c364148_g2;c365022_g1;c369481_g1;c372644_g1;c374222_g1;c374547_g1;c374894_g1;c377892_g1;c386313_g1;c388487_g1;c388599_g6;c388844_g1;c389270_g1;c389439_g1;c389748_g2;c389857_g1;c391291_g1;c393390_g1;c393648_g1;c394007_g1;c394412_g1;c396772_g3;c396772_g4;c397068_g1;c397842_g1;c400077_g1;c400100_g1;c400957_g1;c402169_g2;c402220_g1;c40…
GO:0009314	e	response to radiation	130/34125	494/331498	1.49e-10	9.23e-07	biological_process	c147208_g1;c268273_g1;c289553_g1;c295259_g1;c305944_g1;c327365_g1;c334671_g2;c345796_g2;c351722_g1;c357086_g1;c361191_g1;c366115_g1;c369108_g2;c369481_g1;c371471_g1;c375418_g1;c376843_g2;c377471_g1;c379039_g1;c381630_g1;c383294_g1;c383840_g6;c386313_g1;c388402_g1;c389943_g1;c390308_g1;c390308_g2;c390754_g1;c391148_g2;c392186_g1;c392745_g2;c393852_g1;c395432_g1;c395991_g1;c396103_g1;c396195_g4;c39…
GO:0022627	e	cytosolic small ribosomal subunit	158/34125	516/331498	1.5e-10	9.26e-07	cellular_component	c126456_g1;c133761_g1;c158656_g1;c207203_g1;c210140_g1;c249483_g1;c252821_g1;c255417_g2;c259191_g1;c267132_g1;c279429_g2;c281331_g2;c289090_g1;c302235_g1;c302251_g1;c302951_g1;c312654_g1;c314643_g1;c323224_g2;c323224_g3;c328706_g1;c330984_g1;c332239_g3;c333811_g1;c337689_g1;c337689_g2;c339711_g1;c341182_g1;c341425_g1;c342778_g1;c345780_g1;c346709_g1;c347420_g1;c350504_g1;c353137_g1;c354349_g1;c35…
GO:0009719	e	response to endogenous stimulus	123/34125	429/331498	1.59e-10	9.81e-07	biological_process	c154310_g1;c247461_g1;c262606_g2;c267568_g1;c290802_g1;c304824_g1;c332433_g1;c333730_g1;c338603_g1;c346996_g1;c348961_g1;c351219_g1;c366648_g1;c366724_g1;c368205_g1;c369108_g2;c369947_g3;c371480_g1;c375016_g1;c375418_g1;c375569_g1;c375608_g1;c376843_g2;c378678_g1;c378678_g3;c380849_g2;c382325_g1;c386474_g4;c388599_g6;c389928_g2;c389946_g6;c390610_g1;c391148_g2;c391512_g1;c393301_g1;c393725_g4;c39…
GO:0009416	e	response to light stimulus	127/34125	473/331498	1.61e-10	9.94e-07	biological_process	c147208_g1;c268273_g1;c289553_g1;c295259_g1;c305944_g1;c327365_g1;c334671_g2;c345796_g2;c351722_g1;c357086_g1;c361191_g1;c366115_g1;c369108_g2;c369481_g1;c371471_g1;c375418_g1;c376843_g2;c377471_g1;c379039_g1;c381630_g1;c383294_g1;c383840_g6;c386313_g1;c388402_g1;c389943_g1;c390308_g1;c390308_g2;c390754_g1;c391148_g2;c392186_g1;c392745_g2;c393852_g1;c395432_g1;c395991_g1;c396103_g1;c396195_g4;c39…
GO:0006952	e	defense response	123/34125	542/331498	1.63e-10	1.01e-06	biological_process	c102638_g1;c289553_g1;c317542_g1;c332433_g1;c334671_g2;c341243_g1;c345796_g2;c347180_g1;c348741_g1;c361191_g1;c361876_g1;c366538_g1;c368496_g1;c371516_g2;c372040_g1;c372176_g1;c372591_g1;c374300_g1;c375315_g1;c375615_g2;c375615_g3;c378678_g3;c380008_g1;c381387_g1;c384705_g1;c385134_g1;c385715_g1;c388100_g2;c388231_g1;c393008_g1;c395308_g10;c395831_g1;c395878_g1;c397302_g1;c397771_g6;c398179_g2;c3…
GO:0034357	e	photosynthetic membrane	117/34125	298/331498	1.69e-10	1.04e-06	cellular_component	c309515_g3;c320341_g1;c346795_g1;c359828_g2;c366325_g1;c368919_g1;c369481_g1;c372176_g1;c373845_g1;c374255_g1;c374300_g1;c374651_g1;c375315_g1;c376264_g1;c376851_g1;c377504_g1;c381904_g1;c381913_g1;c383620_g2;c385557_g2;c388402_g1;c390292_g1;c393008_g1;c393150_g1;c396964_g1;c397311_g1;c397311_g3;c398401_g7;c399912_g1;c400203_g7;c400203_g8;c400747_g3;c400918_g3;c401126_g1;c401810_g1;c402226_g3;c40…
GO:0001101	e	response to acid chemical	143/34125	463/331498	1.73e-10	1.07e-06	biological_process	c154310_g1;c289553_g1;c332433_g1;c333730_g1;c334671_g2;c335530_g1;c338603_g1;c348961_g1;c361876_g1;c363633_g1;c366648_g1;c368205_g1;c369108_g2;c369947_g3;c371471_g1;c371480_g1;c375418_g1;c375461_g1;c375569_g1;c376531_g1;c376843_g2;c377504_g1;c378678_g1;c378678_g3;c381387_g1;c386474_g4;c387043_g1;c388599_g6;c389928_g2;c389946_g6;c392709_g2;c392810_g1;c392891_g1;c393337_g1;c393725_g4;c394007_g1;c39…
GO:0098542	e	defense response to other organism	105/34125	390/331498	1.74e-10	1.07e-06	biological_process	c289553_g1;c317542_g1;c332433_g1;c334671_g2;c341243_g1;c347180_g1;c348741_g1;c361191_g1;c361876_g1;c366538_g1;c368496_g1;c371516_g2;c372176_g1;c372591_g1;c374300_g1;c375315_g1;c375615_g2;c375615_g3;c381387_g1;c384705_g1;c385134_g1;c388100_g2;c388231_g1;c393008_g1;c395308_g10;c395831_g1;c395878_g1;c397302_g1;c397771_g6;c398179_g2;c398297_g4;c398842_g4;c398879_g2;c400248_g3;c402911_g1;c403756_g4;c4…
GO:0044436	e	thylakoid part	241/34125	606/331498	1.84e-10	1.13e-06	cellular_component	c280358_g1;c302290_g1;c308215_g1;c309515_g3;c320341_g1;c331276_g1;c333830_g1;c336862_g2;c345352_g1;c346795_g1;c350065_g1;c357086_g1;c359828_g2;c361752_g1;c364087_g3;c365022_g1;c366079_g1;c366079_g2;c366325_g1;c368919_g1;c369481_g1;c372176_g1;c372644_g1;c373845_g1;c374255_g1;c374300_g1;c374651_g1;c374894_g1;c375315_g1;c376264_g1;c376851_g1;c377504_g1;c377892_g1;c379361_g1;c381166_g2;c381904_g1;c38…
GO:0022625	e	cytosolic large ribosomal subunit	154/34125	477/331498	1.95e-10	1.2e-06	cellular_component	c109881_g1;c133215_g1;c183481_g1;c203519_g1;c266954_g1;c27349_g1;c277437_g1;c278514_g1;c297382_g1;c299930_g1;c301125_g1;c308786_g1;c309104_g1;c309300_g1;c314820_g2;c315120_g1;c325231_g1;c333703_g1;c334839_g1;c337768_g1;c337920_g1;c339882_g1;c341278_g1;c342500_g2;c342575_g1;c343047_g2;c344075_g1;c348487_g1;c349393_g2;c351402_g2;c352920_g2;c353132_g1;c353179_g3;c353183_g1;c359634_g3;c363326_g1;c363…
GO:0009409	e	response to cold	102/34125	326/331498	1.97e-10	1.22e-06	biological_process	c268273_g1;c301125_g1;c301207_g1;c309104_g1;c327365_g1;c335530_g1;c351722_g1;c361191_g1;c361419_g1;c363633_g1;c366115_g1;c369145_g1;c372893_g2;c374300_g1;c375315_g1;c376283_g1;c376843_g2;c381904_g1;c383620_g1;c383620_g2;c387043_g1;c389926_g2;c390122_g1;c393712_g1;c395134_g1;c395593_g5;c395878_g1;c396312_g3;c396700_g1;c397274_g4;c397444_g1;c397810_g1;c397869_g1;c398140_g3;c398177_g1;c398401_g7;c39…
GO:0009408	e	response to heat	77/34125	345/331498	2.02e-10	1.25e-06	biological_process	c137441_g1;c146765_g1;c147208_g1;c253868_g1;c328138_g1;c329093_g1;c332433_g1;c340677_g1;c344183_g1;c344183_g2;c354019_g1;c357861_g1;c361191_g1;c362353_g2;c366546_g1;c368496_g1;c369717_g1;c370860_g1;c371471_g1;c376531_g1;c377504_g1;c381630_g1;c383840_g6;c383840_g7;c385116_g1;c388852_g2;c389926_g2;c390522_g1;c393712_g1;c394412_g1;c395749_g1;c397116_g1;c397274_g4;c397302_g1;c398177_g1;c398582_g1;c39…
GO:0015935	e	small ribosomal subunit	262/34125	919/331498	2.02e-10	1.25e-06	cellular_component	c102915_g1;c126456_g1;c133761_g1;c158656_g1;c173274_g1;c207203_g1;c210140_g1;c247108_g1;c249483_g1;c252821_g1;c253592_g1;c255417_g2;c259191_g1;c266845_g1;c267132_g1;c268893_g1;c279429_g2;c281331_g2;c287696_g1;c289090_g1;c296970_g1;c298752_g1;c302235_g1;c302251_g1;c302951_g1;c304289_g1;c304289_g2;c305153_g1;c312654_g1;c314643_g1;c316014_g1;c316224_g1;c316426_g2;c317310_g2;c319828_g1;c319828_g2;c32…
GO:0006446	e	regulation of translational initiation	165/34125	904/331498	2.04e-10	1.26e-06	biological_process	c101977_g1;c11130_g1;c121515_g1;c222382_g1;c242593_g1;c252413_g1;c270397_g1;c279903_g1;c279939_g1;c286212_g1;c296723_g1;c298124_g3;c298874_g1;c299234_g1;c310143_g1;c320111_g1;c321119_g1;c327505_g1;c331524_g1;c336891_g1;c338275_g1;c338413_g1;c338991_g1;c339292_g1;c340231_g2;c341391_g1;c344057_g1;c345394_g2;c345705_g1;c346317_g1;c347084_g1;c350315_g1;c350754_g1;c351107_g2;c355015_g1;c359022_g1;c359…
GO:0009617	e	response to bacterium	88/34125	318/331498	2.06e-10	1.27e-06	biological_process	c317542_g1;c332433_g1;c345796_g2;c347180_g1;c348741_g1;c359030_g1;c361191_g1;c361876_g1;c368496_g1;c371516_g2;c372176_g1;c372591_g1;c374300_g1;c375315_g1;c379221_g1;c381387_g1;c383840_g6;c384705_g1;c393008_g1;c395308_g10;c395831_g1;c397302_g1;c397771_g6;c398179_g2;c398297_g4;c398700_g1;c398842_g4;c398879_g2;c399925_g1;c400248_g3;c402911_g1;c404186_g1;c404202_g2;c404967_g2;c405367_g3;c405368_g1;c4…
GO:0046686	e	response to cadmium ion	189/34125	786/331498	2.13e-10	1.32e-06	biological_process	c136700_g1;c247461_g1;c301207_g1;c313604_g1;c340745_g2;c346996_g1;c357086_g1;c361191_g1;c364460_g1;c366648_g1;c367284_g2;c367783_g1;c369108_g2;c369947_g3;c372591_g1;c374040_g1;c374222_g1;c375615_g2;c375615_g3;c375654_g3;c376283_g1;c376489_g1;c377893_g1;c379044_g1;c379044_g2;c379800_g1;c380048_g1;c380540_g1;c381628_g2;c383840_g6;c383840_g7;c384131_g1;c386453_g1;c387569_g2;c388021_g1;c388021_g2;c38…
GO:0015934	e	large ribosomal subunit	257/34125	830/331498	2.14e-10	1.32e-06	cellular_component	c109881_g1;c133215_g1;c143149_g1;c183481_g1;c188041_g1;c199726_g1;c203519_g1;c232699_g1;c255631_g1;c256105_g1;c266954_g1;c267229_g1;c27349_g1;c277437_g1;c278514_g1;c297382_g1;c299930_g1;c301125_g1;c306883_g1;c308492_g1;c308786_g1;c309104_g1;c309300_g1;c314820_g2;c315120_g1;c315744_g1;c317297_g1;c318904_g2;c318942_g1;c320026_g1;c321285_g2;c322763_g2;c325231_g1;c327948_g1;c333703_g1;c333797_g2;c334…
GO:0009725	e	response to hormone	119/34125	414/331498	2.14e-10	1.32e-06	biological_process	c154310_g1;c247461_g1;c262606_g2;c267568_g1;c290802_g1;c304824_g1;c332433_g1;c333730_g1;c338603_g1;c346996_g1;c351219_g1;c366648_g1;c366724_g1;c368205_g1;c369108_g2;c369947_g3;c371480_g1;c375016_g1;c375418_g1;c375569_g1;c375608_g1;c376843_g2;c378678_g3;c380849_g2;c382325_g1;c386474_g4;c388599_g6;c389928_g2;c389946_g6;c390610_g1;c391148_g2;c391512_g1;c393301_g1;c393725_g4;c394007_g1;c394019_g1;c39…
GO:0009607	e	response to biotic stimulus	157/34125	623/331498	2.16e-10	1.33e-06	biological_process	c252821_g1;c289553_g1;c317542_g1;c332433_g1;c334671_g2;c340469_g1;c341243_g1;c342575_g1;c345787_g3;c345796_g2;c347180_g1;c348741_g1;c350504_g1;c359030_g1;c360528_g1;c361191_g1;c361876_g1;c362291_g1;c366538_g1;c368496_g1;c371516_g2;c372176_g1;c372591_g1;c374300_g1;c375315_g1;c375335_g3;c375615_g2;c375615_g3;c375674_g2;c379221_g1;c381387_g1;c383620_g1;c383620_g2;c383840_g6;c383840_g7;c384705_g1;c38…
GO:0051707	e	response to other organism	153/34125	585/331498	2.18e-10	1.35e-06	biological_process	c252821_g1;c289553_g1;c317542_g1;c332433_g1;c334671_g2;c341243_g1;c342575_g1;c345787_g3;c345796_g2;c347180_g1;c348741_g1;c350504_g1;c359030_g1;c361191_g1;c361876_g1;c362291_g1;c366538_g1;c368496_g1;c371516_g2;c372176_g1;c372591_g1;c374300_g1;c375315_g1;c375335_g3;c375615_g2;c375615_g3;c375674_g2;c379221_g1;c381387_g1;c383620_g1;c383620_g2;c383840_g6;c383840_g7;c384705_g1;c385134_g1;c388100_g2;c38…
GO:0010033	e	response to organic substance	176/34125	688/331498	2.18e-10	1.35e-06	biological_process	c154310_g1;c247461_g1;c262606_g2;c267568_g1;c290802_g1;c304824_g1;c332433_g1;c333730_g1;c338603_g1;c345796_g2;c346996_g1;c347898_g1;c348961_g1;c351219_g1;c353976_g1;c361456_g1;c361876_g1;c366648_g1;c366724_g1;c368205_g1;c369108_g2;c369947_g3;c371480_g1;c372863_g1;c375016_g1;c375418_g1;c375569_g1;c375608_g1;c376843_g2;c377471_g1;c378678_g1;c378678_g3;c380849_g2;c381562_g1;c381628_g2;c381630_g1;c38…
GO:0008509	e	anion transmembrane transporter activity	140/34125	773/331498	2.21e-10	1.37e-06	molecular_function	c133972_g1;c235285_g1;c247451_g1;c281013_g1;c281943_g1;c313089_g1;c316649_g2;c333495_g1;c341116_g1;c345317_g1;c347594_g2;c347784_g1;c356995_g1;c362291_g1;c363121_g1;c366038_g1;c368207_g1;c371058_g1;c375323_g1;c376988_g3;c377060_g1;c377308_g1;c377339_g1;c377997_g1;c379553_g1;c380219_g2;c380684_g1;c381812_g1;c382286_g1;c382473_g2;c382874_g1;c383936_g2;c383995_g1;c386102_g2;c387024_g1;c387830_g2;c38…
GO:0051704	e	multi-organism process	176/34125	759/331498	2.23e-10	1.38e-06	biological_process	c252821_g1;c289553_g1;c300152_g1;c314599_g1;c316198_g1;c317542_g1;c332433_g1;c333166_g1;c334671_g2;c340410_g1;c341243_g1;c342575_g1;c345787_g3;c345796_g2;c347180_g1;c348741_g1;c350504_g1;c359030_g1;c361191_g1;c361876_g1;c362291_g1;c366538_g1;c368144_g2;c368496_g1;c371516_g2;c372176_g1;c372591_g1;c374300_g1;c374948_g2;c375315_g1;c375335_g3;c375615_g2;c375615_g3;c375674_g2;c379221_g1;c381387_g1;c38…
GO:0006979	e	response to oxidative stress	127/34125	624/331498	2.27e-10	1.4e-06	biological_process	c137441_g1;c147208_g1;c154134_g2;c258035_g1;c262606_g2;c263506_g1;c290802_g1;c317119_g1;c328023_g1;c328997_g1;c332433_g1;c335530_g1;c336680_g2;c345796_g2;c346884_g1;c354806_g1;c356607_g1;c357533_g1;c359030_g1;c360902_g1;c361191_g1;c361762_g3;c362505_g1;c364893_g1;c364966_g1;c365998_g1;c370185_g1;c371207_g2;c372203_g1;c373425_g1;c375461_g1;c376843_g2;c377504_g1;c377658_g1;c378335_g4;c379588_g1;c38…
GO:0048046	e	apoplast	177/34125	548/331498	2.27e-10	1.4e-06	cellular_component	c266530_g1;c289553_g1;c301207_g1;c330873_g1;c334671_g2;c357086_g1;c357533_g1;c361191_g1;c361419_g1;c368496_g1;c372176_g1;c372893_g2;c374040_g1;c374300_g1;c374913_g1;c375315_g1;c375654_g3;c376283_g1;c377439_g2;c379800_g1;c380374_g2;c380746_g1;c381904_g1;c383488_g2;c383620_g1;c383620_g2;c383840_g6;c383840_g7;c387735_g1;c388021_g1;c388021_g2;c388514_g1;c388599_g6;c389038_g1;c389439_g1;c389926_g2;c39…
GO:0019843	e	rRNA binding	115/34125	416/331498	2.27e-10	1.4e-06	molecular_function	c133761_g1;c167579_g1;c173274_g1;c183481_g1;c203519_g1;c247108_g1;c249483_g1;c264803_g1;c265639_g1;c268893_g1;c280728_g1;c299930_g1;c315487_g1;c322905_g1;c324625_g1;c325612_g1;c326325_g1;c329852_g1;c331201_g4;c333405_g1;c337530_g1;c340630_g1;c347420_g1;c347881_g1;c349393_g2;c349430_g1;c350965_g1;c353137_g1;c354581_g1;c354581_g2;c356802_g1;c357812_g1;c358935_g1;c359827_g1;c361128_g1;c362379_g2;c36…
GO:0009145	e	purine nucleoside triphosphate biosynthetic process	115/34125	587/331498	2.29e-10	1.41e-06	biological_process	c251362_g1;c252844_g1;c259030_g1;c301823_g1;c304260_g1;c309129_g1;c311449_g1;c315428_g1;c317565_g1;c321215_g1;c330526_g1;c333136_g1;c336698_g1;c339286_g1;c339622_g1;c345050_g1;c345751_g1;c346185_g1;c346949_g1;c351643_g2;c359402_g3;c359828_g2;c363180_g1;c364195_g1;c364803_g1;c364900_g1;c364900_g2;c366032_g1;c367162_g1;c367162_g2;c371275_g1;c372099_g1;c374825_g1;c376376_g1;c376442_g1;c376828_g1;c37…
GO:0009206	e	purine ribonucleoside triphosphate biosynthetic process	115/34125	587/331498	2.29e-10	1.41e-06	biological_process	c251362_g1;c252844_g1;c259030_g1;c301823_g1;c304260_g1;c309129_g1;c311449_g1;c315428_g1;c317565_g1;c321215_g1;c330526_g1;c333136_g1;c336698_g1;c339286_g1;c339622_g1;c345050_g1;c345751_g1;c346185_g1;c346949_g1;c351643_g2;c359402_g3;c359828_g2;c363180_g1;c364195_g1;c364803_g1;c364900_g1;c364900_g2;c366032_g1;c367162_g1;c367162_g2;c371275_g1;c372099_g1;c374825_g1;c376376_g1;c376442_g1;c376828_g1;c37…
GO:0009570	e	chloroplast stroma	231/34125	774/331498	2.29e-10	1.41e-06	cellular_component	c276904_g1;c290802_g1;c338602_g1;c350207_g1;c357086_g1;c357867_g1;c364148_g1;c364148_g2;c366258_g1;c368496_g1;c368858_g1;c369145_g1;c369481_g1;c369849_g1;c372176_g1;c372893_g2;c373845_g1;c374222_g1;c374300_g1;c375315_g1;c375744_g2;c376489_g1;c376706_g1;c377439_g2;c377662_g1;c377719_g1;c379613_g1;c379800_g1;c380114_g1;c381949_g1;c383620_g1;c383620_g2;c383899_g1;c384126_g2;c384131_g1;c384619_g1;c38…
GO:0043207	e	response to external biotic stimulus	154/34125	599/331498	2.35e-10	1.45e-06	biological_process	c252821_g1;c289553_g1;c317542_g1;c332433_g1;c334671_g2;c341243_g1;c342575_g1;c345787_g3;c345796_g2;c347180_g1;c348741_g1;c350504_g1;c359030_g1;c361191_g1;c361876_g1;c362291_g1;c366538_g1;c368496_g1;c371516_g2;c372176_g1;c372591_g1;c374300_g1;c375315_g1;c375335_g3;c375615_g2;c375615_g3;c375674_g2;c379221_g1;c381387_g1;c383620_g1;c383620_g2;c383840_g6;c383840_g7;c384705_g1;c385134_g1;c388100_g2;c38…
GO:0098805	e	whole membrane	268/34125	1162/331498	2.47e-10	1.53e-06	cellular_component	c133761_g1;c183481_g1;c247461_g1;c249483_g1;c262606_g2;c266530_g1;c277437_g1;c295259_g1;c297382_g1;c301125_g1;c308786_g1;c309104_g1;c314820_g2;c325231_g1;c334839_g1;c342778_g1;c346709_g1;c352496_g1;c352920_g2;c353179_g3;c354581_g1;c354581_g2;c355337_g2;c355970_g1;c357086_g1;c357099_g1;c360336_g1;c361128_g1;c361191_g1;c361419_g1;c361456_g1;c362012_g1;c362229_g2;c363326_g1;c364460_g1;c364832_g1;c36…
GO:0010035	e	response to inorganic substance	296/34125	1162/331498	2.47e-10	1.53e-06	biological_process	c136700_g1;c137441_g1;c147208_g1;c221123_g1;c247461_g1;c262606_g2;c277280_g1;c289553_g1;c301207_g1;c313604_g1;c328138_g1;c328997_g1;c330512_g1;c332433_g1;c334671_g2;c335530_g1;c340745_g2;c346996_g1;c347145_g1;c350072_g1;c357086_g1;c361191_g1;c361762_g3;c362353_g2;c363633_g1;c364460_g1;c366648_g1;c366878_g1;c367284_g2;c367783_g1;c368496_g1;c369108_g2;c369481_g1;c369947_g3;c371471_g1;c371516_g2;c37…
GO:0009941	e	chloroplast envelope	253/34125	805/331498	2.47e-10	1.53e-06	cellular_component	c274489_g2;c276904_g1;c338084_g1;c357086_g1;c361191_g1;c364148_g1;c364148_g2;c365022_g1;c366258_g1;c366325_g1;c366538_g1;c369108_g2;c369145_g1;c369628_g2;c371471_g1;c372176_g1;c372591_g1;c372644_g1;c372893_g2;c374245_g2;c374300_g1;c375315_g1;c375569_g1;c375744_g2;c377439_g2;c379800_g1;c380520_g1;c381904_g1;c383620_g1;c383620_g2;c383899_g1;c385557_g2;c386313_g1;c386459_g2;c387823_g1;c387823_g2;c38…
GO:0005576	e	extracellular region	238/34125	975/331498	2.49e-10	1.54e-06	cellular_component	c108996_g1;c112740_g1;c154134_g2;c251196_g1;c263762_g1;c266530_g1;c278225_g1;c280990_g1;c289553_g1;c294172_g1;c301207_g1;c303307_g2;c315235_g1;c330873_g1;c334671_g2;c337465_g1;c338759_g1;c342206_g2;c347558_g1;c357086_g1;c357533_g1;c359220_g1;c359220_g2;c359280_g2;c361191_g1;c361419_g1;c361439_g2;c361781_g1;c365176_g1;c367176_g1;c368496_g1;c369171_g1;c369333_g1;c372176_g1;c372893_g2;c374040_g1;c37…
GO:0009651	e	response to salt stress	121/34125	506/331498	2.56e-10	1.58e-06	biological_process	c147208_g1;c247461_g1;c262606_g2;c279429_g2;c299459_g1;c301207_g1;c333811_g1;c338602_g1;c362012_g1;c363633_g1;c363901_g1;c363901_g2;c364893_g1;c370451_g1;c371516_g2;c372591_g1;c374040_g1;c375569_g1;c376843_g2;c377504_g1;c377893_g1;c379759_g2;c383489_g1;c384619_g1;c386453_g1;c387043_g1;c389101_g1;c390454_g1;c390754_g1;c392713_g2;c392745_g2;c392987_g3;c393878_g1;c394019_g1;c395134_g1;c395602_g1;c39…
GO:0005618	e	cell wall	260/34125	899/331498	2.62e-10	1.62e-06	cellular_component	c102638_g1;c133761_g1;c207203_g1;c249483_g1;c262606_g2;c266954_g1;c267132_g1;c277263_g1;c277437_g1;c278514_g1;c302251_g1;c302951_g1;c305764_g2;c312654_g1;c314820_g2;c327606_g1;c328706_g1;c330984_g1;c331634_g1;c337689_g1;c339711_g1;c340410_g1;c341182_g1;c346709_g1;c346977_g1;c346996_g1;c352817_g1;c353137_g1;c354366_g1;c354581_g1;c354581_g2;c355970_g1;c357533_g1;c361128_g1;c361191_g1;c362229_g2;c36…
GO:0030312	e	external encapsulating structure	260/34125	899/331498	2.62e-10	1.62e-06	cellular_component	c102638_g1;c133761_g1;c207203_g1;c249483_g1;c262606_g2;c266954_g1;c267132_g1;c277263_g1;c277437_g1;c278514_g1;c302251_g1;c302951_g1;c305764_g2;c312654_g1;c314820_g2;c327606_g1;c328706_g1;c330984_g1;c331634_g1;c337689_g1;c339711_g1;c340410_g1;c341182_g1;c346709_g1;c346977_g1;c346996_g1;c352817_g1;c353137_g1;c354366_g1;c354581_g1;c354581_g2;c355970_g1;c357533_g1;c361128_g1;c361191_g1;c362229_g2;c36…
GO:0009605	e	response to external stimulus	209/34125	868/331498	2.64e-10	1.63e-06	biological_process	c252821_g1;c289553_g1;c295259_g1;c317542_g1;c332433_g1;c333495_g1;c334671_g2;c340469_g1;c341243_g1;c342575_g1;c345787_g3;c345796_g2;c347180_g1;c347689_g1;c348741_g1;c350504_g1;c351722_g1;c359030_g1;c360528_g1;c361191_g1;c361876_g1;c362291_g1;c364460_g1;c366538_g1;c368496_g1;c369108_g2;c369240_g1;c369849_g1;c371516_g2;c372176_g1;c372591_g1;c372893_g2;c374300_g1;c375315_g1;c375335_g3;c375615_g2;c37…
GO:0009142	e	nucleoside triphosphate biosynthetic process	126/34125	682/331498	2.67e-10	1.65e-06	biological_process	c251362_g1;c252844_g1;c259030_g1;c282591_g1;c301823_g1;c304260_g1;c309129_g1;c311449_g1;c315428_g1;c317565_g1;c321215_g1;c330526_g1;c333136_g1;c334607_g1;c336698_g1;c33900_g1;c339286_g1;c339622_g1;c345050_g1;c345751_g1;c346185_g1;c346949_g1;c351643_g2;c359402_g3;c359828_g2;c363180_g1;c364195_g1;c364803_g1;c364900_g1;c364900_g2;c366032_g1;c367162_g1;c367162_g2;c371275_g1;c372099_g1;c374825_g1;c376…
GO:0009266	e	response to temperature stimulus	180/34125	682/331498	2.67e-10	1.65e-06	biological_process	c137441_g1;c146765_g1;c147208_g1;c253868_g1;c268273_g1;c301125_g1;c301207_g1;c309104_g1;c327365_g1;c328138_g1;c329093_g1;c332433_g1;c335530_g1;c340677_g1;c344183_g1;c344183_g2;c351722_g1;c354019_g1;c357861_g1;c361191_g1;c361419_g1;c362353_g2;c363633_g1;c366115_g1;c366546_g1;c368496_g1;c369145_g1;c369717_g1;c370860_g1;c371088_g1;c371471_g1;c372893_g2;c374300_g1;c375315_g1;c376283_g1;c376531_g1;c37…
GO:0003746	e	translation elongation factor activity	173/34125	737/331498	2.69e-10	1.66e-06	molecular_function	c101977_g1;c10683_g1;c121515_g1;c160509_g1;c252413_g1;c299153_g2;c305104_g1;c310430_g2;c332207_g1;c336884_g1;c345934_g2;c348453_g1;c355015_g1;c360138_g1;c361419_g1;c362935_g1;c366002_g1;c368638_g1;c369418_g1;c372149_g1;c373287_g3;c374138_g1;c374173_g2;c375661_g2;c377439_g2;c378699_g4;c378699_g5;c378699_g7;c378722_g1;c380558_g1;c382675_g1;c383394_g2;c383509_g1;c385286_g1;c385286_g3;c385286_g4;c385…
GO:1901700	e	response to oxygen-containing compound	208/34125	710/331498	2.72e-10	1.68e-06	biological_process	c147208_g1;c154310_g1;c262606_g2;c289553_g1;c304824_g1;c332433_g1;c333730_g1;c334671_g2;c335530_g1;c338603_g1;c345796_g2;c347898_g1;c348961_g1;c353976_g1;c361191_g1;c361456_g1;c361762_g3;c361876_g1;c363633_g1;c365998_g1;c366648_g1;c368205_g1;c369108_g2;c369947_g3;c371471_g1;c371480_g1;c372863_g1;c375016_g1;c375418_g1;c375461_g1;c375569_g1;c376531_g1;c376843_g2;c377471_g1;c377504_g1;c378678_g1;c37…
GO:0097708	e	intracellular vesicle	119/34125	630/331498	2.77e-10	1.71e-06	cellular_component	c228439_g1;c282461_g2;c299459_g1;c314548_g1;c328214_g2;c331634_g1;c333166_g1;c337270_g1;c338044_g1;c340640_g1;c345882_g1;c355446_g2;c357086_g1;c357533_g1;c361565_g1;c362291_g1;c363300_g1;c365897_g1;c367783_g1;c369240_g1;c372863_g1;c374385_g1;c374610_g1;c375543_g1;c376706_g1;c377344_g1;c377752_g1;c377814_g2;c380746_g1;c382535_g1;c384277_g4;c385134_g1;c387505_g1;c388119_g1;c389106_g2;c389183_g1;c38…
GO:0009526	e	plastid envelope	258/34125	825/331498	2.77e-10	1.71e-06	cellular_component	c274489_g2;c276904_g1;c338084_g1;c351551_g1;c357086_g1;c361191_g1;c364148_g1;c364148_g2;c365022_g1;c366258_g1;c366325_g1;c366538_g1;c369108_g2;c369145_g1;c369628_g2;c371471_g1;c372176_g1;c372591_g1;c372644_g1;c372893_g2;c374245_g2;c374300_g1;c374651_g1;c375315_g1;c375569_g1;c375744_g2;c377439_g2;c379800_g1;c380520_g1;c381904_g1;c383620_g1;c383620_g2;c383899_g1;c385557_g2;c386313_g1;c386459_g2;c38…
GO:0006448	e	regulation of translational elongation	173/34125	871/331498	2.8e-10	1.73e-06	biological_process	c101977_g1;c10683_g1;c121515_g1;c160509_g1;c252413_g1;c299153_g2;c305104_g1;c310430_g2;c336884_g1;c344057_g1;c345934_g2;c348453_g1;c351107_g2;c355015_g1;c360053_g2;c360138_g1;c360939_g1;c361419_g1;c362417_g1;c362935_g1;c364733_g1;c366002_g1;c367974_g1;c368638_g1;c369418_g1;c372149_g1;c372838_g1;c373287_g3;c374138_g1;c374173_g2;c375661_g2;c377439_g2;c378699_g4;c378699_g5;c378699_g7;c378722_g1;c380…
GO:0006970	e	response to osmotic stress	130/34125	569/331498	2.93e-10	1.81e-06	biological_process	c147208_g1;c247461_g1;c262606_g2;c279429_g2;c299459_g1;c301207_g1;c333811_g1;c335530_g1;c338602_g1;c338603_g1;c347145_g1;c362012_g1;c363633_g1;c363901_g1;c363901_g2;c364893_g1;c370451_g1;c371516_g2;c372591_g1;c374040_g1;c375569_g1;c376531_g1;c376843_g2;c377504_g1;c377893_g1;c379759_g2;c383489_g1;c384619_g1;c386453_g1;c387043_g1;c389101_g1;c390454_g1;c390754_g1;c392713_g2;c392745_g2;c392987_g3;c39…
GO:0009532	e	plastid stroma	242/34125	798/331498	2.94e-10	1.82e-06	cellular_component	c276904_g1;c290802_g1;c322166_g1;c338602_g1;c350207_g1;c357086_g1;c357867_g1;c364148_g1;c364148_g2;c366258_g1;c368496_g1;c368858_g1;c369145_g1;c369481_g1;c369849_g1;c372176_g1;c372893_g2;c373845_g1;c374222_g1;c374300_g1;c375315_g1;c375744_g2;c376264_g1;c376489_g1;c376706_g1;c377439_g2;c377662_g1;c377719_g1;c379613_g1;c379800_g1;c380114_g1;c381949_g1;c383620_g1;c383620_g2;c383899_g1;c384126_g2;c38…
GO:0005774	e	vacuolar membrane	243/34125	918/331498	2.95e-10	1.82e-06	cellular_component	c133761_g1;c183481_g1;c247461_g1;c249483_g1;c262606_g2;c266530_g1;c277437_g1;c295259_g1;c297382_g1;c301125_g1;c308786_g1;c309104_g1;c314820_g2;c325231_g1;c334839_g1;c342778_g1;c346709_g1;c352920_g2;c353179_g3;c354581_g1;c354581_g2;c355970_g1;c357086_g1;c357099_g1;c361128_g1;c361191_g1;c361419_g1;c361456_g1;c362012_g1;c362229_g2;c363326_g1;c364460_g1;c364832_g1;c365173_g1;c366093_g1;c366325_g1;c36…
GO:0031975	e	envelope	284/34125	936/331498	3.03e-10	1.87e-06	cellular_component	c102638_g1;c274489_g2;c276904_g1;c338084_g1;c347930_g1;c351551_g1;c357086_g1;c360174_g1;c361191_g1;c364148_g1;c364148_g2;c365022_g1;c366258_g1;c366325_g1;c366538_g1;c369108_g2;c369145_g1;c369628_g2;c371471_g1;c372040_g1;c372176_g1;c372591_g1;c372644_g1;c372893_g2;c373190_g2;c374040_g1;c374245_g2;c374300_g1;c374651_g1;c375315_g1;c375569_g1;c375654_g3;c375744_g2;c376283_g1;c377439_g2;c378129_g1;c37…
GO:0031967	e	organelle envelope	284/34125	936/331498	3.03e-10	1.87e-06	cellular_component	c102638_g1;c274489_g2;c276904_g1;c338084_g1;c347930_g1;c351551_g1;c357086_g1;c360174_g1;c361191_g1;c364148_g1;c364148_g2;c365022_g1;c366258_g1;c366325_g1;c366538_g1;c369108_g2;c369145_g1;c369628_g2;c371471_g1;c372040_g1;c372176_g1;c372591_g1;c372644_g1;c372893_g2;c373190_g2;c374040_g1;c374245_g2;c374300_g1;c374651_g1;c375315_g1;c375569_g1;c375654_g3;c375744_g2;c376283_g1;c377439_g2;c378129_g1;c37…
GO:0065003	e	macromolecular complex assembly	232/34125	1380/331498	3.11e-10	1.92e-06	biological_process	c100286_g1;c137085_g1;c147208_g1;c222382_g1;c226329_g1;c233947_g1;c247407_g1;c255417_g2;c259191_g1;c267568_g1;c279939_g1;c285311_g1;c291827_g1;c299234_g1;c311304_g1;c311664_g1;c31358_g1;c315879_g1;c316198_g1;c320605_g1;c321327_g1;c328030_g1;c331524_g1;c332227_g1;c333811_g1;c336891_g1;c341391_g1;c343003_g1;c345780_g1;c345787_g3;c350315_g1;c350481_g1;c355631_g1;c355947_g1;c357355_g1;c360192_g1;c361…
GO:0031410	e	cytoplasmic vesicle	120/34125	634/331498	3.16e-10	1.95e-06	cellular_component	c228439_g1;c282461_g2;c299459_g1;c314548_g1;c328214_g2;c331634_g1;c333166_g1;c337270_g1;c338044_g1;c340640_g1;c345882_g1;c355446_g2;c357086_g1;c357533_g1;c361565_g1;c362291_g1;c363300_g1;c365897_g1;c367783_g1;c369240_g1;c372863_g1;c374385_g1;c374610_g1;c375543_g1;c376706_g1;c377344_g1;c377752_g1;c377814_g2;c380746_g1;c382535_g1;c384277_g4;c385134_g1;c387505_g1;c388119_g1;c389106_g2;c389183_g1;c38…
GO:0006754	e	ATP biosynthetic process	106/34125	535/331498	3.21e-10	1.98e-06	biological_process	c251362_g1;c252844_g1;c301823_g1;c304260_g1;c309129_g1;c311449_g1;c315428_g1;c317565_g1;c321215_g1;c330526_g1;c333136_g1;c336698_g1;c339286_g1;c339622_g1;c345050_g1;c345751_g1;c346185_g1;c346949_g1;c351643_g2;c359402_g3;c359828_g2;c363180_g1;c364195_g1;c364803_g1;c364900_g1;c364900_g2;c366032_g1;c371275_g1;c372099_g1;c374825_g1;c376376_g1;c376442_g1;c376828_g1;c377401_g2;c377813_g1;c378080_g1;c37…
GO:0034622	e	cellular macromolecular complex assembly	221/34125	1250/331498	3.24e-10	2e-06	biological_process	c100286_g1;c137085_g1;c222382_g1;c226329_g1;c255417_g2;c259191_g1;c267568_g1;c279939_g1;c285311_g1;c291827_g1;c299234_g1;c311304_g1;c311664_g1;c31358_g1;c315879_g1;c316198_g1;c320605_g1;c321327_g1;c328030_g1;c331524_g1;c332227_g1;c333811_g1;c336891_g1;c341391_g1;c343003_g1;c345780_g1;c345787_g3;c350315_g1;c355631_g1;c355947_g1;c357355_g1;c360192_g1;c361752_g1;c363637_g1;c365493_g1;c365821_g1;c366…
GO:0009201	e	ribonucleoside triphosphate biosynthetic process	125/34125	675/331498	3.27e-10	2.02e-06	biological_process	c251362_g1;c252844_g1;c259030_g1;c282591_g1;c301823_g1;c304260_g1;c309129_g1;c311449_g1;c315428_g1;c317565_g1;c321215_g1;c330526_g1;c333136_g1;c334607_g1;c336698_g1;c33900_g1;c339286_g1;c339622_g1;c345050_g1;c345751_g1;c346185_g1;c346949_g1;c351643_g2;c359402_g3;c359828_g2;c363180_g1;c364195_g1;c364803_g1;c364900_g1;c364900_g2;c366032_g1;c367162_g1;c367162_g2;c371275_g1;c372099_g1;c374825_g1;c376…
GO:0009506	e	plasmodesma	383/34125	1363/331498	3.29e-10	2.03e-06	cellular_component	c102638_g1;c133761_g1;c136700_g1;c183481_g1;c207203_g1;c247461_g1;c249483_g1;c266954_g1;c267132_g1;c277437_g1;c278514_g1;c279429_g2;c297382_g1;c299459_g1;c301207_g1;c302951_g1;c312654_g1;c314643_g1;c314820_g2;c315120_g1;c328706_g1;c330984_g1;c331634_g1;c332239_g3;c333811_g1;c334839_g1;c337689_g1;c337801_g3;c337920_g1;c339711_g1;c340410_g1;c341182_g1;c341425_g1;c342500_g2;c342575_g1;c342778_g1;c34…
GO:0031090	e	organelle membrane	376/34125	1848/331498	3.34e-10	2.06e-06	cellular_component	c101934_g1;c133761_g1;c14027_g1;c144010_g1;c183481_g1;c240807_g1;c247461_g1;c249483_g1;c252622_g1;c252844_g1;c262606_g2;c266530_g1;c266665_g1;c274489_g2;c277437_g1;c286138_g1;c295259_g1;c297382_g1;c301125_g1;c30370_g1;c304516_g1;c308786_g1;c309104_g1;c314820_g2;c325231_g1;c330542_g1;c333166_g1;c334839_g1;c338827_g1;c338827_g2;c339124_g1;c340305_g1;c34191_g1;c342778_g1;c343003_g1;c343235_g1;c34400…
GO:0005739	e	mitochondrion	294/34125	1672/331498	3.35e-10	2.07e-06	cellular_component	c110885_g1;c255299_g1;c267415_g1;c283916_g1;c286138_g1;c290802_g1;c293732_g1;c308814_g1;c314548_g1;c323224_g2;c327730_g1;c329235_g1;c331590_g1;c333166_g1;c336135_g1;c336738_g1;c338827_g1;c338827_g2;c342859_g1;c345882_g1;c346654_g1;c346977_g1;c351722_g1;c354841_g1;c355970_g1;c356810_g2;c357086_g1;c357778_g1;c357778_g2;c361191_g1;c361456_g1;c361609_g1;c361944_g2;c362417_g1;c363300_g1;c366208_g1;c36…
GO:0010038	e	response to metal ion	209/34125	894/331498	3.36e-10	2.08e-06	biological_process	c136700_g1;c221123_g1;c247461_g1;c277280_g1;c301207_g1;c313604_g1;c328138_g1;c340745_g2;c346996_g1;c347145_g1;c357086_g1;c361191_g1;c362353_g2;c364460_g1;c366648_g1;c366878_g1;c367284_g2;c367783_g1;c368496_g1;c369108_g2;c369481_g1;c369947_g3;c371516_g2;c372591_g1;c374040_g1;c374222_g1;c375615_g2;c375615_g3;c375654_g3;c376283_g1;c376489_g1;c377893_g1;c379044_g1;c379044_g2;c379588_g1;c379800_g1;c38…
GO:0005911	e	cell-cell junction	385/34125	1405/331498	3.37e-10	2.08e-06	cellular_component	c102638_g1;c133761_g1;c136700_g1;c183481_g1;c207203_g1;c247461_g1;c249483_g1;c266954_g1;c267132_g1;c267723_g1;c277437_g1;c278514_g1;c279429_g2;c297382_g1;c299459_g1;c301207_g1;c302951_g1;c312654_g1;c314643_g1;c314820_g2;c315120_g1;c328706_g1;c330984_g1;c331634_g1;c332239_g3;c332428_g1;c333811_g1;c334839_g1;c337689_g1;c337801_g3;c337920_g1;c339711_g1;c340410_g1;c341182_g1;c341425_g1;c342500_g2;c34…
GO:0044437	e	vacuolar part	249/34125	1007/331498	3.39e-10	2.09e-06	cellular_component	c133761_g1;c183481_g1;c247461_g1;c249483_g1;c262606_g2;c266530_g1;c277437_g1;c295259_g1;c297382_g1;c301125_g1;c308786_g1;c309104_g1;c314820_g2;c325231_g1;c334839_g1;c342778_g1;c346709_g1;c352640_g1;c352920_g2;c353179_g3;c354581_g1;c354581_g2;c355446_g2;c355970_g1;c357002_g1;c357086_g1;c357099_g1;c361128_g1;c361191_g1;c361419_g1;c361456_g1;c362012_g1;c362229_g2;c363326_g1;c364460_g1;c364832_g1;c36…
GO:0044429	e	mitochondrial part	240/34125	1445/331498	3.39e-10	2.09e-06	cellular_component	c101934_g1;c14027_g1;c144010_g1;c240807_g1;c252844_g1;c262606_g2;c274489_g2;c30370_g1;c304260_g1;c305153_g1;c309129_g1;c311016_g1;c315428_g1;c317565_g1;c320026_g1;c333136_g1;c333921_g1;c338588_g1;c339124_g1;c339286_g1;c339622_g1;c340305_g1;c340529_g1;c34191_g1;c343003_g1;c343235_g1;c344005_g1;c344005_g2;c345050_g1;c345751_g1;c346185_g1;c347692_g1;c347974_g1;c347974_g2;c349808_g1;c350481_g1;c35249…
GO:0009144	e	purine nucleoside triphosphate metabolic process	305/34125	1896/331498	3.43e-10	2.12e-06	biological_process	c240807_g1;c251362_g1;c252844_g1;c259030_g1;c266683_g1;c277908_g1;c301004_g1;c301004_g2;c301823_g1;c304260_g1;c309129_g1;c311016_g1;c311449_g1;c311582_g1;c315381_g1;c315428_g1;c317565_g1;c321215_g1;c330526_g1;c333136_g1;c333815_g1;c336698_g1;c339124_g1;c339159_g1;c339286_g1;c339622_g1;c341150_g1;c344399_g1;c345050_g1;c345434_g1;c345751_g1;c346185_g1;c346949_g1;c347095_g1;c347930_g1;c349098_g1;c35…
GO:0044434	e	chloroplast part	545/34125	1784/331498	3.46e-10	2.14e-06	cellular_component	c246715_g1;c252774_g2;c266665_g1;c274489_g2;c276904_g1;c290802_g1;c303398_g1;c321285_g2;c322166_g1;c331276_g1;c333830_g1;c338084_g1;c338602_g1;c346795_g1;c350207_g1;c351551_g1;c354796_g1;c357086_g1;c357867_g1;c359828_g2;c361191_g1;c361752_g1;c364087_g3;c364148_g1;c364148_g2;c365022_g1;c366258_g1;c366325_g1;c366538_g1;c368496_g1;c368858_g1;c368919_g1;c369108_g2;c369145_g1;c369481_g1;c369628_g2;c36…
GO:0044767	e	single-organism developmental process	301/34125	1944/331498	3.5e-10	2.16e-06	biological_process	c136700_g1;c233760_g1;c246999_g1;c251553_g1;c252844_g1;c253592_g1;c253868_g1;c262606_g2;c267025_g1;c267568_g1;c277539_g1;c293732_g1;c295259_g1;c299004_g1;c302235_g1;c304824_g1;c305418_g1;c307615_g3;c313597_g1;c31536_g1;c316198_g1;c316529_g1;c321178_g2;c323787_g1;c327365_g1;c328030_g1;c330632_g1;c333166_g1;c335434_g1;c337849_g1;c338603_g1;c345796_g2;c346185_g1;c346482_g1;c346977_g1;c347180_g1;c347…
GO:0030054	e	cell junction	385/34125	1447/331498	3.52e-10	2.18e-06	cellular_component	c102638_g1;c133761_g1;c136700_g1;c183481_g1;c207203_g1;c247461_g1;c249483_g1;c266954_g1;c267132_g1;c267723_g1;c277437_g1;c278514_g1;c279429_g2;c297382_g1;c299459_g1;c301207_g1;c302951_g1;c312654_g1;c314643_g1;c314820_g2;c315120_g1;c328706_g1;c330984_g1;c331634_g1;c332239_g3;c332428_g1;c333811_g1;c334839_g1;c337689_g1;c337801_g3;c337920_g1;c339711_g1;c340410_g1;c341182_g1;c341425_g1;c342500_g2;c34…
GO:0003924	e	GTPase activity	251/34125	1429/331498	3.58e-10	2.21e-06	molecular_function	c109180_g1;c247461_g1;c252622_g1;c299153_g2;c299459_g1;c304604_g1;c305115_g1;c310430_g2;c320111_g1;c332207_g1;c336884_g1;c337801_g3;c343589_g1;c344057_g1;c345787_g3;c345934_g2;c347180_g1;c351107_g2;c355015_g1;c355337_g2;c355631_g1;c360138_g1;c361041_g1;c361419_g1;c362689_g2;c363300_g1;c363637_g1;c364029_g2;c365194_g1;c365967_g2;c366120_g1;c366209_g1;c366924_g1;c366963_g1;c367015_g2;c368340_g1;c36…
GO:0098588	e	bounding membrane of organelle	286/34125	1351/331498	3.6e-10	2.23e-06	cellular_component	c133761_g1;c183481_g1;c247461_g1;c249483_g1;c262606_g2;c266530_g1;c277437_g1;c295259_g1;c297382_g1;c301125_g1;c304516_g1;c308786_g1;c309104_g1;c314820_g2;c325231_g1;c330542_g1;c334839_g1;c342778_g1;c346709_g1;c350356_g1;c352496_g1;c352920_g2;c353179_g3;c354581_g1;c354581_g2;c355337_g2;c355970_g1;c357086_g1;c357099_g1;c360336_g1;c361128_g1;c361191_g1;c361419_g1;c361456_g1;c362012_g1;c362229_g2;c36…
GO:0009141	e	nucleoside triphosphate metabolic process	318/34125	2018/331498	3.63e-10	2.24e-06	biological_process	c240807_g1;c251362_g1;c252844_g1;c259030_g1;c266683_g1;c277908_g1;c282591_g1;c301004_g1;c301004_g2;c301823_g1;c304260_g1;c309129_g1;c311016_g1;c311449_g1;c311582_g1;c315381_g1;c315428_g1;c317565_g1;c321215_g1;c330526_g1;c333136_g1;c333815_g1;c334607_g1;c336698_g1;c33900_g1;c339124_g1;c339159_g1;c339286_g1;c339622_g1;c341150_g1;c344399_g1;c345050_g1;c345434_g1;c345751_g1;c346185_g1;c346949_g1;c347…
GO:0009507	e	chloroplast	423/34125	1470/331498	3.64e-10	2.25e-06	cellular_component	c133761_g1;c137441_g1;c183481_g1;c207203_g1;c217015_g1;c249483_g1;c262606_g2;c266530_g1;c266954_g1;c277437_g1;c278514_g1;c280358_g1;c297382_g1;c299930_g1;c301125_g1;c301207_g1;c302290_g1;c302951_g1;c308215_g1;c308786_g1;c309104_g1;c309300_g1;c312654_g1;c314643_g1;c314820_g2;c316002_g1;c328016_g1;c328706_g1;c332239_g3;c333811_g1;c334839_g1;c337689_g1;c341182_g1;c341425_g1;c343047_g2;c344075_g1;c34…
GO:0044435	e	plastid part	552/34125	1812/331498	3.73e-10	2.31e-06	cellular_component	c246715_g1;c252774_g2;c266665_g1;c274489_g2;c276904_g1;c290802_g1;c303398_g1;c321285_g2;c322166_g1;c328997_g1;c331276_g1;c333830_g1;c338084_g1;c338602_g1;c346795_g1;c350207_g1;c351551_g1;c351722_g1;c354796_g1;c357086_g1;c357867_g1;c359828_g2;c361191_g1;c361752_g1;c364087_g3;c364148_g1;c364148_g2;c365022_g1;c366258_g1;c366325_g1;c366538_g1;c368496_g1;c368858_g1;c368919_g1;c369108_g2;c369145_g1;c36…
GO:0044445	e	cytosolic part	446/34125	1701/331498	3.74e-10	2.31e-06	cellular_component	c109881_g1;c126456_g1;c133215_g1;c133761_g1;c158656_g1;c183481_g1;c203519_g1;c207203_g1;c207277_g1;c210140_g1;c249483_g1;c252821_g1;c255417_g2;c259191_g1;c266683_g1;c266954_g1;c267132_g1;c27349_g1;c277437_g1;c278514_g1;c279429_g2;c281331_g2;c289090_g1;c297382_g1;c299930_g1;c301125_g1;c301207_g1;c302235_g1;c302251_g1;c302951_g1;c304289_g1;c308786_g1;c309104_g1;c309300_g1;c311038_g1;c312654_g1;c314…
GO:0005794	e	Golgi apparatus	110/34125	563/331498	3.77e-10	2.33e-06	cellular_component	c155624_g2;c252622_g1;c266530_g1;c288910_g1;c330873_g1;c330984_g1;c337801_g3;c345882_g1;c349834_g1;c354581_g2;c357533_g1;c359818_g1;c360639_g1;c361191_g1;c362291_g1;c366567_g1;c368340_g1;c368496_g1;c371372_g1;c374819_g1;c375184_g1;c375184_g2;c375569_g1;c375654_g3;c377341_g1;c379353_g1;c380330_g2;c380938_g1;c381628_g2;c383840_g6;c383840_g7;c386266_g1;c390891_g1;c391117_g4;c391117_g6;c391831_g1;c39…
GO:0032268	e	regulation of cellular protein metabolic process	410/34125	2344/331498	3.81e-10	2.35e-06	biological_process	c101977_g1;c10683_g1;c11130_g1;c121515_g1;c142657_g1;c160509_g1;c222382_g1;c242593_g1;c252413_g1;c252622_g1;c253086_g2;c264651_g1;c267848_g1;c270397_g1;c279903_g1;c279939_g1;c286212_g1;c296723_g1;c298124_g3;c298874_g1;c299153_g2;c299234_g1;c303703_g1;c305104_g1;c308240_g1;c310143_g1;c310430_g2;c312007_g1;c31536_g1;c320111_g1;c321119_g1;c325999_g1;c327505_g1;c328030_g1;c331524_g1;c333166_g1;c33553…
GO:0044391	e	ribosomal subunit	519/34125	1748/331498	3.83e-10	2.37e-06	cellular_component	c102915_g1;c109881_g1;c126456_g1;c133215_g1;c133761_g1;c143149_g1;c158656_g1;c173274_g1;c183481_g1;c188041_g1;c199726_g1;c203519_g1;c207203_g1;c210140_g1;c232699_g1;c247108_g1;c249483_g1;c252821_g1;c253592_g1;c255417_g2;c255631_g1;c256105_g1;c259191_g1;c266845_g1;c266954_g1;c267132_g1;c267229_g1;c268893_g1;c27349_g1;c277437_g1;c278514_g1;c279429_g2;c281331_g2;c287696_g1;c289090_g1;c296970_g1;c297…
GO:0003743	e	translation initiation factor activity	175/34125	948/331498	3.89e-10	2.4e-06	molecular_function	c101977_g1;c11130_g1;c121515_g1;c222382_g1;c242593_g1;c252413_g1;c252586_g1;c270397_g1;c279903_g1;c279939_g1;c286212_g1;c296723_g1;c298124_g3;c298874_g1;c299234_g1;c310143_g1;c320111_g1;c321119_g1;c327505_g1;c331524_g1;c336891_g1;c338275_g1;c338413_g1;c338991_g1;c339292_g1;c340231_g2;c341391_g1;c344057_g1;c345394_g2;c345705_g1;c346317_g1;c346945_g1;c347084_g1;c347405_g1;c350315_g1;c350754_g1;c351…
GO:0015985	e	energy coupled proton transport, down electrochemical gradient	81/34125	375/331498	3.89e-10	2.41e-06	biological_process	c251362_g1;c252844_g1;c301823_g1;c304260_g1;c309129_g1;c311449_g1;c315428_g1;c317565_g1;c321215_g1;c330526_g1;c333136_g1;c336698_g1;c339286_g1;c339622_g1;c345050_g1;c345751_g1;c346949_g1;c351643_g2;c359828_g2;c364195_g1;c364803_g1;c364900_g1;c364900_g2;c366032_g1;c371275_g1;c372099_g1;c374825_g1;c376376_g1;c376442_g1;c376828_g1;c377401_g2;c377813_g1;c378080_g1;c378272_g1;c379105_g1;c382230_g2;c38…
GO:0015986	e	ATP synthesis coupled proton transport	81/34125	375/331498	3.89e-10	2.41e-06	biological_process	c251362_g1;c252844_g1;c301823_g1;c304260_g1;c309129_g1;c311449_g1;c315428_g1;c317565_g1;c321215_g1;c330526_g1;c333136_g1;c336698_g1;c339286_g1;c339622_g1;c345050_g1;c345751_g1;c346949_g1;c351643_g2;c359828_g2;c364195_g1;c364803_g1;c364900_g1;c364900_g2;c366032_g1;c371275_g1;c372099_g1;c374825_g1;c376376_g1;c376442_g1;c376828_g1;c377401_g2;c377813_g1;c378080_g1;c378272_g1;c379105_g1;c382230_g2;c38…
GO:0008135	e	translation factor activity, RNA binding	342/34125	1726/331498	3.91e-10	2.41e-06	molecular_function	c101977_g1;c10683_g1;c11130_g1;c121515_g1;c160509_g1;c222382_g1;c242593_g1;c252413_g1;c252586_g1;c267848_g1;c270397_g1;c279903_g1;c279939_g1;c286212_g1;c296723_g1;c298124_g3;c298874_g1;c299153_g2;c299234_g1;c305104_g1;c310143_g1;c310430_g2;c320111_g1;c321119_g1;c325999_g1;c327505_g1;c331524_g1;c332207_g1;c336884_g1;c336891_g1;c338275_g1;c338413_g1;c338991_g1;c339292_g1;c340231_g2;c341391_g1;c3440…
GO:0010608	e	posttranscriptional regulation of gene expression	358/34125	1979/331498	3.94e-10	2.44e-06	biological_process	c101977_g1;c10683_g1;c11130_g1;c121515_g1;c160509_g1;c222382_g1;c242593_g1;c252413_g1;c267848_g1;c270397_g1;c279903_g1;c279939_g1;c286212_g1;c296723_g1;c298124_g3;c298874_g1;c299153_g2;c299234_g1;c305104_g1;c310143_g1;c310430_g2;c320111_g1;c321119_g1;c325999_g1;c327505_g1;c331524_g1;c336884_g1;c336891_g1;c338275_g1;c338413_g1;c338991_g1;c339292_g1;c340231_g2;c341391_g1;c344057_g1;c345394_g2;c3457…
GO:0008514	e	organic anion transmembrane transporter activity	103/34125	527/331498	4.02e-10	2.48e-06	molecular_function	c133972_g1;c235285_g1;c281943_g1;c313089_g1;c316649_g2;c347594_g2;c347784_g1;c356995_g1;c362291_g1;c363121_g1;c366038_g1;c375323_g1;c376988_g3;c377060_g1;c377308_g1;c377339_g1;c377997_g1;c379553_g1;c380219_g2;c380684_g1;c381812_g1;c382286_g1;c383936_g2;c383995_g1;c386102_g2;c388973_g1;c389030_g2;c389748_g2;c390781_g1;c392779_g1;c392903_g1;c393551_g1;c396191_g1;c397725_g5;c398354_g1;c398354_g3;c39…
GO:0005525	e	GTP binding	424/34125	2592/331498	4.17e-10	2.57e-06	molecular_function	c109180_g1;c117990_g1;c133126_g1;c150703_g1;c192258_g1;c234124_g1;c235231_g1;c247251_g1;c247461_g1;c252329_g1;c252622_g1;c254304_g2;c258549_g1;c264581_g1;c299153_g2;c299459_g1;c301766_g1;c304604_g1;c305115_g1;c306789_g1;c310430_g2;c316198_g1;c318027_g1;c318399_g1;c320111_g1;c323962_g1;c331103_g1;c332207_g1;c332872_g1;c335298_g1;c336884_g1;c337801_g3;c339251_g1;c34145_g1;c342626_g1;c342961_g1;c343…
GO:0009199	e	ribonucleoside triphosphate metabolic process	315/34125	1983/331498	4.17e-10	2.58e-06	biological_process	c240807_g1;c251362_g1;c252844_g1;c259030_g1;c266683_g1;c277908_g1;c282591_g1;c301004_g1;c301004_g2;c301823_g1;c304260_g1;c309129_g1;c311016_g1;c311449_g1;c311582_g1;c315381_g1;c315428_g1;c317565_g1;c321215_g1;c330526_g1;c333136_g1;c333815_g1;c334607_g1;c336698_g1;c33900_g1;c339124_g1;c339159_g1;c339286_g1;c339622_g1;c341150_g1;c344399_g1;c345050_g1;c345434_g1;c345751_g1;c346185_g1;c346949_g1;c347…
GO:0022607	e	cellular component assembly	277/34125	1777/331498	4.17e-10	2.58e-06	biological_process	c100286_g1;c137085_g1;c147208_g1;c222382_g1;c226329_g1;c233947_g1;c247407_g1;c255417_g2;c255653_g1;c259191_g1;c267568_g1;c279939_g1;c285311_g1;c291827_g1;c299234_g1;c305057_g1;c311304_g1;c311664_g1;c31358_g1;c315879_g1;c316198_g1;c320605_g1;c321327_g1;c328030_g1;c328150_g1;c331524_g1;c332227_g1;c333811_g1;c335945_g2;c336891_g1;c338107_g1;c341391_g1;c343003_g1;c345780_g1;c345787_g3;c347180_g1;c350…
GO:0009628	e	response to abiotic stimulus	441/34125	1756/331498	4.18e-10	2.58e-06	biological_process	c137441_g1;c146765_g1;c147208_g1;c221123_g1;c247461_g1;c253868_g1;c262606_g2;c268012_g1;c268273_g1;c277280_g1;c279429_g2;c289553_g1;c295259_g1;c299459_g1;c301125_g1;c301207_g1;c305944_g1;c309104_g1;c327365_g1;c328138_g1;c329093_g1;c330232_g1;c330512_g1;c332433_g1;c333811_g1;c334671_g2;c335530_g1;c335679_g1;c338602_g1;c338603_g1;c340677_g1;c342773_g1;c344183_g1;c344183_g2;c345796_g2;c347145_g1;c35…
GO:0043933	e	macromolecular complex subunit organization	254/34125	1480/331498	4.18e-10	2.58e-06	biological_process	c100286_g1;c137085_g1;c145571_g1;c147208_g1;c222382_g1;c226329_g1;c233947_g1;c247407_g1;c252136_g1;c255417_g2;c259191_g1;c267568_g1;c279939_g1;c285311_g1;c291827_g1;c299234_g1;c299551_g1;c311304_g1;c311664_g1;c31358_g1;c315879_g1;c316198_g1;c316428_g1;c320605_g1;c321327_g1;c328030_g1;c331524_g1;c332227_g1;c333811_g1;c336891_g1;c341391_g1;c343003_g1;c345780_g1;c345787_g3;c348423_g2;c350315_g1;c350…
GO:0016051	e	carbohydrate biosynthetic process	275/34125	1734/331498	4.21e-10	2.6e-06	biological_process	c100905_g1;c139238_g1;c239321_g2;c265549_g2;c266683_g1;c267707_g1;c277908_g1;c295259_g1;c301004_g1;c301004_g2;c307615_g3;c311582_g1;c315381_g1;c326459_g1;c328030_g1;c340730_g1;c344399_g1;c345434_g1;c347095_g1;c348044_g2;c350465_g1;c353201_g1;c354004_g2;c354931_g1;c354951_g1;c360187_g1;c364148_g1;c364148_g2;c364372_g1;c365150_g1;c368485_g1;c368643_g1;c368858_g1;c370586_g1;c371064_g2;c372239_g1;c37…
GO:0006417	e	regulation of translation	353/34125	1938/331498	4.22e-10	2.61e-06	biological_process	c101977_g1;c10683_g1;c11130_g1;c121515_g1;c160509_g1;c222382_g1;c242593_g1;c252413_g1;c267848_g1;c270397_g1;c279903_g1;c279939_g1;c286212_g1;c296723_g1;c298124_g3;c298874_g1;c299153_g2;c299234_g1;c305104_g1;c310143_g1;c310430_g2;c320111_g1;c321119_g1;c325999_g1;c327505_g1;c331524_g1;c336884_g1;c336891_g1;c338275_g1;c338413_g1;c338991_g1;c339292_g1;c340231_g2;c341391_g1;c344057_g1;c345394_g2;c3457…
GO:0006184	e	obsolete GTP catabolic process	266/34125	1543/331498	4.26e-10	2.63e-06	biological_process	c109180_g1;c247251_g1;c247461_g1;c252622_g1;c299153_g2;c299459_g1;c304604_g1;c305115_g1;c306789_g1;c310430_g2;c320111_g1;c332207_g1;c332872_g1;c335298_g1;c336884_g1;c337801_g3;c343589_g1;c344057_g1;c345787_g3;c345934_g2;c351107_g2;c355015_g1;c355337_g2;c355631_g1;c360138_g1;c361041_g1;c361419_g1;c362689_g2;c363300_g1;c363637_g1;c364029_g2;c365194_g1;c365967_g2;c366120_g1;c366209_g1;c366924_g1;c36…
GO:0009123	e	nucleoside monophosphate metabolic process	336/34125	2255/331498	4.27e-10	2.64e-06	biological_process	c240807_g1;c251362_g1;c252844_g1;c266683_g1;c277908_g1;c301004_g1;c301004_g2;c301823_g1;c304260_g1;c307511_g1;c309129_g1;c311016_g1;c311449_g1;c311582_g1;c315381_g1;c315428_g1;c317565_g1;c321215_g1;c330526_g1;c330816_g1;c333136_g1;c333815_g1;c336698_g1;c339124_g1;c339159_g1;c339286_g1;c339622_g1;c341150_g1;c344399_g1;c344720_g1;c345050_g1;c345434_g1;c345693_g1;c345751_g1;c346185_g1;c346949_g1;c34…
GO:0009150	e	purine ribonucleotide metabolic process	343/34125	2306/331498	4.27e-10	2.64e-06	biological_process	c240807_g1;c251362_g1;c252844_g1;c259030_g1;c266683_g1;c277908_g1;c282476_g1;c301004_g1;c301004_g2;c301823_g1;c304260_g1;c309129_g1;c311016_g1;c311449_g1;c311582_g1;c315381_g1;c315428_g1;c317565_g1;c321215_g1;c330526_g1;c333136_g1;c333815_g1;c336698_g1;c339124_g1;c339159_g1;c339286_g1;c339622_g1;c341150_g1;c344399_g1;c344720_g1;c345050_g1;c345434_g1;c345693_g1;c345751_g1;c346185_g1;c346949_g1;c34…
GO:0080167	e	response to karrikin	25/34125	61/331498	4.29e-10	2.65e-06	biological_process	c361191_g1;c365022_g1;c372401_g2;c372644_g1;c374040_g1;c383840_g7;c390308_g1;c390308_g2;c391291_g1;c398354_g1;c400013_g2;c400203_g7;c400203_g8;c409249_g1;c409375_g1;c409715_g3;c410142_g3;c410832_g5;c411856_g2;c415439_g2;c417442_g2;c417483_g3;c420702_g1;c420702_g2;c421811_g1
GO:0046034	e	ATP metabolic process	296/34125	1826/331498	4.36e-10	2.69e-06	biological_process	c240807_g1;c251362_g1;c252844_g1;c266683_g1;c277908_g1;c301004_g1;c301004_g2;c301823_g1;c304260_g1;c309129_g1;c311016_g1;c311449_g1;c311582_g1;c315381_g1;c315428_g1;c317565_g1;c321215_g1;c330526_g1;c333136_g1;c333815_g1;c336698_g1;c339124_g1;c339159_g1;c339286_g1;c339622_g1;c341150_g1;c344399_g1;c345050_g1;c345434_g1;c345751_g1;c346185_g1;c346949_g1;c347095_g1;c347930_g1;c349098_g1;c351643_g2;c35…
GO:0009205	e	purine ribonucleoside triphosphate metabolic process	305/34125	1895/331498	4.38e-10	2.71e-06	biological_process	c240807_g1;c251362_g1;c252844_g1;c259030_g1;c266683_g1;c277908_g1;c301004_g1;c301004_g2;c301823_g1;c304260_g1;c309129_g1;c311016_g1;c311449_g1;c311582_g1;c315381_g1;c315428_g1;c317565_g1;c321215_g1;c330526_g1;c333136_g1;c333815_g1;c336698_g1;c339124_g1;c339159_g1;c339286_g1;c339622_g1;c341150_g1;c344399_g1;c345050_g1;c345434_g1;c345751_g1;c346185_g1;c346949_g1;c347095_g1;c347930_g1;c349098_g1;c35…
GO:0005773	e	vacuole	88/34125	429/331498	4.44e-10	2.74e-06	cellular_component	c267132_g1;c286138_g1;c330873_g1;c331634_g1;c333002_g1;c339711_g1;c343047_g2;c345882_g1;c352817_g1;c354784_g2;c360327_g1;c365967_g2;c366118_g2;c369509_g1;c370660_g1;c374610_g1;c375569_g1;c375807_g1;c377341_g1;c379769_g1;c380742_g2;c382628_g2;c385134_g1;c385259_g1;c386286_g2;c389862_g2;c389943_g1;c390460_g2;c391173_g1;c391201_g1;c391525_g1;c392609_g4;c394774_g2;c395432_g1;c395883_g1;c398179_g2;c39…
GO:0034220	e	ion transmembrane transport	328/34125	2112/331498	4.5e-10	2.78e-06	biological_process	c101934_g1;c132547_g1;c133972_g1;c240807_g1;c251362_g1;c252844_g1;c266263_g1;c267415_g1;c281013_g1;c281943_g1;c288174_g1;c300647_g2;c301823_g1;c304260_g1;c309129_g1;c311016_g1;c311449_g1;c313089_g1;c315428_g1;c316649_g2;c317565_g1;c321215_g1;c330526_g1;c333136_g1;c333166_g1;c333495_g1;c333815_g1;c336698_g1;c339286_g1;c339622_g1;c341116_g1;c342660_g1;c343235_g1;c345050_g1;c345317_g1;c345751_g1;c34…
GO:0006163	e	purine nucleotide metabolic process	347/34125	2364/331498	4.52e-10	2.79e-06	biological_process	c240807_g1;c251362_g1;c252844_g1;c259030_g1;c266683_g1;c267859_g1;c277908_g1;c282476_g1;c301004_g1;c301004_g2;c301823_g1;c304260_g1;c309129_g1;c311016_g1;c311449_g1;c311582_g1;c315381_g1;c315428_g1;c317565_g1;c321215_g1;c330526_g1;c333136_g1;c333815_g1;c336698_g1;c339124_g1;c339159_g1;c339286_g1;c339622_g1;c341150_g1;c344399_g1;c344720_g1;c345050_g1;c345434_g1;c345693_g1;c345751_g1;c346185_g1;c34…
GO:0032549	e	ribonucleoside binding	437/34125	2769/331498	4.57e-10	2.82e-06	molecular_function	c109180_g1;c117990_g1;c133126_g1;c150703_g1;c192258_g1;c234124_g1;c235231_g1;c247251_g1;c247461_g1;c252329_g1;c252622_g1;c254304_g2;c258549_g1;c264581_g1;c299153_g2;c299459_g1;c301766_g1;c304604_g1;c304616_g1;c305115_g1;c306789_g1;c310430_g2;c312955_g1;c316198_g1;c318027_g1;c318399_g1;c320111_g1;c323962_g1;c331103_g1;c332207_g1;c332872_g1;c335298_g1;c336884_g1;c337801_g3;c339251_g1;c34145_g1;c342…
GO:0006091	e	generation of precursor metabolites and energy	393/34125	2216/331498	4.73e-10	2.92e-06	biological_process	c100905_g1;c101934_g1;c240807_g1;c265549_g2;c266683_g1;c267415_g1;c277908_g1;c280358_g1;c285348_g1;c288174_g1;c301004_g1;c301004_g2;c301823_g1;c302290_g1;c30370_g1;c304260_g1;c308215_g1;c309129_g1;c311016_g1;c311449_g1;c311582_g1;c314548_g1;c315381_g1;c326459_g1;c328030_g1;c330526_g1;c331011_g1;c331276_g1;c333136_g1;c333815_g1;c336698_g1;c339159_g1;c339286_g1;c339622_g1;c34191_g1;c343235_g1;c3443…
GO:0005829	e	cytosol	317/34125	1927/331498	4.76e-10	2.94e-06	cellular_component	c102638_g1;c221123_g1;c247461_g1;c266530_g1;c277280_g1;c289553_g1;c293732_g1;c295259_g1;c301004_g1;c304095_g2;c307615_g3;c314599_g1;c323154_g1;c326633_g1;c327304_g1;c330873_g1;c333166_g1;c334671_g2;c336135_g1;c340745_g2;c346252_g1;c346996_g1;c350207_g1;c350245_g1;c357533_g1;c361419_g1;c361944_g2;c361991_g3;c363517_g1;c364832_g1;c366567_g1;c367783_g1;c367964_g1;c368496_g1;c368858_g1;c369240_g1;c37…
GO:0034248	e	regulation of cellular amide metabolic process	352/34125	1927/331498	4.76e-10	2.94e-06	biological_process	c101977_g1;c10683_g1;c11130_g1;c121515_g1;c160509_g1;c222382_g1;c242593_g1;c252413_g1;c267848_g1;c270397_g1;c279903_g1;c279939_g1;c286212_g1;c296723_g1;c298124_g3;c298874_g1;c299153_g2;c299234_g1;c305104_g1;c310143_g1;c310430_g2;c320111_g1;c321119_g1;c325999_g1;c327505_g1;c331524_g1;c336884_g1;c336891_g1;c338275_g1;c338413_g1;c338991_g1;c339292_g1;c340231_g2;c341391_g1;c344057_g1;c345394_g2;c3457…
GO:0005730	e	nucleolus	370/34125	1790/331498	4.77e-10	2.95e-06	cellular_component	c100493_g1;c102638_g1;c133215_g1;c133761_g1;c183481_g1;c207203_g1;c249483_g1;c252622_g1;c262606_g2;c267132_g1;c277437_g1;c279429_g2;c281331_g2;c282014_g1;c285311_g1;c293732_g1;c299930_g1;c300152_g1;c301125_g1;c301207_g1;c302951_g1;c308557_g1;c308786_g1;c309104_g1;c309300_g1;c312654_g1;c312955_g1;c314820_g2;c321178_g2;c323224_g2;c323224_g3;c325231_g1;c328219_g1;c328706_g1;c330984_g1;c332239_g3;c33…
GO:0043565	e	sequence-specific DNA binding	121/34125	660/331498	4.82e-10	2.98e-06	molecular_function	c137050_g1;c144101_g1;c199726_g1;c200899_g1;c207546_g1;c242579_g2;c254582_g1;c267568_g1;c301570_g1;c303757_g1;c316223_g1;c318756_g1;c328030_g1;c336011_g1;c346358_g1;c347088_g1;c352134_g1;c352134_g3;c354805_g1;c359437_g1;c359437_g2;c359437_g3;c365052_g1;c365052_g2;c368012_g1;c368156_g1;c370065_g1;c370220_g2;c371525_g1;c374226_g1;c374264_g1;c375016_g1;c375608_g1;c375633_g1;c375971_g2;c376843_g2;c37…
GO:0019001	e	guanyl nucleotide binding	430/34125	2638/331498	4.83e-10	2.98e-06	molecular_function	c109180_g1;c117990_g1;c133126_g1;c150703_g1;c192258_g1;c234124_g1;c235231_g1;c247251_g1;c247461_g1;c252329_g1;c252622_g1;c254304_g2;c258549_g1;c264581_g1;c280775_g1;c299153_g2;c299459_g1;c301766_g1;c304604_g1;c304839_g1;c305115_g1;c306789_g1;c310430_g2;c316198_g1;c318027_g1;c318399_g1;c320111_g1;c323962_g1;c331103_g1;c332207_g1;c332872_g1;c335298_g1;c336884_g1;c337801_g3;c339251_g1;c34145_g1;c342…
GO:0009161	e	ribonucleoside monophosphate metabolic process	336/34125	2244/331498	4.85e-10	3e-06	biological_process	c240807_g1;c251362_g1;c252844_g1;c266683_g1;c277908_g1;c301004_g1;c301004_g2;c301823_g1;c304260_g1;c307511_g1;c309129_g1;c311016_g1;c311449_g1;c311582_g1;c315381_g1;c315428_g1;c317565_g1;c321215_g1;c330526_g1;c330816_g1;c333136_g1;c333815_g1;c336698_g1;c339124_g1;c339159_g1;c339286_g1;c339622_g1;c341150_g1;c344399_g1;c344720_g1;c345050_g1;c345434_g1;c345693_g1;c345751_g1;c346185_g1;c346949_g1;c34…
GO:0015078	e	hydrogen ion transmembrane transporter activity	167/34125	991/331498	4.91e-10	3.03e-06	molecular_function	c101934_g1;c240807_g1;c251362_g1;c252844_g1;c267415_g1;c288174_g1;c300647_g2;c301823_g1;c304260_g1;c309129_g1;c310457_g1;c311016_g1;c311449_g1;c315428_g1;c317565_g1;c321215_g1;c330526_g1;c333136_g1;c333815_g1;c336698_g1;c339286_g1;c339622_g1;c343235_g1;c345050_g1;c345751_g1;c346949_g1;c349808_g1;c351643_g2;c352181_g1;c355446_g2;c357002_g1;c357099_g1;c357171_g1;c357683_g1;c357849_g2;c359828_g2;c36…
GO:0001882	e	nucleoside binding	440/34125	2779/331498	4.91e-10	3.03e-06	molecular_function	c109180_g1;c117990_g1;c133126_g1;c150703_g1;c192258_g1;c234124_g1;c235231_g1;c247251_g1;c247461_g1;c252329_g1;c252622_g1;c254304_g2;c258549_g1;c264581_g1;c299153_g2;c299459_g1;c301766_g1;c304604_g1;c304616_g1;c305115_g1;c306789_g1;c310430_g2;c312955_g1;c316198_g1;c318027_g1;c318399_g1;c320111_g1;c323962_g1;c331103_g1;c332207_g1;c332872_g1;c335298_g1;c336884_g1;c337801_g3;c339251_g1;c34145_g1;c342…
GO:0005886	e	plasma membrane	453/34125	2146/331498	4.91e-10	3.04e-06	cellular_component	c136700_g1;c155624_g2;c207203_g1;c236712_g1;c247461_g1;c249483_g1;c262606_g2;c266530_g1;c266954_g1;c277437_g1;c278514_g1;c289553_g1;c297382_g1;c301125_g1;c301207_g1;c301360_g1;c302251_g1;c302951_g1;c306461_g1;c306789_g1;c307615_g3;c308786_g1;c309104_g1;c312654_g1;c314820_g2;c315120_g1;c315235_g1;c325231_g1;c328706_g1;c330873_g1;c330984_g1;c332239_g3;c332872_g1;c333811_g1;c334671_g2;c334839_g1;c33…
GO:0009536	e	plastid	522/34125	1838/331498	4.92e-10	3.04e-06	cellular_component	c133761_g1;c137441_g1;c183481_g1;c207203_g1;c217015_g1;c249483_g1;c262606_g2;c266530_g1;c266954_g1;c266973_g2;c267132_g1;c277437_g1;c278514_g1;c280358_g1;c297382_g1;c299930_g1;c301125_g1;c301207_g1;c302290_g1;c302951_g1;c308215_g1;c308786_g1;c309104_g1;c309300_g1;c309515_g3;c310457_g1;c312654_g1;c314643_g1;c314820_g2;c316002_g1;c320341_g1;c326325_g1;c328016_g1;c328706_g1;c332239_g3;c333811_g1;c33…
GO:0009167	e	purine ribonucleoside monophosphate metabolic process	326/34125	2122/331498	4.94e-10	3.05e-06	biological_process	c240807_g1;c251362_g1;c252844_g1;c266683_g1;c277908_g1;c301004_g1;c301004_g2;c301823_g1;c304260_g1;c309129_g1;c311016_g1;c311449_g1;c311582_g1;c315381_g1;c315428_g1;c317565_g1;c321215_g1;c330526_g1;c330816_g1;c333136_g1;c333815_g1;c336698_g1;c339124_g1;c339159_g1;c339286_g1;c339622_g1;c341150_g1;c344399_g1;c344720_g1;c345050_g1;c345434_g1;c345693_g1;c345751_g1;c346185_g1;c346949_g1;c347095_g1;c34…
GO:0009126	e	purine nucleoside monophosphate metabolic process	326/34125	2122/331498	4.94e-10	3.05e-06	biological_process	c240807_g1;c251362_g1;c252844_g1;c266683_g1;c277908_g1;c301004_g1;c301004_g2;c301823_g1;c304260_g1;c309129_g1;c311016_g1;c311449_g1;c311582_g1;c315381_g1;c315428_g1;c317565_g1;c321215_g1;c330526_g1;c330816_g1;c333136_g1;c333815_g1;c336698_g1;c339124_g1;c339159_g1;c339286_g1;c339622_g1;c341150_g1;c344399_g1;c344720_g1;c345050_g1;c345434_g1;c345693_g1;c345751_g1;c346185_g1;c346949_g1;c347095_g1;c34…
GO:0044428	e	nuclear part	504/34125	3160/331498	4.96e-10	3.07e-06	cellular_component	c100493_g1;c102638_g1;c133215_g1;c133761_g1;c14509_g1;c145571_g1;c183481_g1;c200899_g1;c207203_g1;c235425_g1;c242593_g1;c249483_g1;c252622_g1;c259273_g1;c259905_g1;c262606_g2;c264856_g1;c264856_g2;c267132_g1;c267568_g1;c277437_g1;c277623_g1;c279429_g2;c281331_g2;c282014_g1;c285311_g1;c291827_g1;c293732_g1;c299930_g1;c300152_g1;c301125_g1;c301207_g1;c302951_g1;c304164_g1;c304356_g1;c305154_g1;c308…
GO:0051246	e	regulation of protein metabolic process	420/34125	2456/331498	5.06e-10	3.12e-06	biological_process	c101977_g1;c10683_g1;c11130_g1;c121515_g1;c142657_g1;c160509_g1;c222382_g1;c242593_g1;c252413_g1;c252622_g1;c253086_g2;c255537_g1;c264651_g1;c267848_g1;c270397_g1;c279903_g1;c279939_g1;c286212_g1;c296723_g1;c298124_g3;c298874_g1;c299153_g2;c299234_g1;c303703_g1;c305104_g1;c308240_g1;c310143_g1;c310430_g2;c312007_g1;c31536_g1;c320111_g1;c321119_g1;c325999_g1;c327505_g1;c328030_g1;c331524_g1;c33316…
GO:0051186	e	cofactor metabolic process	470/34125	3347/331498	5.08e-10	3.14e-06	biological_process	c108259_g1;c136700_g1;c14211_g1;c16114_g1;c185180_g1;c224991_g1;c240925_g1;c255653_g1;c255771_g1;c266683_g1;c274767_g1;c277908_g1;c282476_g1;c290904_g2;c301004_g1;c301004_g2;c303276_g1;c30370_g1;c305057_g1;c305167_g1;c307511_g1;c311582_g1;c314548_g1;c315289_g1;c315381_g1;c322432_g1;c322551_g1;c326440_g1;c329692_g3;c332407_g1;c335945_g2;c336738_g1;c338107_g1;c339160_g1;c339529_g1;c340222_g1;c34055…
GO:0042221	e	response to chemical	446/34125	1887/331498	5.09e-10	3.14e-06	biological_process	c136700_g1;c137441_g1;c147208_g1;c154310_g1;c221123_g1;c247461_g1;c262606_g2;c267568_g1;c277280_g1;c289553_g1;c290802_g1;c301207_g1;c304824_g1;c313604_g1;c328023_g1;c328138_g1;c328997_g1;c330512_g1;c332433_g1;c333730_g1;c334671_g2;c335530_g1;c338603_g1;c340745_g2;c341183_g1;c345796_g2;c346996_g1;c347145_g1;c347898_g1;c348961_g1;c350072_g1;c351219_g1;c353976_g1;c357086_g1;c357533_g1;c360528_g1;c36…
GO:0019693	e	ribose phosphate metabolic process	407/34125	2845/331498	5.22e-10	3.22e-06	biological_process	c240807_g1;c251362_g1;c252844_g1;c259030_g1;c266683_g1;c277908_g1;c282476_g1;c282591_g1;c301004_g1;c301004_g2;c301823_g1;c303276_g1;c304260_g1;c307511_g1;c309129_g1;c311016_g1;c311449_g1;c311582_g1;c315289_g1;c315381_g1;c315428_g1;c317565_g1;c321215_g1;c330526_g1;c333136_g1;c333815_g1;c334607_g1;c336698_g1;c33900_g1;c339124_g1;c339159_g1;c339286_g1;c339622_g1;c341150_g1;c344399_g1;c344720_g1;c345…
GO:1902578	e	single-organism localization	569/34125	3802/331498	5.23e-10	3.23e-06	biological_process	c101934_g1;c102638_g1;c133972_g1;c141197_g1;c235285_g1;c240807_g1;c244287_g1;c251362_g1;c252844_g1;c266263_g1;c267415_g1;c278056_g1;c281013_g1;c281943_g1;c282461_g2;c288174_g1;c301823_g1;c302715_g2;c30370_g1;c304260_g1;c307480_g2;c309129_g1;c311016_g1;c311449_g1;c313089_g1;c314548_g1;c315428_g1;c316649_g2;c316710_g1;c317565_g1;c321215_g1;c322671_g1;c329148_g1;c329288_g1;c330526_g1;c330542_g1;c331…
GO:0098796	e	membrane protein complex	340/34125	2228/331498	5.24e-10	3.24e-06	cellular_component	c101934_g1;c251362_g1;c252844_g1;c262606_g2;c267415_g1;c280358_g1;c288174_g1;c301823_g1;c302290_g1;c304260_g1;c308215_g1;c308829_g1;c309129_g1;c310457_g1;c311016_g1;c311449_g1;c315428_g1;c315478_g1;c317565_g1;c321215_g1;c328368_g1;c329274_g1;c330526_g1;c331276_g1;c333002_g1;c333136_g1;c333815_g1;c333830_g1;c333921_g1;c336698_g1;c336862_g2;c339286_g1;c339622_g1;c343235_g1;c345050_g1;c345423_g2;c34…
GO:0032502	e	developmental process	354/34125	2203/331498	5.25e-10	3.24e-06	biological_process	c136700_g1;c207277_g1;c233760_g1;c246999_g1;c251553_g1;c252844_g1;c253592_g1;c253868_g1;c262606_g2;c267025_g1;c267568_g1;c276904_g1;c277539_g1;c293732_g1;c295259_g1;c299004_g1;c302235_g1;c304824_g1;c305418_g1;c307615_g3;c313597_g1;c31536_g1;c316198_g1;c316529_g1;c321178_g2;c323787_g1;c327365_g1;c328030_g1;c330632_g1;c333166_g1;c335434_g1;c337849_g1;c338603_g1;c345796_g2;c346185_g1;c346482_g1;c346…
GO:0015992	e	proton transport	210/34125	1318/331498	5.26e-10	3.25e-06	biological_process	c101934_g1;c240807_g1;c251362_g1;c252844_g1;c267415_g1;c288174_g1;c301823_g1;c30370_g1;c304260_g1;c309129_g1;c311016_g1;c311449_g1;c314548_g1;c315428_g1;c317565_g1;c321215_g1;c330526_g1;c330542_g1;c333136_g1;c333815_g1;c336698_g1;c339286_g1;c339622_g1;c343235_g1;c345050_g1;c345751_g1;c346185_g1;c346949_g1;c347930_g1;c349808_g1;c350356_g1;c351643_g2;c352181_g1;c355446_g2;c357002_g1;c357099_g1;c357…
GO:0015976	e	carbon utilization	112/34125	597/331498	5.27e-10	3.25e-06	biological_process	c301004_g1;c301004_g2;c313021_g2;c340730_g1;c345434_g1;c350465_g1;c354951_g1;c361546_g2;c363488_g1;c365150_g1;c372970_g2;c373046_g1;c374040_g1;c374300_g1;c375315_g1;c380837_g1;c383019_g1;c383620_g2;c384471_g4;c384471_g5;c384471_g6;c386760_g5;c388599_g1;c388599_g6;c389928_g2;c390838_g2;c392808_g3;c393447_g1;c394007_g1;c395526_g1;c395900_g2;c395920_g1;c396406_g2;c396772_g1;c396772_g3;c396772_g4;c39…
GO:0032561	e	guanyl ribonucleotide binding	424/34125	2598/331498	5.38e-10	3.32e-06	molecular_function	c109180_g1;c117990_g1;c133126_g1;c150703_g1;c192258_g1;c234124_g1;c235231_g1;c247251_g1;c247461_g1;c252329_g1;c252622_g1;c254304_g2;c258549_g1;c264581_g1;c299153_g2;c299459_g1;c301766_g1;c304604_g1;c305115_g1;c306789_g1;c310430_g2;c316198_g1;c318027_g1;c318399_g1;c320111_g1;c323962_g1;c331103_g1;c332207_g1;c332872_g1;c335298_g1;c336884_g1;c337801_g3;c339251_g1;c34145_g1;c342626_g1;c342961_g1;c343…
GO:0006818	e	hydrogen transport	210/34125	1320/331498	5.41e-10	3.34e-06	biological_process	c101934_g1;c240807_g1;c251362_g1;c252844_g1;c267415_g1;c288174_g1;c301823_g1;c30370_g1;c304260_g1;c309129_g1;c311016_g1;c311449_g1;c314548_g1;c315428_g1;c317565_g1;c321215_g1;c330526_g1;c330542_g1;c333136_g1;c333815_g1;c336698_g1;c339286_g1;c339622_g1;c343235_g1;c345050_g1;c345751_g1;c346185_g1;c346949_g1;c347930_g1;c349808_g1;c350356_g1;c351643_g2;c352181_g1;c355446_g2;c357002_g1;c357099_g1;c357…
GO:0015075	e	ion transmembrane transporter activity	459/34125	3115/331498	5.49e-10	3.39e-06	molecular_function	c101934_g1;c132547_g1;c133972_g1;c178667_g1;c231033_g1;c235285_g1;c240807_g1;c241354_g1;c247451_g1;c251362_g1;c252844_g1;c266263_g1;c267415_g1;c281013_g1;c281943_g1;c285058_g2;c288174_g1;c289965_g1;c300647_g2;c301823_g1;c304260_g1;c305263_g1;c306246_g1;c307480_g2;c309129_g1;c310457_g1;c311016_g1;c311449_g1;c313089_g1;c315428_g1;c316649_g2;c317565_g1;c321215_g1;c329288_g1;c330354_g1;c330526_g1;c33…
GO:0001883	e	purine nucleoside binding	427/34125	2631/331498	5.61e-10	3.47e-06	molecular_function	c109180_g1;c117990_g1;c133126_g1;c150703_g1;c192258_g1;c234124_g1;c235231_g1;c247251_g1;c247461_g1;c252329_g1;c252622_g1;c254304_g2;c258549_g1;c264581_g1;c299153_g2;c299459_g1;c301766_g1;c304604_g1;c304616_g1;c305115_g1;c306789_g1;c310430_g2;c316198_g1;c318027_g1;c318399_g1;c320111_g1;c323962_g1;c331103_g1;c332207_g1;c332872_g1;c335298_g1;c336884_g1;c337801_g3;c339251_g1;c34145_g1;c342626_g1;c342…
GO:0032550	e	purine ribonucleoside binding	427/34125	2631/331498	5.61e-10	3.47e-06	molecular_function	c109180_g1;c117990_g1;c133126_g1;c150703_g1;c192258_g1;c234124_g1;c235231_g1;c247251_g1;c247461_g1;c252329_g1;c252622_g1;c254304_g2;c258549_g1;c264581_g1;c299153_g2;c299459_g1;c301766_g1;c304604_g1;c304616_g1;c305115_g1;c306789_g1;c310430_g2;c316198_g1;c318027_g1;c318399_g1;c320111_g1;c323962_g1;c331103_g1;c332207_g1;c332872_g1;c335298_g1;c336884_g1;c337801_g3;c339251_g1;c34145_g1;c342626_g1;c342…
GO:0042254	e	ribosome biogenesis	1152/34125	4477/331498	5.65e-10	3.49e-06	biological_process	c100493_g1;c100597_g1;c102915_g1;c109881_g1;c112018_g1;c125702_g1;c126456_g1;c130216_g1;c133215_g1;c133761_g1;c137739_g1;c140812_g1;c141817_g1;c143149_g1;c147647_g1;c158656_g1;c166192_g1;c167579_g1;c171522_g1;c171843_g1;c183481_g1;c188041_g1;c192494_g1;c19880_g1;c199726_g1;c203519_g1;c207203_g1;c216078_g1;c232515_g1;c232699_g1;c233760_g1;c234550_g1;c235267_g1;c236935_g1;c240681_g1;c241362_g1;c242…
GO:1990204	e	oxidoreductase complex	122/34125	664/331498	5.66e-10	3.5e-06	cellular_component	c262606_g2;c300490_g1;c311016_g1;c311582_g1;c332593_g1;c345352_g1;c345893_g5;c347095_g1;c349098_g1;c352181_g1;c354931_g1;c357849_g2;c359029_g1;c361096_g2;c361752_g1;c361846_g1;c361944_g2;c365813_g3;c366538_g1;c368077_g1;c368117_g1;c369297_g1;c372176_g1;c372234_g2;c374836_g1;c375664_g1;c377892_g1;c378707_g1;c380037_g1;c380048_g1;c381489_g1;c382159_g2;c382761_g1;c384934_g1;c385753_g1;c387849_g2;c38…
GO:0009259	e	ribonucleotide metabolic process	357/34125	2470/331498	5.74e-10	3.55e-06	biological_process	c240807_g1;c251362_g1;c252844_g1;c259030_g1;c266683_g1;c277908_g1;c282476_g1;c282591_g1;c301004_g1;c301004_g2;c301823_g1;c304260_g1;c309129_g1;c311016_g1;c311449_g1;c311582_g1;c315381_g1;c315428_g1;c317565_g1;c321215_g1;c330526_g1;c333136_g1;c333815_g1;c334607_g1;c336698_g1;c33900_g1;c339124_g1;c339159_g1;c339286_g1;c339622_g1;c341150_g1;c344399_g1;c344720_g1;c345050_g1;c345434_g1;c345693_g1;c345…
GO:0022892	e	substrate-specific transporter activity	637/34125	4445/331498	5.76e-10	3.56e-06	molecular_function	c101934_g1;c102638_g1;c119439_g1;c132547_g1;c133972_g1;c141197_g1;c178667_g1;c231033_g1;c235285_g1;c240807_g1;c241354_g1;c244287_g1;c247451_g1;c251362_g1;c252844_g1;c266263_g1;c267415_g1;c267670_g1;c274489_g2;c278056_g1;c281013_g1;c281943_g1;c285058_g2;c286097_g1;c288174_g1;c289965_g1;c291195_g3;c300647_g2;c301823_g1;c304260_g1;c305263_g1;c306246_g1;c307480_g2;c309129_g1;c310457_g1;c311016_g1;c31…
GO:0006950	e	response to stress	750/34125	4059/331498	5.8e-10	3.58e-06	biological_process	c102638_g1;c132547_g1;c137441_g1;c137735_g1;c144659_g1;c146765_g1;c147208_g1;c154134_g2;c155624_g2;c200899_g1;c214580_g1;c221123_g1;c230158_g1;c235425_g1;c242593_g1;c247461_g1;c251309_g1;c252047_g1;c253232_g1;c253868_g1;c258035_g1;c258089_g1;c262606_g2;c263506_g1;c26598_g1;c267568_g1;c268273_g1;c277280_g1;c278799_g1;c279429_g2;c289553_g1;c290802_g1;c299459_g1;c301125_g1;c301207_g1;c302303_g1;c302…
GO:0010556	e	regulation of macromolecule biosynthetic process	760/34125	5289/331498	6.04e-10	3.73e-06	biological_process	c101977_g1;c104487_g1;c10683_g1;c11130_g1;c113220_g1;c121515_g1;c137050_g1;c139298_g2;c144101_g1;c14579_g1;c146718_g1;c160509_g1;c199726_g1;c222382_g1;c232869_g1;c235425_g1;c242579_g2;c242593_g1;c252047_g1;c252413_g1;c252622_g1;c253250_g1;c254582_g1;c255537_g1;c264465_g1;c267848_g1;c267882_g1;c270397_g1;c276675_g1;c277623_g1;c278523_g1;c279903_g1;c279939_g1;c286212_g1;c296723_g1;c298124_g3;c29887…
GO:0006412	e	translation	1192/34125	4642/331498	6.12e-10	3.78e-06	biological_process	c100597_g1;c102915_g1;c109881_g1;c112018_g1;c125702_g1;c126456_g1;c130216_g1;c133215_g1;c133761_g1;c137739_g1;c140812_g1;c141817_g1;c143149_g1;c147647_g1;c158656_g1;c166192_g1;c167579_g1;c171522_g1;c171843_g1;c173274_g1;c178289_g1;c183481_g1;c188041_g1;c192494_g1;c19880_g1;c199726_g1;c20232_g1;c203519_g1;c207203_g1;c232515_g1;c232699_g1;c234550_g1;c236935_g1;c240681_g1;c241362_g1;c242426_g1;c2429…
GO:0044765	e	single-organism transport	560/34125	3635/331498	6.16e-10	3.8e-06	biological_process	c101934_g1;c102638_g1;c133972_g1;c141197_g1;c235285_g1;c240807_g1;c244287_g1;c251362_g1;c252844_g1;c266263_g1;c267415_g1;c278056_g1;c281013_g1;c281943_g1;c282461_g2;c288174_g1;c301823_g1;c30370_g1;c304260_g1;c307480_g2;c309129_g1;c311016_g1;c311449_g1;c313089_g1;c314548_g1;c315428_g1;c316649_g2;c316710_g1;c317565_g1;c321215_g1;c322671_g1;c329148_g1;c329288_g1;c330526_g1;c330542_g1;c331845_g1;c333…
GO:0006518	e	peptide metabolic process	1223/34125	4986/331498	6.26e-10	3.86e-06	biological_process	c100597_g1;c102915_g1;c109881_g1;c112018_g1;c125702_g1;c126456_g1;c130216_g1;c133215_g1;c133761_g1;c134317_g1;c137739_g1;c140812_g1;c141817_g1;c143149_g1;c147647_g1;c158656_g1;c166192_g1;c167579_g1;c171522_g1;c171843_g1;c173274_g1;c178289_g1;c183481_g1;c188041_g1;c192494_g1;c19880_g1;c199726_g1;c20232_g1;c203519_g1;c207203_g1;c232515_g1;c232699_g1;c234550_g1;c236935_g1;c240681_g1;c241362_g1;c2424…
GO:0006006	e	glucose metabolic process	181/34125	1107/331498	6.26e-10	3.87e-06	biological_process	c236496_g1;c266683_g1;c277908_g1;c295259_g1;c301004_g1;c301004_g2;c307902_g1;c311582_g1;c315381_g1;c340730_g1;c344399_g1;c345434_g1;c347095_g1;c350465_g1;c353201_g1;c354004_g2;c354931_g1;c354951_g1;c360187_g1;c364148_g1;c364148_g2;c365150_g1;c368643_g1;c368858_g1;c371064_g2;c372893_g2;c373283_g1;c374040_g1;c374513_g1;c375569_g1;c376283_g1;c376835_g1;c376893_g1;c379876_g1;c380295_g1;c381934_g2;c38…
GO:0022613	e	ribonucleoprotein complex biogenesis	1172/34125	4611/331498	6.29e-10	3.88e-06	biological_process	c100493_g1;c100597_g1;c102915_g1;c109881_g1;c112018_g1;c125702_g1;c126456_g1;c130216_g1;c133215_g1;c133761_g1;c137739_g1;c140812_g1;c141817_g1;c143149_g1;c147647_g1;c158656_g1;c166192_g1;c167579_g1;c171522_g1;c171843_g1;c183481_g1;c188041_g1;c192494_g1;c19880_g1;c199726_g1;c203519_g1;c207203_g1;c216078_g1;c232515_g1;c232699_g1;c233760_g1;c234550_g1;c235267_g1;c236935_g1;c240681_g1;c241362_g1;c242…
GO:0009889	e	regulation of biosynthetic process	774/34125	5343/331498	6.36e-10	3.93e-06	biological_process	c101977_g1;c104487_g1;c10683_g1;c11130_g1;c113220_g1;c121515_g1;c137050_g1;c139298_g2;c144101_g1;c14579_g1;c146718_g1;c160509_g1;c199726_g1;c222382_g1;c232869_g1;c235425_g1;c242579_g2;c242593_g1;c252047_g1;c252413_g1;c252622_g1;c253250_g1;c254582_g1;c255537_g1;c264465_g1;c267848_g1;c267882_g1;c270397_g1;c276675_g1;c277623_g1;c278523_g1;c279903_g1;c279939_g1;c286212_g1;c296723_g1;c298124_g3;c29887…
GO:0050896	e	response to stimulus	1104/34125	5585/331498	6.37e-10	3.94e-06	biological_process	c102638_g1;c132547_g1;c136700_g1;c137441_g1;c137735_g1;c144659_g1;c146765_g1;c147208_g1;c154134_g2;c154310_g1;c155624_g2;c200899_g1;c214580_g1;c221123_g1;c230158_g1;c235425_g1;c242593_g1;c247461_g1;c251309_g1;c252047_g1;c252821_g1;c253232_g1;c253868_g1;c258035_g1;c258089_g1;c262606_g2;c263506_g1;c26598_g1;c267568_g1;c268012_g1;c268273_g1;c277280_g1;c278799_g1;c279429_g2;c289553_g1;c290802_g1;c295…
GO:1901135	e	carbohydrate derivative metabolic process	586/34125	4360/331498	6.37e-10	3.94e-06	biological_process	c233947_g1;c239321_g2;c240807_g1;c251362_g1;c252844_g1;c259030_g1;c266683_g1;c267707_g1;c277908_g1;c280383_g1;c282476_g1;c282591_g1;c286984_g1;c287204_g2;c288552_g1;c293875_g1;c301004_g1;c301004_g2;c301823_g1;c303276_g1;c304260_g1;c305691_g1;c307511_g1;c307615_g3;c309129_g1;c311016_g1;c311449_g1;c311582_g1;c315289_g1;c315381_g1;c315428_g1;c317565_g1;c321215_g1;c328030_g1;c330526_g1;c332554_g1;c33…
GO:0006811	e	ion transport	556/34125	3942/331498	6.39e-10	3.95e-06	biological_process	c101934_g1;c132547_g1;c133972_g1;c178667_g1;c231033_g1;c235285_g1;c240807_g1;c241354_g1;c247451_g1;c251362_g1;c252844_g1;c266263_g1;c267415_g1;c267647_g1;c281013_g1;c281943_g1;c285058_g2;c288174_g1;c289965_g1;c298807_g1;c300647_g2;c301823_g1;c30370_g1;c304260_g1;c305263_g1;c306246_g1;c307480_g2;c309129_g1;c310457_g1;c311016_g1;c311449_g1;c313089_g1;c314548_g1;c315428_g1;c316649_g2;c317565_g1;c321…
GO:0022891	e	substrate-specific transmembrane transporter activity	599/34125	4081/331498	6.45e-10	3.99e-06	molecular_function	c101934_g1;c119439_g1;c132547_g1;c133972_g1;c141197_g1;c178667_g1;c231033_g1;c235285_g1;c240807_g1;c241354_g1;c244287_g1;c247451_g1;c251362_g1;c252844_g1;c266263_g1;c267415_g1;c267670_g1;c274489_g2;c278056_g1;c281013_g1;c281943_g1;c285058_g2;c286097_g1;c288174_g1;c289965_g1;c291195_g3;c300647_g2;c301823_g1;c304260_g1;c305263_g1;c306246_g1;c307480_g2;c309129_g1;c310457_g1;c311016_g1;c311449_g1;c31…
GO:0016043	e	cellular component organization	582/34125	4295/331498	6.56e-10	4.05e-06	biological_process	c100286_g1;c136700_g1;c137085_g1;c145571_g1;c147208_g1;c151532_g1;c200899_g1;c222382_g1;c226329_g1;c233947_g1;c235425_g1;c247407_g1;c252047_g1;c252136_g1;c253250_g1;c255417_g2;c255537_g1;c255653_g1;c259191_g1;c262606_g2;c267568_g1;c277263_g1;c277623_g1;c279939_g1;c284071_g1;c284739_g1;c285311_g1;c291827_g1;c295259_g1;c299234_g1;c299551_g1;c304356_g1;c304824_g1;c305057_g1;c305402_g1;c306092_g1;c30…
GO:0005198	e	structural molecule activity	1303/34125	5273/331498	6.59e-10	4.07e-06	molecular_function	c100597_g1;c102915_g1;c109881_g1;c112018_g1;c125702_g1;c126456_g1;c130216_g1;c133215_g1;c133761_g1;c137739_g1;c140812_g1;c141817_g1;c143149_g1;c14509_g1;c147647_g1;c158656_g1;c166192_g1;c167579_g1;c171522_g1;c171843_g1;c173274_g1;c178289_g1;c183481_g1;c188041_g1;c192494_g1;c19880_g1;c199726_g1;c20232_g1;c203519_g1;c207203_g1;c210140_g1;c212641_g1;c216078_g1;c232515_g1;c232699_g1;c233760_g1;c23455…
GO:0043043	e	peptide biosynthetic process	1199/34125	4698/331498	6.63e-10	4.1e-06	biological_process	c100597_g1;c102915_g1;c109881_g1;c112018_g1;c125702_g1;c126456_g1;c130216_g1;c133215_g1;c133761_g1;c134317_g1;c137739_g1;c140812_g1;c141817_g1;c143149_g1;c147647_g1;c158656_g1;c166192_g1;c167579_g1;c171522_g1;c171843_g1;c173274_g1;c178289_g1;c183481_g1;c188041_g1;c192494_g1;c19880_g1;c199726_g1;c20232_g1;c203519_g1;c207203_g1;c232515_g1;c232699_g1;c234550_g1;c236935_g1;c240681_g1;c241362_g1;c2424…
GO:0003723	e	RNA binding	915/34125	5196/331498	6.64e-10	4.1e-06	molecular_function	c100493_g1;c101977_g1;c10683_g1;c11130_g1;c121515_g1;c133761_g1;c158656_g1;c160509_g1;c167579_g1;c173274_g1;c183481_g1;c191686_g1;c199726_g1;c203519_g1;c207203_g1;c222382_g1;c240681_g1;c242593_g1;c247108_g1;c249483_g1;c251056_g1;c251553_g1;c252413_g1;c252586_g1;c255537_g1;c259905_g1;c264803_g1;c265639_g1;c266845_g1;c267132_g1;c267848_g1;c268893_g1;c270397_g1;c270877_g1;c274767_g1;c279429_g2;c2799…
GO:0015077	e	monovalent inorganic cation transmembrane transporter activity	191/34125	1184/331498	6.81e-10	4.21e-06	molecular_function	c101934_g1;c240807_g1;c251362_g1;c252844_g1;c266263_g1;c267415_g1;c288174_g1;c300647_g2;c301823_g1;c304260_g1;c309129_g1;c310457_g1;c311016_g1;c311449_g1;c315428_g1;c317565_g1;c321215_g1;c329288_g1;c330526_g1;c333136_g1;c333815_g1;c336698_g1;c339286_g1;c339622_g1;c343235_g1;c345050_g1;c345751_g1;c346949_g1;c348252_g1;c349808_g1;c351424_g1;c351643_g2;c352181_g1;c355446_g2;c357002_g1;c357099_g1;c35…
GO:0016310	e	phosphorylation	771/34125	5894/331498	6.81e-10	4.21e-06	biological_process	c102928_g1;c11005_g1;c133555_g1;c14211_g1;c147061_g1;c147807_g1;c202940_g1;c225917_g1;c234431_g1;c235666_g1;c240176_g2;c240807_g1;c241568_g1;c247186_g2;c251703_g1;c253129_g1;c259030_g1;c266683_g1;c276862_g2;c277908_g1;c280667_g1;c282591_g1;c287204_g2;c298548_g1;c299380_g1;c299902_g1;c301004_g1;c301004_g2;c301823_g1;c303536_g1;c304260_g1;c305349_g2;c307511_g1;c307711_g1;c309129_g1;c309477_g1;c3110…
GO:0080090	e	regulation of primary metabolic process	859/34125	6065/331498	6.84e-10	4.22e-06	biological_process	c101977_g1;c104487_g1;c10683_g1;c11130_g1;c113220_g1;c121515_g1;c137050_g1;c139298_g2;c142657_g1;c144101_g1;c14579_g1;c146718_g1;c160509_g1;c199726_g1;c222382_g1;c232869_g1;c235425_g1;c242579_g2;c242593_g1;c252047_g1;c252413_g1;c252622_g1;c253086_g2;c253250_g1;c254582_g1;c255537_g1;c264465_g1;c264651_g1;c267848_g1;c267882_g1;c270397_g1;c276675_g1;c277623_g1;c278523_g1;c279903_g1;c279939_g1;c28621…
GO:2000112	e	regulation of cellular macromolecule biosynthetic process	760/34125	5283/331498	6.84e-10	4.23e-06	biological_process	c101977_g1;c104487_g1;c10683_g1;c11130_g1;c113220_g1;c121515_g1;c137050_g1;c139298_g2;c144101_g1;c14579_g1;c146718_g1;c160509_g1;c199726_g1;c222382_g1;c232869_g1;c235425_g1;c242579_g2;c242593_g1;c252047_g1;c252413_g1;c252622_g1;c253250_g1;c254582_g1;c255537_g1;c264465_g1;c267848_g1;c267882_g1;c270397_g1;c276675_g1;c277623_g1;c278523_g1;c279903_g1;c279939_g1;c286212_g1;c296723_g1;c298124_g3;c29887…
GO:0051171	e	regulation of nitrogen compound metabolic process	855/34125	6024/331498	6.87e-10	4.24e-06	biological_process	c101977_g1;c104487_g1;c10683_g1;c11130_g1;c113220_g1;c121515_g1;c137050_g1;c139298_g2;c142657_g1;c144101_g1;c14579_g1;c146718_g1;c160509_g1;c199726_g1;c222382_g1;c232869_g1;c235425_g1;c242579_g2;c242593_g1;c252047_g1;c252413_g1;c252622_g1;c253086_g2;c253250_g1;c254582_g1;c255537_g1;c264465_g1;c264651_g1;c267848_g1;c267882_g1;c270397_g1;c276675_g1;c277623_g1;c278523_g1;c279903_g1;c279939_g1;c28621…
GO:0071702	e	organic substance transport	572/34125	4270/331498	6.87e-10	4.25e-06	biological_process	c102638_g1;c117990_g1;c133126_g1;c133972_g1;c141197_g1;c150703_g1;c174286_g1;c234124_g1;c234570_g1;c235285_g1;c244287_g1;c246927_g1;c247451_g1;c247461_g1;c258549_g1;c266377_g1;c270210_g1;c274489_g2;c278056_g1;c281943_g1;c286377_g1;c287158_g1;c293322_g1;c300152_g1;c301766_g1;c302715_g2;c304604_g1;c305154_g1;c305934_g1;c306167_g1;c307480_g2;c308287_g2;c311026_g1;c311372_g1;c311372_g2;c313089_g1;c31…
GO:0044085	e	cellular component biogenesis	1191/34125	4708/331498	6.91e-10	4.27e-06	biological_process	c100493_g1;c100597_g1;c102915_g1;c109881_g1;c112018_g1;c125702_g1;c126456_g1;c130216_g1;c133215_g1;c133761_g1;c137739_g1;c140812_g1;c141817_g1;c143149_g1;c147647_g1;c158656_g1;c166192_g1;c167579_g1;c171522_g1;c171843_g1;c183481_g1;c188041_g1;c192494_g1;c19880_g1;c199726_g1;c203519_g1;c207203_g1;c216078_g1;c232515_g1;c232699_g1;c233760_g1;c234550_g1;c235267_g1;c236935_g1;c240681_g1;c241362_g1;c242…
GO:0022857	e	transmembrane transporter activity	700/34125	5167/331498	6.94e-10	4.29e-06	molecular_function	c101934_g1;c103110_g1;c119439_g1;c132547_g1;c133972_g1;c141197_g1;c178667_g1;c231033_g1;c234958_g1;c235285_g1;c240807_g1;c241354_g1;c244287_g1;c247451_g1;c251362_g1;c252844_g1;c265081_g1;c266263_g1;c267415_g1;c267670_g1;c274489_g2;c278056_g1;c281013_g1;c281943_g1;c282557_g1;c285058_g2;c286097_g1;c288174_g1;c288557_g1;c289965_g1;c291195_g3;c300647_g2;c301823_g1;c302205_g2;c304260_g1;c305263_g1;c30…
GO:0043604	e	amide biosynthetic process	1249/34125	5216/331498	7.14e-10	4.41e-06	biological_process	c100597_g1;c102915_g1;c109881_g1;c112018_g1;c125702_g1;c126456_g1;c130216_g1;c133215_g1;c133761_g1;c134317_g1;c137739_g1;c140812_g1;c141817_g1;c143149_g1;c147647_g1;c158656_g1;c16114_g1;c166192_g1;c167579_g1;c171522_g1;c171843_g1;c173274_g1;c178289_g1;c183481_g1;c188041_g1;c192494_g1;c19880_g1;c199726_g1;c20232_g1;c203519_g1;c207203_g1;c224991_g1;c232515_g1;c232699_g1;c234550_g1;c236935_g1;c24068…
GO:0044283	e	small molecule biosynthetic process	651/34125	4906/331498	7.16e-10	4.42e-06	biological_process	c103821_g1;c147320_g1;c148259_g1;c16114_g1;c179667_g1;c224991_g1;c239321_g2;c240380_g1;c242844_g1;c255299_g1;c266683_g1;c267314_g2;c274767_g1;c277343_g1;c277908_g1;c278067_g1;c280667_g1;c282046_g1;c286984_g1;c287204_g2;c294668_g1;c301004_g1;c301004_g2;c30370_g1;c303897_g1;c305108_g1;c305843_g1;c309369_g1;c309511_g1;c310631_g1;c311582_g1;c313021_g2;c314548_g1;c315381_g1;c316284_g1;c319662_g1;c3264…
GO:0031326	e	regulation of cellular biosynthetic process	771/34125	5335/331498	7.17e-10	4.43e-06	biological_process	c101977_g1;c104487_g1;c10683_g1;c11130_g1;c113220_g1;c121515_g1;c137050_g1;c139298_g2;c144101_g1;c14579_g1;c146718_g1;c160509_g1;c199726_g1;c222382_g1;c232869_g1;c235425_g1;c242579_g2;c242593_g1;c252047_g1;c252413_g1;c252622_g1;c253250_g1;c254582_g1;c255537_g1;c264465_g1;c267848_g1;c267882_g1;c270397_g1;c276675_g1;c277623_g1;c278523_g1;c279903_g1;c279939_g1;c286212_g1;c296723_g1;c298124_g3;c29887…
GO:0003735	e	structural constituent of ribosome	1197/34125	4569/331498	7.18e-10	4.44e-06	molecular_function	c100597_g1;c102915_g1;c109881_g1;c112018_g1;c125702_g1;c126456_g1;c130216_g1;c133215_g1;c133761_g1;c137739_g1;c140812_g1;c141817_g1;c143149_g1;c147647_g1;c158656_g1;c166192_g1;c167579_g1;c171522_g1;c171843_g1;c173274_g1;c178289_g1;c183481_g1;c188041_g1;c192494_g1;c19880_g1;c199726_g1;c20232_g1;c203519_g1;c207203_g1;c210140_g1;c216078_g1;c232515_g1;c232699_g1;c233760_g1;c234550_g1;c235267_g1;c2369…
GO:0060255	e	regulation of macromolecule metabolic process	866/34125	6220/331498	7.43e-10	4.59e-06	biological_process	c101977_g1;c104487_g1;c10683_g1;c11130_g1;c113220_g1;c121515_g1;c137050_g1;c139298_g2;c142657_g1;c144101_g1;c14579_g1;c146718_g1;c160509_g1;c199726_g1;c222382_g1;c232869_g1;c235425_g1;c242579_g2;c242593_g1;c252047_g1;c252413_g1;c252622_g1;c253086_g2;c253250_g1;c254582_g1;c255537_g1;c264465_g1;c264651_g1;c267848_g1;c267882_g1;c270397_g1;c276675_g1;c277623_g1;c278523_g1;c279903_g1;c279939_g1;c28621…
GO:0005840	e	ribosome	1203/34125	5306/331498	7.44e-10	4.6e-06	cellular_component	c100597_g1;c101977_g1;c10683_g1;c11130_g1;c112018_g1;c121515_g1;c1251_g1;c125702_g1;c130216_g1;c133828_g1;c137739_g1;c140812_g1;c141817_g1;c147647_g1;c160509_g1;c166192_g1;c167579_g1;c171522_g1;c171843_g1;c178289_g1;c192494_g1;c19880_g1;c20232_g1;c207277_g1;c216078_g1;c221123_g1;c222382_g1;c232515_g1;c233760_g1;c234550_g1;c235267_g1;c236935_g1;c240681_g1;c241362_g1;c242426_g1;c242593_g1;c242934_g…
GO:0010468	e	regulation of gene expression	777/34125	5469/331498	7.49e-10	4.63e-06	biological_process	c101977_g1;c104487_g1;c10683_g1;c11130_g1;c121515_g1;c137050_g1;c139298_g2;c144101_g1;c14579_g1;c146718_g1;c160509_g1;c199726_g1;c222382_g1;c232869_g1;c235425_g1;c242579_g2;c242593_g1;c252047_g1;c252413_g1;c253250_g1;c254582_g1;c255537_g1;c264465_g1;c267848_g1;c267882_g1;c270397_g1;c276675_g1;c277623_g1;c278523_g1;c279903_g1;c279939_g1;c286212_g1;c296723_g1;c298124_g3;c298874_g1;c299153_g2;c29923…
GO:0005215	e	transporter activity	847/34125	6269/331498	7.55e-10	4.66e-06	molecular_function	c101934_g1;c102638_g1;c103110_g1;c119439_g1;c132547_g1;c133972_g1;c14027_g1;c141197_g1;c178667_g1;c231033_g1;c234958_g1;c235285_g1;c240807_g1;c241354_g1;c244287_g1;c247451_g1;c251362_g1;c252844_g1;c265081_g1;c266263_g1;c266377_g1;c267415_g1;c267670_g1;c274489_g2;c278056_g1;c281013_g1;c281943_g1;c282557_g1;c285058_g2;c286097_g1;c287158_g1;c288174_g1;c288557_g1;c289965_g1;c291195_g3;c300647_g2;c301…
GO:0043603	e	cellular amide metabolic process	1312/34125	5842/331498	7.55e-10	4.66e-06	biological_process	c100597_g1;c102915_g1;c109881_g1;c112018_g1;c125702_g1;c126456_g1;c130216_g1;c133215_g1;c133761_g1;c134317_g1;c136700_g1;c137739_g1;c140812_g1;c141817_g1;c14211_g1;c143149_g1;c147647_g1;c158656_g1;c16114_g1;c166192_g1;c167579_g1;c171522_g1;c171843_g1;c173274_g1;c178289_g1;c183481_g1;c188041_g1;c192494_g1;c19880_g1;c199726_g1;c20232_g1;c203519_g1;c207203_g1;c224991_g1;c232515_g1;c232699_g1;c234550…
GO:0043228	e	non-membrane-bounded organelle	1644/34125	7802/331498	7.69e-10	4.75e-06	cellular_component	c100493_g1;c100597_g1;c101977_g1;c102638_g1;c10683_g1;c11130_g1;c112018_g1;c121515_g1;c1251_g1;c125702_g1;c130216_g1;c132148_g1;c133215_g1;c133761_g1;c133828_g1;c137739_g1;c140812_g1;c141817_g1;c147647_g1;c160509_g1;c166192_g1;c167579_g1;c171522_g1;c171843_g1;c178289_g1;c183481_g1;c192494_g1;c19880_g1;c20232_g1;c207203_g1;c207277_g1;c216078_g1;c221123_g1;c222382_g1;c224968_g1;c228439_g1;c232515_g…
GO:0051258	e	protein polymerization	58/34125	241/331498	7.73e-10	4.77e-06	biological_process	c345787_g3;c355631_g1;c363637_g1;c375335_g3;c379784_g1;c390927_g2;c390927_g5;c391117_g4;c391117_g6;c392213_g1;c392966_g2;c393919_g2;c394280_g5;c395883_g1;c395883_g6;c396312_g3;c399044_g1;c399044_g3;c401550_g3;c402324_g2;c402324_g3;c402324_g6;c402324_g7;c402324_g8;c403464_g1;c404517_g1;c404517_g4;c404517_g5;c404517_g7;c405288_g2;c406847_g1;c407748_g1;c409640_g5;c412025_g2;c412930_g2;c412930_g4;c41…
GO:0055085	e	transmembrane transport	812/34125	6324/331498	7.8e-10	4.82e-06	biological_process	c101934_g1;c103110_g1;c119439_g1;c132547_g1;c133972_g1;c14027_g1;c141197_g1;c169990_g1;c178667_g1;c231033_g1;c240807_g1;c241354_g1;c251362_g1;c252844_g1;c265081_g1;c265893_g1;c266051_g3;c266249_g1;c266249_g2;c266263_g1;c267415_g1;c267647_g1;c267670_g1;c274489_g2;c278056_g1;c279976_g1;c281013_g1;c281943_g1;c285058_g2;c286097_g1;c288174_g1;c288557_g1;c291195_g3;c298972_g1;c300647_g2;c301823_g1;c302…
GO:0019222	e	regulation of metabolic process	935/34125	6464/331498	7.99e-10	4.94e-06	biological_process	c101977_g1;c104487_g1;c10683_g1;c11130_g1;c113220_g1;c121515_g1;c137050_g1;c139298_g2;c142657_g1;c144101_g1;c14579_g1;c146718_g1;c160509_g1;c199726_g1;c222382_g1;c232869_g1;c235425_g1;c242579_g2;c242593_g1;c252047_g1;c252413_g1;c252622_g1;c253086_g2;c253250_g1;c254582_g1;c255537_g1;c264465_g1;c264651_g1;c267848_g1;c267882_g1;c270397_g1;c276675_g1;c277623_g1;c278523_g1;c279903_g1;c279939_g1;c28621…
GO:0044711	e	single-organism biosynthetic process	1092/34125	8016/331498	8.01e-10	4.95e-06	biological_process	c100905_g1;c103821_g1;c139238_g1;c14211_g1;c147320_g1;c148259_g1;c155624_g2;c16114_g1;c179667_g1;c224991_g1;c239321_g2;c240169_g1;c240380_g1;c240925_g1;c242844_g1;c251362_g1;c252844_g1;c255299_g1;c259030_g1;c265549_g2;c266683_g1;c267314_g2;c267707_g1;c267859_g1;c274767_g1;c277343_g1;c277908_g1;c278067_g1;c280383_g1;c280667_g1;c282046_g1;c282422_g1;c282476_g1;c282591_g1;c286984_g1;c287204_g2;c2909…
GO:0031323	e	regulation of cellular metabolic process	894/34125	6082/331498	8.25e-10	5.1e-06	biological_process	c101977_g1;c104487_g1;c10683_g1;c11130_g1;c113220_g1;c121515_g1;c137050_g1;c139298_g2;c142657_g1;c144101_g1;c14579_g1;c146718_g1;c160509_g1;c199726_g1;c222382_g1;c232869_g1;c235425_g1;c242579_g2;c242593_g1;c252047_g1;c252413_g1;c252622_g1;c253086_g2;c253250_g1;c254582_g1;c255537_g1;c264465_g1;c264651_g1;c267848_g1;c267882_g1;c270397_g1;c276675_g1;c277623_g1;c278523_g1;c279903_g1;c279939_g1;c28621…
GO:0043232	e	intracellular non-membrane-bounded organelle	1644/34125	7798/331498	8.58e-10	5.3e-06	cellular_component	c100493_g1;c100597_g1;c101977_g1;c102638_g1;c10683_g1;c11130_g1;c112018_g1;c121515_g1;c1251_g1;c125702_g1;c130216_g1;c132148_g1;c133215_g1;c133761_g1;c133828_g1;c137739_g1;c140812_g1;c141817_g1;c147647_g1;c160509_g1;c166192_g1;c167579_g1;c171522_g1;c171843_g1;c178289_g1;c183481_g1;c192494_g1;c19880_g1;c20232_g1;c207203_g1;c207277_g1;c216078_g1;c221123_g1;c222382_g1;c224968_g1;c228439_g1;c232515_g…
GO:0030529	e	intracellular ribonucleoprotein complex	1929/34125	8451/331498	8.6e-10	5.32e-06	cellular_component	c100493_g1;c100597_g1;c101977_g1;c102878_g1;c102915_g1;c106589_g1;c10683_g1;c109881_g1;c11130_g1;c112018_g1;c121515_g1;c1251_g1;c125702_g1;c126456_g1;c130216_g1;c132148_g1;c133215_g1;c133761_g1;c133828_g1;c137739_g1;c137798_g1;c140812_g1;c141817_g1;c143149_g1;c147647_g1;c158656_g1;c160509_g1;c166192_g1;c167579_g1;c171522_g1;c171843_g1;c173274_g1;c178289_g1;c183481_g1;c188041_g1;c192494_g1;c19880_…
GO:1990904	e	ribonucleoprotein complex	1929/34125	8451/331498	8.6e-10	5.32e-06	cellular_component	c100493_g1;c100597_g1;c101977_g1;c102878_g1;c102915_g1;c106589_g1;c10683_g1;c109881_g1;c11130_g1;c112018_g1;c121515_g1;c1251_g1;c125702_g1;c126456_g1;c130216_g1;c132148_g1;c133215_g1;c133761_g1;c133828_g1;c137739_g1;c137798_g1;c140812_g1;c141817_g1;c143149_g1;c147647_g1;c158656_g1;c160509_g1;c166192_g1;c167579_g1;c171522_g1;c171843_g1;c173274_g1;c178289_g1;c183481_g1;c188041_g1;c192494_g1;c19880_…
GO:0009767	e	photosynthetic electron transport chain	19/34125	38/331498	8.69e-10	5.37e-06	biological_process	c389946_g6;c397444_g1;c401082_g5;c401126_g1;c407687_g4;c408393_g3;c409116_g1;c411843_g1;c412940_g7;c414417_g1;c414471_g7;c416585_g2;c417433_g2;c417433_g5;c417433_g6;c419761_g2;c420597_g2;c420702_g1;c420702_g2
GO:0071840	e	cellular component organization or biogenesis	1755/34125	8873/331498	8.73e-10	5.39e-06	biological_process	c100286_g1;c100493_g1;c100597_g1;c102915_g1;c109881_g1;c112018_g1;c125702_g1;c126456_g1;c130216_g1;c133215_g1;c133761_g1;c136700_g1;c137085_g1;c137739_g1;c140812_g1;c141817_g1;c143149_g1;c145571_g1;c147208_g1;c147647_g1;c151532_g1;c158656_g1;c166192_g1;c167579_g1;c171522_g1;c171843_g1;c183481_g1;c188041_g1;c192494_g1;c19880_g1;c199726_g1;c200899_g1;c203519_g1;c207203_g1;c216078_g1;c222382_g1;c226…
GO:0031224	e	intrinsic component of membrane	1164/34125	8616/331498	8.81e-10	5.45e-06	cellular_component	c101120_g1;c101934_g1;c103821_g1;c119439_g1;c132547_g1;c133972_g1;c14027_g1;c141197_g1;c145396_g1;c147320_g1;c147601_g1;c167314_g1;c169990_g1;c201036_g1;c214580_g1;c221849_g1;c22566_g1;c235285_g1;c235337_g1;c236712_g1;c240807_g1;c241354_g1;c247451_g1;c251237_g1;c252844_g1;c253212_g1;c265218_g1;c265893_g1;c266051_g3;c266377_g1;c267415_g1;c267670_g1;c270913_g1;c278056_g1;c278799_g1;c279976_g1;c2803…
GO:0016491	e	oxidoreductase activity	1288/34125	10255/331498	8.91e-10	5.51e-06	molecular_function	c100060_g1;c101934_g1;c103821_g1;c120956_g1;c126395_g1;c137441_g1;c14579_g1;c147320_g1;c154134_g2;c161127_g1;c191434_g1;c2071_g1;c207447_g1;c224991_g1;c233947_g1;c235430_g1;c236496_g1;c238273_g1;c238896_g2;c239321_g2;c240807_g1;c242844_g1;c246715_g1;c251114_g1;c252832_g1;c253125_g1;c254000_g1;c255771_g1;c258035_g1;c259394_g1;c263506_g1;c266023_g1;c267415_g1;c268012_g1;c272113_g1;c277343_g1;c27806…
GO:0006796	e	phosphate-containing compound metabolic process	1185/34125	9531/331498	8.96e-10	5.53e-06	biological_process	c102928_g1;c104884_g1;c108259_g1;c11005_g1;c133555_g1;c14211_g1;c147061_g1;c147807_g1;c202940_g1;c225917_g1;c234431_g1;c235666_g1;c240169_g1;c240176_g2;c240807_g1;c240925_g1;c241568_g1;c244353_g1;c247186_g2;c247224_g1;c251362_g1;c251409_g1;c251703_g1;c252606_g1;c252844_g1;c253129_g1;c259030_g1;c266616_g1;c266683_g1;c267859_g1;c276862_g2;c277453_g1;c277908_g1;c280667_g1;c280990_g1;c282103_g1;c2824…
GO:0044267	e	cellular protein metabolic process	1883/34125	10202/331498	8.98e-10	5.55e-06	biological_process	c100597_g1;c101977_g1;c102915_g1;c102928_g1;c104884_g1;c109881_g1;c112018_g1;c121515_g1;c125702_g1;c126456_g1;c130216_g1;c133215_g1;c133555_g1;c133761_g1;c137739_g1;c140812_g1;c141817_g1;c14211_g1;c143149_g1;c147647_g1;c147807_g1;c158656_g1;c166192_g1;c167579_g1;c171522_g1;c171843_g1;c173274_g1;c178289_g1;c183481_g1;c188041_g1;c192494_g1;c19880_g1;c199726_g1;c202311_g1;c20232_g1;c202940_g1;c20351…
GO:0034645	e	cellular macromolecule biosynthetic process	1618/34125	8217/331498	9.02e-10	5.57e-06	biological_process	c100597_g1;c100905_g1;c101977_g1;c102915_g1;c109881_g1;c112018_g1;c121515_g1;c125702_g1;c126456_g1;c128388_g1;c130216_g1;c133215_g1;c133761_g1;c137739_g1;c140812_g1;c141817_g1;c143149_g1;c147384_g1;c147647_g1;c148259_g1;c158656_g1;c166192_g1;c167579_g1;c171522_g1;c171843_g1;c173274_g1;c178289_g1;c183481_g1;c188041_g1;c192494_g1;c19880_g1;c199726_g1;c20232_g1;c203519_g1;c207203_g1;c210140_g1;c2160…
GO:0016021	e	integral component of membrane	1148/34125	8576/331498	9.05e-10	5.59e-06	cellular_component	c101120_g1;c101934_g1;c103821_g1;c119439_g1;c132547_g1;c133972_g1;c14027_g1;c141197_g1;c145396_g1;c147320_g1;c147601_g1;c167314_g1;c169990_g1;c201036_g1;c214580_g1;c221849_g1;c22566_g1;c235285_g1;c235337_g1;c236712_g1;c240807_g1;c241354_g1;c247451_g1;c251237_g1;c252844_g1;c253212_g1;c265218_g1;c265893_g1;c266051_g3;c266377_g1;c267415_g1;c267670_g1;c270913_g1;c278056_g1;c278799_g1;c279976_g1;c2803…
GO:0044271	e	cellular nitrogen compound biosynthetic process	1840/34125	9762/331498	9.16e-10	5.66e-06	biological_process	c100597_g1;c102915_g1;c109881_g1;c112018_g1;c125702_g1;c126456_g1;c128388_g1;c130216_g1;c133215_g1;c133761_g1;c134317_g1;c137739_g1;c140812_g1;c141817_g1;c14211_g1;c143149_g1;c147384_g1;c147647_g1;c158656_g1;c16114_g1;c166192_g1;c167579_g1;c171522_g1;c171843_g1;c173274_g1;c178289_g1;c183481_g1;c185180_g1;c188041_g1;c192494_g1;c19880_g1;c199726_g1;c20232_g1;c203519_g1;c207203_g1;c224991_g1;c232515…
GO:0043234	e	protein complex	862/34125	6783/331498	9.23e-10	5.7e-06	cellular_component	c101934_g1;c10683_g1;c108259_g1;c113220_g1;c137050_g1;c142165_g1;c144101_g1;c14509_g1;c151532_g1;c160509_g1;c199726_g1;c200899_g1;c222382_g1;c235231_g1;c235425_g1;c242579_g2;c242593_g1;c249126_g1;c251362_g1;c252844_g1;c254496_g1;c254582_g1;c255631_g1;c262606_g2;c264856_g1;c264856_g2;c267415_g1;c276476_g1;c277623_g1;c279939_g1;c280358_g1;c280775_g1;c284283_g1;c284739_g1;c288174_g1;c292873_g1;c2992…
GO:0050794	e	regulation of cellular process	1403/34125	10390/331498	9.25e-10	5.72e-06	biological_process	c101977_g1;c104487_g1;c10683_g1;c11130_g1;c113220_g1;c117990_g1;c118750_g1;c121515_g1;c133126_g1;c137050_g1;c139298_g2;c142657_g1;c144101_g1;c14579_g1;c146718_g1;c150703_g1;c160509_g1;c162853_g1;c189865_g1;c192258_g1;c199726_g1;c209430_g1;c222382_g1;c232869_g1;c234124_g1;c235425_g1;c238273_g1;c242579_g2;c242593_g1;c247251_g1;c247461_g1;c252047_g1;c252329_g1;c252413_g1;c252622_g1;c252821_g1;c25308…
GO:0006793	e	phosphorus metabolic process	1215/34125	9768/331498	9.27e-10	5.73e-06	biological_process	c102928_g1;c104884_g1;c108259_g1;c11005_g1;c133555_g1;c14211_g1;c147061_g1;c147807_g1;c202940_g1;c225917_g1;c234431_g1;c235666_g1;c240169_g1;c240176_g2;c240807_g1;c240925_g1;c241568_g1;c244353_g1;c247186_g2;c247224_g1;c251362_g1;c251409_g1;c251703_g1;c252606_g1;c252844_g1;c253129_g1;c259030_g1;c266616_g1;c266683_g1;c267859_g1;c276862_g2;c277453_g1;c277908_g1;c280667_g1;c280990_g1;c282103_g1;c2824…
GO:0043436	e	oxoacid metabolic process	1312/34125	10221/331498	9.29e-10	5.74e-06	biological_process	c102928_g1;c103821_g1;c136700_g1;c14211_g1;c147320_g1;c147807_g1;c148259_g1;c155624_g2;c16114_g1;c179667_g1;c224991_g1;c225917_g1;c234059_g1;c234431_g1;c238896_g2;c240176_g2;c240380_g1;c240614_g1;c242844_g1;c247186_g2;c251251_g1;c252832_g1;c253129_g1;c254496_g1;c255299_g1;c255479_g1;c255631_g1;c257751_g1;c266023_g1;c266616_g1;c266683_g1;c267314_g2;c267590_g1;c276476_g1;c277343_g1;c277908_g1;c2780…
GO:1901566	e	organonitrogen compound biosynthetic process	1889/34125	10165/331498	9.33e-10	5.76e-06	biological_process	c100597_g1;c102915_g1;c108259_g1;c109881_g1;c112018_g1;c125702_g1;c126456_g1;c130216_g1;c133215_g1;c133761_g1;c134317_g1;c137739_g1;c140812_g1;c141817_g1;c14211_g1;c143149_g1;c147647_g1;c148259_g1;c158656_g1;c16114_g1;c166192_g1;c167579_g1;c171522_g1;c171843_g1;c173274_g1;c178289_g1;c183481_g1;c185180_g1;c188041_g1;c192494_g1;c19880_g1;c199726_g1;c20232_g1;c203519_g1;c207203_g1;c224991_g1;c232515…
GO:0016020	e	membrane	1501/34125	8652/331498	9.51e-10	5.88e-06	cellular_component	c101934_g1;c103110_g1;c108542_g1;c109881_g1;c115228_g1;c133761_g1;c136700_g1;c137441_g1;c14027_g1;c144010_g1;c147980_g1;c155624_g2;c178667_g1;c183481_g1;c207203_g1;c207277_g1;c221123_g1;c227506_g1;c231033_g1;c234958_g1;c236712_g1;c240169_g1;c240807_g1;c241257_g1;c244287_g1;c247251_g1;c247461_g1;c249483_g1;c252622_g1;c252844_g1;c262606_g2;c264581_g1;c266530_g1;c266665_g1;c266954_g1;c267132_g1;c274…
GO:0009059	e	macromolecule biosynthetic process	1674/34125	8600/331498	9.51e-10	5.88e-06	biological_process	c100597_g1;c100905_g1;c101977_g1;c102915_g1;c109881_g1;c112018_g1;c121515_g1;c125702_g1;c126456_g1;c128388_g1;c130216_g1;c133215_g1;c133761_g1;c137739_g1;c140812_g1;c141817_g1;c143149_g1;c147384_g1;c147647_g1;c148259_g1;c158656_g1;c166192_g1;c167579_g1;c171522_g1;c171843_g1;c173274_g1;c178289_g1;c183481_g1;c188041_g1;c192494_g1;c19880_g1;c199726_g1;c20232_g1;c203519_g1;c207203_g1;c210140_g1;c2160…
GO:0043231	e	intracellular membrane-bounded organelle	1757/34125	10524/331498	9.59e-10	5.92e-06	cellular_component	c100286_g1;c100680_g1;c104487_g1;c109180_g1;c110885_g1;c113220_g1;c118750_g1;c131967_g1;c133761_g1;c137050_g1;c137085_g1;c137441_g1;c139298_g2;c142165_g1;c146718_g1;c147320_g1;c147384_g1;c154310_g1;c155624_g2;c183481_g1;c203135_g1;c207203_g1;c207277_g1;c217015_g1;c221123_g1;c226329_g1;c241116_g1;c247461_g1;c249126_g1;c249483_g1;c251626_g1;c252047_g1;c252622_g1;c253250_g1;c255299_g1;c259210_g1;c26…
GO:0044425	e	membrane part	1531/34125	11303/331498	9.75e-10	6.02e-06	cellular_component	c101120_g1;c101934_g1;c103821_g1;c114728_g1;c119439_g1;c132547_g1;c133972_g1;c14027_g1;c141197_g1;c145396_g1;c147320_g1;c147601_g1;c167314_g1;c169990_g1;c201036_g1;c214580_g1;c221849_g1;c22566_g1;c235285_g1;c235337_g1;c236712_g1;c240807_g1;c241354_g1;c247451_g1;c251237_g1;c251362_g1;c252844_g1;c253212_g1;c256569_g1;c262606_g2;c265218_g1;c265893_g1;c266051_g3;c266263_g1;c266377_g1;c267415_g1;c2676…
GO:0006082	e	organic acid metabolic process	1318/34125	10248/331498	9.78e-10	6.04e-06	biological_process	c102928_g1;c103821_g1;c136700_g1;c14211_g1;c147320_g1;c147807_g1;c148259_g1;c155624_g2;c16114_g1;c179667_g1;c224991_g1;c225917_g1;c234059_g1;c234431_g1;c238896_g2;c240176_g2;c240380_g1;c240614_g1;c242844_g1;c247186_g2;c251251_g1;c252832_g1;c253129_g1;c254496_g1;c255299_g1;c255479_g1;c255631_g1;c257751_g1;c266023_g1;c266616_g1;c266683_g1;c267314_g2;c267590_g1;c276476_g1;c277343_g1;c277908_g1;c2780…
GO:0044446	e	intracellular organelle part	2078/34125	11443/331498	1.01e-09	6.21e-06	cellular_component	c100286_g1;c100493_g1;c101934_g1;c102638_g1;c102915_g1;c109881_g1;c126456_g1;c131967_g1;c133215_g1;c133761_g1;c137085_g1;c138410_g1;c14027_g1;c143149_g1;c144010_g1;c14509_g1;c145571_g1;c151532_g1;c158656_g1;c173274_g1;c183481_g1;c188041_g1;c199726_g1;c200899_g1;c203519_g1;c207203_g1;c207277_g1;c210140_g1;c224968_g1;c226329_g1;c232699_g1;c235231_g1;c235425_g1;c240807_g1;c242593_g1;c246715_g1;c2471…
GO:0019752	e	carboxylic acid metabolic process	1301/34125	10153/331498	1.01e-09	6.24e-06	biological_process	c102928_g1;c103821_g1;c136700_g1;c14211_g1;c147320_g1;c147807_g1;c148259_g1;c155624_g2;c16114_g1;c179667_g1;c224991_g1;c225917_g1;c234059_g1;c234431_g1;c238896_g2;c240176_g2;c240380_g1;c240614_g1;c242844_g1;c247186_g2;c251251_g1;c252832_g1;c253129_g1;c254496_g1;c255299_g1;c255479_g1;c255631_g1;c257751_g1;c266023_g1;c266616_g1;c266683_g1;c267314_g2;c267590_g1;c276476_g1;c277343_g1;c277908_g1;c2780…
GO:0044422	e	organelle part	2080/34125	11509/331498	1.01e-09	6.25e-06	cellular_component	c100286_g1;c100493_g1;c101934_g1;c102638_g1;c102915_g1;c109881_g1;c126456_g1;c131967_g1;c133215_g1;c133761_g1;c137085_g1;c138410_g1;c14027_g1;c143149_g1;c144010_g1;c14509_g1;c145571_g1;c151532_g1;c158656_g1;c173274_g1;c183481_g1;c188041_g1;c199726_g1;c200899_g1;c203519_g1;c207203_g1;c207277_g1;c210140_g1;c224968_g1;c226329_g1;c232699_g1;c235231_g1;c235425_g1;c240807_g1;c242593_g1;c246715_g1;c2471…
GO:0043227	e	membrane-bounded organelle	1850/34125	11093/331498	1.02e-09	6.33e-06	cellular_component	c100286_g1;c100680_g1;c104487_g1;c109180_g1;c110885_g1;c113220_g1;c118750_g1;c131967_g1;c132148_g1;c133761_g1;c137050_g1;c137085_g1;c137441_g1;c139298_g2;c142165_g1;c146718_g1;c147320_g1;c147384_g1;c154310_g1;c155624_g2;c183481_g1;c203135_g1;c207203_g1;c207277_g1;c217015_g1;c221123_g1;c226329_g1;c228439_g1;c241116_g1;c247461_g1;c249126_g1;c249483_g1;c251626_g1;c252047_g1;c252622_g1;c253250_g1;c25…
GO:0006810	e	transport	1580/34125	12648/331498	1.03e-09	6.36e-06	biological_process	c101934_g1;c102638_g1;c103110_g1;c117990_g1;c118750_g1;c119439_g1;c132547_g1;c133126_g1;c133972_g1;c14027_g1;c141197_g1;c14509_g1;c147601_g1;c150703_g1;c169990_g1;c174286_g1;c178667_g1;c231033_g1;c234124_g1;c234570_g1;c234958_g1;c235285_g1;c235569_g1;c240807_g1;c241354_g1;c244287_g1;c246927_g1;c247451_g1;c247461_g1;c251237_g1;c251362_g1;c252844_g1;c258549_g1;c265081_g1;c265893_g1;c266051_g3;c2662…
GO:0065007	e	biological regulation	1647/34125	12331/331498	1.03e-09	6.38e-06	biological_process	c101977_g1;c104487_g1;c10683_g1;c11130_g1;c113220_g1;c117990_g1;c118750_g1;c121515_g1;c133126_g1;c137050_g1;c137441_g1;c139298_g2;c142657_g1;c144101_g1;c14579_g1;c146718_g1;c150703_g1;c160509_g1;c162853_g1;c189865_g1;c192258_g1;c199726_g1;c200899_g1;c209430_g1;c222382_g1;c232869_g1;c234124_g1;c235425_g1;c238273_g1;c242579_g2;c242593_g1;c246927_g1;c246999_g1;c247251_g1;c247461_g1;c252047_g1;c25232…
GO:0051179	e	localization	1610/34125	12982/331498	1.04e-09	6.45e-06	biological_process	c101934_g1;c102638_g1;c103110_g1;c117990_g1;c118750_g1;c119439_g1;c132547_g1;c133126_g1;c133972_g1;c14027_g1;c141197_g1;c14509_g1;c147601_g1;c150703_g1;c169990_g1;c174286_g1;c178667_g1;c231033_g1;c234124_g1;c234570_g1;c234958_g1;c235285_g1;c235569_g1;c240807_g1;c241354_g1;c244287_g1;c246927_g1;c247451_g1;c247461_g1;c251237_g1;c251362_g1;c252844_g1;c258549_g1;c265081_g1;c265893_g1;c266051_g3;c2662…
GO:0044281	e	small molecule metabolic process	1882/34125	14614/331498	1.06e-09	6.54e-06	biological_process	c102928_g1;c103821_g1;c126395_g1;c136700_g1;c14211_g1;c147320_g1;c147807_g1;c148259_g1;c155624_g2;c16114_g1;c179667_g1;c224991_g1;c225917_g1;c233947_g1;c234059_g1;c234431_g1;c236496_g1;c238273_g1;c238896_g2;c239321_g2;c240176_g2;c240380_g1;c240614_g1;c240807_g1;c240925_g1;c242844_g1;c247186_g2;c251251_g1;c251362_g1;c252832_g1;c252844_g1;c253129_g1;c254496_g1;c255299_g1;c255479_g1;c255631_g1;c2577…
GO:0050789	e	regulation of biological process	1507/34125	11116/331498	1.06e-09	6.56e-06	biological_process	c101977_g1;c104487_g1;c10683_g1;c11130_g1;c113220_g1;c117990_g1;c118750_g1;c121515_g1;c133126_g1;c137050_g1;c137441_g1;c139298_g2;c142657_g1;c144101_g1;c14579_g1;c146718_g1;c150703_g1;c160509_g1;c162853_g1;c189865_g1;c192258_g1;c199726_g1;c209430_g1;c222382_g1;c232869_g1;c234124_g1;c235425_g1;c238273_g1;c242579_g2;c242593_g1;c246999_g1;c247251_g1;c247461_g1;c252047_g1;c252329_g1;c252413_g1;c25262…
GO:0003676	e	nucleic acid binding	1869/34125	12738/331498	1.07e-09	6.6e-06	molecular_function	c100286_g1;c100493_g1;c101977_g1;c10683_g1;c11130_g1;c113220_g1;c121515_g1;c131967_g1;c133761_g1;c135803_g2;c137050_g1;c137085_g1;c137735_g1;c138410_g1;c14027_g1;c140946_g1;c144101_g1;c144747_g1;c146718_g1;c147384_g1;c158656_g1;c160509_g1;c167579_g1;c167904_g1;c173274_g1;c178289_g1;c183481_g1;c185306_g1;c191686_g1;c199726_g1;c199872_g1;c200899_g1;c203135_g1;c203519_g1;c207203_g1;c207546_g1;c21153…
GO:0019538	e	protein metabolic process	2226/34125	13934/331498	1.07e-09	6.62e-06	biological_process	c100366_g1;c100597_g1;c101977_g1;c102915_g1;c102928_g1;c104884_g1;c108259_g1;c109881_g1;c112018_g1;c121515_g1;c125702_g1;c126456_g1;c130216_g1;c133215_g1;c133555_g1;c133761_g1;c137739_g1;c140812_g1;c141817_g1;c14199_g1;c14211_g1;c142165_g1;c143149_g1;c145319_g1;c147647_g1;c147807_g1;c148259_g1;c158656_g1;c166192_g1;c167579_g1;c171193_g1;c171522_g1;c171843_g1;c173274_g1;c178289_g1;c182775_g1;c1834…
GO:0032553	e	ribonucleotide binding	1852/34125	15133/331498	1.09e-09	6.74e-06	molecular_function	c102928_g1;c103110_g1;c109180_g1;c11005_g1;c117990_g1;c133126_g1;c134094_g1;c134317_g1;c136436_g1;c14579_g1;c146765_g1;c147807_g1;c150703_g1;c178289_g1;c183044_g1;c192258_g1;c202940_g1;c225917_g1;c228439_g1;c230158_g1;c234124_g1;c234431_g1;c235231_g1;c235285_g1;c235425_g1;c236199_g1;c237060_g1;c240176_g2;c240380_g1;c243550_g2;c247186_g2;c247251_g1;c247461_g1;c251703_g1;c252047_g1;c252329_g1;c2525…
GO:0043169	e	cation binding	1637/34125	13150/331498	1.1e-09	6.81e-06	molecular_function	c100905_g1;c101934_g1;c103066_g1;c103821_g1;c106262_g1;c108259_g1;c108542_g1;c109180_g1;c11005_g1;c115748_g1;c116213_g1;c126395_g1;c131967_g1;c134094_g1;c134982_g1;c140946_g1;c141817_g1;c144101_g1;c144747_g1;c146718_g1;c146765_g1;c147320_g1;c147384_g1;c154134_g2;c185180_g1;c198997_g1;c203519_g1;c232869_g1;c233947_g1;c237685_g1;c240807_g1;c241257_g1;c242593_g1;c243210_g1;c243210_g2;c250468_g1;c251…
GO:0035639	e	purine ribonucleoside triphosphate binding	1806/34125	14580/331498	1.11e-09	6.84e-06	molecular_function	c102928_g1;c103110_g1;c109180_g1;c11005_g1;c117990_g1;c133126_g1;c134094_g1;c134317_g1;c136436_g1;c146765_g1;c147807_g1;c150703_g1;c178289_g1;c183044_g1;c192258_g1;c202940_g1;c225917_g1;c228439_g1;c230158_g1;c234124_g1;c234431_g1;c235231_g1;c235285_g1;c235425_g1;c236199_g1;c237060_g1;c240176_g2;c240380_g1;c243550_g2;c247186_g2;c247251_g1;c247461_g1;c251703_g1;c252047_g1;c252329_g1;c252586_g1;c252…
GO:0051234	e	establishment of localization	1590/34125	12714/331498	1.13e-09	7e-06	biological_process	c101934_g1;c102638_g1;c103110_g1;c117990_g1;c118750_g1;c119439_g1;c132547_g1;c133126_g1;c133972_g1;c14027_g1;c141197_g1;c14509_g1;c147601_g1;c150703_g1;c169990_g1;c174286_g1;c178667_g1;c231033_g1;c234124_g1;c234570_g1;c234958_g1;c235285_g1;c235569_g1;c240807_g1;c241354_g1;c244287_g1;c246927_g1;c247451_g1;c247461_g1;c251237_g1;c251362_g1;c252844_g1;c258549_g1;c265081_g1;c265893_g1;c266051_g3;c2662…
GO:0046872	e	metal ion binding	1600/34125	12850/331498	1.14e-09	7.06e-06	molecular_function	c101934_g1;c103066_g1;c103821_g1;c106262_g1;c108259_g1;c108542_g1;c109180_g1;c11005_g1;c115748_g1;c116213_g1;c126395_g1;c131967_g1;c134094_g1;c134982_g1;c140946_g1;c141817_g1;c144101_g1;c144747_g1;c146718_g1;c146765_g1;c147320_g1;c147384_g1;c154134_g2;c185180_g1;c198997_g1;c203519_g1;c232869_g1;c233947_g1;c237685_g1;c240807_g1;c241257_g1;c242593_g1;c243210_g1;c243210_g2;c250468_g1;c251409_g1;c252…
GO:0044249	e	cellular biosynthetic process	2582/34125	15403/331498	1.16e-09	7.19e-06	biological_process	c100597_g1;c100905_g1;c101977_g1;c102915_g1;c103821_g1;c108259_g1;c109881_g1;c112018_g1;c121515_g1;c125702_g1;c126456_g1;c128388_g1;c130216_g1;c133215_g1;c133761_g1;c134317_g1;c137739_g1;c139238_g1;c140812_g1;c141817_g1;c14211_g1;c143149_g1;c147320_g1;c147384_g1;c147647_g1;c148259_g1;c155624_g2;c158656_g1;c16114_g1;c166192_g1;c167579_g1;c171522_g1;c171843_g1;c173274_g1;c178289_g1;c179667_g1;c1834…
GO:0017076	e	purine nucleotide binding	1862/34125	14993/331498	1.19e-09	7.36e-06	molecular_function	c102928_g1;c103110_g1;c109180_g1;c11005_g1;c117990_g1;c133126_g1;c134094_g1;c134317_g1;c136436_g1;c146765_g1;c147807_g1;c150703_g1;c178289_g1;c183044_g1;c192258_g1;c202940_g1;c225917_g1;c228439_g1;c230158_g1;c234124_g1;c234431_g1;c235231_g1;c235285_g1;c235425_g1;c236199_g1;c237060_g1;c240176_g2;c240380_g1;c243550_g2;c247186_g2;c247251_g1;c247461_g1;c251703_g1;c252047_g1;c252329_g1;c252586_g1;c252…
GO:0032555	e	purine ribonucleotide binding	1822/34125	14711/331498	1.19e-09	7.37e-06	molecular_function	c102928_g1;c103110_g1;c109180_g1;c11005_g1;c117990_g1;c133126_g1;c134094_g1;c134317_g1;c136436_g1;c146765_g1;c147807_g1;c150703_g1;c178289_g1;c183044_g1;c192258_g1;c202940_g1;c225917_g1;c228439_g1;c230158_g1;c234124_g1;c234431_g1;c235231_g1;c235285_g1;c235425_g1;c236199_g1;c237060_g1;c240176_g2;c240380_g1;c243550_g2;c247186_g2;c247251_g1;c247461_g1;c251703_g1;c252047_g1;c252329_g1;c252586_g1;c252…
GO:0097367	e	carbohydrate derivative binding	1877/34125	15357/331498	1.2e-09	7.41e-06	molecular_function	c102928_g1;c103110_g1;c109180_g1;c11005_g1;c117990_g1;c133126_g1;c134094_g1;c134317_g1;c136436_g1;c14579_g1;c146765_g1;c147807_g1;c150703_g1;c178289_g1;c183044_g1;c192258_g1;c202940_g1;c225917_g1;c228439_g1;c230158_g1;c234124_g1;c234431_g1;c235231_g1;c235285_g1;c235425_g1;c236199_g1;c237060_g1;c240176_g2;c240380_g1;c243550_g2;c247186_g2;c247251_g1;c247461_g1;c251703_g1;c252047_g1;c252329_g1;c2525…
GO:0009058	e	biosynthetic process	2801/34125	16925/331498	1.21e-09	7.49e-06	biological_process	c100597_g1;c100905_g1;c101977_g1;c102915_g1;c103821_g1;c108259_g1;c108832_g1;c108832_g2;c109881_g1;c112018_g1;c121515_g1;c125702_g1;c126456_g1;c128388_g1;c130216_g1;c133215_g1;c133761_g1;c134317_g1;c137739_g1;c139238_g1;c140812_g1;c141817_g1;c14211_g1;c143149_g1;c147320_g1;c147384_g1;c147647_g1;c148259_g1;c155624_g2;c158656_g1;c16114_g1;c166192_g1;c167579_g1;c16979_g1;c171522_g1;c171843_g1;c17327…
GO:0044260	e	cellular macromolecule metabolic process	2891/34125	19760/331498	1.25e-09	7.73e-06	biological_process	c100366_g1;c100597_g1;c100905_g1;c101977_g1;c102915_g1;c102928_g1;c104884_g1;c109881_g1;c112018_g1;c121515_g1;c125702_g1;c126456_g1;c128388_g1;c130216_g1;c133215_g1;c133555_g1;c133761_g1;c137735_g1;c137739_g1;c14027_g1;c140812_g1;c141817_g1;c14211_g1;c142165_g1;c143149_g1;c147384_g1;c147647_g1;c147807_g1;c148259_g1;c158656_g1;c166192_g1;c167579_g1;c171522_g1;c171843_g1;c173274_g1;c178289_g1;c1827…
GO:0043229	e	intracellular organelle	3213/34125	17740/331498	1.26e-09	7.81e-06	cellular_component	c100286_g1;c100493_g1;c100597_g1;c100680_g1;c101977_g1;c102638_g1;c104487_g1;c106589_g1;c10683_g1;c109180_g1;c110885_g1;c11130_g1;c112018_g1;c113220_g1;c118750_g1;c121515_g1;c1251_g1;c125702_g1;c130216_g1;c131967_g1;c132148_g1;c133215_g1;c133761_g1;c133828_g1;c137050_g1;c137085_g1;c137441_g1;c137739_g1;c139298_g2;c140812_g1;c141817_g1;c142165_g1;c146718_g1;c147320_g1;c147384_g1;c147647_g1;c154310…
GO:1901576	e	organic substance biosynthetic process	2713/34125	16228/331498	1.29e-09	7.97e-06	biological_process	c100597_g1;c100905_g1;c101977_g1;c102915_g1;c103821_g1;c108259_g1;c109881_g1;c112018_g1;c121515_g1;c125702_g1;c126456_g1;c128388_g1;c130216_g1;c133215_g1;c133761_g1;c134317_g1;c137739_g1;c139238_g1;c140812_g1;c141817_g1;c14211_g1;c143149_g1;c147320_g1;c147384_g1;c147647_g1;c148259_g1;c155624_g2;c158656_g1;c16114_g1;c166192_g1;c167579_g1;c171522_g1;c171843_g1;c173274_g1;c178289_g1;c179667_g1;c1834…
GO:0043226	e	organelle	3216/34125	17844/331498	1.3e-09	8e-06	cellular_component	c100286_g1;c100493_g1;c100597_g1;c100680_g1;c101977_g1;c102638_g1;c104487_g1;c106589_g1;c10683_g1;c109180_g1;c110885_g1;c11130_g1;c112018_g1;c113220_g1;c118750_g1;c121515_g1;c1251_g1;c125702_g1;c130216_g1;c131967_g1;c132148_g1;c133215_g1;c133761_g1;c133828_g1;c137050_g1;c137085_g1;c137441_g1;c137739_g1;c139298_g2;c140812_g1;c141817_g1;c142165_g1;c146718_g1;c147320_g1;c147384_g1;c147647_g1;c154310…
GO:0098660	e	inorganic ion transmembrane transport	231/34125	1503/331498	1.3e-09	8.04e-06	biological_process	c101934_g1;c240807_g1;c251362_g1;c252844_g1;c266263_g1;c267415_g1;c281013_g1;c288174_g1;c300647_g2;c301823_g1;c304260_g1;c309129_g1;c311016_g1;c311449_g1;c315428_g1;c317565_g1;c321215_g1;c330526_g1;c333136_g1;c333495_g1;c333815_g1;c336698_g1;c339286_g1;c339622_g1;c341116_g1;c342660_g1;c343235_g1;c345050_g1;c345317_g1;c345751_g1;c346949_g1;c346994_g1;c349808_g1;c351424_g1;c351643_g2;c352181_g1;c35…
GO:0034641	e	cellular nitrogen compound metabolic process	2760/34125	18489/331498	1.31e-09	8.06e-06	biological_process	c100597_g1;c102915_g1;c109881_g1;c11005_g1;c112018_g1;c125702_g1;c126456_g1;c128388_g1;c130216_g1;c132282_g1;c133215_g1;c133761_g1;c134317_g1;c136700_g1;c137735_g1;c137739_g1;c14027_g1;c140812_g1;c141817_g1;c14211_g1;c143149_g1;c147384_g1;c147647_g1;c158656_g1;c16114_g1;c166192_g1;c167579_g1;c171522_g1;c171843_g1;c173274_g1;c178289_g1;c183481_g1;c185180_g1;c188041_g1;c191686_g1;c192494_g1;c19880_…
GO:0032991	e	macromolecular complex	3053/34125	17700/331498	1.31e-09	8.11e-06	cellular_component	c100286_g1;c100493_g1;c100597_g1;c101934_g1;c101977_g1;c102878_g1;c102915_g1;c106589_g1;c10683_g1;c108259_g1;c109881_g1;c11130_g1;c112018_g1;c113220_g1;c121515_g1;c1251_g1;c125702_g1;c126456_g1;c130216_g1;c132148_g1;c133215_g1;c133761_g1;c133828_g1;c135803_g2;c137050_g1;c137085_g1;c137739_g1;c137798_g1;c140812_g1;c141817_g1;c142165_g1;c143149_g1;c144101_g1;c14509_g1;c147647_g1;c151532_g1;c158656_…
GO:0043168	e	anion binding	2179/34125	18021/331498	1.32e-09	8.15e-06	molecular_function	c102928_g1;c103110_g1;c109180_g1;c11005_g1;c117990_g1;c133126_g1;c134094_g1;c134317_g1;c136436_g1;c136700_g1;c14579_g1;c146765_g1;c147807_g1;c150703_g1;c178289_g1;c183044_g1;c192258_g1;c202940_g1;c225917_g1;c228439_g1;c230158_g1;c234124_g1;c234431_g1;c235231_g1;c235285_g1;c235425_g1;c236199_g1;c237060_g1;c238338_g1;c240176_g2;c240380_g1;c240614_g1;c243550_g2;c247186_g2;c247251_g1;c247461_g1;c2512…
GO:0036094	e	small molecule binding	2682/34125	22277/331498	1.34e-09	8.26e-06	molecular_function	c102928_g1;c103110_g1;c109180_g1;c11005_g1;c117990_g1;c118750_g1;c133126_g1;c133555_g1;c134094_g1;c134317_g1;c136436_g1;c136700_g1;c137735_g1;c14579_g1;c146765_g1;c147807_g1;c150703_g1;c167904_g1;c178289_g1;c183044_g1;c185306_g1;c191686_g1;c192258_g1;c199872_g1;c202940_g1;c209200_g2;c21153_g1;c225917_g1;c228439_g1;c230158_g1;c234124_g1;c234431_g1;c235231_g1;c235285_g1;c235425_g1;c236199_g1;c23649…
GO:0044444	e	cytoplasmic part	3784/34125	19168/331498	1.34e-09	8.26e-06	cellular_component	c100597_g1;c101934_g1;c101977_g1;c102638_g1;c102878_g1;c102915_g1;c106589_g1;c10683_g1;c109180_g1;c109881_g1;c110885_g1;c11130_g1;c112018_g1;c118750_g1;c121515_g1;c1251_g1;c125702_g1;c126456_g1;c130216_g1;c133215_g1;c133761_g1;c133828_g1;c135803_g2;c137441_g1;c137739_g1;c14027_g1;c140812_g1;c141817_g1;c143149_g1;c144010_g1;c145571_g1;c147320_g1;c147647_g1;c151532_g1;c155624_g2;c158656_g1;c160509_…
GO:0055114	e	oxidation-reduction process	1076/34125	8714/331498	1.36e-09	8.41e-06	biological_process	c100905_g1;c101934_g1;c103821_g1;c120956_g1;c126395_g1;c14579_g1;c147320_g1;c154134_g2;c161127_g1;c224991_g1;c233947_g1;c236496_g1;c238273_g1;c239321_g2;c240807_g1;c242844_g1;c246715_g1;c251114_g1;c252832_g1;c253125_g1;c255771_g1;c259394_g1;c263506_g1;c265549_g2;c266023_g1;c267415_g1;c272113_g1;c274767_g1;c277343_g1;c278067_g1;c281021_g1;c282431_g1;c282476_g1;c283916_g1;c285348_g1;c285711_g1;c286…
GO:0044763	e	single-organism cellular process	2625/34125	20973/331498	1.37e-09	8.46e-06	biological_process	c100905_g1;c101934_g1;c102928_g1;c103821_g1;c110885_g1;c126395_g1;c134272_g1;c136700_g1;c137441_g1;c137735_g1;c139238_g1;c14211_g1;c145571_g1;c147320_g1;c147807_g1;c148259_g1;c151532_g1;c155624_g2;c16114_g1;c179667_g1;c209430_g1;c224991_g1;c225917_g1;c233947_g1;c234059_g1;c234431_g1;c235231_g1;c238273_g1;c238896_g2;c239321_g2;c240169_g1;c240176_g2;c240380_g1;c240614_g1;c240807_g1;c240925_g1;c2428…
GO:0043170	e	macromolecule metabolic process	3188/34125	22608/331498	1.4e-09	8.66e-06	biological_process	c100366_g1;c100597_g1;c100905_g1;c101977_g1;c102915_g1;c102928_g1;c104884_g1;c108259_g1;c109881_g1;c112018_g1;c121515_g1;c125702_g1;c126456_g1;c128388_g1;c130216_g1;c133215_g1;c133555_g1;c133761_g1;c137735_g1;c137739_g1;c14027_g1;c140812_g1;c141817_g1;c14199_g1;c14211_g1;c142165_g1;c143149_g1;c145319_g1;c147384_g1;c147647_g1;c147807_g1;c148259_g1;c158656_g1;c166192_g1;c167579_g1;c171193_g1;c17152…
GO:1901265	e	nucleoside phosphate binding	2505/34125	20750/331498	1.41e-09	8.72e-06	molecular_function	c102928_g1;c103110_g1;c109180_g1;c11005_g1;c117990_g1;c118750_g1;c133126_g1;c133555_g1;c134094_g1;c134317_g1;c136436_g1;c137735_g1;c14579_g1;c146765_g1;c147807_g1;c150703_g1;c167904_g1;c178289_g1;c183044_g1;c185306_g1;c191686_g1;c192258_g1;c199872_g1;c202940_g1;c209200_g2;c21153_g1;c225917_g1;c228439_g1;c230158_g1;c234124_g1;c234431_g1;c235231_g1;c235285_g1;c235425_g1;c236199_g1;c236496_g1;c23706…
GO:0000166	e	nucleotide binding	2505/34125	20750/331498	1.41e-09	8.72e-06	molecular_function	c102928_g1;c103110_g1;c109180_g1;c11005_g1;c117990_g1;c118750_g1;c133126_g1;c133555_g1;c134094_g1;c134317_g1;c136436_g1;c137735_g1;c14579_g1;c146765_g1;c147807_g1;c150703_g1;c167904_g1;c178289_g1;c183044_g1;c185306_g1;c191686_g1;c192258_g1;c199872_g1;c202940_g1;c209200_g2;c21153_g1;c225917_g1;c228439_g1;c230158_g1;c234124_g1;c234431_g1;c235231_g1;c235285_g1;c235425_g1;c236199_g1;c236496_g1;c23706…
GO:0044723	e	single-organism carbohydrate metabolic process	407/34125	2938/331498	1.44e-09	8.92e-06	biological_process	c100905_g1;c126395_g1;c139238_g1;c236496_g1;c239321_g2;c265549_g2;c266023_g1;c266683_g1;c267707_g1;c277908_g1;c280990_g1;c285711_g1;c288552_g1;c289997_g1;c290802_g1;c295259_g1;c301004_g1;c301004_g2;c302753_g1;c307615_g3;c307902_g1;c310676_g1;c311178_g1;c311582_g1;c315381_g1;c326459_g1;c328030_g1;c332433_g1;c337465_g1;c340730_g1;c344399_g1;c345434_g1;c345782_g1;c347095_g1;c348037_g1;c348044_g2;c35…
GO:1901564	e	organonitrogen compound metabolic process	3497/34125	23984/331498	1.48e-09	9.14e-06	biological_process	c100366_g1;c100597_g1;c101977_g1;c102915_g1;c102928_g1;c104884_g1;c108259_g1;c109881_g1;c112018_g1;c121515_g1;c125702_g1;c126456_g1;c130216_g1;c132282_g1;c133215_g1;c133555_g1;c133761_g1;c134317_g1;c136700_g1;c137739_g1;c140812_g1;c141817_g1;c14199_g1;c14211_g1;c142165_g1;c143149_g1;c145319_g1;c147647_g1;c147807_g1;c148259_g1;c158656_g1;c16114_g1;c166192_g1;c167579_g1;c171193_g1;c171522_g1;c17184…
GO:0072521	e	purine-containing compound metabolic process	437/34125	3189/331498	1.5e-09	9.27e-06	biological_process	c240807_g1;c251362_g1;c252844_g1;c259030_g1;c266683_g1;c267859_g1;c277908_g1;c280383_g1;c282014_g1;c282476_g1;c293875_g1;c301004_g1;c301004_g2;c301823_g1;c304260_g1;c305691_g1;c307511_g1;c308557_g1;c309129_g1;c311016_g1;c311449_g1;c311582_g1;c312955_g1;c315381_g1;c315428_g1;c317565_g1;c319662_g1;c321215_g1;c330526_g1;c330816_g1;c333136_g1;c333815_g1;c334647_g1;c336698_g1;c339124_g1;c339159_g1;c33…
GO:0044710	e	single-organism metabolic process	2906/34125	23825/331498	1.51e-09	9.34e-06	biological_process	c100905_g1;c101934_g1;c102928_g1;c103821_g1;c120956_g1;c126395_g1;c136700_g1;c137441_g1;c137735_g1;c139238_g1;c14211_g1;c14579_g1;c147320_g1;c147807_g1;c148259_g1;c154134_g2;c155624_g2;c161127_g1;c16114_g1;c179667_g1;c191434_g1;c2071_g1;c218176_g1;c224991_g1;c225917_g1;c233947_g1;c234059_g1;c234431_g1;c236496_g1;c238273_g1;c238896_g2;c239321_g2;c240169_g1;c240176_g2;c240380_g1;c240614_g1;c240807_…
GO:0019318	e	hexose metabolic process	219/34125	1413/331498	1.54e-09	9.54e-06	biological_process	c236496_g1;c266683_g1;c277908_g1;c288552_g1;c295259_g1;c301004_g1;c301004_g2;c307615_g3;c307902_g1;c311582_g1;c315381_g1;c332433_g1;c340730_g1;c344399_g1;c345434_g1;c347095_g1;c350465_g1;c353201_g1;c354004_g2;c354931_g1;c354951_g1;c360187_g1;c364148_g1;c364148_g2;c365150_g1;c368643_g1;c368858_g1;c371064_g2;c372239_g1;c372893_g2;c373283_g1;c373526_g1;c374040_g1;c374513_g1;c375569_g1;c376283_g1;c37…
GO:0006807	e	nitrogen compound metabolic process	4153/34125	30252/331498	1.59e-09	9.83e-06	biological_process	c100366_g1;c100597_g1;c101977_g1;c102915_g1;c102928_g1;c104884_g1;c108259_g1;c109881_g1;c11005_g1;c112018_g1;c121515_g1;c125702_g1;c126456_g1;c128388_g1;c130216_g1;c132282_g1;c133215_g1;c133555_g1;c133761_g1;c134317_g1;c136700_g1;c137735_g1;c137739_g1;c14027_g1;c140812_g1;c141817_g1;c14199_g1;c14211_g1;c142165_g1;c143149_g1;c145319_g1;c147384_g1;c147647_g1;c147807_g1;c148259_g1;c158656_g1;c16114_…
GO:0044699	e	single-organism process	3810/34125	30484/331498	1.6e-09	9.88e-06	biological_process	c100905_g1;c101934_g1;c102638_g1;c102878_g1;c102928_g1;c103821_g1;c110885_g1;c120956_g1;c126395_g1;c133972_g1;c134272_g1;c136700_g1;c137441_g1;c137735_g1;c139238_g1;c141197_g1;c14211_g1;c145571_g1;c14579_g1;c147320_g1;c147807_g1;c148259_g1;c151532_g1;c154134_g2;c155624_g2;c161127_g1;c16114_g1;c179667_g1;c191434_g1;c2071_g1;c209430_g1;c218176_g1;c224991_g1;c225917_g1;c233760_g1;c233947_g1;c234059_…
GO:0005996	e	monosaccharide metabolic process	230/34125	1501/331498	1.64e-09	1.01e-05	biological_process	c236496_g1;c266683_g1;c277908_g1;c280990_g1;c288552_g1;c290802_g1;c295259_g1;c301004_g1;c301004_g2;c307615_g3;c307902_g1;c311582_g1;c315381_g1;c332433_g1;c340730_g1;c344399_g1;c345434_g1;c347095_g1;c350465_g1;c353201_g1;c354004_g2;c354931_g1;c354951_g1;c360187_g1;c364148_g1;c364148_g2;c365150_g1;c368643_g1;c368858_g1;c371064_g2;c372239_g1;c372893_g2;c373283_g1;c373526_g1;c374040_g1;c374513_g1;c37…
GO:0043167	e	ion binding	3543/34125	28793/331498	1.65e-09	1.02e-05	molecular_function	c100905_g1;c101934_g1;c102928_g1;c103066_g1;c103110_g1;c103821_g1;c106262_g1;c108259_g1;c108542_g1;c109180_g1;c11005_g1;c115748_g1;c116213_g1;c117990_g1;c126395_g1;c131967_g1;c133126_g1;c134094_g1;c134317_g1;c134982_g1;c136436_g1;c136700_g1;c140946_g1;c141817_g1;c144101_g1;c144747_g1;c14579_g1;c146718_g1;c146765_g1;c147320_g1;c147384_g1;c147807_g1;c150703_g1;c154134_g2;c178289_g1;c183044_g1;c1851…
GO:1901363	e	heterocyclic compound binding	4283/34125	32368/331498	1.66e-09	1.02e-05	molecular_function	c100286_g1;c100493_g1;c101934_g1;c101977_g1;c102928_g1;c103110_g1;c103397_g1;c103664_g1;c10683_g1;c109180_g1;c11005_g1;c11130_g1;c113220_g1;c117990_g1;c118750_g1;c121515_g1;c131967_g1;c133126_g1;c133555_g1;c133761_g1;c134094_g1;c134317_g1;c135803_g2;c136436_g1;c136700_g1;c137050_g1;c137085_g1;c137735_g1;c138410_g1;c14027_g1;c140946_g1;c144101_g1;c144747_g1;c14579_g1;c146718_g1;c146765_g1;c147320_…
GO:0097159	e	organic cyclic compound binding	4283/34125	32374/331498	1.66e-09	1.03e-05	molecular_function	c100286_g1;c100493_g1;c101934_g1;c101977_g1;c102928_g1;c103110_g1;c103397_g1;c103664_g1;c10683_g1;c109180_g1;c11005_g1;c11130_g1;c113220_g1;c117990_g1;c118750_g1;c121515_g1;c131967_g1;c133126_g1;c133555_g1;c133761_g1;c134094_g1;c134317_g1;c135803_g2;c136436_g1;c136700_g1;c137050_g1;c137085_g1;c137735_g1;c138410_g1;c14027_g1;c140946_g1;c144101_g1;c144747_g1;c14579_g1;c146718_g1;c146765_g1;c147320_…
GO:1902600	e	hydrogen ion transmembrane transport	163/34125	985/331498	1.68e-09	1.04e-05	biological_process	c101934_g1;c240807_g1;c251362_g1;c252844_g1;c267415_g1;c288174_g1;c301823_g1;c304260_g1;c309129_g1;c311016_g1;c311449_g1;c315428_g1;c317565_g1;c321215_g1;c330526_g1;c333136_g1;c333815_g1;c336698_g1;c339286_g1;c339622_g1;c343235_g1;c345050_g1;c345751_g1;c346949_g1;c349808_g1;c351643_g2;c352181_g1;c355446_g2;c357002_g1;c357171_g1;c357683_g1;c357849_g2;c359828_g2;c360174_g1;c361096_g2;c363390_g1;c36…
GO:0044424	e	intracellular part	5342/34125	32760/331498	1.69e-09	1.05e-05	cellular_component	c100286_g1;c100493_g1;c100597_g1;c100680_g1;c100905_g1;c101934_g1;c101977_g1;c102638_g1;c102878_g1;c102915_g1;c104487_g1;c106589_g1;c10683_g1;c109180_g1;c109881_g1;c110885_g1;c11130_g1;c112018_g1;c113220_g1;c118750_g1;c121515_g1;c1251_g1;c125702_g1;c126395_g1;c126456_g1;c130216_g1;c131967_g1;c132148_g1;c133215_g1;c133761_g1;c133828_g1;c135803_g2;c137050_g1;c137085_g1;c137441_g1;c137739_g1;c137798…
GO:0044237	e	cellular metabolic process	4910/34125	34677/331498	1.7e-09	1.05e-05	biological_process	c100366_g1;c100597_g1;c100905_g1;c101934_g1;c101977_g1;c102878_g1;c102915_g1;c102928_g1;c103821_g1;c104884_g1;c108259_g1;c109881_g1;c11005_g1;c112018_g1;c121515_g1;c125702_g1;c126395_g1;c126456_g1;c128388_g1;c130216_g1;c132282_g1;c133215_g1;c133555_g1;c133761_g1;c134317_g1;c135803_g2;c136700_g1;c137735_g1;c137739_g1;c139238_g1;c14027_g1;c140812_g1;c141817_g1;c14211_g1;c142165_g1;c143149_g1;c14706…
GO:0044238	e	primary metabolic process	4702/34125	34815/331498	1.71e-09	1.06e-05	biological_process	c100366_g1;c100597_g1;c100905_g1;c101977_g1;c102915_g1;c102928_g1;c103821_g1;c104884_g1;c108259_g1;c108542_g1;c109881_g1;c11005_g1;c112018_g1;c121515_g1;c125702_g1;c126395_g1;c126456_g1;c128388_g1;c130216_g1;c133215_g1;c133555_g1;c133659_g1;c133761_g1;c136700_g1;c137735_g1;c137739_g1;c139238_g1;c14027_g1;c140812_g1;c141817_g1;c14199_g1;c14211_g1;c142165_g1;c143149_g1;c145319_g1;c147320_g1;c147384…
GO:0044464	e	cell part	5753/34125	35640/331498	1.78e-09	1.1e-05	cellular_component	c100286_g1;c100493_g1;c100597_g1;c100680_g1;c100905_g1;c101934_g1;c101977_g1;c102638_g1;c102878_g1;c102915_g1;c104487_g1;c106589_g1;c10683_g1;c108259_g1;c109180_g1;c109881_g1;c110885_g1;c11130_g1;c112018_g1;c113220_g1;c118750_g1;c121515_g1;c1251_g1;c125702_g1;c126395_g1;c126456_g1;c130216_g1;c131957_g1;c131967_g1;c132148_g1;c133215_g1;c133761_g1;c133828_g1;c135803_g2;c136700_g1;c137050_g1;c137085…
GO:0071704	e	organic substance metabolic process	5069/34125	37295/331498	1.8e-09	1.11e-05	biological_process	c100366_g1;c100597_g1;c100905_g1;c101977_g1;c102915_g1;c102928_g1;c103821_g1;c104884_g1;c108259_g1;c108542_g1;c109881_g1;c11005_g1;c112018_g1;c121515_g1;c125702_g1;c126395_g1;c126456_g1;c128388_g1;c130216_g1;c132282_g1;c133215_g1;c133555_g1;c133659_g1;c133761_g1;c134317_g1;c136700_g1;c137441_g1;c137735_g1;c137739_g1;c139238_g1;c14027_g1;c140812_g1;c141817_g1;c14199_g1;c14211_g1;c142165_g1;c143149…
GO:0009987	e	cellular process	5982/34125	42843/331498	1.89e-09	1.17e-05	biological_process	c100286_g1;c100366_g1;c100597_g1;c100905_g1;c101934_g1;c101977_g1;c102878_g1;c102915_g1;c102928_g1;c103821_g1;c104884_g1;c108259_g1;c109180_g1;c109881_g1;c11005_g1;c110885_g1;c112018_g1;c117990_g1;c118750_g1;c121515_g1;c125702_g1;c126395_g1;c126456_g1;c128388_g1;c130216_g1;c132282_g1;c133126_g1;c133215_g1;c133555_g1;c133761_g1;c134272_g1;c134317_g1;c135803_g2;c136700_g1;c137085_g1;c137441_g1;c137…
GO:0022900	e	electron transport chain	96/34125	496/331498	1.93e-09	1.19e-05	biological_process	c101934_g1;c267415_g1;c285348_g1;c288174_g1;c30370_g1;c314548_g1;c331011_g1;c34191_g1;c343235_g1;c346654_g1;c349808_g1;c356827_g1;c357849_g2;c360174_g1;c362557_g4;c362927_g1;c363390_g1;c363605_g2;c368077_g1;c373451_g1;c374809_g5;c379448_g1;c380902_g2;c381313_g1;c382221_g1;c382630_g1;c382894_g1;c383160_g1;c387906_g1;c388398_g2;c388924_g1;c389247_g1;c389416_g1;c389946_g6;c393023_g1;c393205_g1;c3932…
GO:0005488	e	binding	5931/34125	44977/331498	1.96e-09	1.21e-05	molecular_function	c100286_g1;c100493_g1;c100905_g1;c101934_g1;c101977_g1;c102928_g1;c103066_g1;c103110_g1;c103397_g1;c103664_g1;c103821_g1;c106262_g1;c10683_g1;c108259_g1;c108542_g1;c109180_g1;c11005_g1;c110885_g1;c11130_g1;c113220_g1;c115748_g1;c116213_g1;c117990_g1;c118750_g1;c121515_g1;c126395_g1;c130349_g2;c131129_g1;c131967_g1;c132282_g1;c133126_g1;c133555_g1;c133761_g1;c134094_g1;c134317_g1;c134619_g1;c13498…
GO:0015672	e	monovalent inorganic cation transport	237/34125	1558/331498	1.97e-09	1.21e-05	biological_process	c101934_g1;c240807_g1;c251362_g1;c252844_g1;c266263_g1;c267415_g1;c288174_g1;c301823_g1;c30370_g1;c304260_g1;c309129_g1;c311016_g1;c311449_g1;c314548_g1;c315428_g1;c317565_g1;c321215_g1;c330526_g1;c330542_g1;c333136_g1;c333815_g1;c336698_g1;c339286_g1;c339622_g1;c343235_g1;c345050_g1;c345751_g1;c346185_g1;c346949_g1;c347930_g1;c349808_g1;c350356_g1;c351424_g1;c351643_g2;c352181_g1;c355446_g2;c357…
GO:0005575	e	cellular_component	7039/34125	46047/331498	1.97e-09	1.22e-05	cellular_component	c100286_g1;c100493_g1;c100597_g1;c100680_g1;c100905_g1;c101120_g1;c101934_g1;c101977_g1;c102638_g1;c102878_g1;c102915_g1;c103110_g1;c103821_g1;c104487_g1;c106589_g1;c10683_g1;c108259_g1;c108542_g1;c108996_g1;c109180_g1;c109881_g1;c110885_g1;c11130_g1;c112018_g1;c112740_g1;c113220_g1;c114728_g1;c115228_g1;c118750_g1;c119439_g1;c121515_g1;c1251_g1;c125702_g1;c126395_g1;c126456_g1;c130216_g1;c131957…
GO:0008152	e	metabolic process	6726/34125	53154/331498	2.1e-09	1.3e-05	biological_process	c100060_g1;c100366_g1;c100597_g1;c100905_g1;c101382_g1;c101934_g1;c101977_g1;c102878_g1;c102915_g1;c102928_g1;c103821_g1;c104884_g1;c108259_g1;c108542_g1;c108832_g1;c108832_g2;c109881_g1;c11005_g1;c112018_g1;c116213_g1;c120956_g1;c121515_g1;c121554_g1;c125702_g1;c126395_g1;c126456_g1;c128388_g1;c130216_g1;c130349_g2;c132282_g1;c133126_g1;c133215_g1;c133555_g1;c133590_g1;c133659_g1;c133761_g1;c134…
GO:0003824	e	catalytic activity	5809/34125	51175/331498	2.12e-09	1.31e-05	molecular_function	c100060_g1;c100366_g1;c100905_g1;c101934_g1;c102928_g1;c103110_g1;c103664_g1;c103821_g1;c104487_g1;c104884_g1;c107509_g2;c108259_g1;c108542_g1;c109180_g1;c11005_g1;c116213_g1;c120956_g1;c121554_g1;c126395_g1;c130349_g2;c132282_g1;c133126_g1;c133555_g1;c133590_g1;c133659_g1;c134094_g1;c134317_g1;c136700_g1;c137441_g1;c137735_g1;c138971_g1;c139238_g1;c140424_g1;c14199_g1;c14211_g1;c142165_g1;c14271…
GO:0008150	e	biological_process	9613/34125	74212/331498	2.34e-09	1.45e-05	biological_process	c100060_g1;c100286_g1;c100366_g1;c100493_g1;c100597_g1;c100905_g1;c101382_g1;c101934_g1;c101977_g1;c102638_g1;c102878_g1;c102915_g1;c102928_g1;c103110_g1;c103821_g1;c104487_g1;c104884_g1;c10683_g1;c108259_g1;c108542_g1;c108832_g1;c108832_g2;c109180_g1;c109881_g1;c11005_g1;c110885_g1;c11130_g1;c112018_g1;c113220_g1;c116213_g1;c117990_g1;c118750_g1;c119439_g1;c120956_g1;c121515_g1;c121554_g1;c12570…
GO:0003674	e	molecular_function	10121/34125	77223/331498	2.37e-09	1.46e-05	molecular_function	c100060_g1;c100286_g1;c100366_g1;c100493_g1;c100597_g1;c100905_g1;c101934_g1;c101977_g1;c102638_g1;c102915_g1;c102928_g1;c103066_g1;c103110_g1;c103397_g1;c103664_g1;c103821_g1;c104487_g1;c104884_g1;c106262_g1;c10683_g1;c107509_g2;c108259_g1;c108542_g1;c109180_g1;c109881_g1;c11005_g1;c110885_g1;c11130_g1;c112018_g1;c113220_g1;c115748_g1;c116213_g1;c117990_g1;c118750_g1;c119439_g1;c120956_g1;c12151…
GO:0071822	e	protein complex subunit organization	130/34125	744/331498	3.37e-09	2.08e-05	biological_process	c145571_g1;c147208_g1;c233947_g1;c247407_g1;c252136_g1;c299551_g1;c316428_g1;c332227_g1;c343003_g1;c345787_g3;c348423_g2;c350481_g1;c355631_g1;c361752_g1;c363637_g1;c364241_g1;c371246_g2;c372099_g1;c372149_g1;c375335_g3;c376264_g1;c377504_g1;c377892_g1;c379784_g1;c380802_g1;c385134_g1;c386231_g1;c388398_g2;c388487_g1;c389416_g1;c390927_g2;c390927_g5;c391117_g4;c391117_g6;c392213_g1;c392312_g1;c39…
GO:0005200	e	structural constituent of cytoskeleton	54/34125	225/331498	3.38e-09	2.09e-05	molecular_function	c345787_g3;c355631_g1;c363637_g1;c379784_g1;c390927_g2;c390927_g5;c391117_g4;c391117_g6;c392213_g1;c392966_g2;c393919_g2;c394280_g5;c395883_g1;c395883_g6;c396312_g3;c399044_g1;c399044_g3;c401550_g3;c402324_g2;c402324_g3;c402324_g6;c402324_g7;c402324_g8;c403464_g1;c404517_g1;c404517_g4;c404517_g5;c404517_g7;c405288_g2;c406847_g1;c407748_g1;c409640_g5;c412025_g2;c412930_g2;c412930_g4;c414572_g3;c41…
GO:0009505	e	plant-type cell wall	35/34125	117/331498	4.03e-09	2.49e-05	cellular_component	c262606_g2;c331634_g1;c340410_g1;c346977_g1;c369601_g2;c369772_g1;c374913_g1;c388021_g1;c388021_g2;c391148_g2;c394552_g2;c395674_g2;c396625_g1;c396625_g2;c398319_g1;c399375_g4;c399906_g3;c402316_g1;c403180_g3;c406974_g1;c408500_g13;c409290_g4;c409466_g1;c410066_g1;c410066_g2;c411130_g1;c413989_g4;c416429_g1;c416829_g4;c418944_g3;c420281_g2;c420809_g1;c421380_g2;c421456_g1;c422011_g4
GO:0006414	e	translational elongation	76/34125	368/331498	4.56e-09	2.82e-05	biological_process	c101977_g1;c121515_g1;c210140_g1;c216078_g1;c233760_g1;c235267_g1;c252413_g1;c267848_g1;c270926_g1;c27349_g1;c301207_g1;c325999_g1;c327694_g1;c332207_g1;c338763_g1;c343876_g2;c353618_g1;c355552_g1;c359326_g1;c363697_g1;c364471_g1;c366002_g1;c374086_g2;c377366_g1;c377366_g2;c377439_g2;c378699_g4;c378699_g5;c378699_g7;c378699_g8;c382013_g1;c383509_g1;c386971_g1;c388177_g1;c389646_g3;c391852_g1;c393…
GO:0003006	e	developmental process involved in reproduction	119/34125	669/331498	4.77e-09	2.95e-05	biological_process	c246999_g1;c253592_g1;c253868_g1;c267025_g1;c276904_g1;c316198_g1;c316529_g1;c327365_g1;c328030_g1;c345796_g2;c346185_g1;c347180_g1;c350568_g1;c351015_g1;c357086_g1;c366115_g1;c367371_g1;c369145_g1;c369237_g1;c370759_g2;c372040_g1;c373219_g1;c374138_g1;c375654_g3;c378030_g1;c378129_g1;c378129_g2;c379792_g1;c379960_g1;c380103_g1;c380849_g2;c381057_g2;c381628_g2;c383899_g1;c384004_g1;c388983_g1;c38…
GO:0099402	e	plant organ development	48/34125	191/331498	5.08e-09	3.14e-05	biological_process	c262606_g2;c345796_g2;c361762_g3;c366648_g1;c369240_g1;c385095_g1;c389183_g1;c389950_g4;c395134_g1;c397302_g1;c397810_g1;c398297_g4;c398527_g2;c401961_g6;c402316_g1;c402679_g4;c402730_g5;c402730_g9;c403351_g1;c403761_g3;c404891_g1;c407088_g4;c407287_g2;c408165_g1;c409499_g1;c409522_g2;c409917_g4;c409982_g8;c410631_g2;c410631_g3;c411606_g2;c411686_g3;c412222_g10;c412770_g3;c412801_g2;c413069_g2;c4…
GO:0009620	e	response to fungus	42/34125	157/331498	5.14e-09	3.17e-05	biological_process	c289553_g1;c334671_g2;c341243_g1;c342575_g1;c348741_g1;c361191_g1;c375615_g2;c375615_g3;c375674_g2;c384705_g1;c385134_g1;c388100_g2;c389943_g1;c397502_g1;c397771_g6;c402929_g1;c402929_g2;c403756_g4;c404696_g1;c406263_g1;c407223_g1;c408393_g3;c409249_g1;c410651_g4;c414307_g2;c415590_g2;c416099_g1;c416573_g1;c416573_g2;c416573_g4;c416959_g1;c417746_g1;c418910_g5;c419865_g1;c419865_g2;c419865_g3;c41…
GO:0009637	e	response to blue light	22/34125	54/331498	5.4e-09	3.34e-05	biological_process	c390308_g1;c390308_g2;c395432_g1;c403713_g2;c406193_g5;c406525_g2;c407022_g1;c409499_g1;c412801_g2;c414156_g2;c414467_g2;c414467_g4;c415199_g1;c415199_g2;c416214_g2;c417378_g3;c418153_g1;c418277_g1;c419577_g1;c419761_g2;c420179_g2;c421453_g1
GO:0009117	e	nucleotide metabolic process	461/34125	3434/331498	5.7e-09	3.52e-05	biological_process	c14211_g1;c240807_g1;c240925_g1;c251362_g1;c252844_g1;c259030_g1;c266683_g1;c267859_g1;c277453_g1;c277908_g1;c280990_g1;c282476_g1;c282591_g1;c299902_g1;c301004_g1;c301004_g2;c301823_g1;c303276_g1;c304260_g1;c307511_g1;c309129_g1;c311016_g1;c311449_g1;c311582_g1;c315289_g1;c315381_g1;c315428_g1;c317565_g1;c321215_g1;c322551_g1;c327124_g1;c330526_g1;c330816_g1;c333136_g1;c333815_g1;c334607_g1;c336…
GO:0072524	e	pyridine-containing compound metabolic process	241/34125	1615/331498	6.29e-09	3.88e-05	biological_process	c14211_g1;c240925_g1;c266683_g1;c277908_g1;c301004_g1;c301004_g2;c303276_g1;c307511_g1;c311582_g1;c315289_g1;c315381_g1;c322551_g1;c344399_g1;c345434_g1;c347095_g1;c348037_g1;c350207_g1;c353148_g1;c354004_g2;c354931_g1;c358960_g1;c360187_g1;c361546_g2;c361944_g2;c363209_g1;c363488_g1;c364148_g1;c364148_g2;c365150_g1;c367345_g1;c368759_g1;c368858_g1;c369656_g1;c370580_g1;c371064_g2;c371759_g1;c372…
GO:0043467	e	regulation of generation of precursor metabolites and energy	22/34125	55/331498	8.12e-09	5.02e-05	biological_process	c386313_g1;c395134_g1;c396685_g2;c397810_g1;c400049_g1;c401082_g5;c408955_g2;c409982_g8;c413797_g6;c414447_g1;c414471_g8;c414709_g1;c414970_g2;c414970_g5;c416868_g1;c417275_g3;c417871_g1;c417871_g2;c418318_g5;c418321_g1;c418321_g2;c421982_g1
GO:0006857	e	oligopeptide transport	27/34125	79/331498	9.88e-09	6.1e-05	biological_process	c266377_g1;c287158_g1;c311372_g1;c311372_g2;c370806_g1;c375418_g1;c379925_g1;c387544_g1;c394366_g12;c394366_g2;c394366_g8;c394366_g9;c395273_g1;c397704_g1;c397704_g2;c399811_g1;c399922_g1;c399922_g2;c402290_g2;c405616_g4;c408751_g1;c410102_g1;c410187_g1;c412233_g1;c414242_g2;c417810_g1;c419043_g1
GO:0006355	e	regulation of transcription, DNA-templated	541/34125	4136/331498	1.04e-08	6.42e-05	biological_process	c104487_g1;c137050_g1;c139298_g2;c144101_g1;c14579_g1;c146718_g1;c199726_g1;c232869_g1;c235425_g1;c242579_g2;c252047_g1;c253250_g1;c254582_g1;c264465_g1;c267882_g1;c276675_g1;c277623_g1;c278523_g1;c301570_g1;c303703_g1;c303757_g1;c304164_g1;c305104_g1;c306829_g1;c308307_g1;c311359_g1;c313032_g1;c314425_g1;c31536_g1;c316223_g1;c316570_g1;c318959_g1;c323036_g2;c323780_g1;c324617_g1;c328138_g1;c3301…
GO:0043623	e	cellular protein complex assembly	97/34125	519/331498	1.13e-08	6.96e-05	biological_process	c332227_g1;c343003_g1;c345787_g3;c355631_g1;c361752_g1;c363637_g1;c375335_g3;c377504_g1;c377892_g1;c379784_g1;c380802_g1;c388398_g2;c388487_g1;c389416_g1;c390927_g2;c390927_g5;c391117_g4;c391117_g6;c392213_g1;c392966_g2;c393296_g1;c393919_g2;c394280_g5;c394354_g2;c395883_g1;c395883_g6;c396312_g3;c399044_g1;c399044_g3;c400302_g7;c400596_g3;c401550_g3;c402324_g2;c402324_g3;c402324_g6;c402324_g7;c40…
GO:0005667	e	transcription factor complex	148/34125	899/331498	1.25e-08	7.7e-05	cellular_component	c137050_g1;c144101_g1;c199726_g1;c242579_g2;c254582_g1;c301570_g1;c303757_g1;c304164_g1;c323780_g1;c336011_g1;c346358_g1;c347088_g1;c347405_g1;c350391_g1;c352134_g1;c354805_g1;c358598_g1;c359437_g1;c359437_g2;c359437_g3;c361063_g2;c363294_g1;c363901_g3;c365052_g1;c365052_g2;c366892_g1;c368012_g1;c370220_g2;c370365_g1;c370365_g2;c371095_g1;c371955_g1;c372495_g1;c374226_g1;c374264_g1;c375418_g1;c37…
GO:0006753	e	nucleoside phosphate metabolic process	465/34125	3492/331498	1.26e-08	7.77e-05	biological_process	c14211_g1;c240807_g1;c240925_g1;c251362_g1;c252844_g1;c259030_g1;c266683_g1;c267859_g1;c277453_g1;c277908_g1;c280990_g1;c282476_g1;c282591_g1;c299902_g1;c301004_g1;c301004_g2;c301823_g1;c303276_g1;c304260_g1;c307511_g1;c309129_g1;c311016_g1;c311449_g1;c311582_g1;c315289_g1;c315381_g1;c315428_g1;c317565_g1;c321215_g1;c322551_g1;c327124_g1;c330526_g1;c330816_g1;c333136_g1;c333815_g1;c334607_g1;c336…
GO:0009055	e	electron carrier activity	112/34125	631/331498	1.27e-08	7.87e-05	molecular_function	c101934_g1;c240807_g1;c267415_g1;c273295_g1;c283916_g1;c286138_g1;c288174_g1;c305691_g1;c308814_g1;c327879_g1;c328762_g1;c330873_g1;c331011_g1;c337919_g2;c338827_g1;c338827_g2;c343235_g1;c346654_g1;c349762_g1;c349808_g1;c353945_g1;c354016_g1;c358181_g1;c359029_g1;c360174_g1;c361177_g1;c36202_g1;c363390_g1;c363605_g2;c364007_g2;c364152_g1;c368613_g1;c369481_g1;c369662_g1;c370669_g3;c373451_g1;c375…
GO:0004674	e	protein serine/threonine kinase activity	270/34125	1863/331498	1.37e-08	8.48e-05	molecular_function	c102928_g1;c14211_g1;c147807_g1;c225917_g1;c234431_g1;c240176_g2;c247186_g2;c276862_g2;c298548_g1;c299380_g1;c303536_g1;c305349_g2;c307711_g1;c309477_g1;c315235_g1;c321689_g1;c330352_g1;c330659_g1;c331228_g1;c333621_g1;c338331_g1;c339027_g1;c339076_g1;c339863_g1;c340867_g1;c342283_g1;c342283_g2;c344126_g1;c345796_g2;c346033_g2;c346977_g1;c349897_g1;c353456_g1;c353456_g2;c356744_g1;c358845_g1;c360…
GO:0098662	e	inorganic cation transmembrane transport	212/34125	1396/331498	1.39e-08	8.6e-05	biological_process	c101934_g1;c240807_g1;c251362_g1;c252844_g1;c266263_g1;c267415_g1;c288174_g1;c300647_g2;c301823_g1;c304260_g1;c309129_g1;c311016_g1;c311449_g1;c315428_g1;c317565_g1;c321215_g1;c330526_g1;c333136_g1;c333815_g1;c336698_g1;c339286_g1;c339622_g1;c342660_g1;c343235_g1;c345050_g1;c345751_g1;c346949_g1;c346994_g1;c349808_g1;c351424_g1;c351643_g2;c352181_g1;c355446_g2;c357002_g1;c357099_g1;c357171_g1;c35…
GO:0050832	e	defense response to fungus	32/34125	106/331498	1.43e-08	8.83e-05	biological_process	c289553_g1;c334671_g2;c341243_g1;c348741_g1;c361191_g1;c375615_g2;c375615_g3;c384705_g1;c385134_g1;c388100_g2;c397771_g6;c403756_g4;c404696_g1;c406263_g1;c407223_g1;c408393_g3;c409249_g1;c410651_g4;c414307_g2;c415590_g2;c416099_g1;c416573_g1;c416573_g2;c416573_g4;c418910_g5;c419865_g1;c419865_g2;c419865_g3;c419865_g5;c420597_g2;c420702_g1;c420702_g2
GO:0046933	e	proton-transporting ATP synthase activity, rotational mechanism	59/34125	267/331498	1.54e-08	9.52e-05	molecular_function	c301823_g1;c304260_g1;c309129_g1;c311449_g1;c321215_g1;c330526_g1;c333136_g1;c336698_g1;c339286_g1;c339622_g1;c345050_g1;c345751_g1;c346949_g1;c351643_g2;c359828_g2;c364195_g1;c366032_g1;c371275_g1;c372099_g1;c376442_g1;c376828_g1;c377813_g1;c378080_g1;c378272_g1;c382230_g2;c386253_g1;c386253_g3;c386262_g1;c386262_g2;c386566_g2;c387856_g1;c388292_g3;c392816_g1;c396324_g1;c396408_g1;c398882_g2;c40…
GO:0098655	e	cation transmembrane transport	219/34125	1455/331498	1.66e-08	0.000103	biological_process	c101934_g1;c240807_g1;c251362_g1;c252844_g1;c266263_g1;c267415_g1;c288174_g1;c300647_g2;c301823_g1;c304260_g1;c309129_g1;c311016_g1;c311449_g1;c315428_g1;c317565_g1;c321215_g1;c330526_g1;c333136_g1;c333815_g1;c336698_g1;c339286_g1;c339622_g1;c342660_g1;c343235_g1;c345050_g1;c345751_g1;c346949_g1;c346994_g1;c349808_g1;c351424_g1;c351643_g2;c352181_g1;c355446_g2;c357002_g1;c357099_g1;c357171_g1;c35…
GO:0006733	e	oxidoreduction coenzyme metabolic process	251/34125	1715/331498	1.75e-08	0.000108	biological_process	c14211_g1;c240925_g1;c266683_g1;c274767_g1;c277908_g1;c301004_g1;c301004_g2;c303276_g1;c30370_g1;c307511_g1;c311582_g1;c314548_g1;c315289_g1;c315381_g1;c322551_g1;c339160_g1;c344399_g1;c345434_g1;c347095_g1;c348037_g1;c354004_g2;c354016_g1;c354931_g1;c358960_g1;c360187_g1;c361546_g2;c361944_g2;c362557_g4;c362927_g1;c363209_g1;c363488_g1;c363605_g2;c364148_g1;c364148_g2;c365150_g1;c368858_g1;c3698…
GO:0016740	e	transferase activity	1808/34125	15507/331498	1.78e-08	0.00011	molecular_function	c100905_g1;c102928_g1;c104487_g1;c11005_g1;c133555_g1;c133590_g1;c136700_g1;c139238_g1;c140424_g1;c14211_g1;c147061_g1;c147807_g1;c148259_g1;c154310_g1;c160509_g1;c16979_g1;c202940_g1;c221849_g1;c225917_g1;c234059_g1;c234255_g1;c234431_g1;c235666_g1;c240169_g1;c240176_g2;c240614_g1;c240925_g1;c241257_g1;c241568_g1;c244353_g1;c245572_g1;c247186_g1;c247186_g2;c251251_g1;c251703_g1;c251727_g1;c25312…
GO:0048856	e	anatomical structure development	228/34125	1530/331498	1.81e-08	0.000112	biological_process	c136700_g1;c207277_g1;c233760_g1;c246999_g1;c251553_g1;c252844_g1;c253592_g1;c253868_g1;c262606_g2;c267025_g1;c267568_g1;c276904_g1;c277539_g1;c302235_g1;c31536_g1;c316198_g1;c316529_g1;c323787_g1;c327365_g1;c328030_g1;c333166_g1;c337849_g1;c345796_g2;c346185_g1;c346482_g1;c346977_g1;c347180_g1;c347420_g1;c350568_g1;c351556_g1;c352086_g1;c355463_g1;c357086_g1;c357532_g1;c361762_g3;c362698_g1;c363…
GO:0071705	e	nitrogen compound transport	487/34125	3692/331498	1.93e-08	0.000119	biological_process	c102638_g1;c117990_g1;c133126_g1;c133972_g1;c150703_g1;c174286_g1;c234124_g1;c234570_g1;c235285_g1;c244287_g1;c246927_g1;c247461_g1;c258549_g1;c266377_g1;c270210_g1;c274489_g2;c281943_g1;c286377_g1;c287158_g1;c293322_g1;c300152_g1;c301766_g1;c302715_g2;c304604_g1;c305154_g1;c305934_g1;c306167_g1;c307480_g2;c308287_g2;c311026_g1;c311372_g1;c311372_g2;c313089_g1;c315478_g1;c316198_g1;c316649_g2;c31…
GO:1901362	e	organic cyclic compound biosynthetic process	667/34125	5253/331498	2e-08	0.000123	biological_process	c108259_g1;c128388_g1;c14211_g1;c147384_g1;c16114_g1;c185180_g1;c232869_g1;c240925_g1;c242593_g1;c247395_g1;c251362_g1;c252844_g1;c259030_g1;c267296_g1;c267859_g1;c272334_g1;c273239_g1;c274002_g1;c276675_g1;c277343_g1;c278523_g1;c280383_g1;c280667_g1;c282014_g1;c282046_g1;c282476_g1;c282591_g1;c286212_g1;c290904_g2;c293875_g1;c299902_g1;c300529_g2;c301823_g1;c304164_g1;c304260_g1;c304824_g1;c3051…
GO:0009658	e	chloroplast organization	31/34125	102/331498	2e-08	0.000124	biological_process	c369145_g1;c376264_g1;c377439_g2;c377504_g1;c384705_g1;c389270_g1;c391798_g1;c395432_g1;c398891_g1;c399157_g4;c400100_g1;c400247_g1;c400596_g3;c400747_g3;c401288_g3;c403395_g1;c403984_g2;c405620_g1;c408393_g3;c411161_g1;c412680_g3;c413530_g2;c416151_g1;c418006_g1;c418006_g2;c418277_g1;c418553_g3;c420933_g7;c422179_g1;c422249_g1;c422395_g2
GO:0042548	e	regulation of photosynthesis, light reaction	18/34125	40/331498	2.01e-08	0.000124	biological_process	c386313_g1;c396685_g2;c400049_g1;c401082_g5;c408955_g2;c413797_g6;c414447_g1;c414471_g8;c414709_g1;c414970_g2;c414970_g5;c416868_g1;c417871_g1;c417871_g2;c418318_g5;c418321_g1;c418321_g2;c421982_g1
GO:0043412	e	macromolecule modification	746/34125	5948/331498	2.38e-08	0.000147	biological_process	c101977_g1;c102928_g1;c104884_g1;c121515_g1;c133555_g1;c14211_g1;c147807_g1;c202940_g1;c225917_g1;c234431_g1;c235055_g1;c240176_g2;c247186_g2;c251409_g1;c251727_g1;c251920_g1;c252413_g1;c252606_g1;c259905_g1;c266530_g1;c266616_g1;c267355_g1;c268204_g1;c276862_g2;c277555_g1;c277623_g1;c280358_g1;c282103_g1;c282461_g2;c288910_g1;c290311_g1;c298548_g1;c299380_g1;c300762_g1;c302219_g1;c302290_g1;c302…
GO:0046943	e	carboxylic acid transmembrane transporter activity	90/34125	479/331498	2.61e-08	0.000161	molecular_function	c133972_g1;c281943_g1;c313089_g1;c316649_g2;c347594_g2;c347784_g1;c356995_g1;c363121_g1;c366038_g1;c375323_g1;c376988_g3;c377060_g1;c377308_g1;c377339_g1;c377997_g1;c379553_g1;c380219_g2;c381812_g1;c382286_g1;c383936_g2;c383995_g1;c386102_g2;c388973_g1;c389030_g2;c389748_g2;c390781_g1;c393551_g1;c396191_g1;c397725_g5;c398354_g1;c398354_g3;c399815_g1;c400013_g2;c400518_g1;c400518_g3;c400856_g1;c40…
GO:0005342	e	organic acid transmembrane transporter activity	90/34125	480/331498	2.73e-08	0.000169	molecular_function	c133972_g1;c281943_g1;c313089_g1;c316649_g2;c347594_g2;c347784_g1;c356995_g1;c363121_g1;c366038_g1;c375323_g1;c376988_g3;c377060_g1;c377308_g1;c377339_g1;c377997_g1;c379553_g1;c380219_g2;c381812_g1;c382286_g1;c383936_g2;c383995_g1;c386102_g2;c388973_g1;c389030_g2;c389748_g2;c390781_g1;c393551_g1;c396191_g1;c397725_g5;c398354_g1;c398354_g3;c399815_g1;c400013_g2;c400518_g1;c400518_g3;c400856_g1;c40…
GO:0009069	e	serine family amino acid metabolic process	376/34125	2760/331498	2.91e-08	0.00018	biological_process	c102928_g1;c136700_g1;c14211_g1;c147807_g1;c225917_g1;c234431_g1;c240176_g2;c242844_g1;c247186_g2;c253129_g1;c278067_g1;c286079_g1;c290904_g2;c294668_g1;c298548_g1;c299380_g1;c303536_g1;c307711_g1;c309477_g1;c313021_g2;c313604_g1;c315235_g1;c319662_g1;c321689_g1;c330352_g1;c330659_g1;c331228_g1;c332593_g1;c333280_g1;c333621_g1;c335945_g2;c338331_g1;c339027_g1;c339694_g1;c339863_g1;c340555_g2;c340…
GO:0032787	e	monocarboxylic acid metabolic process	439/34125	3296/331498	3.04e-08	0.000188	biological_process	c103821_g1;c147320_g1;c155624_g2;c179667_g1;c224991_g1;c234059_g1;c238896_g2;c251251_g1;c266683_g1;c267314_g2;c277908_g1;c282153_g1;c289997_g1;c301004_g1;c301004_g2;c302753_g1;c303897_g1;c309369_g1;c309511_g1;c310631_g1;c310676_g1;c311582_g1;c315381_g1;c326443_g1;c327365_g1;c332407_g1;c337248_g1;c340222_g1;c344399_g1;c345434_g1;c347095_g1;c348037_g1;c349098_g1;c350101_g1;c353140_g1;c354004_g2;c35…
GO:0046906	e	tetrapyrrole binding	217/34125	1455/331498	3.59e-08	0.000222	molecular_function	c101934_g1;c147320_g1;c154134_g2;c237685_g1;c240807_g1;c280358_g1;c283916_g1;c286138_g1;c298301_g1;c302290_g1;c308215_g1;c308814_g1;c309369_g1;c310631_g1;c317504_g1;c317542_g1;c331276_g1;c336680_g2;c337605_g1;c337919_g2;c337942_g1;c345177_g1;c347862_g1;c349098_g1;c350065_g1;c351722_g1;c353868_g1;c355499_g1;c357533_g1;c361439_g2;c362322_g1;c362662_g1;c363071_g1;c364007_g2;c364382_g1;c365022_g1;c36…
GO:0015171	e	amino acid transmembrane transporter activity	77/34125	393/331498	4.15e-08	0.000256	molecular_function	c133972_g1;c281943_g1;c313089_g1;c316649_g2;c347594_g2;c347784_g1;c356995_g1;c363121_g1;c366038_g1;c375323_g1;c376988_g3;c377060_g1;c377308_g1;c377339_g1;c377997_g1;c379553_g1;c380219_g2;c381812_g1;c382286_g1;c383936_g2;c383995_g1;c388973_g1;c389030_g2;c390781_g1;c393551_g1;c397725_g5;c398354_g1;c398354_g3;c399815_g1;c400518_g1;c400518_g3;c401315_g2;c401315_g3;c401315_g4;c401315_g5;c401578_g1;c40…
GO:0046942	e	carboxylic acid transport	102/34125	573/331498	5.87e-08	0.000363	biological_process	c133972_g1;c281943_g1;c313089_g1;c316649_g2;c347594_g2;c347784_g1;c356995_g1;c363121_g1;c366038_g1;c375323_g1;c376988_g3;c377060_g1;c377308_g1;c377339_g1;c377997_g1;c379553_g1;c380219_g2;c381812_g1;c382286_g1;c383936_g2;c383995_g1;c386102_g2;c388973_g1;c389030_g2;c389748_g2;c390047_g2;c390047_g3;c390781_g1;c393551_g1;c393890_g1;c393968_g3;c396191_g1;c396881_g3;c397725_g5;c398354_g1;c398354_g3;c39…
GO:0019438	e	aromatic compound biosynthetic process	585/34125	4575/331498	5.98e-08	0.000369	biological_process	c128388_g1;c14211_g1;c147384_g1;c16114_g1;c185180_g1;c232869_g1;c240925_g1;c242593_g1;c247395_g1;c251362_g1;c252844_g1;c259030_g1;c267296_g1;c267859_g1;c272334_g1;c273239_g1;c274002_g1;c276675_g1;c278523_g1;c280383_g1;c282014_g1;c282046_g1;c282591_g1;c286212_g1;c290904_g2;c293875_g1;c299902_g1;c300529_g2;c301823_g1;c304164_g1;c304260_g1;c304824_g1;c305167_g1;c305843_g1;c307511_g1;c308557_g1;c3091…
GO:0015849	e	organic acid transport	102/34125	574/331498	6.06e-08	0.000374	biological_process	c133972_g1;c281943_g1;c313089_g1;c316649_g2;c347594_g2;c347784_g1;c356995_g1;c363121_g1;c366038_g1;c375323_g1;c376988_g3;c377060_g1;c377308_g1;c377339_g1;c377997_g1;c379553_g1;c380219_g2;c381812_g1;c382286_g1;c383936_g2;c383995_g1;c386102_g2;c388973_g1;c389030_g2;c389748_g2;c390047_g2;c390047_g3;c390781_g1;c393551_g1;c393890_g1;c393968_g3;c396191_g1;c396881_g3;c397725_g5;c398354_g1;c398354_g3;c39…
GO:0022890	e	inorganic cation transmembrane transporter activity	238/34125	1635/331498	6.57e-08	0.000406	molecular_function	c101934_g1;c178667_g1;c231033_g1;c240807_g1;c251362_g1;c252844_g1;c266263_g1;c267415_g1;c285058_g2;c288174_g1;c300647_g2;c301823_g1;c304260_g1;c309129_g1;c310457_g1;c311016_g1;c311449_g1;c315428_g1;c317565_g1;c321215_g1;c329288_g1;c330354_g1;c330526_g1;c333136_g1;c333815_g1;c336698_g1;c339286_g1;c339622_g1;c342660_g1;c343235_g1;c345050_g1;c345751_g1;c346949_g1;c346994_g1;c348252_g1;c349808_g1;c35…
GO:0009168	e	purine ribonucleoside monophosphate biosynthetic process	139/34125	851/331498	6.59e-08	0.000407	biological_process	c251362_g1;c252844_g1;c301823_g1;c304260_g1;c309129_g1;c311449_g1;c315428_g1;c317565_g1;c321215_g1;c330526_g1;c330816_g1;c333136_g1;c336698_g1;c339124_g1;c339286_g1;c339622_g1;c344720_g1;c345050_g1;c345693_g1;c345751_g1;c346185_g1;c346949_g1;c351643_g2;c356766_g1;c359402_g3;c359828_g2;c363180_g1;c364195_g1;c364803_g1;c364900_g1;c364900_g2;c365584_g1;c366032_g1;c367547_g3;c371275_g1;c372099_g1;c37…
GO:0009127	e	purine nucleoside monophosphate biosynthetic process	139/34125	851/331498	6.59e-08	0.000407	biological_process	c251362_g1;c252844_g1;c301823_g1;c304260_g1;c309129_g1;c311449_g1;c315428_g1;c317565_g1;c321215_g1;c330526_g1;c330816_g1;c333136_g1;c336698_g1;c339124_g1;c339286_g1;c339622_g1;c344720_g1;c345050_g1;c345693_g1;c345751_g1;c346185_g1;c346949_g1;c351643_g2;c356766_g1;c359402_g3;c359828_g2;c363180_g1;c364195_g1;c364803_g1;c364900_g1;c364900_g2;c365584_g1;c366032_g1;c367547_g3;c371275_g1;c372099_g1;c37…
GO:0006081	e	cellular aldehyde metabolic process	189/34125	1243/331498	6.74e-08	0.000416	biological_process	c234059_g1;c238896_g2;c264105_g1;c266683_g1;c289997_g1;c301004_g1;c301004_g2;c302753_g1;c303276_g1;c307511_g1;c310676_g1;c315289_g1;c337248_g1;c348037_g1;c353140_g1;c353148_g1;c357054_g1;c360187_g1;c361546_g2;c361846_g1;c363209_g1;c363488_g1;c367342_g2;c367345_g1;c368759_g1;c369656_g1;c369784_g1;c371064_g2;c371129_g1;c371759_g1;c372834_g1;c372893_g2;c372970_g2;c374040_g1;c375569_g1;c375614_g1;c37…
GO:0006812	e	cation transport	389/34125	2894/331498	7.22e-08	0.000446	biological_process	c101934_g1;c178667_g1;c231033_g1;c240807_g1;c241354_g1;c251362_g1;c252844_g1;c266263_g1;c267415_g1;c285058_g2;c288174_g1;c289965_g1;c300647_g2;c301823_g1;c30370_g1;c304260_g1;c305263_g1;c306246_g1;c307480_g2;c309129_g1;c311016_g1;c311449_g1;c314548_g1;c315428_g1;c317565_g1;c321215_g1;c325340_g1;c329288_g1;c330354_g1;c330526_g1;c330542_g1;c333136_g1;c333421_g1;c333815_g1;c334760_g1;c336698_g1;c339…
GO:0009755	e	hormone-mediated signaling pathway	39/34125	153/331498	7.33e-08	0.000453	biological_process	c347898_g1;c350085_g2;c364832_g1;c366648_g1;c370759_g2;c376843_g2;c377583_g1;c385095_g1;c392777_g3;c394019_g1;c396881_g3;c399513_g1;c401509_g1;c401830_g7;c402465_g1;c402730_g5;c402730_g9;c404406_g1;c406472_g3;c407088_g4;c408393_g3;c409522_g2;c410649_g1;c412337_g3;c412696_g5;c413069_g2;c414672_g1;c415360_g1;c416108_g7;c417620_g1;c418291_g1;c419383_g1;c419667_g1;c420061_g6;c420597_g2;c420661_g1;c42…
GO:0046496	e	nicotinamide nucleotide metabolic process	210/34125	1412/331498	7.71e-08	0.000477	biological_process	c14211_g1;c240925_g1;c266683_g1;c277908_g1;c301004_g1;c301004_g2;c303276_g1;c307511_g1;c311582_g1;c315289_g1;c315381_g1;c322551_g1;c344399_g1;c345434_g1;c347095_g1;c348037_g1;c354004_g2;c354931_g1;c358960_g1;c360187_g1;c361546_g2;c361944_g2;c363209_g1;c363488_g1;c364148_g1;c364148_g2;c365150_g1;c368858_g1;c370580_g1;c371064_g2;c371759_g1;c372834_g1;c372893_g2;c372970_g2;c374040_g1;c374513_g1;c375…
GO:0000302	e	response to reactive oxygen species	35/34125	130/331498	7.79e-08	0.000481	biological_process	c147208_g1;c262606_g2;c332433_g1;c361191_g1;c361762_g3;c365998_g1;c375461_g1;c381630_g1;c383840_g6;c392940_g1;c395043_g3;c395996_g1;c401509_g1;c402316_g1;c403477_g2;c403761_g3;c404172_g1;c404896_g6;c407378_g3;c409249_g1;c409782_g1;c410249_g4;c415344_g2;c416573_g1;c416573_g2;c416573_g4;c416959_g1;c418514_g3;c419162_g1;c419865_g1;c419865_g2;c419865_g3;c419865_g5;c420546_g2;c422547_g1
GO:0006732	e	coenzyme metabolic process	372/34125	2754/331498	8.23e-08	0.000509	biological_process	c108259_g1;c136700_g1;c14211_g1;c16114_g1;c224991_g1;c240925_g1;c266683_g1;c274767_g1;c277908_g1;c282476_g1;c301004_g1;c301004_g2;c303276_g1;c30370_g1;c307511_g1;c311582_g1;c314548_g1;c315289_g1;c315381_g1;c322551_g1;c329692_g3;c332407_g1;c339160_g1;c340222_g1;c340555_g2;c341865_g1;c344399_g1;c345434_g1;c347095_g1;c348037_g1;c353148_g1;c353491_g1;c354004_g2;c354016_g1;c354931_g1;c358960_g1;c36018…
GO:0010287	e	plastoglobule	19/34125	48/331498	1.02e-07	0.000632	cellular_component	c365022_g1;c366325_g1;c372644_g1;c388402_g1;c389270_g1;c391291_g1;c401810_g1;c403713_g2;c403713_g6;c406193_g5;c410610_g1;c416214_g2;c417424_g2;c417871_g1;c419079_g2;c420179_g2;c421453_g1;c421553_g2;c422733_g3
GO:0016301	e	kinase activity	661/34125	5262/331498	1.1e-07	0.00068	molecular_function	c102928_g1;c11005_g1;c133555_g1;c14211_g1;c147061_g1;c147807_g1;c202940_g1;c225917_g1;c234431_g1;c235666_g1;c240176_g2;c241568_g1;c247186_g1;c247186_g2;c251703_g1;c253129_g1;c259030_g1;c266683_g1;c276862_g2;c280667_g1;c282591_g1;c287204_g2;c293875_g1;c295259_g1;c298548_g1;c299380_g1;c299902_g1;c303536_g1;c305349_g2;c307511_g1;c307711_g1;c309477_g1;c311281_g1;c311557_g1;c313032_g1;c314221_g1;c3152…
GO:0006820	e	anion transport	167/34125	1076/331498	1.14e-07	0.000704	biological_process	c133972_g1;c235285_g1;c247451_g1;c281013_g1;c281943_g1;c298807_g1;c307480_g2;c313089_g1;c316649_g2;c333421_g1;c333495_g1;c341116_g1;c345317_g1;c347594_g2;c347784_g1;c356995_g1;c362291_g1;c363121_g1;c366038_g1;c371058_g1;c375323_g1;c375388_g1;c376988_g3;c377060_g1;c377308_g1;c377339_g1;c377997_g1;c378944_g1;c379553_g1;c380219_g2;c380684_g1;c381812_g1;c382286_g1;c382473_g2;c382874_g1;c383425_g1;c38…
GO:0006721	e	terpenoid metabolic process	46/34125	198/331498	1.2e-07	0.000743	biological_process	c310830_g1;c344613_g1;c368087_g1;c371471_g1;c374372_g1;c376706_g1;c379613_g1;c381868_g1;c383123_g1;c385029_g2;c388788_g1;c389134_g6;c390777_g1;c392623_g1;c394412_g1;c397315_g1;c398170_g2;c398582_g1;c399164_g1;c399602_g6;c400469_g1;c402552_g1;c406425_g1;c406454_g4;c407135_g1;c407135_g4;c408393_g3;c409733_g1;c410297_g3;c410297_g4;c410441_g3;c414345_g2;c415080_g3;c416430_g1;c416637_g1;c416922_g3;c41…
GO:0009629	e	response to gravity	18/34125	44/331498	1.21e-07	0.00075	biological_process	c369240_g1;c372893_g2;c381949_g1;c389183_g1;c391745_g5;c395883_g1;c396881_g3;c400475_g6;c400596_g3;c400691_g1;c409640_g5;c412801_g2;c414156_g2;c414726_g1;c415759_g2;c417075_g8;c417883_g5;c421837_g1
GO:0018130	e	heterocycle biosynthetic process	622/34125	4931/331498	1.55e-07	0.000959	biological_process	c108259_g1;c128388_g1;c14211_g1;c147384_g1;c16114_g1;c185180_g1;c232869_g1;c240925_g1;c242593_g1;c247395_g1;c251362_g1;c252844_g1;c259030_g1;c267296_g1;c267859_g1;c272334_g1;c273239_g1;c274002_g1;c276675_g1;c277343_g1;c278523_g1;c280383_g1;c280667_g1;c282014_g1;c282046_g1;c282591_g1;c286212_g1;c290904_g2;c293875_g1;c299902_g1;c300529_g2;c301823_g1;c304164_g1;c304260_g1;c304824_g1;c305167_g1;c3058…
GO:0031982	e	vesicle	125/34125	759/331498	1.66e-07	0.00102	cellular_component	c228439_g1;c267568_g1;c282461_g2;c299459_g1;c300152_g1;c314548_g1;c328214_g2;c331634_g1;c333166_g1;c337270_g1;c338044_g1;c340640_g1;c345882_g1;c355446_g2;c357086_g1;c357533_g1;c361565_g1;c362291_g1;c363300_g1;c365897_g1;c367783_g1;c369240_g1;c372838_g1;c372863_g1;c374385_g1;c374610_g1;c375543_g1;c376706_g1;c377344_g1;c377752_g1;c377814_g2;c380746_g1;c382535_g1;c384277_g4;c385134_g1;c387505_g1;c38…
GO:0016679	e	oxidoreductase activity, acting on diphenols and related substances as donors	31/34125	111/331498	1.71e-07	0.00106	molecular_function	c309515_g3;c311016_g1;c345437_g1;c346885_g1;c347058_g1;c352181_g1;c357849_g2;c361096_g2;c368077_g1;c368117_g1;c369297_g1;c369867_g1;c372747_g1;c375664_g1;c379291_g1;c380374_g2;c397229_g1;c401712_g1;c402022_g2;c405277_g4;c405277_g5;c409556_g2;c409715_g3;c409914_g3;c411742_g1;c411958_g3;c415132_g2;c416028_g2;c419657_g1;c420702_g1;c420702_g2
GO:0016772	e	transferase activity, transferring phosphorus-containing groups	934/34125	7704/331498	1.79e-07	0.00111	molecular_function	c102928_g1;c11005_g1;c133555_g1;c140424_g1;c14211_g1;c147061_g1;c147807_g1;c202940_g1;c225917_g1;c234431_g1;c235666_g1;c240169_g1;c240176_g2;c240925_g1;c241568_g1;c247186_g1;c247186_g2;c251703_g1;c253129_g1;c259030_g1;c266683_g1;c276862_g2;c280667_g1;c282014_g1;c282591_g1;c287204_g2;c289110_g1;c289250_g1;c293875_g1;c295259_g1;c298548_g1;c299380_g1;c299902_g1;c300688_g1;c301208_g1;c303536_g1;c3053…
GO:0005507	e	copper ion binding	96/34125	542/331498	1.82e-07	0.00112	molecular_function	c287326_g1;c301207_g1;c305263_g1;c329235_g1;c343003_g1;c358181_g1;c361177_g1;c361419_g1;c36202_g1;c366258_g1;c367138_g1;c369481_g1;c369662_g1;c371516_g2;c372747_g1;c374040_g1;c374913_g1;c376851_g1;c376851_g2;c379800_g1;c380374_g2;c384705_g1;c385692_g1;c386459_g2;c387206_g2;c391374_g1;c392745_g2;c395134_g1;c395304_g1;c395593_g5;c396231_g1;c396625_g1;c396625_g2;c396625_g3;c396986_g1;c397389_g1;c398…
GO:0006094	e	gluconeogenesis	160/34125	1029/331498	1.83e-07	0.00113	biological_process	c266683_g1;c277908_g1;c301004_g1;c301004_g2;c311582_g1;c315381_g1;c340730_g1;c344399_g1;c345434_g1;c347095_g1;c350465_g1;c353201_g1;c354004_g2;c354931_g1;c354951_g1;c360187_g1;c364148_g1;c364148_g2;c365150_g1;c368643_g1;c368858_g1;c371064_g2;c372893_g2;c374040_g1;c374513_g1;c375569_g1;c376835_g1;c376893_g1;c379876_g1;c380295_g1;c381934_g2;c381949_g1;c382485_g1;c384471_g4;c384471_g5;c384471_g6;c38…
GO:0022414	e	reproductive process	147/34125	930/331498	1.88e-07	0.00116	biological_process	c246999_g1;c253592_g1;c253868_g1;c267025_g1;c276904_g1;c284071_g1;c316198_g1;c316529_g1;c327365_g1;c328030_g1;c345796_g2;c346185_g1;c347180_g1;c350568_g1;c351015_g1;c357086_g1;c357861_g1;c359064_g1;c362353_g2;c362698_g1;c366115_g1;c367371_g1;c369145_g1;c369237_g1;c370759_g2;c372040_g1;c372407_g2;c373219_g1;c374138_g1;c375654_g3;c378030_g1;c378129_g1;c378129_g2;c379792_g1;c379960_g1;c380103_g1;c38…
GO:0004612	e	phosphoenolpyruvate carboxykinase (ATP) activity	22/34125	64/331498	1.99e-07	0.00123	molecular_function	c340730_g1;c350465_g1;c354951_g1;c384471_g4;c384471_g5;c384471_g6;c392808_g3;c399352_g1;c400087_g2;c400087_g3;c408702_g2;c408702_g4;c408702_g5;c411020_g1;c412091_g1;c412091_g2;c415219_g4;c415590_g2;c415590_g3;c421365_g1;c421365_g4;c422366_g2
GO:0046364	e	monosaccharide biosynthetic process	163/34125	1056/331498	2.04e-07	0.00126	biological_process	c266683_g1;c277908_g1;c301004_g1;c301004_g2;c311582_g1;c315381_g1;c340730_g1;c344399_g1;c345434_g1;c347095_g1;c350465_g1;c353201_g1;c354004_g2;c354931_g1;c354951_g1;c360187_g1;c364148_g1;c364148_g2;c365150_g1;c368643_g1;c368858_g1;c371064_g2;c372893_g2;c374040_g1;c374513_g1;c375569_g1;c376835_g1;c376893_g1;c379876_g1;c380295_g1;c381934_g2;c381949_g1;c382485_g1;c384471_g4;c384471_g5;c384471_g6;c38…
GO:0040007	e	growth	70/34125	360/331498	2.07e-07	0.00128	biological_process	c262606_g2;c295259_g1;c304824_g1;c327365_g1;c328030_g1;c332239_g3;c340469_g1;c347180_g1;c360528_g1;c366115_g1;c374138_g1;c374250_g1;c374913_g1;c375654_g3;c376843_g2;c377583_g1;c378129_g1;c378129_g2;c379960_g1;c381628_g2;c388983_g1;c389441_g2;c391148_g2;c393418_g5;c393718_g3;c394019_g1;c394665_g1;c395376_g1;c396312_g3;c396625_g1;c396625_g2;c397047_g1;c398297_g4;c398700_g4;c399360_g4;c400256_g2;c40…
GO:0098656	e	anion transmembrane transport	94/34125	531/331498	2.09e-07	0.00129	biological_process	c133972_g1;c281013_g1;c281943_g1;c313089_g1;c316649_g2;c333495_g1;c341116_g1;c345317_g1;c347594_g2;c347784_g1;c356995_g1;c362291_g1;c363121_g1;c366038_g1;c371058_g1;c375323_g1;c377060_g1;c377308_g1;c377339_g1;c377997_g1;c379553_g1;c380219_g2;c381812_g1;c382286_g1;c382874_g1;c383936_g2;c383995_g1;c388973_g1;c389030_g2;c389748_g2;c390781_g1;c390927_g2;c391069_g1;c393551_g1;c396191_g1;c397725_g5;c39…
GO:0009250	e	glucan biosynthetic process	65/34125	326/331498	2.13e-07	0.00132	biological_process	c100905_g1;c265549_g2;c307615_g3;c326459_g1;c348044_g2;c368485_g1;c372239_g1;c372893_g2;c375562_g1;c375562_g2;c377471_g1;c381949_g1;c384563_g1;c388812_g4;c390907_g1;c392850_g1;c392850_g5;c394398_g1;c394398_g4;c395116_g1;c395413_g10;c396377_g2;c397460_g2;c397610_g1;c398264_g1;c398879_g2;c399902_g1;c400548_g1;c400668_g5;c402080_g1;c402080_g2;c403831_g1;c403831_g2;c404565_g3;c405608_g2;c406406_g1;c4…
GO:0006865	e	amino acid transport	81/34125	437/331498	2.19e-07	0.00135	biological_process	c133972_g1;c281943_g1;c313089_g1;c316649_g2;c347594_g2;c347784_g1;c356995_g1;c363121_g1;c366038_g1;c375323_g1;c376988_g3;c377060_g1;c377308_g1;c377339_g1;c377997_g1;c379553_g1;c380219_g2;c381812_g1;c382286_g1;c383936_g2;c383995_g1;c388973_g1;c389030_g2;c390781_g1;c393551_g1;c396881_g3;c397725_g5;c398354_g1;c398354_g3;c399815_g1;c400518_g1;c400518_g3;c401315_g2;c401315_g3;c401315_g4;c401315_g5;c40…
GO:0005634	e	nucleus	663/34125	5304/331498	2.28e-07	0.00141	cellular_component	c100286_g1;c100680_g1;c104487_g1;c113220_g1;c131967_g1;c137050_g1;c137085_g1;c139298_g2;c142165_g1;c146718_g1;c147384_g1;c154310_g1;c203135_g1;c221123_g1;c226329_g1;c241116_g1;c247461_g1;c249126_g1;c252047_g1;c253250_g1;c259210_g1;c264465_g1;c267636_g2;c267882_g1;c277280_g1;c280383_g1;c294493_g1;c299648_g1;c299902_g1;c300529_g2;c302133_g1;c302405_g1;c303703_g1;c303757_g1;c304402_g1;c305104_g1;c30…
GO:0019319	e	hexose biosynthetic process	161/34125	1044/331498	2.96e-07	0.00183	biological_process	c266683_g1;c277908_g1;c301004_g1;c301004_g2;c311582_g1;c315381_g1;c340730_g1;c344399_g1;c345434_g1;c347095_g1;c350465_g1;c353201_g1;c354004_g2;c354931_g1;c354951_g1;c360187_g1;c364148_g1;c364148_g2;c365150_g1;c368643_g1;c368858_g1;c371064_g2;c372893_g2;c374040_g1;c374513_g1;c375569_g1;c376835_g1;c376893_g1;c379876_g1;c380295_g1;c381934_g2;c381949_g1;c382485_g1;c384471_g4;c384471_g5;c384471_g6;c38…
GO:0006464	e	cellular protein modification process	663/34125	5317/331498	3.01e-07	0.00186	biological_process	c101977_g1;c102928_g1;c104884_g1;c121515_g1;c133555_g1;c14211_g1;c147807_g1;c202940_g1;c225917_g1;c234431_g1;c235055_g1;c240176_g2;c247186_g2;c251409_g1;c251920_g1;c252413_g1;c252606_g1;c266530_g1;c266616_g1;c267355_g1;c268204_g1;c276862_g2;c277555_g1;c277623_g1;c280358_g1;c282103_g1;c282461_g2;c288910_g1;c290311_g1;c298548_g1;c299380_g1;c300762_g1;c302219_g1;c302290_g1;c303536_g1;c304356_g1;c305…
GO:0036211	e	protein modification process	663/34125	5317/331498	3.01e-07	0.00186	biological_process	c101977_g1;c102928_g1;c104884_g1;c121515_g1;c133555_g1;c14211_g1;c147807_g1;c202940_g1;c225917_g1;c234431_g1;c235055_g1;c240176_g2;c247186_g2;c251409_g1;c251920_g1;c252413_g1;c252606_g1;c266530_g1;c266616_g1;c267355_g1;c268204_g1;c276862_g2;c277555_g1;c277623_g1;c280358_g1;c282103_g1;c282461_g2;c288910_g1;c290311_g1;c298548_g1;c299380_g1;c300762_g1;c302219_g1;c302290_g1;c303536_g1;c304356_g1;c305…
GO:1901698	e	response to nitrogen compound	34/34125	131/331498	3.06e-07	0.00189	biological_process	c262606_g2;c345796_g2;c347898_g1;c348961_g1;c353976_g1;c369947_g3;c376843_g2;c381562_g1;c381628_g2;c381630_g1;c386478_g1;c395857_g1;c397771_g6;c400596_g3;c402316_g1;c405290_g2;c407378_g3;c407631_g2;c408393_g3;c410197_g2;c410915_g4;c412095_g1;c414108_g1;c418291_g1;c418395_g4;c419043_g1;c419162_g1;c419879_g4;c420597_g2;c420702_g1;c420702_g2;c420882_g1;c421732_g2;c421957_g2
GO:0015711	e	organic anion transport	129/34125	797/331498	3.22e-07	0.00199	biological_process	c133972_g1;c235285_g1;c247451_g1;c281943_g1;c307480_g2;c313089_g1;c316649_g2;c333421_g1;c347594_g2;c347784_g1;c356995_g1;c362291_g1;c363121_g1;c366038_g1;c375323_g1;c376988_g3;c377060_g1;c377308_g1;c377339_g1;c377997_g1;c379553_g1;c380219_g2;c380684_g1;c381812_g1;c382286_g1;c383425_g1;c383936_g2;c383995_g1;c386102_g2;c388973_g1;c389030_g2;c389570_g1;c389748_g2;c390047_g2;c390047_g3;c390781_g1;c39…
GO:0019362	e	pyridine nucleotide metabolic process	217/34125	1498/331498	3.64e-07	0.00225	biological_process	c14211_g1;c240925_g1;c266683_g1;c277908_g1;c301004_g1;c301004_g2;c303276_g1;c307511_g1;c311582_g1;c315289_g1;c315381_g1;c322551_g1;c344399_g1;c345434_g1;c347095_g1;c348037_g1;c354004_g2;c354931_g1;c358960_g1;c360187_g1;c361546_g2;c361944_g2;c363209_g1;c363488_g1;c364148_g1;c364148_g2;c365150_g1;c368858_g1;c370580_g1;c371064_g2;c371759_g1;c372834_g1;c372893_g2;c372970_g2;c374040_g1;c374513_g1;c375…
GO:0042440	e	pigment metabolic process	68/34125	351/331498	3.71e-07	0.00229	biological_process	c255771_g1;c280383_g1;c290904_g2;c305167_g1;c322432_g1;c330816_g1;c347180_g1;c351416_g1;c354016_g1;c371243_g1;c371471_g1;c372325_g1;c376234_g1;c383043_g2;c383531_g1;c384077_g1;c385029_g2;c385557_g2;c385915_g1;c387165_g2;c388514_g1;c388788_g1;c389134_g6;c392623_g1;c396534_g1;c397229_g1;c398085_g1;c398170_g2;c398434_g1;c398582_g1;c398595_g1;c399164_g1;c400100_g1;c403395_g1;c406782_g6;c406811_g1;c40…
GO:0034637	e	cellular carbohydrate biosynthetic process	99/34125	573/331498	4.01e-07	0.00248	biological_process	c100905_g1;c139238_g1;c239321_g2;c265549_g2;c267707_g1;c307615_g3;c326459_g1;c328030_g1;c348044_g2;c364372_g1;c368485_g1;c370586_g1;c372239_g1;c372893_g2;c375562_g1;c375562_g2;c377471_g1;c381949_g1;c384094_g2;c384277_g4;c384563_g1;c388812_g4;c389928_g2;c390907_g1;c392850_g1;c392850_g5;c394398_g1;c394398_g4;c394714_g1;c395116_g1;c395413_g10;c395590_g1;c396377_g2;c397460_g2;c397610_g1;c398264_g1;c3…
GO:0010200	e	response to chitin	15/34125	34/331498	4.19e-07	0.00259	biological_process	c345796_g2;c347898_g1;c353976_g1;c369947_g3;c376843_g2;c381562_g1;c381630_g1;c386478_g1;c408393_g3;c410197_g2;c412095_g1;c418291_g1;c420597_g2;c420702_g1;c420702_g2
GO:0055086	e	nucleobase-containing small molecule metabolic process	557/34125	4399/331498	4.41e-07	0.00273	biological_process	c14211_g1;c233947_g1;c240807_g1;c240925_g1;c251362_g1;c252844_g1;c259030_g1;c266683_g1;c267859_g1;c277453_g1;c277908_g1;c280383_g1;c280990_g1;c282014_g1;c282476_g1;c282591_g1;c293732_g1;c293875_g1;c299902_g1;c301004_g1;c301004_g2;c301823_g1;c303276_g1;c304260_g1;c305691_g1;c307511_g1;c308557_g1;c309129_g1;c311016_g1;c311449_g1;c311582_g1;c312955_g1;c315289_g1;c315381_g1;c315428_g1;c317565_g1;c319…
GO:0051188	e	cofactor biosynthetic process	234/34125	1645/331498	5.26e-07	0.00325	biological_process	c108259_g1;c14211_g1;c16114_g1;c185180_g1;c224991_g1;c240925_g1;c255653_g1;c274767_g1;c277908_g1;c290904_g2;c30370_g1;c305057_g1;c305167_g1;c314548_g1;c322432_g1;c322551_g1;c329692_g3;c332407_g1;c335945_g2;c338107_g1;c339160_g1;c340222_g1;c347095_g1;c353148_g1;c353491_g1;c353752_g2;c354004_g2;c354016_g1;c358960_g1;c361609_g1;c362557_g4;c362927_g1;c363605_g2;c364152_g1;c364767_g2;c365512_g1;c36596…
GO:0006457	e	protein folding	222/34125	1546/331498	5.51e-07	0.0034	biological_process	c109180_g1;c146765_g1;c147208_g1;c183044_g1;c233947_g1;c235055_g1;c247407_g1;c251920_g1;c253232_g1;c258089_g1;c266530_g1;c267355_g1;c268726_g1;c277555_g1;c294662_g1;c304095_g2;c323154_g1;c328983_g1;c329093_g1;c329235_g1;c332784_g2;c337795_g2;c33981_g1;c340677_g1;c340745_g2;c341100_g1;c343411_g1;c343411_g4;c343957_g1;c344183_g1;c344183_g2;c346071_g1;c347974_g1;c347974_g2;c349621_g1;c353346_g1;c354…
GO:0019866	e	organelle inner membrane	76/34125	412/331498	5.7e-07	0.00352	cellular_component	c101934_g1;c14027_g1;c144010_g1;c240807_g1;c266665_g1;c274489_g2;c30370_g1;c339124_g1;c340305_g1;c343003_g1;c343235_g1;c344005_g1;c344005_g2;c349808_g1;c354147_g1;c356827_g1;c362614_g1;c366924_g1;c376264_g1;c378448_g1;c379505_g2;c380802_g1;c382630_g1;c384004_g1;c387748_g4;c387748_g7;c387748_g8;c387748_g9;c387902_g1;c389460_g1;c389460_g3;c390047_g2;c390047_g3;c393890_g1;c393968_g3;c394705_g4;c3947…
GO:0009152	e	purine ribonucleotide biosynthetic process	150/34125	969/331498	5.7e-07	0.00352	biological_process	c251362_g1;c252844_g1;c259030_g1;c301823_g1;c304260_g1;c309129_g1;c311449_g1;c315428_g1;c317565_g1;c321215_g1;c330526_g1;c333136_g1;c336698_g1;c339124_g1;c339286_g1;c339622_g1;c344720_g1;c345050_g1;c345693_g1;c345751_g1;c346185_g1;c346949_g1;c351643_g2;c356766_g1;c359402_g3;c359828_g2;c363180_g1;c363463_g1;c364195_g1;c364803_g1;c364900_g1;c364900_g2;c365584_g1;c366032_g1;c367162_g1;c367162_g2;c36…
GO:0005975	e	carbohydrate metabolic process	641/34125	5147/331498	5.81e-07	0.00359	biological_process	c100905_g1;c108542_g1;c126395_g1;c133659_g1;c139238_g1;c224246_g1;c234059_g1;c234242_g1;c236496_g1;c236744_g1;c238896_g2;c239321_g2;c250708_g1;c251196_g1;c255631_g1;c263762_g1;c265549_g2;c266023_g1;c266683_g1;c267707_g1;c276476_g1;c277555_g1;c277908_g1;c278225_g1;c280563_g2;c280990_g1;c284283_g1;c285711_g1;c288552_g1;c289997_g1;c290802_g1;c294172_g1;c295259_g1;c299744_g1;c301004_g1;c301004_g2;c30…
GO:0019637	e	organophosphate metabolic process	578/34125	4600/331498	6.91e-07	0.00427	biological_process	c108259_g1;c14211_g1;c240169_g1;c240807_g1;c240925_g1;c244353_g1;c247224_g1;c251362_g1;c252844_g1;c259030_g1;c266683_g1;c267859_g1;c277453_g1;c277908_g1;c280990_g1;c282476_g1;c282591_g1;c299902_g1;c301004_g1;c301004_g2;c301823_g1;c303276_g1;c303827_g1;c304260_g1;c307511_g1;c309129_g1;c311016_g1;c311449_g1;c311582_g1;c315289_g1;c315381_g1;c315428_g1;c317565_g1;c321215_g1;c322551_g1;c327124_g1;c329…
GO:0015931	e	nucleobase-containing compound transport	61/34125	308/331498	7.04e-07	0.00435	biological_process	c235285_g1;c300152_g1;c305154_g1;c316198_g1;c329288_g1;c330542_g1;c333703_g1;c333811_g1;c348040_g1;c348252_g1;c356969_g1;c356998_g1;c362291_g1;c362417_g1;c363889_g1;c367590_g1;c367974_g1;c373440_g1;c373440_g2;c374681_g1;c379078_g1;c380684_g1;c382947_g3;c387343_g2;c387343_g4;c387965_g2;c388835_g3;c392184_g1;c392779_g1;c392903_g1;c393680_g1;c393680_g2;c394595_g1;c396302_g3;c400030_g1;c400412_g1;c40…
GO:0006461	e	protein complex assembly	108/34125	648/331498	7.22e-07	0.00446	biological_process	c147208_g1;c233947_g1;c247407_g1;c332227_g1;c343003_g1;c345787_g3;c350481_g1;c355631_g1;c361752_g1;c363637_g1;c372099_g1;c375335_g3;c376264_g1;c377504_g1;c377892_g1;c379784_g1;c380802_g1;c388398_g2;c388487_g1;c389416_g1;c390927_g2;c390927_g5;c391117_g4;c391117_g6;c392213_g1;c392966_g2;c393296_g1;c393919_g2;c394280_g5;c394354_g2;c395883_g1;c395883_g6;c396312_g3;c399044_g1;c399044_g3;c400302_g7;c40…
GO:0070469	e	respiratory chain	35/34125	139/331498	7.31e-07	0.00452	cellular_component	c240807_g1;c283916_g1;c30370_g1;c308814_g1;c340305_g1;c34191_g1;c345437_g1;c346654_g1;c346885_g1;c347058_g1;c363390_g1;c369867_g1;c375664_g1;c379291_g1;c379448_g1;c387906_g1;c399003_g2;c401712_g1;c405277_g4;c405277_g5;c408638_g1;c408638_g3;c408638_g5;c409379_g2;c409379_g3;c409914_g3;c413912_g1;c414468_g1;c417590_g1;c418031_g2;c419250_g3;c419657_g1;c567453_g1;c642038_g1;c706956_g1
GO:0007264	e	small GTPase mediated signal transduction	148/34125	959/331498	8.64e-07	0.00534	biological_process	c117990_g1;c133126_g1;c150703_g1;c192258_g1;c234124_g1;c247251_g1;c247461_g1;c252329_g1;c254304_g2;c258549_g1;c264581_g1;c301766_g1;c304604_g1;c306789_g1;c314345_g1;c318027_g1;c318399_g1;c323962_g1;c328030_g1;c331103_g1;c332872_g1;c335298_g1;c337801_g3;c339251_g1;c34145_g1;c342626_g1;c342961_g1;c343200_g2;c347139_g1;c347180_g1;c351139_g1;c353693_g1;c354755_g1;c354797_g2;c354797_g3;c355337_g2;c356…
GO:0031966	e	mitochondrial membrane	98/34125	577/331498	9.22e-07	0.0057	cellular_component	c101934_g1;c14027_g1;c144010_g1;c240807_g1;c252844_g1;c274489_g2;c30370_g1;c339124_g1;c340305_g1;c34191_g1;c343003_g1;c343235_g1;c344005_g1;c344005_g2;c346185_g1;c349808_g1;c352496_g1;c354147_g1;c355337_g2;c356827_g1;c360336_g1;c362614_g1;c366924_g1;c367720_g1;c368207_g1;c378448_g1;c379505_g2;c380802_g1;c382630_g1;c384004_g1;c385618_g1;c385618_g3;c385618_g4;c385664_g1;c386102_g2;c387748_g4;c38774…
GO:0009814	e	defense response, incompatible interaction	24/34125	80/331498	9.88e-07	0.00611	biological_process	c361876_g1;c366538_g1;c368496_g1;c384705_g1;c388231_g1;c395308_g10;c395878_g1;c397302_g1;c397771_g6;c403756_g4;c407753_g2;c410631_g3;c411745_g1;c411745_g2;c411896_g2;c413415_g2;c415590_g2;c418228_g1;c418228_g2;c418298_g13;c418910_g5;c419486_g1;c419930_g1;c422280_g2
GO:0071214	e	cellular response to abiotic stimulus	24/34125	80/331498	9.88e-07	0.00611	biological_process	c338603_g1;c377471_g1;c393852_g1;c395432_g1;c395883_g1;c400045_g1;c400408_g3;c407022_g1;c409640_g5;c414156_g2;c414726_g1;c415102_g1;c415199_g1;c415199_g2;c415759_g2;c417875_g1;c417883_g5;c418006_g1;c418006_g2;c418351_g5;c419577_g1;c420933_g7;c422188_g1;c422592_g1
GO:0098803	e	respiratory chain complex	57/34125	283/331498	1.05e-06	0.00646	cellular_component	c101934_g1;c262606_g2;c267415_g1;c288174_g1;c311016_g1;c343235_g1;c349808_g1;c352181_g1;c357849_g2;c359029_g1;c360174_g1;c361096_g2;c363390_g1;c368077_g1;c368117_g1;c369297_g1;c370669_g3;c373451_g1;c375664_g1;c379448_g1;c382630_g1;c387849_g2;c388398_g2;c389247_g1;c389416_g1;c393205_g1;c394951_g2;c395887_g1;c396231_g1;c400344_g4;c401268_g1;c401712_g1;c402177_g2;c402316_g1;c405277_g4;c405277_g5;c40…
GO:0009156	e	ribonucleoside monophosphate biosynthetic process	149/34125	973/331498	1.07e-06	0.00658	biological_process	c251362_g1;c252844_g1;c301823_g1;c304260_g1;c307511_g1;c309129_g1;c311449_g1;c315428_g1;c317565_g1;c321215_g1;c330526_g1;c330816_g1;c333136_g1;c336698_g1;c339124_g1;c339286_g1;c339622_g1;c344720_g1;c345050_g1;c345693_g1;c345751_g1;c346185_g1;c346949_g1;c351643_g2;c356766_g1;c359402_g3;c359828_g2;c363180_g1;c364195_g1;c364803_g1;c364900_g1;c364900_g2;c365584_g1;c366032_g1;c367547_g3;c368133_g1;c36…
GO:0004672	e	protein kinase activity	402/34125	3083/331498	1.17e-06	0.00724	molecular_function	c102928_g1;c133555_g1;c14211_g1;c147061_g1;c147807_g1;c202940_g1;c225917_g1;c234431_g1;c235666_g1;c240176_g2;c241568_g1;c247186_g1;c247186_g2;c276862_g2;c295259_g1;c298548_g1;c299380_g1;c303536_g1;c305349_g2;c307711_g1;c309477_g1;c311281_g1;c313032_g1;c315235_g1;c321689_g1;c322968_g1;c324617_g1;c330352_g1;c330659_g1;c331228_g1;c333621_g1;c338331_g1;c339027_g1;c339076_g1;c339863_g1;c340867_g1;c342…
GO:0071229	e	cellular response to acid chemical	20/34125	60/331498	1.23e-06	0.00761	biological_process	c338603_g1;c348961_g1;c366648_g1;c368205_g1;c397771_g6;c400408_g3;c402730_g5;c402730_g9;c403756_g4;c410719_g1;c415360_g1;c417620_g1;c418006_g1;c418006_g2;c418351_g3;c418351_g5;c420089_g1;c420661_g1;c420933_g7;c421082_g2
GO:0006164	e	purine nucleotide biosynthetic process	153/34125	1008/331498	1.27e-06	0.00787	biological_process	c251362_g1;c252844_g1;c259030_g1;c267859_g1;c301823_g1;c304260_g1;c309129_g1;c311449_g1;c315428_g1;c317565_g1;c321215_g1;c330526_g1;c333136_g1;c336698_g1;c339124_g1;c339286_g1;c339622_g1;c344720_g1;c345050_g1;c345693_g1;c345751_g1;c346185_g1;c346949_g1;c351643_g2;c356766_g1;c359402_g3;c359828_g2;c363180_g1;c363463_g1;c364195_g1;c364803_g1;c364900_g1;c364900_g2;c365584_g1;c366032_g1;c367162_g1;c36…
GO:0010207	e	photosystem II assembly	16/34125	41/331498	1.3e-06	0.00801	biological_process	c361752_g1;c377892_g1;c388487_g1;c400596_g3;c408393_g3;c408495_g4;c410546_g4;c417871_g1;c417958_g1;c418433_g2;c418910_g5;c419761_g2;c420597_g2;c420702_g1;c420702_g2;c563391_g1
GO:0044707	e	single-multicellular organism process	211/34125	1475/331498	1.4e-06	0.00868	biological_process	c102878_g1;c136700_g1;c233760_g1;c246999_g1;c251553_g1;c252844_g1;c253592_g1;c253868_g1;c262606_g2;c267025_g1;c267568_g1;c277539_g1;c295259_g1;c302235_g1;c31536_g1;c316529_g1;c323787_g1;c328138_g1;c333166_g1;c337849_g1;c345796_g2;c346185_g1;c346482_g1;c346977_g1;c347180_g1;c347420_g1;c350568_g1;c351556_g1;c352086_g1;c355463_g1;c357532_g1;c359030_g1;c362698_g1;c363538_g1;c365967_g2;c366648_g1;c368…
GO:0006101	e	citrate metabolic process	169/34125	1139/331498	1.57e-06	0.00971	biological_process	c234059_g1;c238896_g2;c254496_g1;c255631_g1;c276476_g1;c277908_g1;c284283_g1;c289997_g1;c300404_g1;c300490_g1;c302753_g1;c310676_g1;c312577_g1;c315571_g1;c327879_g1;c328762_g1;c337248_g1;c338322_g1;c340730_g1;c349098_g1;c350465_g1;c354004_g2;c354951_g1;c357054_g1;c357148_g1;c359029_g1;c367284_g2;c367342_g2;c367392_g1;c368858_g1;c370526_g1;c371129_g1;c371272_g2;c374836_g1;c375614_g1;c376893_g1;c37…
GO:0008324	e	cation transmembrane transporter activity	309/34125	2297/331498	1.6e-06	0.00989	molecular_function	c101934_g1;c178667_g1;c231033_g1;c240807_g1;c241354_g1;c251362_g1;c252844_g1;c266263_g1;c267415_g1;c285058_g2;c288174_g1;c289965_g1;c300647_g2;c301823_g1;c304260_g1;c305263_g1;c306246_g1;c307480_g2;c309129_g1;c310457_g1;c311016_g1;c311449_g1;c315428_g1;c317565_g1;c321215_g1;c329288_g1;c330354_g1;c330526_g1;c330542_g1;c333136_g1;c333421_g1;c333815_g1;c334760_g1;c336698_g1;c339286_g1;c339622_g1;c34…
GO:0046148	e	pigment biosynthetic process	61/34125	317/331498	1.75e-06	0.0108	biological_process	c280383_g1;c290904_g2;c305167_g1;c322432_g1;c330816_g1;c351416_g1;c354016_g1;c371243_g1;c371471_g1;c372325_g1;c376234_g1;c383043_g2;c384077_g1;c385029_g2;c385557_g2;c385915_g1;c387165_g2;c388514_g1;c388788_g1;c389134_g6;c392623_g1;c396534_g1;c397229_g1;c398085_g1;c398170_g2;c398434_g1;c398582_g1;c398595_g1;c399164_g1;c400100_g1;c403395_g1;c406782_g6;c406811_g1;c408393_g3;c411305_g2;c415080_g3;c41…
GO:0016049	e	cell growth	47/34125	221/331498	1.97e-06	0.0121	biological_process	c262606_g2;c295259_g1;c304824_g1;c327365_g1;c328030_g1;c347180_g1;c366115_g1;c374250_g1;c374913_g1;c375654_g3;c377583_g1;c378129_g1;c378129_g2;c379960_g1;c381628_g2;c388983_g1;c389441_g2;c391148_g2;c394019_g1;c396312_g3;c396625_g1;c396625_g2;c398700_g4;c399360_g4;c400256_g2;c400475_g6;c400691_g1;c401439_g1;c402316_g1;c403885_g2;c404891_g1;c406974_g1;c407121_g2;c409198_g3;c410915_g4;c411235_g3;c41…
GO:0016114	e	terpenoid biosynthetic process	41/34125	183/331498	1.97e-06	0.0122	biological_process	c310830_g1;c344613_g1;c368087_g1;c371471_g1;c374372_g1;c376706_g1;c381868_g1;c383123_g1;c385029_g2;c388788_g1;c389134_g6;c390777_g1;c392623_g1;c398170_g2;c398582_g1;c399164_g1;c399602_g6;c402552_g1;c406425_g1;c406454_g4;c407135_g1;c407135_g4;c408393_g3;c409733_g1;c410297_g3;c410297_g4;c410441_g3;c414345_g2;c415080_g3;c416430_g1;c416637_g1;c416922_g3;c417848_g9;c418673_g2;c418910_g5;c419620_g3;c42…
GO:0072350	e	tricarboxylic acid metabolic process	169/34125	1140/331498	1.99e-06	0.0123	biological_process	c234059_g1;c238896_g2;c254496_g1;c255631_g1;c276476_g1;c277908_g1;c284283_g1;c289997_g1;c300404_g1;c300490_g1;c302753_g1;c310676_g1;c312577_g1;c315571_g1;c327879_g1;c328762_g1;c337248_g1;c338322_g1;c340730_g1;c349098_g1;c350465_g1;c354004_g2;c354951_g1;c357054_g1;c357148_g1;c359029_g1;c367284_g2;c367342_g2;c367392_g1;c368858_g1;c370526_g1;c371129_g1;c371272_g2;c374836_g1;c375614_g1;c376893_g1;c37…
GO:0009124	e	nucleoside monophosphate biosynthetic process	149/34125	984/331498	2.08e-06	0.0128	biological_process	c251362_g1;c252844_g1;c301823_g1;c304260_g1;c307511_g1;c309129_g1;c311449_g1;c315428_g1;c317565_g1;c321215_g1;c330526_g1;c330816_g1;c333136_g1;c336698_g1;c339124_g1;c339286_g1;c339622_g1;c344720_g1;c345050_g1;c345693_g1;c345751_g1;c346185_g1;c346949_g1;c351643_g2;c356766_g1;c359402_g3;c359828_g2;c363180_g1;c364195_g1;c364803_g1;c364900_g1;c364900_g2;c365584_g1;c366032_g1;c367547_g3;c368133_g1;c36…
GO:1901360	e	organic cyclic compound metabolic process	1633/34125	14213/331498	2.28e-06	0.0141	biological_process	c108259_g1;c11005_g1;c128388_g1;c132282_g1;c136700_g1;c137735_g1;c14027_g1;c14211_g1;c147384_g1;c16114_g1;c185180_g1;c191686_g1;c200899_g1;c210140_g1;c232869_g1;c233947_g1;c235425_g1;c239321_g2;c240380_g1;c240807_g1;c240925_g1;c241116_g1;c242081_g2;c242593_g1;c243210_g1;c243210_g2;c247395_g1;c251362_g1;c251572_g2;c251727_g1;c252047_g1;c252832_g1;c252844_g1;c255537_g1;c255771_g1;c259030_g1;c259273…
GO:0009698	e	phenylpropanoid metabolic process	15/34125	38/331498	2.34e-06	0.0145	biological_process	c360853_g1;c372401_g2;c375418_g1;c380374_g2;c389216_g1;c391912_g1;c395008_g1;c395761_g5;c405089_g2;c408834_g4;c409556_g2;c410797_g1;c411958_g3;c413148_g2;c417728_g2
GO:0098798	e	mitochondrial protein complex	79/34125	448/331498	2.43e-06	0.015	cellular_component	c262606_g2;c304260_g1;c309129_g1;c311016_g1;c315428_g1;c317565_g1;c333136_g1;c333921_g1;c339286_g1;c339622_g1;c345050_g1;c345751_g1;c347974_g2;c350481_g1;c359029_g1;c362327_g2;c364803_g1;c364900_g1;c364900_g2;c366032_g1;c366738_g1;c367547_g3;c370669_g3;c372099_g1;c374825_g1;c374836_g1;c376376_g1;c376442_g1;c378080_g1;c379105_g1;c382230_g2;c387849_g2;c387856_g1;c388398_g2;c388651_g1;c389416_g1;c39…
GO:0006099	e	tricarboxylic acid cycle	168/34125	1136/331498	2.44e-06	0.0151	biological_process	c234059_g1;c238896_g2;c254496_g1;c255631_g1;c276476_g1;c277908_g1;c284283_g1;c289997_g1;c300404_g1;c300490_g1;c302753_g1;c310676_g1;c312577_g1;c315571_g1;c327879_g1;c328762_g1;c337248_g1;c338322_g1;c340730_g1;c349098_g1;c350465_g1;c354004_g2;c354951_g1;c357054_g1;c357148_g1;c359029_g1;c367284_g2;c367342_g2;c367392_g1;c368858_g1;c370526_g1;c371129_g1;c371272_g2;c374836_g1;c375614_g1;c376893_g1;c37…
GO:0009639	e	response to red or far red light	27/34125	101/331498	2.62e-06	0.0162	biological_process	c371471_g1;c390754_g1;c396195_g4;c398177_g1;c398582_g1;c399906_g3;c403713_g2;c406150_g3;c406193_g5;c409499_g1;c412801_g2;c414156_g2;c414467_g2;c414467_g4;c415080_g3;c415735_g1;c416214_g2;c416501_g1;c417378_g1;c417378_g3;c417875_g1;c419761_g2;c420179_g2;c420848_g1;c421082_g4;c421453_g1;c422188_g1
GO:0030554	e	adenyl nucleotide binding	1437/34125	12430/331498	3.09e-06	0.0191	molecular_function	c102928_g1;c103110_g1;c11005_g1;c134094_g1;c134317_g1;c136436_g1;c146765_g1;c147807_g1;c178289_g1;c183044_g1;c202940_g1;c225917_g1;c228439_g1;c230158_g1;c234431_g1;c235285_g1;c235425_g1;c236199_g1;c237060_g1;c240176_g2;c240380_g1;c243550_g2;c247186_g2;c251703_g1;c252047_g1;c252586_g1;c253129_g1;c253232_g1;c255823_g1;c258089_g1;c259030_g1;c264125_g1;c265662_g1;c267590_g1;c267859_g1;c273205_g1;c276…
GO:0006468	e	protein phosphorylation	335/34125	2539/331498	3.14e-06	0.0194	biological_process	c102928_g1;c133555_g1;c14211_g1;c147807_g1;c202940_g1;c225917_g1;c234431_g1;c240176_g2;c247186_g2;c276862_g2;c298548_g1;c299380_g1;c303536_g1;c305349_g2;c307711_g1;c309477_g1;c311281_g1;c313032_g1;c315235_g1;c321689_g1;c324617_g1;c330352_g1;c330659_g1;c331228_g1;c333621_g1;c338331_g1;c339027_g1;c339076_g1;c339863_g1;c340867_g1;c342283_g1;c342283_g2;c344126_g1;c345347_g1;c346033_g2;c346977_g1;c347…
GO:0006778	e	porphyrin-containing compound metabolic process	70/34125	386/331498	3.17e-06	0.0196	biological_process	c185180_g1;c255771_g1;c290904_g2;c305167_g1;c322432_g1;c326440_g1;c336738_g1;c339529_g1;c353752_g2;c354016_g1;c361609_g1;c366043_g1;c371243_g1;c372325_g1;c372816_g1;c378581_g1;c382953_g2;c385029_g2;c385557_g2;c385614_g1;c385915_g1;c387092_g1;c387165_g2;c387605_g1;c388514_g1;c390591_g1;c391232_g2;c392803_g2;c394412_g1;c395141_g3;c395831_g1;c396103_g1;c396534_g1;c398434_g1;c398529_g1;c400100_g1;c40…
GO:0032501	e	multicellular organismal process	215/34125	1527/331498	3.23e-06	0.02	biological_process	c102878_g1;c136700_g1;c233760_g1;c246999_g1;c251553_g1;c252844_g1;c253592_g1;c253868_g1;c262606_g2;c267025_g1;c267568_g1;c277539_g1;c280775_g1;c295259_g1;c302235_g1;c31536_g1;c316529_g1;c323787_g1;c328138_g1;c333166_g1;c337849_g1;c345796_g2;c346185_g1;c346482_g1;c346977_g1;c347180_g1;c347420_g1;c350568_g1;c351556_g1;c352086_g1;c355463_g1;c357532_g1;c359030_g1;c362698_g1;c363538_g1;c365967_g2;c366…
GO:0006119	e	oxidative phosphorylation	78/34125	444/331498	3.24e-06	0.02	biological_process	c240807_g1;c301823_g1;c304260_g1;c309129_g1;c311016_g1;c311449_g1;c330526_g1;c333136_g1;c333815_g1;c336698_g1;c339159_g1;c339286_g1;c339622_g1;c345751_g1;c349098_g1;c351643_g2;c352181_g1;c355446_g2;c357002_g1;c357171_g1;c361096_g2;c364195_g1;c366032_g1;c368117_g1;c369297_g1;c371275_g1;c372099_g1;c372591_g1;c375664_g1;c376442_g1;c376828_g1;c377594_g1;c377813_g1;c378080_g1;c380807_g1;c381489_g1;c38…
GO:0060560	e	developmental growth involved in morphogenesis	38/34125	169/331498	3.27e-06	0.0202	biological_process	c295259_g1;c304824_g1;c327365_g1;c347180_g1;c366115_g1;c374913_g1;c375654_g3;c377583_g1;c378129_g1;c378129_g2;c381628_g2;c388983_g1;c391148_g2;c396312_g3;c396625_g1;c396625_g2;c398700_g4;c399360_g4;c400256_g2;c400475_g6;c400691_g1;c403885_g2;c404891_g1;c406974_g1;c407121_g2;c410915_g4;c411235_g3;c412025_g2;c412039_g3;c415428_g1;c415428_g2;c417075_g8;c417142_g1;c417260_g3;c419879_g4;c420778_g1;c42…
GO:0019253	e	reductive pentose-phosphate cycle	12/34125	26/331498	3.4e-06	0.021	biological_process	c383620_g2;c397444_g1;c398401_g7;c400032_g1;c409696_g1;c415694_g1;c416235_g1;c417361_g1;c417361_g2;c418110_g1;c418110_g5;c418604_g2
GO:0019685	e	photosynthesis, dark reaction	15/34125	39/331498	3.44e-06	0.0212	biological_process	c383620_g2;c397444_g1;c398401_g7;c400032_g1;c409696_g1;c415694_g1;c416235_g1;c416507_g1;c417107_g1;c417107_g2;c417361_g1;c417361_g2;c418110_g1;c418110_g5;c418604_g2
GO:0046483	e	heterocycle metabolic process	1567/34125	13640/331498	3.85e-06	0.0238	biological_process	c108259_g1;c11005_g1;c128388_g1;c132282_g1;c136700_g1;c137735_g1;c14027_g1;c14211_g1;c147384_g1;c16114_g1;c185180_g1;c191686_g1;c200899_g1;c210140_g1;c232869_g1;c233947_g1;c235425_g1;c239321_g2;c240380_g1;c240807_g1;c240925_g1;c241116_g1;c242081_g2;c242593_g1;c243210_g1;c243210_g2;c247395_g1;c251362_g1;c251572_g2;c251727_g1;c252047_g1;c252844_g1;c255537_g1;c255771_g1;c259030_g1;c259273_g1;c259905…
GO:0006955	e	immune response	34/34125	145/331498	3.86e-06	0.0238	biological_process	c328368_g1;c339529_g1;c345787_g3;c347180_g1;c361876_g1;c366538_g1;c368496_g1;c373187_g1;c384705_g1;c388231_g1;c395308_g10;c395446_g1;c395878_g1;c397302_g1;c397771_g6;c403424_g1;c403424_g2;c403756_g4;c407753_g2;c410631_g3;c411745_g1;c411745_g2;c411896_g2;c413415_g2;c415492_g3;c415590_g2;c418228_g1;c418228_g2;c418298_g13;c418910_g5;c419486_g1;c419930_g1;c422280_g2;c565978_g1
GO:1901605	e	alpha-amino acid metabolic process	767/34125	6350/331498	4.01e-06	0.0248	biological_process	c102928_g1;c136700_g1;c14211_g1;c147807_g1;c148259_g1;c224991_g1;c225917_g1;c234431_g1;c240176_g2;c240380_g1;c240614_g1;c242844_g1;c247186_g2;c251251_g1;c252832_g1;c253129_g1;c255299_g1;c255479_g1;c257751_g1;c266023_g1;c266616_g1;c267314_g2;c277343_g1;c278067_g1;c280667_g1;c282046_g1;c282153_g1;c282461_g2;c286079_g1;c286984_g1;c287204_g2;c290904_g2;c294668_g1;c298548_g1;c299380_g1;c303536_g1;c305…
GO:0002376	e	immune system process	48/34125	234/331498	4.02e-06	0.0248	biological_process	c31536_g1;c328368_g1;c339529_g1;c345787_g3;c347180_g1;c347898_g1;c361876_g1;c366538_g1;c367371_g1;c368496_g1;c370759_g2;c373187_g1;c384705_g1;c388231_g1;c392012_g1;c395308_g10;c395446_g1;c395878_g1;c397302_g1;c397771_g6;c403424_g1;c403424_g2;c403756_g4;c407753_g2;c410631_g3;c411745_g1;c411745_g2;c411896_g2;c413415_g2;c415492_g3;c415590_g2;c416573_g1;c416573_g2;c416573_g4;c418228_g1;c418228_g2;c41…
GO:0016762	e	xyloglucan:xyloglucosyl transferase activity	8/34125	12/331498	4.25e-06	0.0263	molecular_function	c380746_g1;c383488_g2;c387735_g1;c391148_g2;c406203_g1;c413597_g7;c416435_g3;c421955_g1
GO:0010243	e	response to organonitrogen compound	26/34125	98/331498	4.63e-06	0.0286	biological_process	c345796_g2;c347898_g1;c348961_g1;c353976_g1;c369947_g3;c376843_g2;c381562_g1;c381628_g2;c381630_g1;c386478_g1;c395857_g1;c397771_g6;c405290_g2;c407631_g2;c408393_g3;c410197_g2;c410915_g4;c412095_g1;c418291_g1;c418395_g4;c419043_g1;c419879_g4;c420597_g2;c420702_g1;c420702_g2;c421732_g2
GO:0009624	e	response to nematode	19/34125	60/331498	5.35e-06	0.033	biological_process	c362291_g1;c375335_g3;c383620_g1;c383620_g2;c389748_g2;c395473_g1;c395473_g2;c396881_g3;c398401_g7;c400013_g2;c410592_g1;c410832_g5;c412039_g3;c415157_g2;c415157_g3;c416994_g2;c419043_g1;c421556_g2;c422118_g1
GO:0009538	e	photosystem I reaction center	12/34125	27/331498	5.54e-06	0.0342	cellular_component	c336862_g2;c401810_g1;c403995_g1;c407585_g1;c408479_g1;c410338_g1;c410610_g1;c411944_g1;c417424_g2;c419079_g2;c421553_g2;c422733_g3
GO:1905156	e	negative regulation of photosynthesis	12/34125	27/331498	5.54e-06	0.0342	biological_process	c386313_g1;c402037_g1;c408955_g2;c413797_g6;c414447_g1;c414709_g1;c416868_g1;c417871_g1;c418318_g5;c418321_g1;c418321_g2;c421982_g1
GO:0033692	e	cellular polysaccharide biosynthetic process	74/34125	421/331498	5.68e-06	0.0351	biological_process	c100905_g1;c239321_g2;c265549_g2;c267707_g1;c307615_g3;c326459_g1;c328030_g1;c348044_g2;c368485_g1;c372239_g1;c372893_g2;c375562_g1;c375562_g2;c377471_g1;c381949_g1;c384094_g2;c384277_g4;c384563_g1;c388812_g4;c390907_g1;c392850_g1;c392850_g5;c394398_g1;c394398_g4;c395116_g1;c395413_g10;c395590_g1;c396377_g2;c397460_g2;c397610_g1;c398264_g1;c398879_g2;c399902_g1;c400548_g1;c400668_g5;c402080_g1;c4…
GO:0048364	e	root development	27/34125	105/331498	5.81e-06	0.0359	biological_process	c262606_g2;c361762_g3;c366648_g1;c369240_g1;c385095_g1;c389183_g1;c401961_g6;c402316_g1;c402730_g5;c402730_g9;c407287_g2;c408165_g1;c409499_g1;c409522_g2;c410631_g2;c410631_g3;c412770_g3;c412801_g2;c413069_g2;c415360_g1;c416275_g1;c420051_g3;c420661_g1;c421228_g3;c421598_g1;c422335_g1;c422450_g2
GO:0006165	e	nucleoside diphosphate phosphorylation	142/34125	945/331498	6.12e-06	0.0378	biological_process	c259030_g1;c266683_g1;c277908_g1;c301004_g1;c301004_g2;c311582_g1;c315381_g1;c344399_g1;c345434_g1;c347095_g1;c354004_g2;c354931_g1;c360187_g1;c364148_g1;c364148_g2;c365150_g1;c367162_g1;c367162_g2;c368858_g1;c371064_g2;c372893_g2;c374040_g1;c374513_g1;c375569_g1;c376835_g1;c376893_g1;c377766_g1;c379792_g1;c381934_g2;c381949_g1;c384934_g1;c385753_g1;c386760_g5;c388599_g1;c388599_g6;c389928_g2;c39…
GO:0005622	e	intracellular	187/34125	1311/331498	6.16e-06	0.038	cellular_component	c131957_g1;c143097_g1;c162853_g1;c218127_g1;c236268_g1;c236268_g2;c237593_g1;c252308_g1;c253115_g1;c253413_g1;c254304_g2;c264581_g1;c269738_g1;c279208_g1;c300102_g1;c300501_g1;c301952_g1;c302893_g1;c304632_g1;c308586_g1;c310154_g1;c314345_g1;c316336_g2;c320209_g1;c324121_g1;c327185_g1;c329629_g1;c329858_g2;c331103_g1;c333267_g1;c333966_g1;c334696_g1;c335660_g2;c336042_g1;c339251_g1;c34145_g1;c342…
GO:0015994	e	chlorophyll metabolic process	59/34125	315/331498	6.53e-06	0.0403	biological_process	c185180_g1;c255771_g1;c305167_g1;c322432_g1;c326440_g1;c336738_g1;c339529_g1;c353752_g2;c361609_g1;c366043_g1;c371243_g1;c372325_g1;c372816_g1;c378581_g1;c385029_g2;c385557_g2;c385614_g1;c385915_g1;c387092_g1;c388514_g1;c390591_g1;c391232_g2;c392803_g2;c394412_g1;c395141_g3;c395831_g1;c396103_g1;c396534_g1;c398434_g1;c400100_g1;c402763_g1;c403395_g1;c406782_g6;c406811_g1;c408393_g3;c415583_g2;c41…
GO:0034728	e	nucleosome organization	49/34125	244/331498	6.55e-06	0.0405	biological_process	c100286_g1;c137085_g1;c226329_g1;c267568_g1;c285311_g1;c311304_g1;c311664_g1;c31358_g1;c315879_g1;c320605_g1;c321327_g1;c355947_g1;c365493_g1;c366976_g1;c371097_g2;c376610_g2;c376845_g1;c378610_g1;c380625_g3;c381321_g2;c382222_g2;c386706_g2;c388393_g7;c390991_g1;c393478_g2;c396480_g3;c396480_g6;c397826_g1;c398179_g2;c399853_g1;c399853_g3;c400023_g1;c400023_g2;c400023_g6;c404594_g2;c405368_g1;c409…
GO:0015995	e	chlorophyll biosynthetic process	26/34125	100/331498	6.91e-06	0.0427	biological_process	c372325_g1;c385029_g2;c385557_g2;c388514_g1;c396534_g1;c398434_g1;c400100_g1;c403395_g1;c406782_g6;c406811_g1;c408393_g3;c415583_g2;c415888_g1;c416507_g1;c417107_g1;c417107_g2;c417409_g4;c417512_g2;c419314_g5;c420539_g1;c421033_g1;c421159_g1;c421159_g2;c421924_g1;c422224_g1;c422753_g1
GO:0006520	e	cellular amino acid metabolic process	831/34125	6954/331498	7.14e-06	0.0441	biological_process	c102928_g1;c136700_g1;c14211_g1;c147807_g1;c148259_g1;c224991_g1;c225917_g1;c234431_g1;c240176_g2;c240380_g1;c240614_g1;c242844_g1;c247186_g2;c251251_g1;c252832_g1;c253129_g1;c255299_g1;c255479_g1;c257751_g1;c266023_g1;c266616_g1;c267314_g2;c267590_g1;c277343_g1;c278067_g1;c280667_g1;c282046_g1;c282153_g1;c282461_g2;c286079_g1;c286098_g1;c286984_g1;c287204_g2;c290904_g2;c294668_g1;c298548_g1;c299…
GO:0005783	e	endoplasmic reticulum	124/34125	807/331498	7.3e-06	0.0451	cellular_component	c109180_g1;c147320_g1;c183481_g1;c302715_g2;c309369_g1;c310631_g1;c321178_g2;c327365_g1;c328983_g1;c330036_g1;c341183_g1;c342660_g1;c346884_g1;c346994_g1;c347898_g1;c349834_g1;c352640_g1;c352817_g1;c359343_g1;c359818_g1;c361277_g2;c361277_g3;c361456_g1;c363071_g1;c365757_g1;c366115_g1;c366589_g1;c368505_g1;c370702_g1;c371222_g1;c371372_g1;c372431_g1;c375531_g2;c375569_g1;c375607_g1;c378325_g1;c37…
GO:0004722	e	protein serine/threonine phosphatase activity	31/34125	130/331498	7.47e-06	0.0462	molecular_function	c251409_g1;c282103_g1;c290311_g1;c302219_g1;c308030_g1;c333989_g1;c334383_g2;c346685_g1;c357861_g1;c371088_g1;c384277_g4;c389074_g3;c390609_g1;c395202_g7;c395925_g1;c398104_g2;c399157_g1;c400248_g3;c405934_g1;c407216_g7;c407642_g5;c415766_g3;c415899_g1;c416775_g5;c417051_g2;c418627_g1;c419258_g1;c419258_g3;c419576_g2;c420963_g1;c422351_g1
GO:0009808	e	lignin metabolic process	9/34125	16/331498	7.53e-06	0.0465	biological_process	c372401_g2;c380374_g2;c389216_g1;c395008_g1;c405089_g2;c408834_g4;c409556_g2;c410797_g1;c411958_g3
GO:0000271	e	polysaccharide biosynthetic process	77/34125	447/331498	7.6e-06	0.0469	biological_process	c100905_g1;c239321_g2;c265549_g2;c267707_g1;c295259_g1;c307615_g3;c326459_g1;c328030_g1;c348044_g2;c368485_g1;c372239_g1;c372893_g2;c375562_g1;c375562_g2;c377471_g1;c381949_g1;c384094_g2;c384277_g4;c384563_g1;c388812_g4;c390907_g1;c392850_g1;c392850_g5;c393703_g1;c394398_g1;c394398_g4;c395116_g1;c395413_g10;c395590_g1;c396377_g2;c397460_g2;c397610_g1;c398264_g1;c398879_g2;c399258_g3;c399902_g1;c4…
GO:0048580	e	regulation of post-embryonic development	38/34125	174/331498	7.68e-06	0.0475	biological_process	c345796_g2;c361191_g1;c365923_g2;c371088_g1;c377752_g1;c385095_g1;c392186_g1;c395128_g3;c397302_g1;c398179_g2;c398297_g4;c405368_g1;c406263_g1;c406525_g2;c407088_g4;c407223_g1;c407249_g5;c408520_g1;c408520_g2;c408887_g1;c409249_g1;c410649_g1;c412918_g1;c414307_g2;c415152_g2;c415152_g4;c415899_g1;c416415_g1;c416547_g2;c420017_g1;c420439_g4;c420859_g4;c421082_g2;c421082_g4;c422351_g1;c422484_g1;c42…
GO:0016684	e	oxidoreductase activity, acting on peroxide as acceptor	71/34125	403/331498	7.78e-06	0.0481	molecular_function	c154134_g2;c161127_g1;c258035_g1;c263506_g1;c272113_g1;c290802_g1;c317119_g1;c328138_g1;c336680_g2;c351722_g1;c353868_g1;c356607_g1;c357533_g1;c359030_g1;c360902_g1;c361439_g2;c362505_g1;c363502_g1;c363841_g1;c365998_g1;c369108_g2;c370185_g1;c371207_g2;c372389_g1;c373425_g1;c377456_g1;c377658_g1;c378335_g4;c383078_g1;c386693_g1;c387445_g2;c387445_g3;c392940_g1;c393351_g2;c394265_g1;c394265_g2;c39…
GO:0032559	e	adenyl ribonucleotide binding	1405/34125	12200/331498	8.06e-06	0.0498	molecular_function	c102928_g1;c103110_g1;c11005_g1;c134094_g1;c134317_g1;c136436_g1;c146765_g1;c147807_g1;c178289_g1;c183044_g1;c202940_g1;c225917_g1;c228439_g1;c230158_g1;c234431_g1;c235285_g1;c235425_g1;c236199_g1;c237060_g1;c240176_g2;c240380_g1;c243550_g2;c247186_g2;c251703_g1;c252047_g1;c252586_g1;c253129_g1;c253232_g1;c255823_g1;c258089_g1;c259030_g1;c264125_g1;c265662_g1;c267590_g1;c267859_g1;c273205_g1;c276…
GO:0072522	e	purine-containing compound biosynthetic process	159/34125	1089/331498	8.23e-06	0.0509	biological_process	c251362_g1;c252844_g1;c259030_g1;c267859_g1;c280383_g1;c293875_g1;c301823_g1;c304260_g1;c309129_g1;c311449_g1;c315428_g1;c317565_g1;c321215_g1;c330526_g1;c330816_g1;c333136_g1;c336698_g1;c339124_g1;c339286_g1;c339622_g1;c344720_g1;c345050_g1;c345693_g1;c345751_g1;c346185_g1;c346949_g1;c351643_g2;c356766_g1;c359402_g3;c359828_g2;c363180_g1;c363463_g1;c364195_g1;c364803_g1;c364900_g1;c364900_g2;c36…
GO:0005978	e	glycogen biosynthetic process	37/34125	167/331498	8.54e-06	0.0527	biological_process	c100905_g1;c265549_g2;c326459_g1;c368485_g1;c372239_g1;c372893_g2;c375562_g1;c375562_g2;c377471_g1;c381949_g1;c384563_g1;c388812_g4;c390907_g1;c394398_g1;c394398_g4;c395116_g1;c395413_g10;c396377_g2;c397460_g2;c397610_g1;c398264_g1;c402080_g1;c402080_g2;c405608_g2;c412062_g1;c412062_g3;c413756_g1;c415292_g2;c415292_g3;c415292_g7;c420521_g3;c421168_g1;c421837_g1;c422390_g1;c422563_g1;c422592_g1;c5…
GO:0006730	e	one-carbon metabolic process	62/34125	337/331498	8.6e-06	0.0531	biological_process	c136700_g1;c319144_g1;c340555_g2;c341865_g1;c346482_g1;c347579_g1;c354840_g1;c361298_g2;c362136_g1;c366172_g1;c370349_g1;c372102_g1;c373046_g1;c373972_g2;c377559_g2;c377559_g3;c379044_g1;c379044_g2;c379301_g2;c380624_g3;c380837_g1;c381911_g3;c386453_g1;c391203_g2;c391471_g1;c394495_g1;c394619_g1;c394619_g2;c395060_g3;c396666_g1;c397389_g1;c397389_g3;c397389_g5;c399063_g2;c400820_g2;c400820_g3;c40…
GO:0031225	e	anchored component of membrane	12/34125	28/331498	8.78e-06	0.0543	cellular_component	c331634_g1;c374250_g1;c374913_g1;c381538_g1;c394534_g7;c394534_g8;c396625_g1;c396625_g2;c401439_g1;c416829_g4;c419789_g2;c419789_g3
GO:0007568	e	aging	23/34125	84/331498	9.09e-06	0.0562	biological_process	c338603_g1;c357086_g1;c360336_g1;c364893_g1;c367342_g2;c373700_g1;c379960_g1;c381057_g2;c387206_g2;c396896_g1;c407088_g4;c409827_g3;c409839_g2;c415600_g2;c417205_g2;c418280_g1;c418351_g5;c419062_g10;c419118_g1;c420160_g2;c421205_g1;c422580_g3;c426220_g1
GO:0046658	e	anchored component of plasma membrane	10/34125	20/331498	9.27e-06	0.0573	cellular_component	c331634_g1;c374913_g1;c381538_g1;c394534_g7;c394534_g8;c396625_g1;c396625_g2;c416829_g4;c419789_g2;c419789_g3
GO:0009573	e	chloroplast ribulose bisphosphate carboxylase complex	10/34125	20/331498	9.27e-06	0.0573	cellular_component	c369784_g1;c400032_g1;c402001_g2;c402001_g5;c414467_g2;c414467_g4;c417378_g1;c417378_g3;c417378_g4;c418604_g2
GO:0016984	e	ribulose-bisphosphate carboxylase activity	10/34125	20/331498	9.27e-06	0.0573	molecular_function	c369784_g1;c400032_g1;c402001_g2;c402001_g5;c414467_g2;c414467_g4;c417378_g1;c417378_g3;c417378_g4;c418604_g2
GO:0048492	e	ribulose bisphosphate carboxylase complex	10/34125	20/331498	9.27e-06	0.0573	cellular_component	c369784_g1;c400032_g1;c402001_g2;c402001_g5;c414467_g2;c414467_g4;c417378_g1;c417378_g3;c417378_g4;c418604_g2
GO:1903825	e	organic acid transmembrane transport	72/34125	411/331498	9.42e-06	0.0582	biological_process	c133972_g1;c281943_g1;c313089_g1;c316649_g2;c347594_g2;c347784_g1;c356995_g1;c363121_g1;c366038_g1;c375323_g1;c377060_g1;c377308_g1;c377339_g1;c377997_g1;c379553_g1;c380219_g2;c381812_g1;c382286_g1;c383936_g2;c383995_g1;c388973_g1;c389030_g2;c389748_g2;c390781_g1;c393551_g1;c396191_g1;c397725_g5;c398354_g1;c399815_g1;c400518_g1;c400518_g3;c401315_g2;c401315_g3;c401315_g4;c401315_g5;c401578_g1;c40…
GO:1905039	e	carboxylic acid transmembrane transport	72/34125	411/331498	9.42e-06	0.0582	biological_process	c133972_g1;c281943_g1;c313089_g1;c316649_g2;c347594_g2;c347784_g1;c356995_g1;c363121_g1;c366038_g1;c375323_g1;c377060_g1;c377308_g1;c377339_g1;c377997_g1;c379553_g1;c380219_g2;c381812_g1;c382286_g1;c383936_g2;c383995_g1;c388973_g1;c389030_g2;c389748_g2;c390781_g1;c393551_g1;c396191_g1;c397725_g5;c398354_g1;c399815_g1;c400518_g1;c400518_g3;c401315_g2;c401315_g3;c401315_g4;c401315_g5;c401578_g1;c40…
GO:0005743	e	mitochondrial inner membrane	68/34125	382/331498	9.5e-06	0.0587	cellular_component	c101934_g1;c14027_g1;c144010_g1;c240807_g1;c274489_g2;c30370_g1;c339124_g1;c340305_g1;c343003_g1;c343235_g1;c344005_g1;c344005_g2;c349808_g1;c354147_g1;c356827_g1;c362614_g1;c366924_g1;c378448_g1;c379505_g2;c380802_g1;c382630_g1;c384004_g1;c387748_g4;c387748_g7;c387748_g8;c387748_g9;c387902_g1;c389460_g1;c389460_g3;c390047_g2;c390047_g3;c393890_g1;c393968_g3;c394705_g4;c394705_g5;c395105_g4;c3953…
GO:0009260	e	ribonucleotide biosynthetic process	164/34125	1133/331498	9.85e-06	0.0609	biological_process	c251362_g1;c252844_g1;c259030_g1;c282591_g1;c301823_g1;c304260_g1;c309129_g1;c311449_g1;c315428_g1;c317565_g1;c321215_g1;c330526_g1;c333136_g1;c334607_g1;c336698_g1;c33900_g1;c339124_g1;c339286_g1;c339622_g1;c344720_g1;c345050_g1;c345693_g1;c345751_g1;c346185_g1;c346949_g1;c351643_g2;c356766_g1;c359402_g3;c359828_g2;c363180_g1;c363463_g1;c364195_g1;c364803_g1;c364900_g1;c364900_g2;c365584_g1;c366…
GO:0045261	e	proton-transporting ATP synthase complex, catalytic core F(1)	43/34125	209/331498	1.04e-05	0.0641	cellular_component	c301823_g1;c311449_g1;c321215_g1;c330526_g1;c333136_g1;c336698_g1;c339286_g1;c339622_g1;c351643_g2;c359828_g2;c364195_g1;c371275_g1;c376442_g1;c376828_g1;c377813_g1;c382230_g2;c386253_g1;c386253_g3;c386262_g1;c386262_g2;c386566_g2;c388292_g3;c392816_g1;c396324_g1;c396408_g1;c398882_g2;c401126_g1;c401126_g2;c406016_g3;c409116_g1;c410669_g4;c411843_g1;c412994_g1;c414417_g1;c414534_g1;c416216_g1;c41…
GO:0003333	e	amino acid transmembrane transport	66/34125	370/331498	1.04e-05	0.0644	biological_process	c133972_g1;c281943_g1;c313089_g1;c316649_g2;c347594_g2;c347784_g1;c356995_g1;c363121_g1;c366038_g1;c375323_g1;c377060_g1;c377308_g1;c377339_g1;c377997_g1;c379553_g1;c380219_g2;c381812_g1;c382286_g1;c383936_g2;c383995_g1;c388973_g1;c389030_g2;c390781_g1;c393551_g1;c397725_g5;c398354_g1;c399815_g1;c400518_g1;c400518_g3;c401315_g2;c401315_g3;c401315_g4;c401315_g5;c401578_g1;c403317_g2;c405415_g1;c40…
GO:0019898	e	extrinsic component of membrane	22/34125	79/331498	1.05e-05	0.0649	cellular_component	c347180_g1;c366567_g1;c372176_g1;c388844_g1;c389439_g1;c393008_g1;c393648_g1;c396685_g2;c397842_g1;c401547_g3;c402911_g1;c403886_g2;c408031_g1;c414333_g2;c414970_g2;c414970_g5;c415539_g18;c415539_g7;c417871_g1;c417871_g2;c418262_g4;c426678_g1
GO:0032544	e	plastid translation	7/34125	10/331498	1.11e-05	0.0684	biological_process	c384705_g1;c393928_g2;c402267_g2;c412778_g1;c418006_g1;c418006_g2;c420933_g7
GO:0005524	e	ATP binding	1389/34125	12072/331498	1.11e-05	0.0684	molecular_function	c102928_g1;c103110_g1;c11005_g1;c134094_g1;c134317_g1;c136436_g1;c146765_g1;c147807_g1;c178289_g1;c183044_g1;c202940_g1;c225917_g1;c228439_g1;c230158_g1;c234431_g1;c235285_g1;c235425_g1;c236199_g1;c237060_g1;c240176_g2;c240380_g1;c243550_g2;c247186_g2;c251703_g1;c252047_g1;c252586_g1;c253129_g1;c253232_g1;c255823_g1;c258089_g1;c259030_g1;c264125_g1;c265662_g1;c267590_g1;c267859_g1;c273205_g1;c276…
GO:0010150	e	leaf senescence	13/34125	33/331498	1.13e-05	0.0699	biological_process	c338603_g1;c364893_g1;c373700_g1;c381057_g2;c387206_g2;c407088_g4;c417205_g2;c418280_g1;c418351_g5;c420160_g2;c421205_g1;c422580_g3;c426220_g1
GO:0090693	e	plant organ senescence	13/34125	33/331498	1.13e-05	0.0699	biological_process	c338603_g1;c364893_g1;c373700_g1;c381057_g2;c387206_g2;c407088_g4;c417205_g2;c418280_g1;c418351_g5;c420160_g2;c421205_g1;c422580_g3;c426220_g1
GO:0033013	e	tetrapyrrole metabolic process	70/34125	401/331498	1.14e-05	0.0704	biological_process	c185180_g1;c255771_g1;c290904_g2;c305167_g1;c322432_g1;c326440_g1;c336738_g1;c339529_g1;c353752_g2;c354016_g1;c361609_g1;c366043_g1;c371243_g1;c372325_g1;c372816_g1;c378581_g1;c382953_g2;c385029_g2;c385557_g2;c385614_g1;c385915_g1;c387092_g1;c387165_g2;c387605_g1;c388514_g1;c390591_g1;c391232_g2;c392803_g2;c394412_g1;c395141_g3;c395831_g1;c396103_g1;c396534_g1;c398434_g1;c398529_g1;c400100_g1;c40…
GO:0016209	e	antioxidant activity	90/34125	550/331498	1.18e-05	0.0726	molecular_function	c154134_g2;c161127_g1;c207447_g1;c258035_g1;c263506_g1;c272113_g1;c281021_g1;c290802_g1;c293732_g1;c299809_g2;c305398_g1;c307518_g1;c317119_g1;c328138_g1;c335106_g1;c336680_g2;c351722_g1;c353868_g1;c354715_g1;c356607_g1;c357533_g1;c359030_g1;c360902_g1;c361439_g2;c362505_g1;c363502_g1;c363841_g1;c365998_g1;c368643_g1;c369108_g2;c370185_g1;c371207_g2;c371516_g2;c372389_g1;c373425_g1;c377355_g1;c37…
GO:0070069	e	cytochrome complex	43/34125	211/331498	1.23e-05	0.0762	cellular_component	c101934_g1;c267415_g1;c288174_g1;c311016_g1;c343235_g1;c349808_g1;c352181_g1;c357849_g2;c360174_g1;c361096_g2;c363390_g1;c368077_g1;c368117_g1;c369297_g1;c370669_g3;c373451_g1;c375664_g1;c379448_g1;c382630_g1;c388398_g2;c389247_g1;c389416_g1;c393205_g1;c395887_g1;c396231_g1;c400344_g4;c401712_g1;c402177_g2;c405277_g4;c405277_g5;c407707_g2;c409715_g3;c409887_g1;c410009_g2;c411742_g1;c416028_g2;c41…
GO:0046390	e	ribose phosphate biosynthetic process	164/34125	1135/331498	1.25e-05	0.077	biological_process	c251362_g1;c252844_g1;c259030_g1;c282591_g1;c301823_g1;c304260_g1;c309129_g1;c311449_g1;c315428_g1;c317565_g1;c321215_g1;c330526_g1;c333136_g1;c334607_g1;c336698_g1;c33900_g1;c339124_g1;c339286_g1;c339622_g1;c344720_g1;c345050_g1;c345693_g1;c345751_g1;c346185_g1;c346949_g1;c351643_g2;c356766_g1;c359402_g3;c359828_g2;c363180_g1;c363463_g1;c364195_g1;c364803_g1;c364900_g1;c364900_g2;c365584_g1;c366…
GO:0098800	e	inner mitochondrial membrane protein complex	67/34125	378/331498	1.27e-05	0.0785	cellular_component	c262606_g2;c304260_g1;c309129_g1;c311016_g1;c315428_g1;c317565_g1;c333136_g1;c339286_g1;c339622_g1;c345050_g1;c345751_g1;c347974_g2;c359029_g1;c364803_g1;c364900_g1;c364900_g2;c366032_g1;c367547_g3;c370669_g3;c372099_g1;c374825_g1;c376376_g1;c376442_g1;c378080_g1;c379105_g1;c382230_g2;c387849_g2;c387856_g1;c388398_g2;c388651_g1;c389416_g1;c391937_g1;c393205_g1;c394367_g1;c394951_g2;c395153_g1;c39…
GO:0004601	e	peroxidase activity	63/34125	350/331498	1.3e-05	0.0803	molecular_function	c154134_g2;c258035_g1;c263506_g1;c290802_g1;c317119_g1;c328138_g1;c336680_g2;c351722_g1;c353868_g1;c356607_g1;c357533_g1;c359030_g1;c360902_g1;c361439_g2;c362505_g1;c365998_g1;c369108_g2;c370185_g1;c371207_g2;c373425_g1;c377658_g1;c378335_g4;c383078_g1;c386693_g1;c387445_g2;c387445_g3;c392940_g1;c394265_g1;c394265_g2;c395402_g1;c395605_g1;c396002_g1;c396645_g4;c399340_g2;c399509_g1;c399579_g2;c40…
GO:0003682	e	chromatin binding	69/34125	394/331498	1.33e-05	0.0822	molecular_function	c131967_g1;c138410_g1;c253250_g1;c264465_g1;c267568_g1;c304356_g1;c317692_g1;c344546_g1;c352802_g1;c353739_g3;c354725_g2;c354725_g3;c361514_g1;c363137_g1;c366724_g1;c368888_g1;c369947_g3;c370882_g1;c373459_g2;c375038_g1;c375038_g2;c375418_g1;c377094_g1;c377148_g1;c377917_g1;c380017_g1;c381463_g2;c381755_g1;c382521_g1;c384196_g1;c384437_g1;c386474_g5;c386706_g2;c387921_g1;c389696_g1;c390654_g1;c39…
GO:0060590	e	ATPase regulator activity	12/34125	29/331498	1.36e-05	0.0839	molecular_function	c346024_g1;c347974_g1;c347974_g2;c387951_g2;c387951_g3;c387951_g4;c395295_g1;c396906_g3;c397457_g1;c397457_g2;c409284_g10;c412964_g1
GO:0044262	e	cellular carbohydrate metabolic process	265/34125	1981/331498	1.38e-05	0.0854	biological_process	c100905_g1;c126395_g1;c139238_g1;c234059_g1;c238896_g2;c239321_g2;c255631_g1;c265549_g2;c266023_g1;c267707_g1;c276476_g1;c284283_g1;c285711_g1;c289997_g1;c302753_g1;c307615_g3;c310676_g1;c311178_g1;c326459_g1;c328030_g1;c337465_g1;c338322_g1;c345782_g1;c348037_g1;c348044_g2;c354366_g1;c357054_g1;c357148_g1;c357861_g1;c361762_g3;c361944_g2;c364372_g1;c367342_g2;c368485_g1;c370586_g1;c371129_g1;c37…
GO:0048589	e	developmental growth	44/34125	216/331498	1.44e-05	0.0889	biological_process	c295259_g1;c304824_g1;c327365_g1;c347180_g1;c366115_g1;c374913_g1;c375654_g3;c376843_g2;c377583_g1;c378129_g1;c378129_g2;c381628_g2;c388983_g1;c391148_g2;c394665_g1;c396312_g3;c396625_g1;c396625_g2;c398700_g4;c399360_g4;c400256_g2;c400302_g7;c400475_g6;c400691_g1;c403885_g2;c404891_g1;c406817_g1;c406974_g1;c407121_g2;c410915_g4;c411235_g3;c411736_g3;c412025_g2;c412039_g3;c415428_g1;c415428_g2;c41…
GO:0006739	e	NADP metabolic process	101/34125	636/331498	1.45e-05	0.0893	biological_process	c14211_g1;c266683_g1;c301004_g1;c301004_g2;c303276_g1;c307511_g1;c315289_g1;c322551_g1;c348037_g1;c358960_g1;c361546_g2;c363209_g1;c363488_g1;c371759_g1;c372834_g1;c372893_g2;c372970_g2;c374040_g1;c375800_g2;c381949_g1;c383620_g2;c386760_g5;c388599_g1;c388599_g6;c389928_g2;c390173_g1;c390838_g2;c393447_g1;c394007_g1;c394051_g2;c394051_g3;c395841_g1;c395900_g2;c396406_g2;c396525_g1;c396772_g1;c396…
GO:0043155	e	negative regulation of photosynthesis, light reaction	11/34125	25/331498	1.54e-05	0.0952	biological_process	c386313_g1;c408955_g2;c413797_g6;c414447_g1;c414709_g1;c416868_g1;c417871_g1;c418318_g5;c418321_g1;c418321_g2;c421982_g1
GO:0010205	e	photoinhibition	11/34125	25/331498	1.54e-05	0.0952	biological_process	c386313_g1;c408955_g2;c413797_g6;c414447_g1;c414709_g1;c416868_g1;c417871_g1;c418318_g5;c418321_g1;c418321_g2;c421982_g1
GO:0006779	e	porphyrin-containing compound biosynthetic process	52/34125	275/331498	1.59e-05	0.0984	biological_process	c185180_g1;c290904_g2;c305167_g1;c322432_g1;c353752_g2;c354016_g1;c366043_g1;c371243_g1;c372325_g1;c378581_g1;c382953_g2;c385029_g2;c385557_g2;c385614_g1;c385915_g1;c387092_g1;c387165_g2;c387605_g1;c388514_g1;c391232_g2;c395141_g3;c396534_g1;c398434_g1;c398529_g1;c400100_g1;c403395_g1;c406782_g6;c406811_g1;c407375_g1;c408393_g3;c415583_g2;c415888_g1;c416205_g1;c416205_g2;c416507_g1;c417107_g1;c41…
GO:0006096	e	glycolytic process	133/34125	893/331498	1.61e-05	0.0997	biological_process	c266683_g1;c277908_g1;c301004_g1;c301004_g2;c311582_g1;c315381_g1;c344399_g1;c345434_g1;c347095_g1;c354004_g2;c354931_g1;c360187_g1;c364148_g1;c364148_g2;c365150_g1;c368858_g1;c371064_g2;c372893_g2;c374040_g1;c374513_g1;c375569_g1;c376835_g1;c376893_g1;c377766_g1;c381934_g2;c381949_g1;c384934_g1;c385753_g1;c386760_g5;c388599_g1;c388599_g6;c389928_g2;c390258_g1;c390838_g2;c391562_g3;c391562_g4;c39…
GO:0006757	e	ATP generation from ADP	133/34125	893/331498	1.61e-05	0.0997	biological_process	c266683_g1;c277908_g1;c301004_g1;c301004_g2;c311582_g1;c315381_g1;c344399_g1;c345434_g1;c347095_g1;c354004_g2;c354931_g1;c360187_g1;c364148_g1;c364148_g2;c365150_g1;c368858_g1;c371064_g2;c372893_g2;c374040_g1;c374513_g1;c375569_g1;c376835_g1;c376893_g1;c377766_g1;c381934_g2;c381949_g1;c384934_g1;c385753_g1;c386760_g5;c388599_g1;c388599_g6;c389928_g2;c390258_g1;c390838_g2;c391562_g3;c391562_g4;c39…
GO:0046527	e	glucosyltransferase activity	45/34125	227/331498	1.62e-05	0.1	molecular_function	c326459_g1;c332433_g1;c348044_g2;c365059_g1;c370586_g1;c380746_g1;c383488_g2;c387735_g1;c390907_g1;c391148_g2;c392850_g1;c392850_g5;c394714_g1;c398264_g1;c399902_g1;c400548_g1;c402080_g1;c402080_g2;c404565_g3;c405608_g2;c406203_g1;c407384_g2;c410882_g4;c410979_g5;c411427_g1;c411922_g3;c412062_g1;c412062_g3;c413597_g7;c413964_g2;c416099_g1;c416099_g2;c416435_g3;c417938_g5;c419445_g1;c419567_g2;c42…
GO:0044455	e	mitochondrial membrane part	78/34125	464/331498	1.63e-05	0.101	cellular_component	c262606_g2;c304260_g1;c309129_g1;c311016_g1;c315428_g1;c317565_g1;c333136_g1;c333921_g1;c339286_g1;c339622_g1;c345050_g1;c345751_g1;c347974_g2;c350481_g1;c359029_g1;c362327_g2;c363390_g1;c364803_g1;c364900_g1;c364900_g2;c366032_g1;c366738_g1;c367547_g3;c370669_g3;c372099_g1;c374825_g1;c376376_g1;c376442_g1;c378080_g1;c379105_g1;c379448_g1;c382230_g2;c387849_g2;c387856_g1;c388398_g2;c388651_g1;c38…
GO:0008194	e	UDP-glycosyltransferase activity	56/34125	303/331498	1.66e-05	0.103	molecular_function	c326459_g1;c332433_g1;c348044_g2;c361167_g1;c365059_g1;c370586_g1;c381311_g2;c381311_g3;c381904_g1;c384094_g2;c386254_g1;c390907_g1;c391149_g4;c392850_g1;c392850_g5;c394714_g1;c394731_g2;c396815_g2;c397047_g1;c398264_g1;c399902_g1;c402080_g1;c402080_g2;c402381_g1;c402381_g4;c404582_g1;c405023_g2;c405608_g2;c405613_g1;c405635_g3;c406939_g10;c406939_g3;c407384_g2;c410882_g4;c410979_g5;c411427_g1;c4…
GO:0000079	e	regulation of cyclin-dependent protein serine/threonine kinase activity	30/34125	129/331498	1.67e-05	0.103	biological_process	c142657_g1;c252622_g1;c253086_g2;c308240_g1;c312007_g1;c365731_g1;c371005_g1;c371236_g2;c378075_g1;c380483_g1;c384262_g2;c387442_g1;c387442_g2;c388797_g2;c389444_g1;c391675_g1;c396263_g1;c404577_g1;c404577_g2;c404739_g1;c410354_g2;c411686_g3;c412217_g1;c412217_g2;c415342_g1;c415626_g1;c416547_g2;c417990_g5;c419157_g1;c420796_g1
GO:1904029	e	regulation of cyclin-dependent protein kinase activity	30/34125	129/331498	1.67e-05	0.103	biological_process	c142657_g1;c252622_g1;c253086_g2;c308240_g1;c312007_g1;c365731_g1;c371005_g1;c371236_g2;c378075_g1;c380483_g1;c384262_g2;c387442_g1;c387442_g2;c388797_g2;c389444_g1;c391675_g1;c396263_g1;c404577_g1;c404577_g2;c404739_g1;c410354_g2;c411686_g3;c412217_g1;c412217_g2;c415342_g1;c415626_g1;c416547_g2;c417990_g5;c419157_g1;c420796_g1
GO:0006804	e	obsolete peroxidase reaction	58/34125	317/331498	1.68e-05	0.104	biological_process	c154134_g2;c258035_g1;c263506_g1;c290802_g1;c317119_g1;c328138_g1;c336680_g2;c351722_g1;c356607_g1;c357533_g1;c359030_g1;c360902_g1;c361439_g2;c362505_g1;c365998_g1;c369108_g2;c370185_g1;c371207_g2;c373425_g1;c377658_g1;c378335_g4;c383078_g1;c386693_g1;c387445_g2;c387445_g3;c392940_g1;c394265_g1;c394265_g2;c395402_g1;c395605_g1;c396002_g1;c396645_g4;c399340_g2;c399509_g1;c400203_g7;c400203_g8;c40…
GO:0016802	e	trialkylsulfonium hydrolase activity	23/34125	87/331498	1.7e-05	0.105	molecular_function	c346482_g1;c347579_g1;c354840_g1;c377559_g2;c377559_g3;c380624_g3;c381911_g3;c396666_g1;c397389_g1;c397389_g3;c397389_g5;c401135_g2;c401135_g3;c403144_g1;c403144_g3;c403144_g5;c403144_g8;c413955_g5;c413955_g7;c416484_g1;c419589_g3;c419589_g4;c419589_g6
GO:0004013	e	adenosylhomocysteinase activity	23/34125	87/331498	1.7e-05	0.105	molecular_function	c346482_g1;c347579_g1;c354840_g1;c377559_g2;c377559_g3;c380624_g3;c381911_g3;c396666_g1;c397389_g1;c397389_g3;c397389_g5;c401135_g2;c401135_g3;c403144_g1;c403144_g3;c403144_g5;c403144_g8;c413955_g5;c413955_g7;c416484_g1;c419589_g3;c419589_g4;c419589_g6
GO:0006334	e	nucleosome assembly	47/34125	241/331498	1.74e-05	0.107	biological_process	c100286_g1;c137085_g1;c226329_g1;c267568_g1;c285311_g1;c311304_g1;c311664_g1;c31358_g1;c315879_g1;c320605_g1;c321327_g1;c355947_g1;c365493_g1;c366976_g1;c371097_g2;c376610_g2;c376845_g1;c378610_g1;c380625_g3;c381321_g2;c382222_g2;c388393_g7;c390991_g1;c393478_g2;c396480_g3;c396480_g6;c397826_g1;c398179_g2;c399853_g1;c399853_g3;c400023_g1;c400023_g2;c400023_g6;c404594_g2;c405368_g1;c410267_g2;c411…
GO:0046031	e	ADP metabolic process	137/34125	925/331498	1.74e-05	0.108	biological_process	c266683_g1;c277908_g1;c301004_g1;c301004_g2;c311582_g1;c315381_g1;c339124_g1;c344399_g1;c345434_g1;c347095_g1;c354004_g2;c354931_g1;c360187_g1;c364148_g1;c364148_g2;c365150_g1;c368858_g1;c371064_g2;c372893_g2;c374040_g1;c374513_g1;c375569_g1;c376835_g1;c376893_g1;c377766_g1;c381934_g2;c381949_g1;c383996_g1;c384934_g1;c385753_g1;c386760_g5;c387902_g1;c388599_g1;c388599_g6;c389928_g2;c390258_g1;c39…
GO:0009185	e	ribonucleoside diphosphate metabolic process	137/34125	925/331498	1.74e-05	0.108	biological_process	c266683_g1;c277908_g1;c301004_g1;c301004_g2;c311582_g1;c315381_g1;c339124_g1;c344399_g1;c345434_g1;c347095_g1;c354004_g2;c354931_g1;c360187_g1;c364148_g1;c364148_g2;c365150_g1;c368858_g1;c371064_g2;c372893_g2;c374040_g1;c374513_g1;c375569_g1;c376835_g1;c376893_g1;c377766_g1;c381934_g2;c381949_g1;c383996_g1;c384934_g1;c385753_g1;c386760_g5;c387902_g1;c388599_g1;c388599_g6;c389928_g2;c390258_g1;c39…
GO:0009135	e	purine nucleoside diphosphate metabolic process	137/34125	925/331498	1.74e-05	0.108	biological_process	c266683_g1;c277908_g1;c301004_g1;c301004_g2;c311582_g1;c315381_g1;c339124_g1;c344399_g1;c345434_g1;c347095_g1;c354004_g2;c354931_g1;c360187_g1;c364148_g1;c364148_g2;c365150_g1;c368858_g1;c371064_g2;c372893_g2;c374040_g1;c374513_g1;c375569_g1;c376835_g1;c376893_g1;c377766_g1;c381934_g2;c381949_g1;c383996_g1;c384934_g1;c385753_g1;c386760_g5;c387902_g1;c388599_g1;c388599_g6;c389928_g2;c390258_g1;c39…
GO:0009179	e	purine ribonucleoside diphosphate metabolic process	137/34125	925/331498	1.74e-05	0.108	biological_process	c266683_g1;c277908_g1;c301004_g1;c301004_g2;c311582_g1;c315381_g1;c339124_g1;c344399_g1;c345434_g1;c347095_g1;c354004_g2;c354931_g1;c360187_g1;c364148_g1;c364148_g2;c365150_g1;c368858_g1;c371064_g2;c372893_g2;c374040_g1;c374513_g1;c375569_g1;c376835_g1;c376893_g1;c377766_g1;c381934_g2;c381949_g1;c383996_g1;c384934_g1;c385753_g1;c386760_g5;c387902_g1;c388599_g1;c388599_g6;c389928_g2;c390258_g1;c39…
GO:0046939	e	nucleotide phosphorylation	152/34125	1046/331498	1.75e-05	0.108	biological_process	c259030_g1;c266683_g1;c277908_g1;c299902_g1;c301004_g1;c301004_g2;c311582_g1;c315381_g1;c339124_g1;c344399_g1;c345434_g1;c347095_g1;c354004_g2;c354931_g1;c360187_g1;c364148_g1;c364148_g2;c365150_g1;c367162_g1;c367162_g2;c368858_g1;c371064_g2;c372893_g2;c374040_g1;c374513_g1;c375569_g1;c376835_g1;c376893_g1;c377766_g1;c379792_g1;c381934_g2;c381949_g1;c383996_g1;c384934_g1;c385753_g1;c386760_g5;c38…
GO:0044702	e	single organism reproductive process	105/34125	670/331498	1.8e-05	0.111	biological_process	c246999_g1;c253592_g1;c253868_g1;c267025_g1;c316198_g1;c316529_g1;c328030_g1;c345796_g2;c346185_g1;c347180_g1;c350568_g1;c351015_g1;c357861_g1;c359064_g1;c367371_g1;c369145_g1;c369237_g1;c370759_g2;c372040_g1;c373219_g1;c374138_g1;c375654_g3;c378030_g1;c378129_g1;c378129_g2;c379792_g1;c379960_g1;c380103_g1;c380849_g2;c381057_g2;c381628_g2;c384004_g1;c388983_g1;c389950_g4;c390570_g3;c392850_g1;c39…
GO:0044272	e	sulfur compound biosynthetic process	126/34125	839/331498	1.86e-05	0.115	biological_process	c134317_g1;c148259_g1;c242844_g1;c277908_g1;c294668_g1;c316284_g1;c319662_g1;c326633_g1;c333280_g1;c345796_g2;c346054_g1;c347095_g1;c347374_g1;c350756_g1;c354004_g2;c357086_g1;c361421_g1;c363516_g1;c363517_g1;c364179_g1;c366172_g1;c368139_g1;c368305_g1;c368858_g1;c369008_g3;c370349_g1;c370390_g1;c373090_g1;c373972_g2;c376489_g1;c376893_g1;c377341_g1;c377719_g1;c379301_g2;c380115_g1;c381327_g1;c38…
GO:0022904	e	respiratory electron transport chain	64/34125	362/331498	1.88e-05	0.116	biological_process	c101934_g1;c267415_g1;c288174_g1;c30370_g1;c314548_g1;c34191_g1;c343235_g1;c346654_g1;c349808_g1;c356827_g1;c357849_g2;c360174_g1;c362557_g4;c362927_g1;c363390_g1;c363605_g2;c368077_g1;c373451_g1;c374809_g5;c379448_g1;c381313_g1;c382630_g1;c382894_g1;c383160_g1;c387906_g1;c388398_g2;c388924_g1;c389247_g1;c389416_g1;c393023_g1;c393205_g1;c394951_g2;c395504_g2;c395887_g1;c396231_g1;c400344_g4;c4012…
GO:0006662	e	glycerol ether metabolic process	21/34125	76/331498	1.88e-05	0.116	biological_process	c238273_g1;c302500_g1;c354642_g1;c355324_g1;c358514_g1;c376157_g1;c378574_g1;c378759_g1;c381904_g1;c382379_g1;c386254_g1;c390025_g1;c398384_g4;c408579_g2;c408639_g7;c409368_g3;c411072_g5;c420007_g2;c433819_g1;c68166_g1;c781290_g1
GO:0018904	e	ether metabolic process	21/34125	76/331498	1.88e-05	0.116	biological_process	c238273_g1;c302500_g1;c354642_g1;c355324_g1;c358514_g1;c376157_g1;c378574_g1;c378759_g1;c381904_g1;c382379_g1;c386254_g1;c390025_g1;c398384_g4;c408579_g2;c408639_g7;c409368_g3;c411072_g5;c420007_g2;c433819_g1;c68166_g1;c781290_g1
GO:0044724	e	single-organism carbohydrate catabolic process	150/34125	1032/331498	1.94e-05	0.12	biological_process	c126395_g1;c266683_g1;c277908_g1;c280990_g1;c285711_g1;c295259_g1;c301004_g1;c301004_g2;c311582_g1;c315381_g1;c344399_g1;c345434_g1;c347095_g1;c354004_g2;c354931_g1;c360187_g1;c361762_g3;c364148_g1;c364148_g2;c365150_g1;c368858_g1;c371064_g2;c372893_g2;c374040_g1;c374513_g1;c375569_g1;c376283_g1;c376835_g1;c376893_g1;c377766_g1;c381934_g2;c381949_g1;c384934_g1;c385753_g1;c386760_g5;c388599_g1;c38…
GO:0031667	e	response to nutrient levels	33/34125	149/331498	2e-05	0.123	biological_process	c333495_g1;c340469_g1;c347689_g1;c351722_g1;c360528_g1;c364460_g1;c369108_g2;c369849_g1;c385292_g2;c385292_g3;c387826_g1;c388800_g1;c390891_g1;c392810_g1;c392940_g1;c394699_g1;c395857_g1;c397765_g4;c399209_g1;c400408_g3;c404172_g1;c405852_g1;c407229_g2;c407229_g4;c413510_g1;c414072_g1;c415457_g3;c415590_g2;c420079_g1;c421048_g2;c421058_g1;c421403_g4;c712583_g1
GO:0009132	e	nucleoside diphosphate metabolic process	150/34125	1034/331498	2e-05	0.124	biological_process	c259030_g1;c266683_g1;c277908_g1;c301004_g1;c301004_g2;c311582_g1;c315381_g1;c339124_g1;c344399_g1;c345434_g1;c347095_g1;c354004_g2;c354931_g1;c360187_g1;c364148_g1;c364148_g2;c365150_g1;c367162_g1;c367162_g2;c368858_g1;c371064_g2;c372893_g2;c374040_g1;c374513_g1;c375569_g1;c376835_g1;c376893_g1;c377766_g1;c379792_g1;c380048_g1;c381934_g2;c381949_g1;c382159_g2;c383996_g1;c384934_g1;c385753_g1;c38…
GO:0015144	e	carbohydrate transmembrane transporter activity	24/34125	94/331498	2.12e-05	0.131	molecular_function	c330542_g1;c338603_g1;c350356_g1;c377321_g1;c384607_g1;c391525_g1;c394743_g1;c395473_g1;c395473_g2;c400013_g2;c405884_g1;c406788_g1;c408044_g1;c409069_g1;c410832_g5;c411714_g1;c413984_g3;c414358_g2;c414676_g2;c418351_g3;c418351_g5;c418391_g5;c418628_g2;c419075_g2
GO:1901476	e	carbohydrate transporter activity	24/34125	94/331498	2.12e-05	0.131	molecular_function	c330542_g1;c338603_g1;c350356_g1;c377321_g1;c384607_g1;c391525_g1;c394743_g1;c395473_g1;c395473_g2;c400013_g2;c405884_g1;c406788_g1;c408044_g1;c409069_g1;c410832_g5;c411714_g1;c413984_g3;c414358_g2;c414676_g2;c418351_g3;c418351_g5;c418391_g5;c418628_g2;c419075_g2
GO:0016758	e	transferase activity, transferring hexosyl groups	141/34125	963/331498	2.54e-05	0.157	molecular_function	c100905_g1;c221849_g1;c265549_g2;c280563_g2;c288910_g1;c298301_g1;c301478_g1;c326459_g1;c328597_g1;c330512_g1;c332433_g1;c344794_g1;c345336_g1;c348044_g2;c355335_g1;c359559_g1;c361167_g1;c365059_g1;c365712_g1;c368485_g1;c368540_g1;c370086_g1;c370586_g1;c374242_g1;c375562_g1;c375562_g2;c376192_g4;c377471_g1;c380746_g1;c381311_g2;c381311_g3;c381904_g1;c382571_g1;c383488_g2;c384094_g2;c384166_g1;c38…
GO:0006725	e	cellular aromatic compound metabolic process	1526/34125	13394/331498	2.55e-05	0.158	biological_process	c11005_g1;c128388_g1;c136700_g1;c137735_g1;c14027_g1;c14211_g1;c147384_g1;c16114_g1;c185180_g1;c191686_g1;c200899_g1;c210140_g1;c232869_g1;c233947_g1;c235425_g1;c239321_g2;c240380_g1;c240807_g1;c240925_g1;c241116_g1;c242081_g2;c242593_g1;c243210_g1;c243210_g2;c247395_g1;c251362_g1;c251572_g2;c251727_g1;c252047_g1;c252832_g1;c252844_g1;c255537_g1;c255771_g1;c259030_g1;c259273_g1;c259905_g1;c264856…
GO:0010114	e	response to red light	14/34125	40/331498	2.56e-05	0.158	biological_process	c371471_g1;c398582_g1;c399906_g3;c403713_g2;c406193_g5;c414156_g2;c414467_g2;c414467_g4;c415080_g3;c416214_g2;c417378_g3;c419761_g2;c420179_g2;c421453_g1
GO:0009643	e	photosynthetic acclimation	6/34125	8/331498	2.77e-05	0.171	biological_process	c357086_g1;c400013_g2;c402196_g2;c410832_g5;c419118_g1;c419761_g2
GO:0016556	e	mRNA modification	6/34125	8/331498	2.77e-05	0.171	biological_process	c372583_g1;c382003_g1;c405191_g2;c409100_g1;c418910_g5;c419523_g3
GO:0042592	e	homeostatic process	133/34125	902/331498	2.86e-05	0.177	biological_process	c200899_g1;c238273_g1;c284071_g1;c293732_g1;c295259_g1;c300647_g2;c302500_g1;c303514_g1;c318600_g1;c330036_g1;c330873_g1;c339529_g1;c343003_g1;c348961_g1;c349762_g1;c351219_g1;c351722_g1;c353945_g1;c354642_g1;c355324_g1;c355337_g2;c355446_g2;c357086_g1;c357099_g1;c357861_g1;c358514_g1;c359030_g1;c361944_g2;c366878_g1;c367291_g1;c367371_g1;c368643_g1;c369240_g1;c369481_g1;c370811_g1;c374681_g1;c37…
GO:0048827	e	phyllome development	21/34125	78/331498	2.89e-05	0.179	biological_process	c389950_g4;c395134_g1;c397302_g1;c397810_g1;c398297_g4;c402679_g4;c403351_g1;c403761_g3;c404891_g1;c409499_g1;c409522_g2;c409982_g8;c411606_g2;c411686_g3;c412222_g10;c412801_g2;c417275_g3;c420017_g1;c420356_g3;c422318_g1;c422450_g2
GO:0006364	e	rRNA processing	95/34125	602/331498	2.9e-05	0.179	biological_process	c210140_g1;c252047_g1;c259273_g1;c259905_g1;c264856_g1;c264856_g2;c294493_g1;c302133_g1;c302405_g1;c304289_g1;c305059_g2;c333811_g1;c335696_g1;c338143_g1;c338428_g1;c339882_g1;c346296_g2;c352352_g1;c353137_g1;c354103_g1;c354720_g1;c357861_g1;c359581_g1;c360218_g1;c362359_g2;c362417_g1;c364471_g1;c365394_g1;c367371_g1;c367590_g1;c367974_g1;c373401_g1;c373967_g1;c374652_g1;c376794_g1;c376869_g1;c37…
GO:0033014	e	tetrapyrrole biosynthetic process	56/34125	309/331498	3.09e-05	0.191	biological_process	c185180_g1;c290904_g2;c305167_g1;c322432_g1;c326440_g1;c353752_g2;c354016_g1;c366043_g1;c371243_g1;c372325_g1;c378581_g1;c382953_g2;c385029_g2;c385557_g2;c385614_g1;c385915_g1;c387092_g1;c387165_g2;c387605_g1;c388514_g1;c391232_g2;c395141_g3;c395831_g1;c396534_g1;c398434_g1;c398529_g1;c400100_g1;c403395_g1;c406782_g6;c406811_g1;c407375_g1;c408393_g3;c415583_g2;c415888_g1;c416205_g1;c416205_g2;c41…
GO:1901137	e	carbohydrate derivative biosynthetic process	245/34125	1836/331498	3.11e-05	0.192	biological_process	c239321_g2;c251362_g1;c252844_g1;c259030_g1;c267707_g1;c282591_g1;c286984_g1;c287204_g2;c293875_g1;c301823_g1;c304260_g1;c309129_g1;c311449_g1;c315428_g1;c317565_g1;c321215_g1;c328030_g1;c330526_g1;c332554_g1;c333136_g1;c334607_g1;c336698_g1;c33900_g1;c339124_g1;c339286_g1;c339622_g1;c344720_g1;c345050_g1;c345693_g1;c345751_g1;c346185_g1;c346949_g1;c351643_g2;c351890_g1;c356766_g1;c359402_g3;c359…
GO:0009071	e	serine family amino acid catabolic process	26/34125	107/331498	3.42e-05	0.211	biological_process	c332593_g1;c360832_g1;c361298_g2;c365813_g3;c366014_g1;c372234_g2;c376274_g1;c380037_g1;c385007_g1;c385007_g2;c385007_g5;c394495_g1;c395103_g1;c395103_g2;c399919_g1;c404362_g2;c404362_g3;c406039_g2;c409768_g1;c409768_g2;c411108_g1;c419244_g1;c419778_g4;c422667_g1;c422667_g2;c629577_g1
GO:0033290	e	eukaryotic 48S preinitiation complex	49/34125	260/331498	3.47e-05	0.214	cellular_component	c222382_g1;c279939_g1;c299234_g1;c331524_g1;c336891_g1;c341391_g1;c350315_g1;c365821_g1;c370471_g1;c375588_g1;c379773_g1;c379773_g2;c379990_g1;c381027_g1;c383133_g1;c389101_g1;c389961_g2;c390754_g1;c395422_g3;c395422_g5;c399274_g3;c399645_g2;c399645_g4;c399645_g7;c399645_g8;c400905_g1;c401470_g1;c401470_g2;c401875_g2;c401894_g1;c401894_g3;c406701_g2;c409181_g2;c409269_g3;c410826_g1;c415719_g1;c41…
GO:0044092	e	negative regulation of molecular function	33/34125	150/331498	3.49e-05	0.216	biological_process	c252622_g1;c253868_g1;c328030_g1;c335530_g1;c356810_g2;c363901_g3;c364431_g1;c366208_g1;c366208_g2;c366208_g3;c371088_g1;c379872_g2;c381904_g1;c382224_g1;c385134_g1;c390358_g2;c393406_g4;c395432_g1;c401998_g1;c401998_g2;c403151_g6;c409026_g1;c410219_g4;c410454_g2;c411072_g5;c412670_g5;c415899_g1;c419577_g1;c420007_g2;c422351_g1;c422445_g2;c55625_g1;c566593_g1
GO:0009522	e	photosystem I	14/34125	41/331498	3.52e-05	0.218	cellular_component	c333830_g1;c364087_g3;c379361_g1;c381166_g2;c389763_g1;c389946_g6;c397068_g1;c401082_g5;c416183_g1;c418573_g1;c419239_g3;c419339_g2;c420179_g2;c422210_g1
GO:0006118	e	obsolete electron transport	184/34125	1324/331498	3.57e-05	0.22	biological_process	c238273_g1;c273295_g1;c286079_g1;c286138_g1;c293732_g1;c302500_g1;c305691_g1;c308814_g1;c311016_g1;c327879_g1;c328762_g1;c330873_g1;c331011_g1;c332531_g1;c335106_g1;c337605_g1;c337919_g2;c338827_g1;c338827_g2;c340188_g1;c345437_g1;c346654_g1;c346885_g1;c347058_g1;c349098_g1;c349762_g1;c352181_g1;c353508_g2;c354016_g1;c354642_g1;c356531_g3;c356730_g1;c357849_g2;c358181_g1;c359029_g1;c361096_g2;c36…
GO:0001731	e	formation of translation preinitiation complex	49/34125	261/331498	3.65e-05	0.226	biological_process	c222382_g1;c279939_g1;c299234_g1;c331524_g1;c336891_g1;c341391_g1;c350315_g1;c365821_g1;c370471_g1;c375588_g1;c379773_g1;c379773_g2;c379990_g1;c381027_g1;c383133_g1;c389101_g1;c389961_g2;c390754_g1;c395422_g3;c395422_g5;c399274_g3;c399645_g2;c399645_g4;c399645_g7;c399645_g8;c400905_g1;c401470_g1;c401470_g2;c401875_g2;c401894_g1;c401894_g3;c406701_g2;c409181_g2;c409269_g3;c410826_g1;c415719_g1;c41…
GO:0015977	e	carbon fixation	85/34125	526/331498	3.78e-05	0.233	biological_process	c238896_g2;c254496_g1;c255631_g1;c276476_g1;c277908_g1;c284283_g1;c300404_g1;c337248_g1;c338322_g1;c349098_g1;c354004_g2;c357054_g1;c357148_g1;c367342_g2;c368858_g1;c369784_g1;c371129_g1;c376893_g1;c379876_g1;c381489_g1;c382236_g3;c382236_g5;c382761_g1;c384049_g1;c388071_g1;c390202_g1;c395713_g2;c396066_g1;c397972_g11;c398842_g2;c398842_g4;c400311_g1;c401407_g3;c401584_g2;c401584_g4;c402001_g2;c4…
GO:0016282	e	eukaryotic 43S preinitiation complex	49/34125	262/331498	3.88e-05	0.239	cellular_component	c222382_g1;c279939_g1;c299234_g1;c331524_g1;c336891_g1;c341391_g1;c350315_g1;c365821_g1;c370471_g1;c375588_g1;c379773_g1;c379773_g2;c379990_g1;c381027_g1;c383133_g1;c389101_g1;c389961_g2;c390754_g1;c395422_g3;c395422_g5;c399274_g3;c399645_g2;c399645_g4;c399645_g7;c399645_g8;c400905_g1;c401470_g1;c401470_g2;c401875_g2;c401894_g1;c401894_g3;c406701_g2;c409181_g2;c409269_g3;c410826_g1;c415719_g1;c41…
GO:0042542	e	response to hydrogen peroxide	19/34125	68/331498	3.9e-05	0.241	biological_process	c147208_g1;c361191_g1;c361762_g3;c381630_g1;c383840_g6;c392940_g1;c401509_g1;c404172_g1;c404896_g6;c409249_g1;c410249_g4;c416573_g1;c416573_g2;c416573_g4;c418514_g3;c419865_g1;c419865_g2;c419865_g3;c419865_g5
GO:0015605	e	organophosphate ester transmembrane transporter activity	17/34125	57/331498	3.94e-05	0.243	molecular_function	c235285_g1;c374681_g1;c380684_g1;c392779_g1;c400013_g2;c403005_g2;c403492_g2;c407618_g1;c408044_g1;c409069_g1;c410832_g5;c413267_g5;c413673_g3;c416571_g1;c420158_g1;c420158_g2;c422379_g1
GO:0048519	e	negative regulation of biological process	146/34125	1012/331498	4.01e-05	0.248	biological_process	c14579_g1;c252622_g1;c255537_g1;c259210_g1;c302133_g1;c308557_g1;c31536_g1;c317041_g1;c322123_g1;c328030_g1;c328138_g1;c333166_g1;c335530_g1;c339529_g1;c344005_g2;c344558_g1;c345211_g2;c345787_g3;c347180_g1;c347880_g1;c348886_g1;c355130_g1;c356810_g2;c357861_g1;c359030_g1;c359227_g1;c359437_g1;c359437_g2;c359437_g3;c361067_g1;c361191_g1;c363797_g1;c363901_g3;c364152_g1;c364418_g1;c365442_g1;c3655…
GO:1901401	e	regulation of tetrapyrrole metabolic process	8/34125	15/331498	4.15e-05	0.257	biological_process	c376264_g1;c385095_g1;c400100_g1;c400747_g3;c403395_g1;c417875_g1;c420160_g2;c422395_g2
GO:0046914	e	transition metal ion binding	751/34125	6326/331498	4.21e-05	0.26	molecular_function	c101934_g1;c103066_g1;c103821_g1;c116213_g1;c126395_g1;c131967_g1;c134982_g1;c140946_g1;c144101_g1;c144747_g1;c146718_g1;c147320_g1;c147384_g1;c198997_g1;c233947_g1;c240807_g1;c242593_g1;c250468_g1;c252309_g2;c253115_g1;c264105_g1;c266347_g1;c267636_g2;c267882_g1;c274002_g1;c276904_g1;c280467_g1;c282431_g1;c282906_g1;c283916_g1;c285711_g1;c286138_g1;c287326_g1;c301207_g1;c303307_g2;c303703_g1;c30…
GO:0006790	e	sulfur compound metabolic process	244/34125	1834/331498	4.28e-05	0.265	biological_process	c134317_g1;c148259_g1;c242844_g1;c255653_g1;c263506_g1;c277908_g1;c294668_g1;c305057_g1;c313021_g2;c316284_g1;c317119_g1;c319662_g1;c324254_g3;c326633_g1;c333280_g1;c335945_g2;c338107_g1;c339694_g1;c345796_g2;c346054_g1;c346482_g1;c347095_g1;c347374_g1;c347579_g1;c350756_g1;c354004_g2;c354016_g1;c354840_g1;c357086_g1;c359030_g1;c361421_g1;c361609_g1;c362136_g1;c363516_g1;c363517_g1;c364152_g1;c36…
GO:0009627	e	systemic acquired resistance	10/34125	23/331498	4.29e-05	0.265	biological_process	c366538_g1;c388231_g1;c395878_g1;c397771_g6;c410631_g3;c411745_g1;c411745_g2;c419486_g1;c419930_g1;c422280_g2
GO:0070993	e	translation preinitiation complex	57/34125	321/331498	4.54e-05	0.28	cellular_component	c102878_g1;c222382_g1;c279939_g1;c299234_g1;c331524_g1;c336891_g1;c341391_g1;c350315_g1;c365821_g1;c370471_g1;c375588_g1;c379773_g1;c379773_g2;c379990_g1;c381027_g1;c383133_g1;c389101_g1;c389961_g2;c390754_g1;c392719_g1;c395422_g3;c395422_g5;c399274_g3;c399645_g2;c399645_g4;c399645_g7;c399645_g8;c400905_g1;c401470_g1;c401470_g2;c401875_g2;c401894_g1;c401894_g3;c406701_g2;c409181_g2;c409269_g3;c41…
GO:0051087	e	chaperone binding	15/34125	47/331498	4.62e-05	0.285	molecular_function	c233947_g1;c247407_g1;c346024_g1;c347974_g1;c347974_g2;c387951_g2;c387951_g3;c387951_g4;c395295_g1;c396906_g3;c397457_g1;c397457_g2;c399681_g1;c409284_g10;c412964_g1
GO:0009606	e	tropism	13/34125	37/331498	4.73e-05	0.292	biological_process	c369240_g1;c389183_g1;c391745_g5;c395432_g1;c396881_g3;c400475_g6;c400596_g3;c400691_g1;c408742_g1;c412801_g2;c414156_g2;c417075_g8;c419577_g1
GO:0016773	e	phosphotransferase activity, alcohol group as acceptor	490/34125	3986/331498	4.75e-05	0.294	molecular_function	c102928_g1;c133555_g1;c14211_g1;c147061_g1;c147807_g1;c202940_g1;c225917_g1;c234431_g1;c235666_g1;c240176_g2;c241568_g1;c247186_g1;c247186_g2;c253129_g1;c266683_g1;c276862_g2;c295259_g1;c298548_g1;c299380_g1;c303536_g1;c305349_g2;c307711_g1;c309477_g1;c311281_g1;c313032_g1;c315235_g1;c319662_g1;c321689_g1;c322551_g1;c322968_g1;c324617_g1;c330352_g1;c330659_g1;c331228_g1;c333621_g1;c338331_g1;c339…
GO:0042538	e	hyperosmotic salinity response	14/34125	42/331498	4.78e-05	0.295	biological_process	c247461_g1;c299459_g1;c377504_g1;c394019_g1;c396103_g1;c410649_g1;c412039_g3;c418228_g1;c418228_g2;c418291_g1;c418389_g4;c419043_g1;c421082_g4;c422335_g1
GO:0009853	e	photorespiration	14/34125	42/331498	4.78e-05	0.295	biological_process	c369784_g1;c400032_g1;c402001_g2;c402001_g5;c409499_g1;c413912_g4;c414467_g2;c414467_g4;c415866_g4;c417378_g1;c417378_g3;c417378_g4;c418300_g6;c418604_g2
GO:0016052	e	carbohydrate catabolic process	178/34125	1280/331498	4.78e-05	0.296	biological_process	c126395_g1;c266683_g1;c277908_g1;c278225_g1;c280990_g1;c285711_g1;c294172_g1;c295259_g1;c301004_g1;c301004_g2;c306744_g1;c311582_g1;c315381_g1;c341716_g1;c344399_g1;c345434_g1;c347095_g1;c354004_g2;c354931_g1;c360187_g1;c361762_g3;c364148_g1;c364148_g2;c365150_g1;c368858_g1;c371064_g2;c372785_g2;c372893_g2;c374040_g1;c374513_g1;c375569_g1;c376283_g1;c376835_g1;c376893_g1;c377766_g1;c379859_g1;c38…
GO:0007623	e	circadian rhythm	19/34125	69/331498	4.86e-05	0.301	biological_process	c136700_g1;c305944_g1;c379044_g1;c379044_g2;c383294_g1;c391203_g2;c398831_g1;c400049_g1;c401429_g1;c406525_g2;c415866_g4;c418006_g1;c418006_g2;c418300_g6;c419217_g1;c420933_g7;c421995_g2;c421995_g4;c422568_g3
GO:1901505	e	carbohydrate derivative transporter activity	30/34125	136/331498	5.26e-05	0.325	molecular_function	c235285_g1;c329288_g1;c330542_g1;c345462_g1;c348252_g1;c361876_g1;c362291_g1;c363889_g1;c380684_g1;c382947_g3;c387965_g2;c392184_g1;c392779_g1;c392903_g1;c400013_g2;c403005_g2;c406338_g1;c407345_g1;c407618_g1;c407895_g1;c407895_g3;c408044_g1;c409069_g1;c410832_g5;c413267_g5;c416571_g1;c420158_g1;c420158_g2;c422118_g1;c422379_g1
GO:0065004	e	protein-DNA complex assembly	50/34125	274/331498	6.05e-05	0.374	biological_process	c100286_g1;c137085_g1;c226329_g1;c267568_g1;c285311_g1;c311304_g1;c311664_g1;c31358_g1;c315879_g1;c320605_g1;c321327_g1;c328030_g1;c355947_g1;c365493_g1;c366976_g1;c371097_g2;c376610_g2;c376845_g1;c378610_g1;c380625_g3;c381321_g2;c382222_g2;c386706_g2;c388393_g7;c390991_g1;c393478_g2;c396480_g3;c396480_g6;c397826_g1;c398179_g2;c399853_g1;c399853_g3;c400023_g1;c400023_g2;c400023_g6;c404594_g2;c405…
GO:0006546	e	glycine catabolic process	25/34125	105/331498	6.25e-05	0.386	biological_process	c332593_g1;c360832_g1;c361298_g2;c365813_g3;c366014_g1;c372234_g2;c376274_g1;c380037_g1;c385007_g1;c385007_g2;c385007_g5;c394495_g1;c395103_g1;c395103_g2;c399919_g1;c404362_g2;c404362_g3;c409768_g1;c409768_g2;c411108_g1;c419244_g1;c419778_g4;c422667_g1;c422667_g2;c629577_g1
GO:0009595	e	detection of biotic stimulus	5/34125	6/331498	6.34e-05	0.392	biological_process	c408393_g3;c412095_g1;c420597_g2;c420702_g1;c420702_g2
GO:0071258	e	cellular response to gravity	5/34125	6/331498	6.34e-05	0.392	biological_process	c395883_g1;c409640_g5;c414726_g1;c415759_g2;c417883_g5
GO:0010118	e	stomatal movement	14/34125	43/331498	6.42e-05	0.397	biological_process	c361191_g1;c371088_g1;c376283_g1;c391745_g5;c392810_g1;c397302_g1;c399563_g1;c409249_g1;c409782_g1;c413257_g1;c413510_g1;c415899_g1;c419577_g1;c422351_g1
GO:1901617	e	organic hydroxy compound biosynthetic process	65/34125	382/331498	6.47e-05	0.4	biological_process	c239321_g2;c353148_g1;c364372_g1;c367345_g1;c368759_g1;c369656_g1;c371471_g1;c372893_g2;c374372_g1;c375607_g1;c380534_g3;c381949_g1;c395761_g5;c395774_g1;c395774_g8;c395774_g9;c396103_g1;c396103_g3;c396103_g6;c398294_g1;c398582_g1;c400570_g1;c402633_g1;c403994_g1;c403994_g2;c405570_g3;c405949_g3;c406644_g3;c406644_g5;c406837_g1;c406899_g1;c407135_g1;c407135_g4;c407591_g2;c407591_g4;c407591_g5;c40…
GO:0000785	e	chromatin	65/34125	383/331498	6.65e-05	0.411	cellular_component	c131967_g1;c138410_g1;c253250_g1;c264465_g1;c304356_g1;c317692_g1;c344546_g1;c352802_g1;c353739_g3;c354725_g2;c361514_g1;c363137_g1;c366724_g1;c368888_g1;c369947_g3;c370882_g1;c373459_g2;c375038_g1;c375038_g2;c375418_g1;c377094_g1;c377148_g1;c377917_g1;c380017_g1;c381463_g2;c381755_g1;c382521_g1;c384196_g1;c384437_g1;c386474_g5;c386706_g2;c389696_g1;c392970_g2;c395929_g1;c397694_g1;c398525_g1;c39…
GO:0000741	e	karyogamy	10/34125	24/331498	6.67e-05	0.412	biological_process	c136700_g1;c353976_g1;c379044_g1;c379044_g2;c386478_g1;c400405_g3;c405290_g2;c407631_g2;c418395_g4;c421995_g4
GO:0016072	e	rRNA metabolic process	96/34125	621/331498	6.71e-05	0.414	biological_process	c210140_g1;c252047_g1;c259273_g1;c259905_g1;c264856_g1;c264856_g2;c294493_g1;c302133_g1;c302405_g1;c304289_g1;c305059_g2;c333811_g1;c335696_g1;c338143_g1;c338428_g1;c339882_g1;c346296_g2;c352352_g1;c353137_g1;c354103_g1;c354720_g1;c357861_g1;c359581_g1;c360218_g1;c362359_g2;c362417_g1;c364471_g1;c365394_g1;c367371_g1;c367590_g1;c367974_g1;c373401_g1;c373967_g1;c374652_g1;c376794_g1;c376869_g1;c37…
GO:0031669	e	cellular response to nutrient levels	29/34125	131/331498	6.78e-05	0.419	biological_process	c333495_g1;c340469_g1;c347689_g1;c351722_g1;c364460_g1;c369108_g2;c369849_g1;c385292_g2;c385292_g3;c387826_g1;c388800_g1;c390891_g1;c392940_g1;c394699_g1;c397765_g4;c399209_g1;c400408_g3;c404172_g1;c405852_g1;c407229_g2;c407229_g4;c414072_g1;c415457_g3;c415590_g2;c420079_g1;c421048_g2;c421058_g1;c421403_g4;c712583_g1
GO:0022618	e	ribonucleoprotein complex assembly	74/34125	452/331498	6.98e-05	0.431	biological_process	c222382_g1;c255417_g2;c259191_g1;c279939_g1;c291827_g1;c299234_g1;c316198_g1;c331524_g1;c333811_g1;c336891_g1;c341391_g1;c345780_g1;c350315_g1;c357355_g1;c360192_g1;c365821_g1;c370471_g1;c373838_g1;c375588_g1;c376902_g1;c378283_g1;c379773_g1;c379773_g2;c379990_g1;c380515_g1;c381027_g1;c383111_g1;c383133_g1;c389101_g1;c389961_g2;c390754_g1;c392610_g1;c393193_g1;c393680_g1;c393680_g2;c395422_g3;c39…
GO:0046983	e	protein dimerization activity	107/34125	710/331498	7.11e-05	0.439	molecular_function	c100286_g1;c137085_g1;c224860_g1;c226329_g1;c264651_g1;c267568_g1;c285311_g1;c286212_g1;c307615_g3;c311304_g1;c311664_g1;c315332_g1;c315879_g1;c316223_g1;c320605_g1;c321327_g1;c328219_g1;c333166_g1;c333280_g1;c345304_g1;c346358_g1;c347974_g1;c347974_g2;c351634_g3;c355947_g1;c361709_g1;c363881_g1;c364188_g1;c364893_g1;c366443_g1;c366976_g1;c367015_g2;c368012_g1;c369244_g1;c369934_g1;c371097_g2;c37…
GO:0045263	e	proton-transporting ATP synthase complex, coupling factor F(o)	26/34125	113/331498	7.3e-05	0.451	cellular_component	c251362_g1;c252844_g1;c309129_g1;c315428_g1;c317565_g1;c346185_g1;c364803_g1;c364900_g1;c364900_g2;c366032_g1;c374825_g1;c376376_g1;c377401_g2;c379105_g1;c386040_g1;c388651_g1;c394367_g1;c402632_g1;c402683_g2;c404833_g1;c411843_g1;c416798_g1;c418601_g1;c497437_g1;c715088_g1;c773391_g1
GO:0000774	e	adenyl-nucleotide exchange factor activity	8/34125	16/331498	7.56e-05	0.467	molecular_function	c347974_g1;c347974_g2;c395295_g1;c396906_g3;c397457_g1;c397457_g2;c409284_g10;c412964_g1
GO:0051119	e	sugar transmembrane transporter activity	20/34125	77/331498	7.71e-05	0.476	molecular_function	c330542_g1;c338603_g1;c350356_g1;c377321_g1;c384607_g1;c391525_g1;c394743_g1;c395473_g1;c395473_g2;c405884_g1;c406788_g1;c411714_g1;c413984_g3;c414358_g2;c414676_g2;c418351_g3;c418351_g5;c418391_g5;c418628_g2;c419075_g2
GO:0010027	e	thylakoid membrane organization	15/34125	49/331498	7.93e-05	0.49	biological_process	c369145_g1;c386313_g1;c396501_g4;c396501_g5;c400596_g3;c405635_g3;c408131_g1;c408393_g3;c411161_g1;c413797_g6;c416535_g2;c416868_g1;c418019_g1;c419095_g1;c422446_g1
GO:0009668	e	plastid membrane organization	15/34125	49/331498	7.93e-05	0.49	biological_process	c369145_g1;c386313_g1;c396501_g4;c396501_g5;c400596_g3;c405635_g3;c408131_g1;c408393_g3;c411161_g1;c413797_g6;c416535_g2;c416868_g1;c418019_g1;c419095_g1;c422446_g1
GO:0006090	e	pyruvate metabolic process	186/34125	1360/331498	8.03e-05	0.496	biological_process	c238896_g2;c266683_g1;c267314_g2;c277908_g1;c289997_g1;c301004_g1;c301004_g2;c302753_g1;c311582_g1;c315381_g1;c344399_g1;c345434_g1;c347095_g1;c353140_g1;c354004_g2;c354931_g1;c357054_g1;c358794_g1;c360187_g1;c364148_g1;c364148_g2;c365150_g1;c367342_g2;c368858_g1;c371064_g2;c371129_g1;c372893_g2;c374040_g1;c374513_g1;c375412_g1;c375569_g1;c375614_g1;c376835_g1;c376893_g1;c377766_g1;c380115_g1;c38…
GO:0005852	e	eukaryotic translation initiation factor 3 complex	49/34125	270/331498	8.24e-05	0.509	cellular_component	c222382_g1;c279939_g1;c299234_g1;c331524_g1;c336891_g1;c341391_g1;c350315_g1;c365821_g1;c370471_g1;c375588_g1;c379773_g1;c379773_g2;c379990_g1;c381027_g1;c383133_g1;c389101_g1;c389961_g2;c390754_g1;c395422_g3;c395422_g5;c399274_g3;c399645_g2;c399645_g4;c399645_g7;c399645_g8;c400905_g1;c401470_g1;c401470_g2;c401875_g2;c401894_g1;c401894_g3;c406701_g2;c409181_g2;c409269_g3;c410826_g1;c415719_g1;c41…
GO:0000165	e	MAPK cascade	26/34125	114/331498	8.41e-05	0.52	biological_process	c342283_g1;c342283_g2;c347180_g1;c365541_g1;c367386_g1;c372948_g2;c373697_g1;c385134_g1;c386288_g1;c387594_g1;c394384_g10;c394384_g5;c395567_g1;c403714_g5;c404950_g1;c408393_g3;c412642_g1;c412642_g3;c414464_g5;c414665_g1;c414747_g2;c420597_g2;c420702_g1;c420702_g2;c421517_g1;c422576_g1
GO:0044769	e	ATPase activity, coupled to transmembrane movement of ions, rotational mechanism	64/34125	379/331498	8.75e-05	0.54	molecular_function	c301823_g1;c304260_g1;c309129_g1;c311449_g1;c321215_g1;c330526_g1;c333136_g1;c333815_g1;c336698_g1;c339286_g1;c339622_g1;c345050_g1;c345751_g1;c346949_g1;c351643_g2;c355446_g2;c357002_g1;c357171_g1;c359828_g2;c364195_g1;c366032_g1;c371275_g1;c372099_g1;c376442_g1;c376828_g1;c377813_g1;c378080_g1;c378272_g1;c382230_g2;c386253_g1;c386253_g3;c386262_g1;c386262_g2;c386566_g2;c387856_g1;c388292_g3;c39…
GO:0071824	e	protein-DNA complex subunit organization	50/34125	275/331498	8.87e-05	0.548	biological_process	c100286_g1;c137085_g1;c226329_g1;c267568_g1;c285311_g1;c311304_g1;c311664_g1;c31358_g1;c315879_g1;c320605_g1;c321327_g1;c328030_g1;c355947_g1;c365493_g1;c366976_g1;c371097_g2;c376610_g2;c376845_g1;c378610_g1;c380625_g3;c381321_g2;c382222_g2;c386706_g2;c388393_g7;c390991_g1;c393478_g2;c396480_g3;c396480_g6;c397826_g1;c398179_g2;c399853_g1;c399853_g3;c400023_g1;c400023_g2;c400023_g6;c404594_g2;c405…
GO:0048731	e	system development	31/34125	146/331498	9.53e-05	0.589	biological_process	c345796_g2;c347180_g1;c366648_g1;c371088_g1;c372530_g2;c373219_g1;c385134_g1;c389950_g4;c396147_g1;c397302_g1;c398926_g2;c400934_g4;c402730_g5;c402730_g9;c402887_g3;c404791_g1;c404791_g2;c408913_g1;c409522_g2;c410995_g1;c411686_g3;c412039_g3;c412222_g10;c415360_g1;c415899_g1;c416865_g6;c420557_g1;c420661_g1;c420848_g1;c422335_g2;c422351_g1
GO:1901264	e	carbohydrate derivative transport	31/34125	146/331498	9.53e-05	0.589	biological_process	c235285_g1;c329288_g1;c330542_g1;c345462_g1;c348252_g1;c361876_g1;c362291_g1;c363889_g1;c380684_g1;c382947_g3;c387965_g2;c392184_g1;c392779_g1;c392903_g1;c400013_g2;c403005_g2;c406338_g1;c407345_g1;c407618_g1;c407895_g1;c407895_g3;c408044_g1;c409069_g1;c410832_g5;c413267_g5;c416571_g1;c416961_g2;c420158_g1;c420158_g2;c422118_g1;c422379_g1
GO:0005506	e	iron ion binding	171/34125	1242/331498	0.000101	0.622	molecular_function	c101934_g1;c103821_g1;c126395_g1;c147320_g1;c240807_g1;c282431_g1;c283916_g1;c285711_g1;c286138_g1;c305057_g1;c305691_g1;c308814_g1;c309369_g1;c310631_g1;c336680_g2;c337919_g2;c339529_g1;c345177_g1;c347374_g1;c347862_g1;c355499_g1;c361609_g1;c362322_g1;c363071_g1;c363488_g1;c363841_g1;c364007_g2;c366589_g1;c367713_g1;c368139_g1;c368613_g1;c370498_g1;c370811_g1;c370822_g1;c371480_g1;c371480_g2;c37…
GO:0009269	e	response to desiccation	10/34125	25/331498	0.000101	0.624	biological_process	c289553_g1;c334671_g2;c375569_g1;c376531_g1;c392891_g1;c395134_g1;c397810_g1;c409982_g8;c415654_g3;c417275_g3
GO:0009965	e	leaf morphogenesis	17/34125	61/331498	0.000101	0.626	biological_process	c321178_g2;c370759_g2;c375016_g1;c392186_g1;c394019_g1;c395128_g3;c400302_g7;c400897_g3;c406105_g1;c409522_g2;c411736_g3;c414214_g2;c414214_g3;c415152_g2;c415152_g4;c415518_g1;c415839_g10
GO:0009723	e	response to ethylene	15/34125	50/331498	0.000103	0.634	biological_process	c262606_g2;c346996_g1;c369947_g3;c376843_g2;c400596_g3;c402316_g1;c403756_g4;c407378_g3;c409194_g2;c409194_g4;c409499_g1;c410197_g2;c410649_g1;c416507_g1;c421082_g4
GO:0071826	e	ribonucleoprotein complex subunit organization	74/34125	456/331498	0.000103	0.638	biological_process	c222382_g1;c255417_g2;c259191_g1;c279939_g1;c291827_g1;c299234_g1;c316198_g1;c331524_g1;c333811_g1;c336891_g1;c341391_g1;c345780_g1;c350315_g1;c357355_g1;c360192_g1;c365821_g1;c370471_g1;c373838_g1;c375588_g1;c376902_g1;c378283_g1;c379773_g1;c379773_g2;c379990_g1;c380515_g1;c381027_g1;c383111_g1;c383133_g1;c389101_g1;c389961_g2;c390754_g1;c392610_g1;c393193_g1;c393680_g1;c393680_g2;c395422_g3;c39…
GO:0004611	e	phosphoenolpyruvate carboxykinase activity	27/34125	120/331498	0.000108	0.665	molecular_function	c340730_g1;c350465_g1;c354951_g1;c379876_g1;c382485_g1;c384471_g4;c384471_g5;c384471_g6;c392808_g3;c397972_g11;c399352_g1;c400087_g2;c400087_g3;c408702_g2;c408702_g4;c408702_g5;c411020_g1;c412091_g1;c412091_g2;c415219_g4;c415590_g2;c415590_g3;c421365_g1;c421365_g4;c422310_g2;c422366_g2;c422366_g3
GO:0048511	e	rhythmic process	20/34125	79/331498	0.000113	0.7	biological_process	c136700_g1;c305944_g1;c356810_g2;c379044_g1;c379044_g2;c383294_g1;c391203_g2;c398831_g1;c400049_g1;c401429_g1;c406525_g2;c415866_g4;c418006_g1;c418006_g2;c418300_g6;c419217_g1;c420933_g7;c421995_g2;c421995_g4;c422568_g3
GO:0000462	e	maturation of SSU-rRNA from tricistronic rRNA transcript (SSU-rRNA, 5.8S rRNA, LSU-rRNA)	7/34125	13/331498	0.00012	0.739	biological_process	c264856_g1;c264856_g2;c304289_g1;c364471_g1;c402042_g2;c417210_g7;c456690_g1
GO:0016165	e	linoleate 13S-lipoxygenase activity	7/34125	13/331498	0.00012	0.739	molecular_function	c371480_g1;c371480_g2;c416275_g1;c416959_g1;c421387_g3;c422574_g1;c493144_g1
GO:0010264	e	myo-inositol hexakisphosphate biosynthetic process	7/34125	13/331498	0.00012	0.739	biological_process	c416573_g1;c416573_g2;c416573_g4;c419865_g1;c419865_g2;c419865_g3;c419865_g5
GO:0033517	e	myo-inositol hexakisphosphate metabolic process	7/34125	13/331498	0.00012	0.739	biological_process	c416573_g1;c416573_g2;c416573_g4;c419865_g1;c419865_g2;c419865_g3;c419865_g5
GO:0032958	e	inositol phosphate biosynthetic process	7/34125	13/331498	0.00012	0.739	biological_process	c416573_g1;c416573_g2;c416573_g4;c419865_g1;c419865_g2;c419865_g3;c419865_g5
GO:0009791	e	post-embryonic development	93/34125	607/331498	0.000128	0.791	biological_process	c246999_g1;c251553_g1;c252844_g1;c253592_g1;c262606_g2;c267025_g1;c302235_g1;c323787_g1;c337849_g1;c345796_g2;c346185_g1;c346482_g1;c350568_g1;c351556_g1;c352086_g1;c355463_g1;c362698_g1;c368762_g1;c369237_g1;c370439_g1;c371480_g1;c372407_g2;c373219_g1;c374138_g1;c377366_g1;c377366_g2;c378129_g1;c378129_g2;c379792_g1;c380849_g2;c384004_g1;c389950_g4;c390754_g1;c392779_g1;c393408_g2;c393408_g5;c39…
GO:0048316	e	seed development	8/34125	17/331498	0.00013	0.802	biological_process	c395134_g1;c397810_g1;c400278_g1;c405678_g1;c409982_g8;c411393_g1;c417275_g3;c418747_g1
GO:0009615	e	response to virus	18/34125	68/331498	0.000133	0.82	biological_process	c252821_g1;c350504_g1;c361191_g1;c383840_g6;c383840_g7;c398700_g1;c409249_g1;c410142_g3;c411686_g3;c416573_g1;c416573_g2;c416573_g4;c419865_g1;c419865_g2;c419865_g3;c419865_g5;c420952_g3;c421617_g1
GO:1901293	e	nucleoside phosphate biosynthetic process	199/34125	1485/331498	0.000136	0.843	biological_process	c14211_g1;c240925_g1;c251362_g1;c252844_g1;c259030_g1;c267859_g1;c282591_g1;c299902_g1;c301823_g1;c304260_g1;c307511_g1;c309129_g1;c311449_g1;c315428_g1;c317565_g1;c321215_g1;c322551_g1;c330526_g1;c330816_g1;c333136_g1;c334607_g1;c336698_g1;c33900_g1;c339124_g1;c339286_g1;c339622_g1;c344720_g1;c345050_g1;c345693_g1;c345751_g1;c346185_g1;c346949_g1;c351643_g2;c356766_g1;c358960_g1;c359402_g3;c3598…
GO:0043900	e	regulation of multi-organism process	20/34125	80/331498	0.000137	0.844	biological_process	c313597_g1;c351219_g1;c359437_g1;c359437_g2;c359437_g3;c378553_g1;c396496_g4;c397269_g1;c402890_g5;c402890_g7;c405341_g2;c408393_g3;c411686_g3;c412939_g1;c413535_g3;c420383_g1;c420597_g2;c420702_g1;c420702_g2;c770579_g1
GO:0043624	e	cellular protein complex disassembly	22/34125	90/331498	0.00015	0.925	biological_process	c145571_g1;c252136_g1;c299551_g1;c316428_g1;c348423_g2;c364241_g1;c371246_g2;c372149_g1;c385134_g1;c386231_g1;c392312_g1;c395950_g2;c396505_g1;c407188_g2;c407421_g1;c407421_g5;c422248_g1;c422490_g2;c439830_g1;c456690_g1;c50615_g1;c78532_g1
GO:0009165	e	nucleotide biosynthetic process	197/34125	1470/331498	0.00015	0.926	biological_process	c14211_g1;c240925_g1;c251362_g1;c252844_g1;c259030_g1;c267859_g1;c282591_g1;c299902_g1;c301823_g1;c304260_g1;c307511_g1;c309129_g1;c311449_g1;c315428_g1;c317565_g1;c321215_g1;c322551_g1;c330526_g1;c333136_g1;c334607_g1;c336698_g1;c33900_g1;c339124_g1;c339286_g1;c339622_g1;c344720_g1;c345050_g1;c345693_g1;c345751_g1;c346185_g1;c346949_g1;c351643_g2;c356766_g1;c358960_g1;c359402_g3;c359828_g2;c3631…
GO:0000902	e	cell morphogenesis	38/34125	198/331498	0.000153	0.948	biological_process	c295259_g1;c304824_g1;c321178_g2;c327365_g1;c347180_g1;c361456_g1;c366115_g1;c374913_g1;c375654_g3;c377583_g1;c381628_g2;c385134_g1;c388119_g1;c388983_g1;c391148_g2;c394838_g4;c396312_g3;c396625_g1;c396625_g2;c398700_g4;c399360_g4;c400256_g2;c400897_g3;c404063_g2;c404891_g1;c406974_g1;c407121_g2;c410915_g4;c411686_g3;c412025_g2;c412039_g3;c414005_g2;c414214_g2;c414214_g3;c416490_g2;c419879_g4;c42…
GO:0015291	e	secondary active transmembrane transporter activity	76/34125	479/331498	0.000156	0.962	molecular_function	c235285_g1;c247451_g1;c300647_g2;c329288_g1;c330542_g1;c333495_g1;c337825_g1;c348252_g1;c350356_g1;c357099_g1;c357243_g1;c367291_g1;c371058_g1;c377415_g1;c378944_g1;c379114_g1;c380684_g1;c383658_g1;c387942_g1;c390927_g2;c391274_g2;c391464_g2;c393692_g1;c393692_g2;c394743_g1;c395321_g6;c396881_g3;c399456_g1;c399456_g2;c399646_g5;c399758_g1;c400013_g2;c400123_g2;c400426_g1;c400907_g1;c402679_g4;c40…
GO:2000377	e	regulation of reactive oxygen species metabolic process	13/34125	41/331498	0.000158	0.974	biological_process	c357086_g1;c398297_g4;c402196_g2;c405948_g1;c408393_g3;c410649_g1;c411682_g2;c418514_g3;c419118_g1;c420597_g2;c420702_g1;c420702_g2;c421082_g4
GO:0044042	e	glucan metabolic process	124/34125	860/331498	0.000158	0.979	biological_process	c100905_g1;c265549_g2;c307615_g3;c311178_g1;c326459_g1;c328030_g1;c337465_g1;c345782_g1;c348044_g2;c354366_g1;c357861_g1;c368485_g1;c370586_g1;c372239_g1;c372893_g2;c375562_g1;c375562_g2;c377471_g1;c379859_g1;c380746_g1;c381100_g1;c381949_g1;c383012_g1;c383488_g2;c384563_g1;c386387_g2;c386387_g3;c386764_g1;c387735_g1;c388812_g4;c389928_g2;c390358_g2;c390907_g1;c391148_g2;c392850_g1;c392850_g5;c39…
GO:0009228	e	thiamine biosynthetic process	22/34125	91/331498	0.000162	0.999	biological_process	c316284_g1;c326633_g1;c363517_g1;c377719_g1;c384062_g1;c395511_g1;c395857_g1;c396855_g1;c403742_g2;c403994_g1;c403994_g2;c408549_g1;c411989_g2;c412870_g5;c414652_g6;c416163_g1;c416163_g2;c416299_g1;c416535_g4;c417766_g2;c419887_g4;c422095_g1
GO:0042724	e	thiamine-containing compound biosynthetic process	22/34125	91/331498	0.000162	0.999	biological_process	c316284_g1;c326633_g1;c363517_g1;c377719_g1;c384062_g1;c395511_g1;c395857_g1;c396855_g1;c403742_g2;c403994_g1;c403994_g2;c408549_g1;c411989_g2;c412870_g5;c414652_g6;c416163_g1;c416163_g2;c416299_g1;c416535_g4;c417766_g2;c419887_g4;c422095_g1
GO:0009699	e	phenylpropanoid biosynthetic process	11/34125	31/331498	0.000163	1	biological_process	c372401_g2;c375418_g1;c389216_g1;c391912_g1;c395008_g1;c395761_g5;c405089_g2;c408834_g4;c410797_g1;c413148_g2;c417728_g2
GO:0008643	e	carbohydrate transport	69/34125	426/331498	0.000163	1	biological_process	c141197_g1;c278056_g1;c322671_g1;c329148_g1;c330542_g1;c331845_g1;c338603_g1;c346619_g1;c346932_g1;c346932_g2;c349658_g2;c350356_g1;c362121_g1;c362291_g1;c363889_g1;c366745_g3;c366745_g4;c377321_g1;c382947_g3;c383658_g1;c383736_g2;c384607_g1;c385800_g2;c386271_g2;c386271_g3;c389409_g2;c391525_g1;c392184_g1;c392333_g9;c393692_g1;c393692_g2;c394743_g1;c395473_g1;c395473_g2;c396430_g1;c398815_g2;c39…
GO:0045036	e	protein targeting to chloroplast	12/34125	36/331498	0.000164	1	biological_process	c374651_g1;c376264_g1;c389926_g2;c393712_g1;c400747_g3;c408131_g1;c415145_g2;c418019_g2;c418019_g3;c419095_g1;c421999_g3;c422395_g2
GO:0072598	e	protein localization to chloroplast	12/34125	36/331498	0.000164	1	biological_process	c374651_g1;c376264_g1;c389926_g2;c393712_g1;c400747_g3;c408131_g1;c415145_g2;c418019_g2;c418019_g3;c419095_g1;c421999_g3;c422395_g2
GO:0072596	e	establishment of protein localization to chloroplast	12/34125	36/331498	0.000164	1	biological_process	c374651_g1;c376264_g1;c389926_g2;c393712_g1;c400747_g3;c408131_g1;c415145_g2;c418019_g2;c418019_g3;c419095_g1;c421999_g3;c422395_g2
GO:0010218	e	response to far red light	12/34125	36/331498	0.000164	1	biological_process	c403713_g2;c406193_g5;c412801_g2;c414156_g2;c414467_g2;c414467_g4;c416214_g2;c417378_g3;c419761_g2;c420179_g2;c421082_g4;c421453_g1
GO:0030684	e	preribosome	46/34125	254/331498	0.000168	1	cellular_component	c259273_g1;c259905_g1;c264856_g1;c264856_g2;c305059_g2;c333811_g1;c338428_g1;c340469_g1;c346296_g2;c353137_g1;c354103_g1;c360192_g1;c366837_g1;c376869_g1;c378712_g1;c379078_g1;c383512_g1;c386000_g1;c387340_g1;c387571_g6;c387571_g7;c388196_g1;c388698_g1;c388835_g3;c388994_g6;c391855_g2;c393981_g1;c396934_g2;c397909_g1;c398952_g6;c398952_g7;c400473_g1;c400473_g3;c401276_g2;c402587_g2;c402707_g4;c40…
GO:0045087	e	innate immune response	27/34125	125/331498	0.000176	1	biological_process	c347180_g1;c361876_g1;c366538_g1;c368496_g1;c384705_g1;c388231_g1;c395308_g10;c395878_g1;c397302_g1;c397771_g6;c403424_g1;c403424_g2;c403756_g4;c407753_g2;c410631_g3;c411745_g1;c411745_g2;c411896_g2;c413415_g2;c415590_g2;c418228_g1;c418228_g2;c418298_g13;c418910_g5;c419486_g1;c419930_g1;c422280_g2
GO:0043241	e	protein complex disassembly	22/34125	92/331498	0.000177	1	biological_process	c145571_g1;c252136_g1;c299551_g1;c316428_g1;c348423_g2;c364241_g1;c371246_g2;c372149_g1;c385134_g1;c386231_g1;c392312_g1;c395950_g2;c396505_g1;c407188_g2;c407421_g1;c407421_g5;c422248_g1;c422490_g2;c439830_g1;c456690_g1;c50615_g1;c78532_g1
GO:0045926	e	negative regulation of growth	9/34125	22/331498	0.000184	1	biological_process	c355130_g1;c356810_g2;c359437_g1;c359437_g2;c359437_g3;c385134_g1;c400402_g5;c405341_g2;c412939_g1
GO:0006073	e	cellular glucan metabolic process	123/34125	858/331498	0.000196	1	biological_process	c100905_g1;c265549_g2;c307615_g3;c311178_g1;c326459_g1;c328030_g1;c337465_g1;c345782_g1;c348044_g2;c354366_g1;c357861_g1;c368485_g1;c370586_g1;c372239_g1;c372893_g2;c375562_g1;c375562_g2;c377471_g1;c379859_g1;c380746_g1;c381949_g1;c383012_g1;c383488_g2;c384563_g1;c386387_g2;c386387_g3;c386764_g1;c387735_g1;c388812_g4;c389928_g2;c390358_g2;c390907_g1;c391148_g2;c392850_g1;c392850_g5;c393406_g4;c39…
GO:1903506	e	regulation of nucleic acid-templated transcription	411/34125	3345/331498	0.000199	1	biological_process	c104487_g1;c137050_g1;c139298_g2;c144101_g1;c14579_g1;c146718_g1;c199726_g1;c232869_g1;c235425_g1;c242579_g2;c252047_g1;c253250_g1;c254582_g1;c264465_g1;c267882_g1;c276675_g1;c277623_g1;c278523_g1;c301570_g1;c303703_g1;c303757_g1;c304164_g1;c305104_g1;c306829_g1;c308307_g1;c311359_g1;c313032_g1;c314425_g1;c31536_g1;c316223_g1;c316570_g1;c318959_g1;c323036_g2;c323780_g1;c324617_g1;c328138_g1;c3301…
GO:2001141	e	regulation of RNA biosynthetic process	411/34125	3346/331498	0.0002	1	biological_process	c104487_g1;c137050_g1;c139298_g2;c144101_g1;c14579_g1;c146718_g1;c199726_g1;c232869_g1;c235425_g1;c242579_g2;c252047_g1;c253250_g1;c254582_g1;c264465_g1;c267882_g1;c276675_g1;c277623_g1;c278523_g1;c301570_g1;c303703_g1;c303757_g1;c304164_g1;c305104_g1;c306829_g1;c308307_g1;c311359_g1;c313032_g1;c314425_g1;c31536_g1;c316223_g1;c316570_g1;c318959_g1;c323036_g2;c323780_g1;c324617_g1;c328138_g1;c3301…
GO:0009696	e	salicylic acid metabolic process	5/34125	7/331498	0.000203	1	biological_process	c392693_g1;c408393_g3;c420597_g2;c420702_g1;c420702_g2
GO:0005763	e	mitochondrial small ribosomal subunit	5/34125	7/331498	0.000203	1	cellular_component	c305153_g1;c340529_g1;c372710_g1;c375210_g2;c414501_g4
GO:0010333	e	terpene synthase activity	5/34125	7/331498	0.000203	1	molecular_function	c298216_g1;c379613_g1;c403509_g1;c409871_g2;c417301_g2
GO:0000314	e	organellar small ribosomal subunit	5/34125	7/331498	0.000203	1	cellular_component	c305153_g1;c340529_g1;c372710_g1;c375210_g2;c414501_g4
GO:0019219	e	regulation of nucleobase-containing compound metabolic process	455/34125	3737/331498	0.000206	1	biological_process	c104487_g1;c113220_g1;c137050_g1;c139298_g2;c144101_g1;c14579_g1;c146718_g1;c199726_g1;c232869_g1;c235425_g1;c242579_g2;c252047_g1;c252622_g1;c253250_g1;c254582_g1;c264465_g1;c267882_g1;c276675_g1;c277623_g1;c278523_g1;c301570_g1;c301726_g1;c303703_g1;c303757_g1;c304164_g1;c305104_g1;c306829_g1;c308307_g1;c311359_g1;c313032_g1;c314425_g1;c31536_g1;c316223_g1;c316570_g1;c318959_g1;c323036_g2;c3237…
GO:0071900	e	regulation of protein serine/threonine kinase activity	34/34125	172/331498	0.000212	1	biological_process	c142657_g1;c252622_g1;c253086_g2;c308240_g1;c312007_g1;c345796_g2;c365731_g1;c371005_g1;c371236_g2;c378075_g1;c380483_g1;c382224_g1;c384262_g2;c387442_g1;c387442_g2;c388797_g2;c389444_g1;c391675_g1;c396263_g1;c404577_g1;c404577_g2;c404739_g1;c410354_g2;c411686_g3;c412217_g1;c412217_g2;c415342_g1;c415626_g1;c416547_g2;c417990_g5;c418266_g3;c419157_g1;c420796_g1;c566593_g1
GO:1903293	e	phosphatase complex	34/34125	172/331498	0.000212	1	cellular_component	c251409_g1;c282103_g1;c284071_g1;c290311_g1;c302219_g1;c308030_g1;c333989_g1;c334383_g2;c357861_g1;c371088_g1;c372973_g1;c378895_g2;c382947_g3;c384277_g4;c389074_g3;c390609_g1;c391296_g3;c395925_g1;c398104_g2;c399157_g1;c405934_g1;c407216_g7;c407642_g5;c409499_g1;c415766_g3;c415899_g1;c416775_g5;c417051_g2;c418627_g1;c419258_g1;c419258_g3;c420963_g1;c421307_g1;c422351_g1
GO:0008287	e	protein serine/threonine phosphatase complex	34/34125	172/331498	0.000212	1	cellular_component	c251409_g1;c282103_g1;c284071_g1;c290311_g1;c302219_g1;c308030_g1;c333989_g1;c334383_g2;c357861_g1;c371088_g1;c372973_g1;c378895_g2;c382947_g3;c384277_g4;c389074_g3;c390609_g1;c391296_g3;c395925_g1;c398104_g2;c399157_g1;c405934_g1;c407216_g7;c407642_g5;c409499_g1;c415766_g3;c415899_g1;c416775_g5;c417051_g2;c418627_g1;c419258_g1;c419258_g3;c420963_g1;c421307_g1;c422351_g1
GO:0010197	e	polar nucleus fusion	7/34125	14/331498	0.000218	1	biological_process	c136700_g1;c353976_g1;c379044_g1;c379044_g2;c386478_g1;c400405_g3;c421995_g4
GO:0006659	e	phosphatidylserine biosynthetic process	7/34125	14/331498	0.000218	1	biological_process	c416573_g1;c416573_g2;c416573_g4;c419865_g1;c419865_g2;c419865_g3;c419865_g5
GO:0006658	e	phosphatidylserine metabolic process	7/34125	14/331498	0.000218	1	biological_process	c416573_g1;c416573_g2;c416573_g4;c419865_g1;c419865_g2;c419865_g3;c419865_g5
GO:0030490	e	maturation of SSU-rRNA	7/34125	14/331498	0.000218	1	biological_process	c264856_g1;c264856_g2;c304289_g1;c364471_g1;c402042_g2;c417210_g7;c456690_g1
GO:0010029	e	regulation of seed germination	12/34125	37/331498	0.000221	1	biological_process	c361191_g1;c385095_g1;c397302_g1;c398297_g4;c407223_g1;c408520_g1;c408520_g2;c409249_g1;c410649_g1;c414307_g2;c416415_g1;c421082_g4
GO:0005515	e	protein binding	516/34125	4290/331498	0.000222	1	molecular_function	c100286_g1;c106262_g1;c109180_g1;c115748_g1;c137085_g1;c142657_g1;c14291_g1;c145571_g1;c146765_g1;c151532_g1;c183044_g1;c224860_g1;c226329_g1;c233947_g1;c236268_g1;c236268_g2;c247407_g1;c252136_g1;c253086_g2;c253232_g1;c253868_g1;c258089_g1;c264651_g1;c267568_g1;c268726_g1;c285311_g1;c286212_g1;c288415_g1;c294662_g1;c295259_g1;c299262_g1;c299551_g1;c300152_g1;c301726_g1;c304095_g2;c304632_g1;c304…
GO:0009991	e	response to extracellular stimulus	36/34125	185/331498	0.000222	1	biological_process	c333495_g1;c340469_g1;c347689_g1;c351722_g1;c360528_g1;c364460_g1;c369108_g2;c369849_g1;c385292_g2;c385292_g3;c387826_g1;c388800_g1;c390891_g1;c392810_g1;c392940_g1;c394699_g1;c395857_g1;c397765_g4;c399209_g1;c400408_g3;c404172_g1;c405852_g1;c407229_g2;c407229_g4;c413510_g1;c414072_g1;c415457_g3;c415590_g2;c418006_g1;c418006_g2;c420079_g1;c420933_g7;c421048_g2;c421058_g1;c421403_g4;c712583_g1
GO:0009891	e	positive regulation of biosynthetic process	57/34125	339/331498	0.000222	1	biological_process	c101977_g1;c121515_g1;c252413_g1;c264465_g1;c267848_g1;c305104_g1;c31536_g1;c325999_g1;c344057_g1;c351107_g2;c354796_g1;c359064_g1;c366002_g1;c366924_g1;c368012_g1;c370759_g2;c377583_g1;c378678_g3;c378699_g4;c378699_g5;c378699_g7;c378699_g8;c380336_g2;c381630_g1;c387043_g1;c387646_g2;c389216_g1;c390891_g1;c391798_g1;c397349_g1;c401089_g1;c401273_g1;c401509_g1;c403195_g1;c404850_g2;c404850_g5;c404…
GO:0009743	e	response to carbohydrate	21/34125	86/331498	0.000222	1	biological_process	c361456_g1;c372863_g1;c377471_g1;c389928_g2;c400013_g2;c402037_g1;c404089_g3;c406322_g4;c410832_g5;c414005_g2;c415457_g3;c417483_g3;c417680_g1;c418110_g1;c418110_g5;c418573_g1;c418675_g1;c419761_g2;c420809_g1;c420929_g1;c422592_g1
GO:1905393	e	plant organ formation	11/34125	32/331498	0.000225	1	biological_process	c370759_g2;c371480_g1;c396881_g3;c398365_g1;c400302_g7;c402552_g1;c407249_g5;c411736_g3;c416547_g2;c418324_g2;c421387_g3
GO:0050897	e	cobalt ion binding	19/34125	77/331498	0.000238	1	molecular_function	c351722_g1;c367284_g2;c369108_g2;c370451_g1;c383489_g1;c392713_g2;c392745_g2;c393878_g1;c410289_g1;c413901_g1;c414072_g1;c416196_g1;c416791_g1;c416791_g2;c420816_g4;c421200_g1;c421200_g3;c422467_g1;c712583_g1
GO:2000026	e	regulation of multicellular organismal development	51/34125	295/331498	0.000239	1	biological_process	c313597_g1;c345796_g2;c347180_g1;c356810_g2;c361191_g1;c363300_g1;c365923_g2;c371088_g1;c377752_g1;c380450_g2;c385095_g1;c385134_g1;c392186_g1;c395128_g3;c397302_g1;c398179_g2;c398297_g4;c399540_g1;c401126_g1;c405368_g1;c406263_g1;c406525_g2;c406817_g1;c407088_g4;c407223_g1;c407249_g5;c408520_g1;c408520_g2;c408887_g1;c409116_g1;c409249_g1;c410649_g1;c411843_g1;c412918_g1;c413069_g2;c414307_g2;c41…
GO:0000479	e	endonucleolytic cleavage of tricistronic rRNA transcript (SSU-rRNA, 5.8S rRNA, LSU-rRNA)	14/34125	48/331498	0.000241	1	biological_process	c210140_g1;c304289_g1;c305059_g2;c333811_g1;c346296_g2;c367590_g1;c376869_g1;c378712_g1;c393540_g1;c396934_g2;c397909_g1;c401276_g2;c415184_g4;c417210_g7
GO:0006098	e	pentose-phosphate shunt	90/34125	595/331498	0.000249	1	biological_process	c266683_g1;c301004_g1;c301004_g2;c303276_g1;c307511_g1;c315289_g1;c348037_g1;c361546_g2;c363209_g1;c363488_g1;c371759_g1;c372834_g1;c372893_g2;c372970_g2;c374040_g1;c375800_g2;c381949_g1;c383620_g2;c386760_g5;c388599_g1;c388599_g6;c389928_g2;c390173_g1;c390838_g2;c393447_g1;c394007_g1;c394051_g2;c394051_g3;c395900_g2;c396406_g2;c396525_g1;c396772_g1;c396772_g3;c396772_g4;c397444_g1;c398401_g7;c39…
GO:0051156	e	glucose 6-phosphate metabolic process	93/34125	619/331498	0.000254	1	biological_process	c266683_g1;c301004_g1;c301004_g2;c303276_g1;c307511_g1;c315289_g1;c348037_g1;c361546_g2;c363209_g1;c363488_g1;c371759_g1;c372834_g1;c372893_g2;c372970_g2;c374040_g1;c375800_g2;c381949_g1;c383620_g2;c386760_g5;c388599_g1;c388599_g6;c389928_g2;c390173_g1;c390838_g2;c393447_g1;c394007_g1;c394051_g2;c394051_g3;c395900_g2;c396406_g2;c396525_g1;c396772_g1;c396772_g3;c396772_g4;c397444_g1;c398401_g7;c39…
GO:0004857	e	enzyme inhibitor activity	23/34125	102/331498	0.000255	1	molecular_function	c335530_g1;c350245_g1;c356810_g2;c364431_g1;c366208_g1;c366208_g2;c366208_g3;c379872_g2;c381904_g1;c382224_g1;c385134_g1;c390358_g2;c393406_g4;c394563_g3;c401998_g1;c401998_g2;c403151_g6;c409026_g1;c410219_g4;c411072_g5;c412670_g5;c420007_g2;c55625_g1
GO:0004375	e	glycine dehydrogenase (decarboxylating) activity	15/34125	54/331498	0.000265	1	molecular_function	c361298_g2;c385007_g1;c385007_g2;c385007_g5;c394495_g1;c399919_g1;c404362_g2;c404362_g3;c409768_g1;c409768_g2;c411108_g1;c419778_g4;c422667_g1;c422667_g2;c629577_g1
GO:0009753	e	response to jasmonic acid	15/34125	54/331498	0.000265	1	biological_process	c332433_g1;c369947_g3;c371480_g1;c375418_g1;c403756_g4;c407135_g1;c407135_g4;c409194_g2;c409194_g4;c410197_g2;c416959_g1;c419043_g1;c419162_g1;c421387_g3;c422580_g3
GO:0016642	e	oxidoreductase activity, acting on the CH-NH2 group of donors, disulfide as acceptor	15/34125	54/331498	0.000265	1	molecular_function	c361298_g2;c385007_g1;c385007_g2;c385007_g5;c394495_g1;c399919_g1;c404362_g2;c404362_g3;c409768_g1;c409768_g2;c411108_g1;c419778_g4;c422667_g1;c422667_g2;c629577_g1
GO:0008610	e	lipid biosynthetic process	235/34125	1813/331498	0.000267	1	biological_process	c103821_g1;c147320_g1;c179667_g1;c240169_g1;c282422_g1;c282476_g1;c303897_g1;c309369_g1;c309511_g1;c310631_g1;c310830_g1;c326443_g1;c327365_g1;c332554_g1;c344613_g1;c350101_g1;c350370_g1;c350602_g1;c351416_g1;c353140_g1;c353253_g1;c356419_g1;c361094_g1;c362654_g2;c363071_g1;c364372_g1;c364567_g1;c364733_g1;c366115_g1;c366115_g2;c366538_g1;c366589_g1;c367713_g1;c368087_g1;c370223_g1;c370390_g1;c37…
GO:0044452	e	nucleolar part	13/34125	43/331498	0.000269	1	cellular_component	c259273_g1;c259905_g1;c264856_g1;c264856_g2;c372976_g2;c378712_g1;c382224_g1;c387340_g1;c393258_g1;c396934_g2;c405808_g1;c414745_g2;c415184_g4
GO:0071482	e	cellular response to light stimulus	13/34125	43/331498	0.000269	1	biological_process	c377471_g1;c393852_g1;c395432_g1;c400045_g1;c407022_g1;c414156_g2;c415102_g1;c415199_g1;c415199_g2;c417875_g1;c419577_g1;c422188_g1;c422592_g1
GO:0008121	e	ubiquinol-cytochrome-c reductase activity	16/34125	60/331498	0.00028	1	molecular_function	c311016_g1;c352181_g1;c357849_g2;c361096_g2;c368077_g1;c368117_g1;c369297_g1;c375664_g1;c401712_g1;c405277_g4;c405277_g5;c409715_g3;c411742_g1;c416028_g2;c420702_g1;c420702_g2
GO:0016681	e	oxidoreductase activity, acting on diphenols and related substances as donors, cytochrome as acceptor	16/34125	60/331498	0.00028	1	molecular_function	c311016_g1;c352181_g1;c357849_g2;c361096_g2;c368077_g1;c368117_g1;c369297_g1;c375664_g1;c401712_g1;c405277_g4;c405277_g5;c409715_g3;c411742_g1;c416028_g2;c420702_g1;c420702_g2
GO:0032984	e	macromolecular complex disassembly	22/34125	96/331498	0.000283	1	biological_process	c145571_g1;c252136_g1;c299551_g1;c316428_g1;c348423_g2;c364241_g1;c371246_g2;c372149_g1;c385134_g1;c386231_g1;c392312_g1;c395950_g2;c396505_g1;c407188_g2;c407421_g1;c407421_g5;c422248_g1;c422490_g2;c439830_g1;c456690_g1;c50615_g1;c78532_g1
GO:0006913	e	nucleocytoplasmic transport	54/34125	319/331498	0.000288	1	biological_process	c102638_g1;c14509_g1;c300152_g1;c304604_g1;c305154_g1;c316198_g1;c333703_g1;c333811_g1;c337801_g3;c344968_g3;c356998_g1;c362417_g1;c362689_g2;c366120_g1;c367590_g1;c367974_g1;c368340_g1;c372040_g1;c372040_g2;c373190_g2;c379078_g1;c382545_g1;c385715_g1;c388835_g3;c393680_g1;c393680_g2;c394595_g1;c394628_g1;c394628_g2;c394628_g3;c396302_g3;c398782_g1;c400412_g1;c401250_g1;c401276_g2;c402707_g4;c402…
GO:0051169	e	nuclear transport	54/34125	319/331498	0.000288	1	biological_process	c102638_g1;c14509_g1;c300152_g1;c304604_g1;c305154_g1;c316198_g1;c333703_g1;c333811_g1;c337801_g3;c344968_g3;c356998_g1;c362417_g1;c362689_g2;c366120_g1;c367590_g1;c367974_g1;c368340_g1;c372040_g1;c372040_g2;c373190_g2;c379078_g1;c382545_g1;c385715_g1;c388835_g3;c393680_g1;c393680_g2;c394595_g1;c394628_g1;c394628_g2;c394628_g3;c396302_g3;c398782_g1;c400412_g1;c401250_g1;c401276_g2;c402707_g4;c402…
GO:1900140	e	regulation of seedling development	12/34125	38/331498	0.000292	1	biological_process	c361191_g1;c385095_g1;c397302_g1;c398297_g4;c407223_g1;c408520_g1;c408520_g2;c409249_g1;c410649_g1;c414307_g2;c416415_g1;c421082_g4
GO:0000478	e	endonucleolytic cleavage involved in rRNA processing	14/34125	49/331498	0.000305	1	biological_process	c210140_g1;c304289_g1;c305059_g2;c333811_g1;c346296_g2;c367590_g1;c376869_g1;c378712_g1;c393540_g1;c396934_g2;c397909_g1;c401276_g2;c415184_g4;c417210_g7
GO:0009751	e	response to salicylic acid	11/34125	33/331498	0.000306	1	biological_process	c338603_g1;c361876_g1;c369947_g3;c375418_g1;c399163_g1;c403756_g4;c410197_g2;c410651_g4;c418351_g5;c419043_g1;c419980_g5
GO:0048523	e	negative regulation of cellular process	100/34125	681/331498	0.000309	1	biological_process	c14579_g1;c252622_g1;c255537_g1;c259210_g1;c31536_g1;c317041_g1;c328030_g1;c328138_g1;c333166_g1;c335530_g1;c339529_g1;c344005_g2;c344558_g1;c345211_g2;c345787_g3;c347180_g1;c347880_g1;c348886_g1;c356810_g2;c357861_g1;c359227_g1;c361067_g1;c363797_g1;c363901_g3;c364152_g1;c365593_g1;c366208_g1;c366208_g2;c366208_g3;c366487_g1;c367371_g1;c368012_g1;c369481_g1;c371088_g1;c375418_g1;c376260_g3;c3762…
GO:0071478	e	cellular response to radiation	13/34125	44/331498	0.000346	1	biological_process	c377471_g1;c393852_g1;c395432_g1;c400045_g1;c407022_g1;c414156_g2;c415102_g1;c415199_g1;c415199_g2;c417875_g1;c419577_g1;c422188_g1;c422592_g1
GO:0016682	e	oxidoreductase activity, acting on diphenols and related substances as donors, oxygen as acceptor	13/34125	44/331498	0.000346	1	molecular_function	c345437_g1;c346885_g1;c347058_g1;c369867_g1;c372747_g1;c379291_g1;c380374_g2;c397229_g1;c402022_g2;c409556_g2;c409914_g3;c411958_g3;c419657_g1
GO:0048518	e	positive regulation of biological process	130/34125	929/331498	0.000351	1	biological_process	c101977_g1;c121515_g1;c246999_g1;c252413_g1;c252821_g1;c255537_g1;c264465_g1;c267568_g1;c267848_g1;c282461_g2;c302235_g1;c305104_g1;c305402_g1;c308669_g1;c312874_g1;c31536_g1;c325999_g1;c328138_g1;c328150_g1;c333166_g1;c336243_g1;c337020_g2;c341243_g1;c344057_g1;c345796_g2;c346996_g1;c347180_g1;c348961_g1;c350504_g1;c351107_g2;c354796_g1;c356810_g2;c359064_g1;c363300_g1;c363901_g3;c366002_g1;c366…
GO:0051252	e	regulation of RNA metabolic process	436/34125	3593/331498	0.000367	1	biological_process	c104487_g1;c137050_g1;c139298_g2;c144101_g1;c14579_g1;c146718_g1;c199726_g1;c232869_g1;c235425_g1;c242579_g2;c252047_g1;c253250_g1;c254582_g1;c264465_g1;c267882_g1;c276675_g1;c277623_g1;c278523_g1;c301570_g1;c303703_g1;c303757_g1;c304164_g1;c305104_g1;c306829_g1;c308307_g1;c311359_g1;c313032_g1;c314425_g1;c31536_g1;c316223_g1;c316570_g1;c318959_g1;c323036_g2;c323780_g1;c324617_g1;c328138_g1;c3301…
GO:0048443	e	stamen development	7/34125	15/331498	0.000372	1	biological_process	c395134_g1;c397810_g1;c409499_g1;c409982_g8;c411606_g2;c412801_g2;c417275_g3
GO:0010310	e	regulation of hydrogen peroxide metabolic process	7/34125	15/331498	0.000372	1	biological_process	c357086_g1;c402196_g2;c408393_g3;c419118_g1;c420597_g2;c420702_g1;c420702_g2
GO:0009773	e	photosynthetic electron transport in photosystem I	7/34125	15/331498	0.000372	1	biological_process	c389946_g6;c397444_g1;c401082_g5;c407687_g4;c408393_g3;c419761_g2;c420597_g2
GO:0010119	e	regulation of stomatal movement	12/34125	39/331498	0.000383	1	biological_process	c346996_g1;c353976_g1;c386478_g1;c395432_g1;c398297_g4;c399906_g3;c402465_g1;c402679_g4;c407642_g5;c409499_g1;c415428_g1;c415428_g2
GO:0031969	e	chloroplast membrane	12/34125	39/331498	0.000383	1	cellular_component	c266665_g1;c376264_g1;c389134_g6;c392623_g1;c395473_g2;c400747_g3;c409598_g2;c411161_g1;c415080_g3;c416535_g2;c417848_g9;c422395_g2
GO:0001071	e	nucleic acid binding transcription factor activity	228/34125	1765/331498	0.000404	1	molecular_function	c137050_g1;c144101_g1;c146718_g1;c199726_g1;c242579_g2;c254582_g1;c267882_g1;c301570_g1;c303703_g1;c303757_g1;c308307_g1;c316570_g1;c323036_g2;c323780_g1;c330174_g1;c331500_g2;c336011_g1;c337028_g2;c344558_g1;c346309_g1;c346358_g1;c347088_g1;c347106_g1;c348324_g1;c348769_g2;c352134_g1;c352861_g1;c353201_g1;c353232_g1;c354607_g1;c354805_g1;c355933_g1;c356870_g2;c356984_g1;c357636_g1;c358237_g1;c35…
GO:0006123	e	mitochondrial electron transport, cytochrome c to oxygen	25/34125	118/331498	0.000405	1	biological_process	c101934_g1;c267415_g1;c288174_g1;c343235_g1;c349808_g1;c360174_g1;c363390_g1;c373451_g1;c379448_g1;c382630_g1;c387906_g1;c388398_g2;c389247_g1;c393205_g1;c395887_g1;c396231_g1;c400344_g4;c402177_g2;c408638_g1;c408638_g5;c417409_g6;c437262_g1;c61927_g1;c638504_g1;c705848_g1
GO:0019682	e	glyceraldehyde-3-phosphate metabolic process	94/34125	637/331498	0.000407	1	biological_process	c266683_g1;c301004_g1;c301004_g2;c303276_g1;c307511_g1;c315289_g1;c348037_g1;c353140_g1;c361546_g2;c363209_g1;c363488_g1;c371759_g1;c372834_g1;c372893_g2;c372970_g2;c374040_g1;c375800_g2;c381949_g1;c383620_g2;c386760_g5;c388599_g1;c388599_g6;c389928_g2;c390173_g1;c390838_g2;c393447_g1;c394007_g1;c394051_g2;c394051_g3;c395900_g2;c396406_g2;c396525_g1;c396772_g1;c396772_g3;c396772_g4;c397444_g1;c39…
GO:0010228	e	vegetative to reproductive phase transition of meristem	16/34125	62/331498	0.00042	1	biological_process	c389950_g4;c392186_g1;c395128_g3;c395134_g1;c397810_g1;c409982_g8;c412446_g1;c415152_g2;c415152_g4;c416389_g1;c416389_g2;c416535_g2;c417275_g3;c418280_g1;c422568_g3;c43862_g1
GO:0009734	e	auxin-activated signaling pathway	10/34125	29/331498	0.00042	1	biological_process	c350085_g2;c377583_g1;c396881_g3;c401830_g7;c407088_g4;c409522_g2;c412337_g3;c412696_g5;c413069_g2;c419667_g1
GO:0009630	e	gravitropism	10/34125	29/331498	0.00042	1	biological_process	c369240_g1;c389183_g1;c391745_g5;c396881_g3;c400475_g6;c400596_g3;c400691_g1;c412801_g2;c414156_g2;c417075_g8
GO:0045859	e	regulation of protein kinase activity	45/34125	257/331498	0.000422	1	biological_process	c142657_g1;c252622_g1;c253086_g2;c303703_g1;c308240_g1;c312007_g1;c345796_g2;c356810_g2;c365731_g1;c371005_g1;c371236_g2;c373839_g2;c378075_g1;c380483_g1;c382224_g1;c382224_g2;c384262_g2;c385134_g1;c387442_g1;c387442_g2;c388797_g2;c389444_g1;c391675_g1;c396263_g1;c404577_g1;c404577_g2;c404739_g1;c410354_g2;c410454_g2;c410992_g1;c411024_g1;c411686_g3;c412217_g1;c412217_g2;c415221_g1;c415342_g1;c41…
GO:0008266	e	poly(U) RNA binding	13/34125	45/331498	0.000441	1	molecular_function	c372176_g1;c373845_g1;c393008_g1;c402911_g1;c412778_g1;c412994_g1;c414534_g1;c415866_g4;c416940_g1;c417871_g1;c418300_g6;c420597_g2;c421940_g2
GO:0008187	e	poly-pyrimidine tract binding	13/34125	45/331498	0.000441	1	molecular_function	c372176_g1;c373845_g1;c393008_g1;c402911_g1;c412778_g1;c412994_g1;c414534_g1;c415866_g4;c416940_g1;c417871_g1;c418300_g6;c420597_g2;c421940_g2
GO:0051236	e	establishment of RNA localization	34/34125	178/331498	0.000448	1	biological_process	c300152_g1;c305154_g1;c316198_g1;c333703_g1;c333811_g1;c356969_g1;c356998_g1;c362417_g1;c367590_g1;c367974_g1;c373440_g1;c373440_g2;c379078_g1;c387343_g2;c387343_g4;c388835_g3;c393680_g1;c393680_g2;c394595_g1;c396302_g3;c400030_g1;c400412_g1;c401276_g2;c402707_g4;c402775_g1;c403654_g4;c405912_g3;c406470_g1;c406470_g2;c406529_g2;c409652_g1;c415281_g4;c419103_g1;c419103_g2
GO:0050658	e	RNA transport	34/34125	178/331498	0.000448	1	biological_process	c300152_g1;c305154_g1;c316198_g1;c333703_g1;c333811_g1;c356969_g1;c356998_g1;c362417_g1;c367590_g1;c367974_g1;c373440_g1;c373440_g2;c379078_g1;c387343_g2;c387343_g4;c388835_g3;c393680_g1;c393680_g2;c394595_g1;c396302_g3;c400030_g1;c400412_g1;c401276_g2;c402707_g4;c402775_g1;c403654_g4;c405912_g3;c406470_g1;c406470_g2;c406529_g2;c409652_g1;c415281_g4;c419103_g1;c419103_g2
GO:0050657	e	nucleic acid transport	34/34125	178/331498	0.000448	1	biological_process	c300152_g1;c305154_g1;c316198_g1;c333703_g1;c333811_g1;c356969_g1;c356998_g1;c362417_g1;c367590_g1;c367974_g1;c373440_g1;c373440_g2;c379078_g1;c387343_g2;c387343_g4;c388835_g3;c393680_g1;c393680_g2;c394595_g1;c396302_g3;c400030_g1;c400412_g1;c401276_g2;c402707_g4;c402775_g1;c403654_g4;c405912_g3;c406470_g1;c406470_g2;c406529_g2;c409652_g1;c415281_g4;c419103_g1;c419103_g2
GO:0015035	e	protein disulfide oxidoreductase activity	34/34125	178/331498	0.000448	1	molecular_function	c238273_g1;c302500_g1;c330873_g1;c349762_g1;c353945_g1;c354642_g1;c355324_g1;c358514_g1;c376157_g1;c378574_g1;c378759_g1;c379353_g1;c381252_g2;c381904_g1;c382379_g1;c383874_g1;c386254_g1;c388928_g1;c390025_g1;c390831_g8;c392722_g2;c397343_g1;c398384_g4;c402714_g1;c405830_g2;c408579_g2;c408639_g7;c409368_g3;c411072_g5;c414707_g1;c420007_g2;c433819_g1;c68166_g1;c781290_g1
GO:0003700	e	transcription factor activity, sequence-specific DNA binding	227/34125	1759/331498	0.000456	1	molecular_function	c137050_g1;c144101_g1;c146718_g1;c199726_g1;c242579_g2;c254582_g1;c267882_g1;c301570_g1;c303703_g1;c303757_g1;c308307_g1;c316570_g1;c323036_g2;c323780_g1;c330174_g1;c331500_g2;c336011_g1;c337028_g2;c344558_g1;c346309_g1;c346358_g1;c347088_g1;c347106_g1;c348324_g1;c348769_g2;c352134_g1;c352861_g1;c353201_g1;c353232_g1;c354607_g1;c354805_g1;c355933_g1;c356870_g2;c356984_g1;c357636_g1;c358237_g1;c35…
GO:0006020	e	inositol metabolic process	45/34125	259/331498	0.000461	1	biological_process	c126395_g1;c266023_g1;c285711_g1;c364372_g1;c374040_g1;c386760_g5;c388599_g1;c388599_g6;c394007_g1;c394540_g2;c394540_g4;c395900_g2;c396406_g2;c396772_g1;c396772_g3;c396772_g4;c400957_g1;c400957_g2;c402633_g1;c403148_g6;c404626_g2;c406899_g1;c407057_g2;c408877_g1;c408877_g2;c409046_g3;c409046_g4;c409046_g5;c413397_g2;c413397_g4;c415439_g2;c416573_g1;c416573_g2;c416573_g4;c418327_g1;c419865_g1;c41…
GO:0009611	e	response to wounding	21/34125	93/331498	0.000469	1	biological_process	c289553_g1;c334671_g2;c345796_g2;c375418_g1;c376843_g2;c389216_g1;c403377_g2;c407135_g1;c407135_g4;c409194_g2;c409194_g4;c410791_g1;c415179_g2;c416959_g1;c418006_g1;c418006_g2;c419043_g1;c420013_g2;c420077_g1;c420933_g7;c422450_g2
GO:0006405	e	RNA export from nucleus	27/34125	132/331498	0.000473	1	biological_process	c300152_g1;c305154_g1;c316198_g1;c333703_g1;c333811_g1;c356998_g1;c362417_g1;c367590_g1;c367974_g1;c379078_g1;c388835_g3;c393680_g1;c393680_g2;c394595_g1;c396302_g3;c400412_g1;c401276_g2;c402707_g4;c403654_g4;c405912_g3;c406470_g1;c406470_g2;c406529_g2;c409652_g1;c415281_g4;c419103_g1;c419103_g2
GO:0071496	e	cellular response to external stimulus	32/34125	166/331498	0.000474	1	biological_process	c333495_g1;c340469_g1;c347689_g1;c351722_g1;c364460_g1;c369108_g2;c369849_g1;c385292_g2;c385292_g3;c387826_g1;c388800_g1;c390891_g1;c392940_g1;c394699_g1;c397765_g4;c399209_g1;c400408_g3;c404172_g1;c405852_g1;c407229_g2;c407229_g4;c414072_g1;c415457_g3;c415590_g2;c418006_g1;c418006_g2;c420079_g1;c420933_g7;c421048_g2;c421058_g1;c421403_g4;c712583_g1
GO:0031668	e	cellular response to extracellular stimulus	32/34125	166/331498	0.000474	1	biological_process	c333495_g1;c340469_g1;c347689_g1;c351722_g1;c364460_g1;c369108_g2;c369849_g1;c385292_g2;c385292_g3;c387826_g1;c388800_g1;c390891_g1;c392940_g1;c394699_g1;c397765_g4;c399209_g1;c400408_g3;c404172_g1;c405852_g1;c407229_g2;c407229_g4;c414072_g1;c415457_g3;c415590_g2;c418006_g1;c418006_g2;c420079_g1;c420933_g7;c421048_g2;c421058_g1;c421403_g4;c712583_g1
GO:0034654	e	nucleobase-containing compound biosynthetic process	412/34125	3392/331498	0.000474	1	biological_process	c128388_g1;c14211_g1;c147384_g1;c232869_g1;c240925_g1;c242593_g1;c247395_g1;c251362_g1;c252844_g1;c259030_g1;c267296_g1;c267859_g1;c272334_g1;c273239_g1;c274002_g1;c276675_g1;c278523_g1;c280383_g1;c282014_g1;c282591_g1;c286212_g1;c293875_g1;c299902_g1;c300529_g2;c301823_g1;c304164_g1;c304260_g1;c304824_g1;c307511_g1;c308557_g1;c309129_g1;c311359_g1;c311449_g1;c312955_g1;c314155_g1;c315332_g1;c315…
GO:0000786	e	nucleosome	38/34125	206/331498	0.000488	1	cellular_component	c100286_g1;c137085_g1;c226329_g1;c267568_g1;c285311_g1;c311304_g1;c311664_g1;c315879_g1;c320605_g1;c321327_g1;c355947_g1;c365493_g1;c366976_g1;c371097_g2;c376610_g2;c378610_g1;c380625_g3;c381321_g2;c382222_g2;c388393_g7;c390991_g1;c396480_g3;c396480_g6;c398179_g2;c399853_g1;c399853_g3;c400023_g1;c400023_g2;c400023_g6;c404594_g2;c405368_g1;c410267_g2;c418308_g1;c419039_g1;c437788_g1;c500521_g1;c63…
GO:0010107	e	potassium ion import	5/34125	8/331498	0.000495	1	biological_process	c392810_g1;c402679_g4;c413510_g1;c415428_g1;c415428_g2
GO:0060258	e	negative regulation of filamentous growth	5/34125	8/331498	0.000495	1	biological_process	c359437_g1;c359437_g2;c359437_g3;c405341_g2;c412939_g1
GO:0060257	e	negative regulation of flocculation	5/34125	8/331498	0.000495	1	biological_process	c359437_g1;c359437_g2;c359437_g3;c405341_g2;c412939_g1
GO:0060256	e	regulation of flocculation	5/34125	8/331498	0.000495	1	biological_process	c359437_g1;c359437_g2;c359437_g3;c405341_g2;c412939_g1
GO:0071554	e	cell wall organization or biogenesis	38/34125	207/331498	0.000504	1	biological_process	c284071_g1;c295259_g1;c305764_g2;c307615_g3;c332433_g1;c354366_g1;c359064_g1;c360831_g1;c374250_g1;c378030_g1;c381432_g1;c383598_g2;c384094_g2;c387507_g2;c389984_g1;c390358_g2;c392850_g1;c392850_g5;c393406_g4;c397771_g6;c399619_g3;c399619_g4;c399906_g3;c401998_g1;c401998_g2;c403831_g2;c406223_g1;c406406_g1;c406974_g1;c407526_g1;c409026_g1;c410201_g1;c411896_g2;c412670_g5;c413964_g2;c416099_g1;c41…
GO:0016759	e	cellulose synthase activity	8/34125	20/331498	0.000506	1	molecular_function	c399902_g1;c407384_g2;c413964_g2;c416099_g1;c416099_g2;c417938_g5;c421286_g1;c421286_g2
GO:0016760	e	cellulose synthase (UDP-forming) activity	8/34125	20/331498	0.000506	1	molecular_function	c399902_g1;c407384_g2;c413964_g2;c416099_g1;c416099_g2;c417938_g5;c421286_g1;c421286_g2
GO:0015714	e	phosphoenolpyruvate transport	4/34125	5/331498	0.000515	1	biological_process	c400013_g2;c408044_g1;c409069_g1;c410832_g5
GO:1901701	e	cellular response to oxygen-containing compound	23/34125	105/331498	0.000518	1	biological_process	c338603_g1;c348961_g1;c366648_g1;c368205_g1;c377471_g1;c397771_g6;c400408_g3;c402730_g5;c402730_g9;c403756_g4;c407378_g3;c410719_g1;c415360_g1;c417620_g1;c418006_g1;c418006_g2;c418351_g3;c418351_g5;c420089_g1;c420661_g1;c420933_g7;c421082_g2;c422592_g1
GO:0019901	e	protein kinase binding	38/34125	208/331498	0.000523	1	molecular_function	c142657_g1;c253086_g2;c308240_g1;c312007_g1;c356810_g2;c363901_g3;c365731_g1;c367371_g1;c371005_g1;c371236_g2;c378075_g1;c380483_g1;c384262_g2;c387442_g1;c387442_g2;c388797_g2;c389441_g2;c389444_g1;c391675_g1;c396263_g1;c404577_g1;c404577_g2;c404739_g1;c407642_g5;c409782_g1;c410354_g2;c411686_g3;c412217_g1;c412217_g2;c415342_g1;c415626_g1;c416547_g2;c417990_g5;c419157_g1;c420796_g1;c421206_g3;c42…
GO:0015002	e	heme-copper terminal oxidase activity	26/34125	125/331498	0.000531	1	molecular_function	c101934_g1;c240807_g1;c267415_g1;c288174_g1;c343235_g1;c349808_g1;c360174_g1;c363390_g1;c370669_g3;c373451_g1;c379448_g1;c382630_g1;c388398_g2;c389247_g1;c393205_g1;c395887_g1;c396231_g1;c400344_g4;c402177_g2;c413207_g1;c414468_g1;c417409_g6;c437262_g1;c61927_g1;c638504_g1;c705848_g1
GO:0008299	e	isoprenoid biosynthetic process	52/34125	313/331498	0.000537	1	biological_process	c282476_g1;c310830_g1;c344613_g1;c351416_g1;c368087_g1;c371471_g1;c374372_g1;c376706_g1;c379613_g1;c381868_g1;c383123_g1;c385029_g2;c387496_g1;c388788_g1;c389134_g6;c390777_g1;c392623_g1;c398170_g2;c398582_g1;c399164_g1;c399602_g6;c402552_g1;c406425_g1;c406454_g4;c406644_g3;c406644_g5;c407135_g1;c407135_g4;c408393_g3;c409733_g1;c409871_g2;c410297_g3;c410297_g4;c410441_g3;c411417_g1;c413076_g1;c41…
GO:0072593	e	reactive oxygen species metabolic process	48/34125	282/331498	0.000539	1	biological_process	c191434_g1;c299809_g2;c301004_g1;c305398_g1;c307518_g1;c328138_g1;c335106_g1;c351722_g1;c353868_g1;c354715_g1;c361439_g2;c365998_g1;c369108_g2;c370451_g1;c371516_g2;c375461_g1;c377355_g1;c378529_g1;c383489_g1;c384126_g2;c386313_g1;c389943_g1;c390838_g2;c393878_g1;c395402_g1;c395605_g1;c397935_g1;c401321_g1;c404362_g2;c404362_g3;c404860_g2;c408881_g1;c411108_g1;c411386_g1;c413797_g6;c414072_g1;c41…
GO:0015301	e	anion:anion antiporter activity	11/34125	35/331498	0.000544	1	molecular_function	c235285_g1;c380684_g1;c403005_g2;c407618_g1;c408044_g1;c409069_g1;c413267_g5;c416571_g1;c420158_g1;c420158_g2;c422379_g1
GO:0016717	e	oxidoreductase activity, acting on paired donors, with oxidation of a pair of donors resulting in the reduction of molecular oxygen to two molecules of water	31/34125	159/331498	0.000552	1	molecular_function	c147320_g1;c309369_g1;c310631_g1;c351454_g1;c363071_g1;c366589_g1;c369238_g1;c373539_g1;c377858_g1;c386505_g2;c387030_g3;c394655_g1;c394655_g2;c394655_g3;c397454_g1;c399915_g1;c400213_g7;c400213_g9;c405024_g1;c406669_g7;c409375_g1;c411077_g4;c412182_g1;c412182_g2;c416580_g2;c420610_g5;c421811_g1;c421982_g1;c422311_g1;c70030_g1;c808922_g1
GO:0051537	e	2 iron, 2 sulfur cluster binding	42/34125	238/331498	0.000559	1	molecular_function	c305691_g1;c311016_g1;c317504_g1;c327879_g1;c328016_g1;c328762_g1;c331011_g1;c354016_g1;c359029_g1;c364152_g1;c375461_g1;c375664_g1;c381334_g1;c386473_g1;c387131_g1;c392448_g1;c393120_g1;c393874_g1;c401087_g1;c401113_g2;c401113_g3;c401472_g1;c403689_g1;c403689_g3;c404943_g1;c405277_g4;c405277_g5;c409715_g3;c411742_g1;c416028_g2;c416942_g1;c417433_g2;c417433_g3;c417433_g5;c417433_g6;c420062_g2;c42…
GO:0031324	e	negative regulation of cellular metabolic process	57/34125	351/331498	0.000565	1	biological_process	c14579_g1;c252622_g1;c31536_g1;c328030_g1;c328138_g1;c333166_g1;c335530_g1;c348886_g1;c356810_g2;c361067_g1;c363797_g1;c363901_g3;c366208_g1;c366208_g2;c366208_g3;c368012_g1;c369481_g1;c371088_g1;c375418_g1;c376280_g1;c376843_g2;c382224_g1;c383824_g1;c385134_g1;c385366_g1;c386313_g1;c388248_g1;c390891_g1;c394196_g2;c395202_g3;c397389_g1;c401135_g2;c401135_g3;c402037_g1;c403144_g5;c408416_g3;c4089…
GO:0005960	e	glycine cleavage complex	9/34125	25/331498	0.000567	1	cellular_component	c332593_g1;c365813_g3;c372234_g2;c380037_g1;c395103_g1;c395103_g2;c404362_g2;c404362_g3;c411108_g1
GO:0009826	e	unidimensional cell growth	26/34125	126/331498	0.00057	1	biological_process	c295259_g1;c304824_g1;c327365_g1;c347180_g1;c366115_g1;c374913_g1;c375654_g3;c377583_g1;c381628_g2;c388983_g1;c391148_g2;c396312_g3;c396625_g1;c396625_g2;c398700_g4;c399360_g4;c400256_g2;c404891_g1;c406974_g1;c407121_g2;c410915_g4;c412025_g2;c412039_g3;c419879_g4;c421732_g2;c422172_g1
GO:0090407	e	organophosphate biosynthetic process	268/34125	2122/331498	0.000573	1	biological_process	c108259_g1;c14211_g1;c240169_g1;c240925_g1;c251362_g1;c252844_g1;c259030_g1;c267859_g1;c282591_g1;c299902_g1;c301823_g1;c304260_g1;c307511_g1;c309129_g1;c311449_g1;c315428_g1;c317565_g1;c321215_g1;c322551_g1;c329692_g3;c330526_g1;c330816_g1;c332554_g1;c333136_g1;c334607_g1;c336698_g1;c33900_g1;c339124_g1;c339286_g1;c339622_g1;c344408_g1;c344720_g1;c345050_g1;c345693_g1;c345751_g1;c346185_g1;c3469…
GO:0019725	e	cellular homeostasis	95/34125	651/331498	0.000595	1	biological_process	c238273_g1;c284071_g1;c293732_g1;c295259_g1;c302500_g1;c303514_g1;c318600_g1;c330036_g1;c330873_g1;c339529_g1;c343003_g1;c349762_g1;c351722_g1;c353945_g1;c354642_g1;c355324_g1;c355337_g2;c355446_g2;c357099_g1;c357861_g1;c358514_g1;c361944_g2;c366878_g1;c368643_g1;c370811_g1;c374681_g1;c375531_g2;c376157_g1;c377337_g1;c377471_g1;c378574_g1;c378759_g1;c379353_g1;c380265_g1;c380295_g1;c381252_g2;c38…
GO:0006011	e	UDP-glucose metabolic process	14/34125	52/331498	0.000595	1	biological_process	c372239_g1;c397610_g1;c399902_g1;c407384_g2;c413964_g2;c415292_g2;c415292_g3;c415292_g7;c416099_g1;c416099_g2;c417938_g5;c420521_g3;c421286_g1;c421286_g2
GO:0009850	e	auxin metabolic process	7/34125	16/331498	0.000603	1	biological_process	c383408_g1;c388301_g1;c392779_g1;c400001_g1;c403907_g1;c411127_g4;c411127_g7
GO:0016108	e	tetraterpenoid metabolic process	17/34125	70/331498	0.000605	1	biological_process	c371471_g1;c388788_g1;c389134_g6;c392623_g1;c394412_g1;c398170_g2;c398582_g1;c399164_g1;c408393_g3;c415080_g3;c416430_g1;c416637_g1;c417334_g2;c417848_g9;c418910_g5;c421689_g1;c422242_g1
GO:1905392	e	plant organ morphogenesis	17/34125	70/331498	0.000605	1	biological_process	c321178_g2;c370759_g2;c375016_g1;c392186_g1;c394019_g1;c395128_g3;c400302_g7;c400897_g3;c406105_g1;c409522_g2;c411736_g3;c414214_g2;c414214_g3;c415152_g2;c415152_g4;c415518_g1;c415839_g10
GO:0016116	e	carotenoid metabolic process	17/34125	70/331498	0.000605	1	biological_process	c371471_g1;c388788_g1;c389134_g6;c392623_g1;c394412_g1;c398170_g2;c398582_g1;c399164_g1;c408393_g3;c415080_g3;c416430_g1;c416637_g1;c417334_g2;c417848_g9;c418910_g5;c421689_g1;c422242_g1
GO:0048284	e	organelle fusion	16/34125	64/331498	0.000615	1	biological_process	c136700_g1;c345882_g1;c352640_g1;c353976_g1;c379044_g1;c379044_g2;c386478_g1;c393656_g1;c398287_g1;c400405_g3;c404390_g1;c405290_g2;c406037_g2;c407631_g2;c418395_g4;c421995_g4
GO:0042026	e	protein refolding	23/34125	107/331498	0.000615	1	biological_process	c337795_g2;c343411_g4;c343957_g1;c347974_g2;c359026_g1;c385348_g3;c391981_g6;c395878_g1;c397607_g2;c398668_g1;c398891_g1;c399251_g1;c399251_g2;c410843_g1;c411745_g1;c411745_g2;c412680_g3;c412979_g1;c418756_g1;c419930_g1;c420944_g3;c420944_g4;c422249_g1
GO:0071944	e	cell periphery	19/34125	81/331498	0.000626	1	cellular_component	c118750_g1;c137441_g1;c365967_g2;c369462_g1;c370660_g1;c377957_g1;c378920_g2;c379769_g1;c386286_g2;c391721_g1;c391981_g2;c393547_g1;c404172_g1;c406506_g1;c408434_g3;c408486_g6;c413397_g2;c709570_g1;c781290_g1
GO:0090056	e	regulation of chlorophyll metabolic process	6/34125	12/331498	0.000633	1	biological_process	c376264_g1;c385095_g1;c400747_g3;c417875_g1;c420160_g2;c422395_g2
GO:0010380	e	regulation of chlorophyll biosynthetic process	6/34125	12/331498	0.000633	1	biological_process	c376264_g1;c385095_g1;c400747_g3;c417875_g1;c420160_g2;c422395_g2
GO:1901463	e	regulation of tetrapyrrole biosynthetic process	6/34125	12/331498	0.000633	1	biological_process	c376264_g1;c385095_g1;c400747_g3;c417875_g1;c420160_g2;c422395_g2
GO:0009809	e	lignin biosynthetic process	6/34125	12/331498	0.000633	1	biological_process	c372401_g2;c389216_g1;c395008_g1;c405089_g2;c408834_g4;c410797_g1
GO:0009805	e	coumarin biosynthetic process	6/34125	12/331498	0.000633	1	biological_process	c372401_g2;c375418_g1;c389216_g1;c395008_g1;c405089_g2;c410797_g1
GO:1905957	e	regulation of cellular response to alcohol	12/34125	41/331498	0.000636	1	biological_process	c346996_g1;c371088_g1;c380534_g3;c391774_g1;c398297_g4;c402890_g5;c402890_g7;c407642_g5;c409499_g1;c415899_g1;c420467_g1;c422351_g1
GO:0030244	e	cellulose biosynthetic process	12/34125	41/331498	0.000636	1	biological_process	c399902_g1;c400668_g5;c403831_g1;c403831_g2;c407384_g2;c413964_g2;c416099_g1;c416099_g2;c417938_g5;c419162_g1;c421286_g1;c421286_g2
GO:0009787	e	regulation of abscisic acid-activated signaling pathway	12/34125	41/331498	0.000636	1	biological_process	c346996_g1;c371088_g1;c380534_g3;c391774_g1;c398297_g4;c402890_g5;c402890_g7;c407642_g5;c409499_g1;c415899_g1;c420467_g1;c422351_g1
GO:1901419	e	regulation of response to alcohol	12/34125	41/331498	0.000636	1	biological_process	c346996_g1;c371088_g1;c380534_g3;c391774_g1;c398297_g4;c402890_g5;c402890_g7;c407642_g5;c409499_g1;c415899_g1;c420467_g1;c422351_g1
GO:0002252	e	immune effector process	12/34125	41/331498	0.000636	1	biological_process	c347180_g1;c347898_g1;c367371_g1;c370759_g2;c416573_g1;c416573_g2;c416573_g4;c418291_g1;c419865_g1;c419865_g2;c419865_g3;c419865_g5
GO:0016053	e	organic acid biosynthetic process	412/34125	3407/331498	0.000669	1	biological_process	c103821_g1;c147320_g1;c148259_g1;c16114_g1;c179667_g1;c224991_g1;c240380_g1;c242844_g1;c255299_g1;c267314_g2;c277343_g1;c278067_g1;c280667_g1;c282046_g1;c286984_g1;c287204_g2;c294668_g1;c303897_g1;c305108_g1;c305843_g1;c309369_g1;c309511_g1;c310631_g1;c311582_g1;c313021_g2;c315381_g1;c319662_g1;c326443_g1;c327365_g1;c330232_g1;c331729_g1;c332407_g1;c333280_g1;c334444_g1;c338602_g1;c340222_g1;c340…
GO:0046394	e	carboxylic acid biosynthetic process	412/34125	3407/331498	0.000669	1	biological_process	c103821_g1;c147320_g1;c148259_g1;c16114_g1;c179667_g1;c224991_g1;c240380_g1;c242844_g1;c255299_g1;c267314_g2;c277343_g1;c278067_g1;c280667_g1;c282046_g1;c286984_g1;c287204_g2;c294668_g1;c303897_g1;c305108_g1;c305843_g1;c309369_g1;c309511_g1;c310631_g1;c311582_g1;c313021_g2;c315381_g1;c319662_g1;c326443_g1;c327365_g1;c330232_g1;c331729_g1;c332407_g1;c333280_g1;c334444_g1;c338602_g1;c340222_g1;c340…
GO:0006415	e	translational termination	13/34125	47/331498	0.000698	1	biological_process	c348423_g2;c372149_g1;c386231_g1;c392312_g1;c395950_g2;c396505_g1;c407188_g2;c407421_g1;c407421_g5;c422248_g1;c422490_g2;c439830_g1;c456690_g1
GO:0006772	e	thiamine metabolic process	22/34125	100/331498	0.000703	1	biological_process	c316284_g1;c326633_g1;c363517_g1;c377719_g1;c384062_g1;c395511_g1;c395857_g1;c396855_g1;c403742_g2;c403994_g1;c403994_g2;c408549_g1;c411989_g2;c412870_g5;c414652_g6;c416163_g1;c416163_g2;c416299_g1;c416535_g4;c417766_g2;c419887_g4;c422095_g1
GO:0042723	e	thiamine-containing compound metabolic process	22/34125	100/331498	0.000703	1	biological_process	c316284_g1;c326633_g1;c363517_g1;c377719_g1;c384062_g1;c395511_g1;c395857_g1;c396855_g1;c403742_g2;c403994_g1;c403994_g2;c408549_g1;c411989_g2;c412870_g5;c414652_g6;c416163_g1;c416163_g2;c416299_g1;c416535_g4;c417766_g2;c419887_g4;c422095_g1
GO:0005777	e	peroxisome	41/34125	233/331498	0.000725	1	cellular_component	c310676_g1;c351722_g1;c357086_g1;c360336_g1;c361467_g1;c365554_g1;c365580_g1;c369108_g2;c375753_g1;c377229_g1;c381748_g1;c388403_g2;c388403_g4;c388662_g1;c391318_g1;c396525_g1;c396702_g1;c397395_g6;c398484_g1;c398484_g2;c398484_g3;c398745_g3;c400474_g5;c404982_g1;c407083_g1;c407111_g1;c409646_g1;c409646_g2;c410896_g3;c414362_g1;c415600_g2;c416653_g3;c416865_g6;c416896_g5;c418006_g1;c418006_g2;c41…
GO:0043891	e	glyceraldehyde-3-phosphate dehydrogenase (NAD(P)+) (phosphorylating) activity	15/34125	59/331498	0.000744	1	molecular_function	c344399_g1;c390258_g1;c392435_g1;c399441_g1;c399441_g5;c399441_g6;c399441_g7;c400104_g1;c401399_g1;c416291_g1;c416291_g4;c418110_g1;c418110_g2;c418110_g5;c420025_g1
GO:0009862	e	systemic acquired resistance, salicylic acid mediated signaling pathway	8/34125	21/331498	0.000744	1	biological_process	c408393_g3;c417205_g2;c420597_g2;c420702_g1;c420702_g2;c421205_g1;c421510_g1;c426220_g1
GO:0010286	e	heat acclimation	8/34125	21/331498	0.000744	1	biological_process	c147208_g1;c328138_g1;c377504_g1;c381630_g1;c385116_g1;c397302_g1;c407249_g5;c422445_g2
GO:0015866	e	ADP transport	10/34125	31/331498	0.000768	1	biological_process	c235285_g1;c380684_g1;c392779_g1;c403005_g2;c407618_g1;c413267_g5;c416571_g1;c420158_g1;c420158_g2;c422379_g1
GO:0015217	e	ADP transmembrane transporter activity	10/34125	31/331498	0.000768	1	molecular_function	c235285_g1;c380684_g1;c392779_g1;c403005_g2;c407618_g1;c413267_g5;c416571_g1;c420158_g1;c420158_g2;c422379_g1
GO:0009653	e	anatomical structure morphogenesis	77/34125	512/331498	0.000777	1	biological_process	c207277_g1;c295259_g1;c304824_g1;c321178_g2;c327365_g1;c346185_g1;c346482_g1;c347180_g1;c355130_g1;c361456_g1;c366115_g1;c367371_g1;c368762_g1;c369462_g1;c370759_g2;c374913_g1;c375016_g1;c375654_g3;c377583_g1;c378129_g1;c378129_g2;c381628_g2;c381701_g3;c385134_g1;c388119_g1;c388983_g1;c391148_g2;c391251_g1;c392186_g1;c393408_g2;c393408_g5;c394019_g1;c394838_g4;c395128_g3;c396312_g3;c396625_g1;c39…
GO:0006555	e	methionine metabolic process	80/34125	537/331498	0.000806	1	biological_process	c148259_g1;c242844_g1;c319662_g1;c333280_g1;c346054_g1;c346482_g1;c347374_g1;c347579_g1;c350756_g1;c354840_g1;c361421_g1;c362136_g1;c363516_g1;c364179_g1;c366172_g1;c368139_g1;c369008_g3;c370349_g1;c373972_g2;c377341_g1;c377559_g2;c377559_g3;c379301_g2;c380624_g3;c381327_g1;c381911_g3;c386453_g1;c387260_g1;c390778_g2;c391788_g1;c392059_g3;c394619_g1;c395060_g3;c396666_g1;c396982_g6;c397389_g1;c39…
GO:0007189	e	adenylate cyclase-activating G-protein coupled receptor signaling pathway	12/34125	42/331498	0.000808	1	biological_process	c365194_g1;c366209_g1;c376923_g1;c377915_g1;c379960_g1;c385233_g2;c406492_g1;c406492_g3;c406492_g6;c417178_g4;c417178_g5;c719282_g1
GO:0019220	e	regulation of phosphate metabolic process	59/34125	372/331498	0.000825	1	biological_process	c142657_g1;c252622_g1;c253086_g2;c264651_g1;c303703_g1;c308240_g1;c312007_g1;c333166_g1;c337020_g2;c345796_g2;c346996_g1;c348961_g1;c356810_g2;c365731_g1;c366208_g1;c366208_g2;c366208_g3;c366878_g1;c371005_g1;c371236_g2;c373839_g2;c378075_g1;c379792_g1;c379872_g2;c380483_g1;c382224_g1;c382224_g2;c384262_g2;c385134_g1;c387442_g1;c387442_g2;c388797_g2;c389444_g1;c391675_g1;c396263_g1;c404577_g1;c40…
GO:0051174	e	regulation of phosphorus metabolic process	59/34125	372/331498	0.000825	1	biological_process	c142657_g1;c252622_g1;c253086_g2;c264651_g1;c303703_g1;c308240_g1;c312007_g1;c333166_g1;c337020_g2;c345796_g2;c346996_g1;c348961_g1;c356810_g2;c365731_g1;c366208_g1;c366208_g2;c366208_g3;c366878_g1;c371005_g1;c371236_g2;c373839_g2;c378075_g1;c379792_g1;c379872_g2;c380483_g1;c382224_g1;c382224_g2;c384262_g2;c385134_g1;c387442_g1;c387442_g2;c388797_g2;c389444_g1;c391675_g1;c396263_g1;c404577_g1;c40…
GO:0048588	e	developmental cell growth	23/34125	110/331498	0.000834	1	biological_process	c295259_g1;c347180_g1;c375654_g3;c378129_g1;c378129_g2;c381628_g2;c388983_g1;c398700_g4;c400256_g2;c400475_g6;c400691_g1;c403885_g2;c407121_g2;c410915_g4;c411235_g3;c415428_g1;c415428_g2;c417075_g8;c417142_g1;c419879_g4;c420778_g1;c421732_g2;c422172_g1
GO:0016801	e	hydrolase activity, acting on ether bonds	23/34125	110/331498	0.000834	1	molecular_function	c346482_g1;c347579_g1;c354840_g1;c377559_g2;c377559_g3;c380624_g3;c381911_g3;c396666_g1;c397389_g1;c397389_g3;c397389_g5;c401135_g2;c401135_g3;c403144_g1;c403144_g3;c403144_g5;c403144_g8;c413955_g5;c413955_g7;c416484_g1;c419589_g3;c419589_g4;c419589_g6
GO:0051338	e	regulation of transferase activity	48/34125	286/331498	0.00084	1	biological_process	c142657_g1;c252622_g1;c253086_g2;c303703_g1;c308240_g1;c312007_g1;c328030_g1;c345796_g2;c356810_g2;c365731_g1;c371005_g1;c371236_g2;c373839_g2;c378075_g1;c380483_g1;c382224_g1;c382224_g2;c384262_g2;c385134_g1;c387442_g1;c387442_g2;c388797_g2;c389444_g1;c391675_g1;c396263_g1;c403920_g1;c404577_g1;c404577_g2;c404739_g1;c410354_g2;c410454_g2;c410992_g1;c411024_g1;c411686_g3;c412217_g1;c412217_g2;c41…
GO:0042170	e	plastid membrane	13/34125	48/331498	0.000868	1	cellular_component	c266665_g1;c376264_g1;c389134_g6;c392623_g1;c395473_g2;c400747_g3;c409598_g2;c411161_g1;c415080_g3;c416535_g2;c417848_g9;c419095_g1;c422395_g2
GO:0004129	e	cytochrome-c oxidase activity	25/34125	123/331498	0.00088	1	molecular_function	c101934_g1;c240807_g1;c267415_g1;c288174_g1;c343235_g1;c349808_g1;c360174_g1;c363390_g1;c370669_g3;c373451_g1;c379448_g1;c382630_g1;c388398_g2;c389247_g1;c393205_g1;c395887_g1;c396231_g1;c400344_g4;c402177_g2;c414468_g1;c417409_g6;c437262_g1;c61927_g1;c638504_g1;c705848_g1
GO:0016676	e	oxidoreductase activity, acting on a heme group of donors, oxygen as acceptor	25/34125	123/331498	0.00088	1	molecular_function	c101934_g1;c240807_g1;c267415_g1;c288174_g1;c343235_g1;c349808_g1;c360174_g1;c363390_g1;c370669_g3;c373451_g1;c379448_g1;c382630_g1;c388398_g2;c389247_g1;c393205_g1;c395887_g1;c396231_g1;c400344_g4;c402177_g2;c414468_g1;c417409_g6;c437262_g1;c61927_g1;c638504_g1;c705848_g1
GO:0016675	e	oxidoreductase activity, acting on a heme group of donors	25/34125	123/331498	0.00088	1	molecular_function	c101934_g1;c240807_g1;c267415_g1;c288174_g1;c343235_g1;c349808_g1;c360174_g1;c363390_g1;c370669_g3;c373451_g1;c379448_g1;c382630_g1;c388398_g2;c389247_g1;c393205_g1;c395887_g1;c396231_g1;c400344_g4;c402177_g2;c414468_g1;c417409_g6;c437262_g1;c61927_g1;c638504_g1;c705848_g1
GO:0004512	e	inositol-3-phosphate synthase activity	14/34125	54/331498	0.000896	1	molecular_function	c364372_g1;c402633_g1;c406899_g1;c416573_g1;c416573_g2;c416573_g4;c418327_g1;c419865_g1;c419865_g2;c419865_g3;c419865_g5;c420426_g1;c420426_g4;c420694_g3
GO:0015833	e	peptide transport	341/34125	2787/331498	0.000902	1	biological_process	c102638_g1;c117990_g1;c133126_g1;c150703_g1;c174286_g1;c234124_g1;c234570_g1;c246927_g1;c247461_g1;c258549_g1;c266377_g1;c270210_g1;c274489_g2;c286377_g1;c287158_g1;c293322_g1;c301766_g1;c302715_g2;c304604_g1;c305934_g1;c306167_g1;c308287_g2;c311026_g1;c311372_g1;c311372_g2;c315478_g1;c316198_g1;c318027_g1;c318399_g1;c319099_g2;c321425_g1;c323962_g1;c328368_g1;c329274_g1;c329858_g2;c330822_g1;c33…
GO:0005528	e	FK506 binding	11/34125	37/331498	0.000918	1	molecular_function	c374045_g2;c376779_g1;c382495_g2;c403806_g1;c406881_g1;c406881_g2;c408495_g4;c412988_g4;c415107_g10;c415107_g7;c415107_g9
GO:0000412	e	histone peptidyl-prolyl isomerization	7/34125	17/331498	0.000933	1	biological_process	c374045_g2;c376779_g1;c406881_g1;c406881_g2;c415107_g10;c415107_g7;c415107_g9
GO:0003983	e	UTP:glucose-1-phosphate uridylyltransferase activity	7/34125	17/331498	0.000933	1	molecular_function	c372239_g1;c383012_g1;c397610_g1;c415292_g2;c415292_g3;c415292_g7;c420521_g3
GO:0006720	e	isoprenoid metabolic process	58/34125	364/331498	0.000961	1	biological_process	c282476_g1;c310830_g1;c344613_g1;c351416_g1;c368087_g1;c371471_g1;c374372_g1;c376706_g1;c379613_g1;c381868_g1;c383123_g1;c385029_g2;c387496_g1;c388788_g1;c389134_g6;c390777_g1;c392623_g1;c394412_g1;c397315_g1;c398170_g2;c398582_g1;c399164_g1;c399602_g6;c400469_g1;c402552_g1;c405949_g3;c406425_g1;c406454_g4;c406644_g3;c406644_g5;c407135_g1;c407135_g4;c408393_g3;c409733_g1;c409871_g2;c410297_g3;c41…
GO:0019643	e	reductive tricarboxylic acid cycle	76/34125	508/331498	0.000969	1	biological_process	c238896_g2;c254496_g1;c255631_g1;c276476_g1;c277908_g1;c284283_g1;c300404_g1;c337248_g1;c338322_g1;c349098_g1;c354004_g2;c357054_g1;c357148_g1;c367342_g2;c368858_g1;c371129_g1;c376893_g1;c379876_g1;c381489_g1;c382236_g3;c382236_g5;c382761_g1;c384049_g1;c388071_g1;c390202_g1;c395713_g2;c396066_g1;c398842_g2;c398842_g4;c400311_g1;c401407_g3;c401584_g2;c401584_g4;c402521_g4;c402521_g6;c402521_g8;c40…
GO:0032989	e	cellular component morphogenesis	38/34125	215/331498	0.000998	1	biological_process	c295259_g1;c304824_g1;c321178_g2;c327365_g1;c347180_g1;c361456_g1;c366115_g1;c374913_g1;c375654_g3;c377583_g1;c381628_g2;c385134_g1;c388119_g1;c388983_g1;c391148_g2;c394838_g4;c396312_g3;c396625_g1;c396625_g2;c398700_g4;c399360_g4;c400256_g2;c400897_g3;c404063_g2;c404891_g1;c406974_g1;c407121_g2;c410915_g4;c411686_g3;c412025_g2;c412039_g3;c414005_g2;c414214_g2;c414214_g3;c416490_g2;c419879_g4;c42…
GO:0045488	e	pectin metabolic process	12/34125	43/331498	0.00102	1	biological_process	c372785_g2;c384277_g4;c390358_g2;c393406_g4;c401998_g1;c401998_g2;c402749_g2;c407121_g2;c407720_g1;c409026_g1;c411896_g2;c413964_g2
GO:0010393	e	galacturonan metabolic process	12/34125	43/331498	0.00102	1	biological_process	c372785_g2;c384277_g4;c390358_g2;c393406_g4;c401998_g1;c401998_g2;c402749_g2;c407121_g2;c407720_g1;c409026_g1;c411896_g2;c413964_g2
GO:0009810	e	stilbene metabolic process	5/34125	9/331498	0.00102	1	biological_process	c372401_g2;c389216_g1;c395008_g1;c405089_g2;c410797_g1
GO:0045267	e	proton-transporting ATP synthase, catalytic core	5/34125	9/331498	0.00102	1	cellular_component	c406016_g1;c409118_g1;c409118_g2;c409118_g3;c418878_g1
GO:0009811	e	stilbene biosynthetic process	5/34125	9/331498	0.00102	1	biological_process	c372401_g2;c389216_g1;c395008_g1;c405089_g2;c410797_g1
GO:0010570	e	regulation of filamentous growth	5/34125	9/331498	0.00102	1	biological_process	c359437_g1;c359437_g2;c359437_g3;c405341_g2;c412939_g1
GO:0009937	e	regulation of gibberellic acid mediated signaling pathway	5/34125	9/331498	0.00102	1	biological_process	c408520_g1;c408520_g2;c410649_g1;c416415_g1;c421082_g4
GO:0005754	e	mitochondrial proton-transporting ATP synthase, catalytic core	5/34125	9/331498	0.00102	1	cellular_component	c406016_g1;c409118_g1;c409118_g2;c409118_g3;c418878_g1
GO:0015932	e	nucleobase-containing compound transmembrane transporter activity	24/34125	116/331498	0.00102	1	molecular_function	c235285_g1;c329288_g1;c330542_g1;c348252_g1;c362291_g1;c363889_g1;c374681_g1;c380684_g1;c382947_g3;c387965_g2;c392184_g1;c392779_g1;c392903_g1;c403005_g2;c407345_g1;c407618_g1;c407895_g1;c407895_g3;c413267_g5;c416571_g1;c420158_g1;c420158_g2;c422118_g1;c422379_g1
GO:0099516	e	ion antiporter activity	21/34125	96/331498	0.00102	1	molecular_function	c235285_g1;c300647_g2;c357099_g1;c380684_g1;c400123_g2;c400426_g1;c400907_g1;c402679_g4;c403005_g2;c407618_g1;c408035_g1;c408044_g1;c409069_g1;c413267_g5;c416571_g1;c418514_g3;c419068_g1;c420158_g1;c420158_g2;c420398_g1;c422379_g1
GO:0006633	e	fatty acid biosynthetic process	118/34125	852/331498	0.00103	1	biological_process	c103821_g1;c147320_g1;c179667_g1;c303897_g1;c309369_g1;c309511_g1;c310631_g1;c326443_g1;c327365_g1;c350101_g1;c363071_g1;c364567_g1;c366115_g1;c366115_g2;c366589_g1;c367713_g1;c370223_g1;c370390_g1;c371480_g1;c371480_g2;c371810_g1;c372431_g1;c373539_g1;c375196_g2;c377928_g1;c378325_g1;c378476_g1;c380534_g3;c381061_g2;c382539_g1;c384115_g2;c384265_g2;c384535_g1;c385546_g1;c386459_g2;c387030_g3;c39…
GO:1901615	e	organic hydroxy compound metabolic process	133/34125	976/331498	0.00104	1	biological_process	c126395_g1;c239321_g2;c266023_g1;c285711_g1;c347180_g1;c350707_g2;c350707_g3;c353148_g1;c357898_g1;c361944_g2;c363841_g1;c364372_g1;c367345_g1;c368759_g1;c369656_g1;c371471_g1;c372893_g2;c372972_g1;c373526_g1;c374040_g1;c374372_g1;c375205_g2;c375607_g1;c377456_g1;c379313_g1;c380534_g3;c381949_g1;c382821_g1;c386760_g5;c388599_g1;c388599_g6;c390460_g2;c390763_g1;c390876_g2;c390928_g2;c390928_g3;c39…
GO:0015036	e	disulfide oxidoreductase activity	42/34125	246/331498	0.00105	1	molecular_function	c238273_g1;c293732_g1;c302500_g1;c330873_g1;c335106_g1;c349762_g1;c353945_g1;c354642_g1;c355324_g1;c358514_g1;c368643_g1;c376157_g1;c378574_g1;c378759_g1;c379353_g1;c380295_g1;c381252_g2;c381904_g1;c382379_g1;c383874_g1;c386254_g1;c388928_g1;c390025_g1;c390831_g8;c392722_g2;c397343_g1;c398148_g1;c398384_g4;c401547_g3;c402714_g1;c405830_g2;c408579_g2;c408639_g7;c409368_g3;c411072_g5;c414707_g1;c42…
GO:0043647	e	inositol phosphate metabolic process	8/34125	22/331498	0.00106	1	biological_process	c394940_g1;c416573_g1;c416573_g2;c416573_g4;c419865_g1;c419865_g2;c419865_g3;c419865_g5
GO:0010311	e	lateral root formation	8/34125	22/331498	0.00106	1	biological_process	c371480_g1;c396881_g3;c400302_g7;c407249_g5;c411736_g3;c416547_g2;c418324_g2;c421387_g3
GO:0016122	e	xanthophyll metabolic process	6/34125	13/331498	0.00107	1	biological_process	c371471_g1;c394412_g1;c398582_g1;c415080_g3;c416430_g1;c417334_g2
GO:0009804	e	coumarin metabolic process	6/34125	13/331498	0.00107	1	biological_process	c372401_g2;c375418_g1;c389216_g1;c395008_g1;c405089_g2;c410797_g1
GO:0009772	e	photosynthetic electron transport in photosystem II	6/34125	13/331498	0.00107	1	biological_process	c401126_g1;c409116_g1;c411843_g1;c412940_g7;c414417_g1;c414471_g7
GO:0031408	e	oxylipin biosynthetic process	6/34125	13/331498	0.00107	1	biological_process	c371480_g1;c371480_g2;c416275_g1;c416959_g1;c421387_g3;c422574_g1
GO:0071495	e	cellular response to endogenous stimulus	14/34125	55/331498	0.00109	1	biological_process	c338603_g1;c348961_g1;c366648_g1;c397771_g6;c402730_g5;c402730_g9;c403756_g4;c407249_g5;c407378_g3;c410719_g1;c415360_g1;c418351_g5;c420661_g1;c421206_g3
GO:0009744	e	response to sucrose	14/34125	55/331498	0.00109	1	biological_process	c377471_g1;c400013_g2;c402037_g1;c404089_g3;c406322_g4;c410832_g5;c415457_g3;c418110_g1;c418110_g5;c418573_g1;c418675_g1;c419761_g2;c420929_g1;c422592_g1
GO:0006021	e	inositol biosynthetic process	14/34125	55/331498	0.00109	1	biological_process	c364372_g1;c402633_g1;c406899_g1;c416573_g1;c416573_g2;c416573_g4;c418327_g1;c419865_g1;c419865_g2;c419865_g3;c419865_g5;c420426_g1;c420426_g4;c420694_g3
GO:0042613	e	MHC class II protein complex	3/34125	3/331498	0.00109	1	cellular_component	c328368_g1;c395446_g1;c565978_g1
GO:0034112	e	positive regulation of homotypic cell-cell adhesion	3/34125	3/331498	0.00109	1	biological_process	c341243_g1;c388100_g2;c404696_g1
GO:0034110	e	regulation of homotypic cell-cell adhesion	3/34125	3/331498	0.00109	1	biological_process	c341243_g1;c388100_g2;c404696_g1
GO:0034118	e	regulation of erythrocyte aggregation	3/34125	3/331498	0.00109	1	biological_process	c341243_g1;c388100_g2;c404696_g1
GO:0090333	e	regulation of stomatal closure	3/34125	3/331498	0.00109	1	biological_process	c402679_g4;c415428_g1;c415428_g2
GO:0034120	e	positive regulation of erythrocyte aggregation	3/34125	3/331498	0.00109	1	biological_process	c341243_g1;c388100_g2;c404696_g1
GO:0071446	e	cellular response to salicylic acid stimulus	3/34125	3/331498	0.00109	1	biological_process	c338603_g1;c403756_g4;c418351_g5
GO:0070180	e	large ribosomal subunit rRNA binding	3/34125	3/331498	0.00109	1	molecular_function	c375690_g1;c416063_g1;c418702_g1
GO:0046274	e	lignin catabolic process	3/34125	3/331498	0.00109	1	biological_process	c380374_g2;c409556_g2;c411958_g3
GO:0048037	e	cofactor binding	499/34125	4216/331498	0.00109	1	molecular_function	c136700_g1;c14579_g1;c224991_g1;c236496_g1;c240614_g1;c251251_g1;c253125_g1;c254496_g1;c255631_g1;c273295_g1;c276476_g1;c278067_g1;c280563_g2;c281523_g2;c282476_g1;c284283_g1;c288552_g1;c289165_g1;c290904_g2;c291243_g1;c293732_g1;c300404_g1;c303813_g1;c305691_g1;c307615_g3;c307902_g1;c310830_g1;c311686_g1;c312577_g1;c312831_g1;c313021_g2;c315571_g1;c330127_g1;c330586_g1;c332407_g1;c332531_g1;c333…
GO:0042886	e	amide transport	341/34125	2794/331498	0.00114	1	biological_process	c102638_g1;c117990_g1;c133126_g1;c150703_g1;c174286_g1;c234124_g1;c234570_g1;c246927_g1;c247461_g1;c258549_g1;c266377_g1;c270210_g1;c274489_g2;c286377_g1;c287158_g1;c293322_g1;c301766_g1;c302715_g2;c304604_g1;c305934_g1;c306167_g1;c308287_g2;c311026_g1;c311372_g1;c311372_g2;c315478_g1;c316198_g1;c318027_g1;c318399_g1;c319099_g2;c321425_g1;c323962_g1;c328368_g1;c329274_g1;c329858_g2;c330822_g1;c33…
GO:1901136	e	carbohydrate derivative catabolic process	34/34125	189/331498	0.00114	1	biological_process	c233947_g1;c345893_g5;c361944_g2;c363953_g1;c366538_g1;c371364_g1;c371759_g1;c374598_g1;c378975_g1;c390066_g1;c393113_g1;c397771_g6;c399344_g1;c399344_g5;c402908_g3;c402908_g5;c40539_g1;c405621_g3;c405721_g3;c407614_g2;c408240_g1;c408240_g2;c410861_g1;c411144_g2;c415841_g3;c415841_g7;c416481_g1;c416758_g2;c419486_g1;c420593_g1;c422067_g2;c422280_g2;c426678_g1;c503534_g1
GO:0019900	e	kinase binding	38/34125	218/331498	0.00115	1	molecular_function	c142657_g1;c253086_g2;c308240_g1;c312007_g1;c356810_g2;c363901_g3;c365731_g1;c367371_g1;c371005_g1;c371236_g2;c378075_g1;c380483_g1;c384262_g2;c387442_g1;c387442_g2;c388797_g2;c389441_g2;c389444_g1;c391675_g1;c396263_g1;c404577_g1;c404577_g2;c404739_g1;c407642_g5;c409782_g1;c410354_g2;c411686_g3;c412217_g1;c412217_g2;c415342_g1;c415626_g1;c416547_g2;c417990_g5;c419157_g1;c420796_g1;c421206_g3;c42…
GO:0043549	e	regulation of kinase activity	45/34125	268/331498	0.00117	1	biological_process	c142657_g1;c252622_g1;c253086_g2;c303703_g1;c308240_g1;c312007_g1;c345796_g2;c356810_g2;c365731_g1;c371005_g1;c371236_g2;c373839_g2;c378075_g1;c380483_g1;c382224_g1;c382224_g2;c384262_g2;c385134_g1;c387442_g1;c387442_g2;c388797_g2;c389444_g1;c391675_g1;c396263_g1;c404577_g1;c404577_g2;c404739_g1;c410354_g2;c410454_g2;c410992_g1;c411024_g1;c411686_g3;c412217_g1;c412217_g2;c415221_g1;c415342_g1;c41…
GO:0009863	e	salicylic acid mediated signaling pathway	11/34125	38/331498	0.00117	1	biological_process	c408393_g3;c410649_g1;c417205_g2;c418291_g1;c420597_g2;c420702_g1;c420702_g2;c421082_g4;c421205_g1;c421510_g1;c426220_g1
GO:0016817	e	hydrolase activity, acting on acid anhydrides	941/34125	8272/331498	0.00118	1	molecular_function	c103110_g1;c109180_g1;c137735_g1;c178289_g1;c200899_g1;c235425_g1;c236199_g1;c243550_g2;c245928_g1;c247461_g1;c252047_g1;c252586_g1;c252622_g1;c255537_g1;c264125_g1;c265081_g1;c266388_g1;c273205_g1;c280454_g1;c280454_g2;c288557_g1;c289965_g1;c292873_g1;c294493_g1;c298874_g1;c299153_g2;c299459_g1;c301823_g1;c302133_g1;c302205_g2;c304144_g2;c304260_g1;c304604_g1;c305115_g1;c305263_g1;c306246_g1;c30…
GO:0051287	e	NAD binding	93/34125	649/331498	0.00119	1	molecular_function	c236496_g1;c278067_g1;c307902_g1;c312577_g1;c312831_g1;c333280_g1;c334444_g1;c336480_g1;c344399_g1;c345893_g5;c361101_g1;c361846_g1;c361944_g2;c362954_g1;c366443_g1;c366538_g1;c367392_g1;c370526_g1;c380354_g1;c381767_g1;c383019_g1;c385718_g1;c385832_g1;c386459_g2;c386677_g2;c387171_g2;c387402_g1;c390066_g1;c390258_g1;c392435_g1;c393023_g1;c394903_g1;c395504_g2;c395526_g1;c396903_g3;c396903_g4;c39…
GO:0016405	e	CoA-ligase activity	31/34125	166/331498	0.00119	1	molecular_function	c254496_g1;c255631_g1;c276476_g1;c277908_g1;c284283_g1;c300404_g1;c338322_g1;c354004_g2;c357148_g1;c368858_g1;c376893_g1;c387608_g1;c390202_g1;c396066_g1;c405365_g2;c406100_g1;c406100_g2;c406100_g3;c406100_g4;c406445_g4;c406445_g7;c406445_g8;c410415_g1;c410415_g2;c414638_g3;c414638_g4;c418120_g2;c419398_g1;c419398_g4;c422141_g1;c422230_g1
GO:0016667	e	oxidoreductase activity, acting on a sulfur group of donors	75/34125	504/331498	0.00121	1	molecular_function	c137441_g1;c235430_g1;c238273_g1;c242844_g1;c254000_g1;c293732_g1;c302500_g1;c330873_g1;c335106_g1;c346054_g1;c349762_g1;c350756_g1;c353945_g1;c354642_g1;c354806_g1;c355324_g1;c358514_g1;c368643_g1;c376157_g1;c378574_g1;c378759_g1;c379353_g1;c380295_g1;c381252_g2;c381904_g1;c382134_g2;c382379_g1;c383874_g1;c386254_g1;c388928_g1;c390025_g1;c390831_g8;c390865_g1;c392722_g2;c396454_g2;c397343_g1;c39…
GO:0042594	e	response to starvation	24/34125	119/331498	0.00125	1	biological_process	c333495_g1;c340469_g1;c347689_g1;c351722_g1;c360528_g1;c369108_g2;c385292_g2;c385292_g3;c387826_g1;c388800_g1;c392940_g1;c399209_g1;c400408_g3;c404172_g1;c405852_g1;c407229_g2;c407229_g4;c414072_g1;c415457_g3;c415590_g2;c420079_g1;c421048_g2;c421403_g4;c712583_g1
GO:0044815	e	DNA packaging complex	39/34125	224/331498	0.00126	1	cellular_component	c100286_g1;c137085_g1;c226329_g1;c267568_g1;c284739_g1;c285311_g1;c311304_g1;c311664_g1;c315879_g1;c320605_g1;c321327_g1;c355947_g1;c365493_g1;c366976_g1;c371097_g2;c376610_g2;c378610_g1;c380625_g3;c381321_g2;c382222_g2;c388393_g7;c390991_g1;c396480_g3;c396480_g6;c398179_g2;c399853_g1;c399853_g3;c400023_g1;c400023_g2;c400023_g6;c404594_g2;c405368_g1;c410267_g2;c418308_g1;c419039_g1;c437788_g1;c50…
GO:0032870	e	cellular response to hormone stimulus	12/34125	44/331498	0.00127	1	biological_process	c338603_g1;c366648_g1;c397771_g6;c402730_g5;c402730_g9;c403756_g4;c407249_g5;c407378_g3;c410719_g1;c415360_g1;c418351_g5;c420661_g1
GO:0003849	e	3-deoxy-7-phosphoheptulonate synthase activity	12/34125	44/331498	0.00127	1	molecular_function	c282046_g1;c367470_g1;c392244_g1;c403377_g2;c405926_g2;c405926_g4;c407167_g7;c410038_g1;c410038_g3;c414565_g5;c420013_g2;c420077_g1
GO:0016857	e	racemase and epimerase activity, acting on carbohydrates and derivatives	18/34125	80/331498	0.00128	1	molecular_function	c288552_g1;c307615_g3;c363488_g1;c383620_g1;c383620_g2;c387754_g2;c395178_g2;c398401_g7;c406406_g1;c411046_g4;c414165_g1;c415157_g1;c415157_g2;c415157_g3;c416613_g2;c417507_g3;c421840_g1;c438308_g1
GO:0000054	e	ribosomal subunit export from nucleus	21/34125	99/331498	0.00128	1	biological_process	c316198_g1;c333703_g1;c356998_g1;c362417_g1;c367590_g1;c367974_g1;c379078_g1;c388835_g3;c393680_g1;c393680_g2;c394595_g1;c402707_g4;c403654_g4;c405912_g3;c406470_g1;c406470_g2;c406529_g2;c409652_g1;c415281_g4;c419103_g1;c419103_g2
GO:0071426	e	ribonucleoprotein complex export from nucleus	21/34125	99/331498	0.00128	1	biological_process	c316198_g1;c333703_g1;c356998_g1;c362417_g1;c367590_g1;c367974_g1;c379078_g1;c388835_g3;c393680_g1;c393680_g2;c394595_g1;c402707_g4;c403654_g4;c405912_g3;c406470_g1;c406470_g2;c406529_g2;c409652_g1;c415281_g4;c419103_g1;c419103_g2
GO:0071428	e	rRNA-containing ribonucleoprotein complex export from nucleus	21/34125	99/331498	0.00128	1	biological_process	c316198_g1;c333703_g1;c356998_g1;c362417_g1;c367590_g1;c367974_g1;c379078_g1;c388835_g3;c393680_g1;c393680_g2;c394595_g1;c402707_g4;c403654_g4;c405912_g3;c406470_g1;c406470_g2;c406529_g2;c409652_g1;c415281_g4;c419103_g1;c419103_g2
GO:0033750	e	ribosome localization	21/34125	99/331498	0.00128	1	biological_process	c316198_g1;c333703_g1;c356998_g1;c362417_g1;c367590_g1;c367974_g1;c379078_g1;c388835_g3;c393680_g1;c393680_g2;c394595_g1;c402707_g4;c403654_g4;c405912_g3;c406470_g1;c406470_g2;c406529_g2;c409652_g1;c415281_g4;c419103_g1;c419103_g2
GO:0033753	e	establishment of ribosome localization	21/34125	99/331498	0.00128	1	biological_process	c316198_g1;c333703_g1;c356998_g1;c362417_g1;c367590_g1;c367974_g1;c379078_g1;c388835_g3;c393680_g1;c393680_g2;c394595_g1;c402707_g4;c403654_g4;c405912_g3;c406470_g1;c406470_g2;c406529_g2;c409652_g1;c415281_g4;c419103_g1;c419103_g2
GO:0034285	e	response to disaccharide	14/34125	56/331498	0.00132	1	biological_process	c377471_g1;c400013_g2;c402037_g1;c404089_g3;c406322_g4;c410832_g5;c415457_g3;c418110_g1;c418110_g5;c418573_g1;c418675_g1;c419761_g2;c420929_g1;c422592_g1
GO:0016702	e	oxidoreductase activity, acting on single donors with incorporation of molecular oxygen, incorporation of two atoms of oxygen	26/34125	132/331498	0.00132	1	molecular_function	c252832_g1;c347374_g1;c353868_g1;c363841_g1;c368139_g1;c371480_g1;c371480_g2;c374372_g1;c375205_g2;c377456_g1;c390922_g1;c399194_g1;c403951_g1;c410488_g3;c411548_g1;c412146_g2;c413081_g2;c413146_g1;c416275_g1;c416959_g1;c417334_g2;c421387_g3;c421839_g4;c422574_g1;c493144_g1;c658494_g1
GO:0016701	e	oxidoreductase activity, acting on single donors with incorporation of molecular oxygen	43/34125	256/331498	0.00132	1	molecular_function	c126395_g1;c252832_g1;c285711_g1;c307834_g1;c347374_g1;c350979_g2;c353868_g1;c363841_g1;c368139_g1;c371480_g1;c371480_g2;c374372_g1;c375205_g2;c377156_g1;c377456_g1;c378304_g4;c385118_g1;c387525_g1;c389314_g1;c390922_g1;c392833_g1;c397794_g1;c398847_g2;c399194_g1;c403951_g1;c407057_g2;c408299_g1;c410488_g3;c411548_g1;c412146_g2;c412578_g5;c413081_g2;c413146_g1;c416275_g1;c416959_g1;c417334_g2;c42…
GO:0005977	e	glycogen metabolic process	39/34125	226/331498	0.00135	1	biological_process	c100905_g1;c265549_g2;c326459_g1;c328030_g1;c357861_g1;c368485_g1;c372239_g1;c372893_g2;c375562_g1;c375562_g2;c377471_g1;c381949_g1;c384563_g1;c388812_g4;c390907_g1;c394398_g1;c394398_g4;c395116_g1;c395413_g10;c396377_g2;c397460_g2;c397610_g1;c398264_g1;c402080_g1;c402080_g2;c405608_g2;c412062_g1;c412062_g3;c413756_g1;c415292_g2;c415292_g3;c415292_g7;c420521_g3;c421168_g1;c421837_g1;c422390_g1;c4…
GO:0006626	e	protein targeting to mitochondrion	7/34125	18/331498	0.00139	1	biological_process	c352496_g1;c398668_g1;c399251_g1;c399251_g2;c410843_g1;c412979_g1;c43862_g1
GO:0051748	e	UTP-monosaccharide-1-phosphate uridylyltransferase activity	7/34125	18/331498	0.00139	1	molecular_function	c372239_g1;c383012_g1;c397610_g1;c415292_g2;c415292_g3;c415292_g7;c420521_g3
GO:2000280	e	regulation of root development	7/34125	18/331498	0.00139	1	biological_process	c380450_g2;c385095_g1;c401126_g1;c407249_g5;c409116_g1;c411843_g1;c414417_g1
GO:0051607	e	defense response to virus	7/34125	18/331498	0.00139	1	biological_process	c416573_g1;c416573_g2;c416573_g4;c419865_g1;c419865_g2;c419865_g3;c419865_g5
GO:0006112	e	energy reserve metabolic process	39/34125	227/331498	0.00141	1	biological_process	c100905_g1;c265549_g2;c326459_g1;c328030_g1;c357861_g1;c368485_g1;c372239_g1;c372893_g2;c375562_g1;c375562_g2;c377471_g1;c381949_g1;c384563_g1;c388812_g4;c390907_g1;c394398_g1;c394398_g4;c395116_g1;c395413_g10;c396377_g2;c397460_g2;c397610_g1;c398264_g1;c402080_g1;c402080_g2;c405608_g2;c412062_g1;c412062_g3;c413756_g1;c415292_g2;c415292_g3;c415292_g7;c420521_g3;c421168_g1;c421837_g1;c422390_g1;c4…
GO:0016462	e	pyrophosphatase activity	928/34125	8161/331498	0.00142	1	molecular_function	c103110_g1;c109180_g1;c137735_g1;c178289_g1;c235425_g1;c236199_g1;c243550_g2;c245928_g1;c247461_g1;c252047_g1;c252586_g1;c252622_g1;c255537_g1;c264125_g1;c265081_g1;c266388_g1;c273205_g1;c280454_g1;c280454_g2;c288557_g1;c289965_g1;c292873_g1;c294493_g1;c298874_g1;c299153_g2;c299459_g1;c301823_g1;c302133_g1;c302205_g2;c304144_g2;c304260_g1;c304604_g1;c305115_g1;c305263_g1;c306246_g1;c307480_g2;c30…
GO:0009697	e	salicylic acid biosynthetic process	4/34125	6/331498	0.00142	1	biological_process	c408393_g3;c420597_g2;c420702_g1;c420702_g2
GO:0008987	e	quinolinate synthetase A activity	4/34125	6/331498	0.00142	1	molecular_function	c370580_g1;c414061_g1;c419414_g1;c419414_g4
GO:2000067	e	regulation of root morphogenesis	4/34125	6/331498	0.00142	1	biological_process	c401126_g1;c409116_g1;c411843_g1;c414417_g1
GO:0017111	e	nucleoside-triphosphatase activity	910/34125	7999/331498	0.00145	1	molecular_function	c103110_g1;c109180_g1;c137735_g1;c178289_g1;c235425_g1;c236199_g1;c243550_g2;c245928_g1;c247461_g1;c252047_g1;c252586_g1;c252622_g1;c255537_g1;c264125_g1;c265081_g1;c266388_g1;c273205_g1;c280454_g1;c280454_g2;c288557_g1;c289965_g1;c292873_g1;c294493_g1;c298874_g1;c299153_g2;c299459_g1;c301823_g1;c302133_g1;c302205_g2;c304144_g2;c304260_g1;c304604_g1;c305115_g1;c305263_g1;c306246_g1;c307480_g2;c30…
GO:0046487	e	glyoxylate metabolic process	71/34125	475/331498	0.00145	1	biological_process	c234059_g1;c238896_g2;c289997_g1;c302753_g1;c310676_g1;c337248_g1;c357054_g1;c361846_g1;c367342_g2;c369784_g1;c371129_g1;c375614_g1;c377229_g1;c378694_g1;c379209_g1;c381814_g1;c381814_g2;c381814_g3;c382236_g3;c382236_g5;c383981_g2;c384049_g1;c386962_g2;c396702_g1;c397395_g6;c397854_g1;c398842_g2;c398842_g4;c400032_g1;c400648_g2;c401407_g3;c402001_g2;c402001_g5;c402521_g4;c402521_g6;c402521_g8;c40…
GO:0071310	e	cellular response to organic substance	23/34125	112/331498	0.00146	1	biological_process	c338603_g1;c348961_g1;c366648_g1;c368205_g1;c377471_g1;c381630_g1;c397771_g6;c402730_g5;c402730_g9;c403756_g4;c407249_g5;c407378_g3;c410719_g1;c415360_g1;c417620_g1;c418351_g3;c418351_g5;c420089_g1;c420661_g1;c420848_g1;c421082_g2;c421206_g3;c422592_g1
GO:0044264	e	cellular polysaccharide metabolic process	131/34125	970/331498	0.00147	1	biological_process	c100905_g1;c239321_g2;c265549_g2;c267707_g1;c307615_g3;c311178_g1;c326459_g1;c328030_g1;c337465_g1;c345782_g1;c348044_g2;c354366_g1;c357861_g1;c368485_g1;c370586_g1;c372239_g1;c372893_g2;c375562_g1;c375562_g2;c377471_g1;c379859_g1;c380746_g1;c381949_g1;c383012_g1;c383488_g2;c384094_g2;c384277_g4;c384563_g1;c386387_g2;c386387_g3;c386764_g1;c387735_g1;c388812_g4;c389928_g2;c390358_g2;c390907_g1;c39…
GO:0009504	e	cell plate	8/34125	23/331498	0.00149	1	cellular_component	c247461_g1;c378896_g1;c388030_g1;c399888_g2;c412039_g3;c418389_g1;c418389_g3;c418389_g4
GO:0071215	e	cellular response to abscisic acid stimulus	8/34125	23/331498	0.00149	1	biological_process	c338603_g1;c366648_g1;c402730_g5;c402730_g9;c410719_g1;c415360_g1;c418351_g5;c420661_g1
GO:0016818	e	hydrolase activity, acting on acid anhydrides, in phosphorus-containing anhydrides	930/34125	8187/331498	0.00154	1	molecular_function	c103110_g1;c109180_g1;c137735_g1;c178289_g1;c235425_g1;c236199_g1;c243550_g2;c245928_g1;c247461_g1;c252047_g1;c252586_g1;c252622_g1;c255537_g1;c264125_g1;c265081_g1;c266388_g1;c273205_g1;c280454_g1;c280454_g2;c288557_g1;c289965_g1;c292873_g1;c294493_g1;c298874_g1;c299153_g2;c299459_g1;c301823_g1;c302133_g1;c302205_g2;c304144_g2;c304260_g1;c304604_g1;c305115_g1;c305263_g1;c306246_g1;c307480_g2;c30…
GO:0004707	e	MAP kinase activity	21/34125	101/331498	0.00155	1	molecular_function	c342283_g1;c342283_g2;c345796_g2;c365541_g1;c367386_g1;c372948_g2;c373697_g1;c386288_g1;c387594_g1;c394384_g10;c394384_g5;c395567_g1;c403714_g5;c404950_g1;c412642_g1;c412642_g3;c414464_g5;c414665_g1;c414747_g2;c421517_g1;c422576_g1
GO:0009267	e	cellular response to starvation	23/34125	113/331498	0.00155	1	biological_process	c333495_g1;c340469_g1;c347689_g1;c351722_g1;c369108_g2;c385292_g2;c385292_g3;c387826_g1;c388800_g1;c392940_g1;c399209_g1;c400408_g3;c404172_g1;c405852_g1;c407229_g2;c407229_g4;c414072_g1;c415457_g3;c415590_g2;c420079_g1;c421048_g2;c421403_g4;c712583_g1
GO:0034470	e	ncRNA processing	136/34125	1014/331498	0.00157	1	biological_process	c210140_g1;c251727_g1;c252047_g1;c259273_g1;c259905_g1;c264856_g1;c264856_g2;c277623_g1;c294493_g1;c302133_g1;c302405_g1;c304289_g1;c305059_g2;c310063_g1;c311239_g1;c330586_g1;c333811_g1;c335696_g1;c338143_g1;c338428_g1;c339882_g1;c346296_g2;c352352_g1;c353137_g1;c354103_g1;c354720_g1;c356778_g2;c356821_g1;c357098_g1;c357861_g1;c359227_g1;c359581_g1;c360218_g1;c362359_g2;c362417_g1;c364471_g1;c36…
GO:0019427	e	acetyl-CoA biosynthetic process from acetate	12/34125	45/331498	0.00157	1	biological_process	c277908_g1;c354004_g2;c368858_g1;c376893_g1;c387608_g1;c396066_g1;c405365_g2;c406100_g1;c406100_g2;c406100_g3;c406100_g4;c422230_g1
GO:0016208	e	AMP binding	12/34125	45/331498	0.00157	1	molecular_function	c277908_g1;c354004_g2;c368858_g1;c376893_g1;c387608_g1;c396066_g1;c405365_g2;c406100_g1;c406100_g2;c406100_g3;c406100_g4;c422230_g1
GO:0048366	e	leaf development	13/34125	51/331498	0.0016	1	biological_process	c397302_g1;c398297_g4;c402679_g4;c403351_g1;c403761_g3;c404891_g1;c409522_g2;c411606_g2;c411686_g3;c412222_g10;c420017_g1;c422318_g1;c422450_g2
GO:0019252	e	starch biosynthetic process	13/34125	51/331498	0.0016	1	biological_process	c372893_g2;c381949_g1;c384563_g1;c394398_g1;c394398_g4;c395116_g1;c395413_g10;c398879_g2;c413756_g1;c418910_g5;c421837_g1;c422390_g1;c422563_g1
GO:0048878	e	chemical homeostasis	61/34125	398/331498	0.00165	1	biological_process	c284071_g1;c295259_g1;c300647_g2;c339529_g1;c343003_g1;c348961_g1;c351219_g1;c355446_g2;c357086_g1;c357099_g1;c357861_g1;c366878_g1;c367291_g1;c367371_g1;c369240_g1;c369481_g1;c370811_g1;c374681_g1;c377337_g1;c377471_g1;c377997_g1;c380265_g1;c384697_g1;c389183_g1;c390891_g1;c390927_g2;c391274_g2;c391492_g2;c395234_g1;c395761_g5;c395996_g1;c397269_g1;c398319_g1;c399758_g1;c400123_g2;c400426_g1;c40…
GO:0045277	e	respiratory chain complex IV	23/34125	114/331498	0.00166	1	cellular_component	c101934_g1;c267415_g1;c288174_g1;c343235_g1;c349808_g1;c360174_g1;c363390_g1;c370669_g3;c373451_g1;c379448_g1;c382630_g1;c388398_g2;c389247_g1;c393205_g1;c395887_g1;c396231_g1;c400344_g4;c402177_g2;c417409_g6;c437262_g1;c61927_g1;c638504_g1;c705848_g1
GO:0015980	e	energy derivation by oxidation of organic compounds	49/34125	303/331498	0.00167	1	biological_process	c100905_g1;c101934_g1;c240807_g1;c265549_g2;c267415_g1;c326459_g1;c328030_g1;c347898_g1;c357861_g1;c368485_g1;c372239_g1;c372893_g2;c375562_g1;c375562_g2;c377471_g1;c381949_g1;c384563_g1;c388812_g4;c389416_g1;c390907_g1;c394398_g1;c394398_g4;c395116_g1;c395413_g10;c396377_g2;c396896_g1;c397460_g2;c397610_g1;c398264_g1;c402080_g1;c402080_g2;c402177_g2;c405608_g2;c412062_g1;c412062_g3;c413756_g1;c4…
GO:0016872	e	intramolecular lyase activity	17/34125	75/331498	0.00167	1	molecular_function	c364372_g1;c393952_g2;c402056_g1;c402633_g1;c406899_g1;c409935_g1;c416573_g1;c416573_g2;c416573_g4;c418327_g1;c419865_g1;c419865_g2;c419865_g3;c419865_g5;c420426_g1;c420426_g4;c420694_g3
GO:0000276	e	mitochondrial proton-transporting ATP synthase complex, coupling factor F(o)	17/34125	75/331498	0.00167	1	cellular_component	c309129_g1;c315428_g1;c317565_g1;c364803_g1;c364900_g1;c364900_g2;c366032_g1;c374825_g1;c376376_g1;c379105_g1;c388651_g1;c394367_g1;c402632_g1;c402683_g2;c404833_g1;c418601_g1;c715088_g1
GO:0005347	e	ATP transmembrane transporter activity	10/34125	34/331498	0.0017	1	molecular_function	c235285_g1;c380684_g1;c392779_g1;c403005_g2;c407618_g1;c413267_g5;c416571_g1;c420158_g1;c420158_g2;c422379_g1
GO:0043086	e	negative regulation of catalytic activity	25/34125	126/331498	0.0017	1	biological_process	c253868_g1;c328030_g1;c335530_g1;c356810_g2;c364431_g1;c366208_g1;c366208_g2;c366208_g3;c379872_g2;c381904_g1;c382224_g1;c385134_g1;c390358_g2;c393406_g4;c401998_g1;c401998_g2;c403151_g6;c409026_g1;c410219_g4;c410454_g2;c411072_g5;c412670_g5;c420007_g2;c55625_g1;c566593_g1
GO:0051239	e	regulation of multicellular organismal process	67/34125	445/331498	0.00171	1	biological_process	c246999_g1;c302235_g1;c313597_g1;c328138_g1;c333166_g1;c345796_g2;c347180_g1;c355130_g1;c356810_g2;c361191_g1;c362698_g1;c363300_g1;c365923_g2;c366878_g1;c371088_g1;c372407_g2;c377752_g1;c378553_g1;c380450_g2;c385095_g1;c385134_g1;c392186_g1;c395128_g3;c396496_g4;c397302_g1;c398179_g2;c398297_g4;c399540_g1;c400402_g5;c401126_g1;c401570_g1;c402890_g5;c402890_g7;c405368_g1;c406263_g1;c406525_g2;c40…
GO:0046189	e	phenol-containing compound biosynthetic process	6/34125	14/331498	0.00172	1	biological_process	c395761_g5;c408393_g3;c420597_g2;c420702_g1;c420702_g2;c772009_g1
GO:0031407	e	oxylipin metabolic process	6/34125	14/331498	0.00172	1	biological_process	c371480_g1;c371480_g2;c416275_g1;c416959_g1;c421387_g3;c422574_g1
GO:0010557	e	positive regulation of macromolecule biosynthetic process	51/34125	321/331498	0.00172	1	biological_process	c101977_g1;c121515_g1;c252413_g1;c264465_g1;c267848_g1;c305104_g1;c31536_g1;c325999_g1;c344057_g1;c351107_g2;c354796_g1;c359064_g1;c366002_g1;c366924_g1;c368012_g1;c370759_g2;c378699_g4;c378699_g5;c378699_g7;c378699_g8;c380336_g2;c381630_g1;c387043_g1;c387646_g2;c391798_g1;c401089_g1;c401273_g1;c401509_g1;c403195_g1;c404850_g2;c404850_g5;c404850_g6;c405825_g10;c407089_g8;c407614_g1;c407614_g2;c40…
GO:0051082	e	unfolded protein binding	123/34125	906/331498	0.00176	1	molecular_function	c109180_g1;c14291_g1;c146765_g1;c183044_g1;c253232_g1;c258089_g1;c268726_g1;c294662_g1;c304095_g2;c328983_g1;c329093_g1;c33981_g1;c340677_g1;c340745_g2;c344183_g1;c344183_g2;c353346_g1;c354019_g1;c355885_g1;c365757_g1;c366546_g1;c368496_g1;c368505_g1;c369717_g1;c370860_g1;c371417_g1;c374576_g1;c375663_g3;c377358_g1;c377502_g1;c379042_g2;c380653_g2;c381103_g1;c383255_g1;c383802_g1;c385024_g1;c3862…
GO:0006605	e	protein targeting	52/34125	326/331498	0.0018	1	biological_process	c286377_g1;c305934_g1;c333166_g1;c338084_g1;c352496_g1;c361491_g1;c362327_g2;c362353_g2;c366738_g1;c369240_g1;c374651_g1;c376264_g1;c378896_g1;c381567_g1;c383496_g1;c384588_g2;c388030_g1;c388231_g1;c388248_g1;c389183_g1;c389926_g2;c391492_g2;c393712_g1;c398668_g1;c399251_g1;c399251_g2;c400747_g3;c407111_g1;c408131_g1;c408393_g3;c410843_g1;c411254_g5;c411856_g2;c412979_g1;c414490_g1;c415145_g2;c41…
GO:0020037	e	heme binding	164/34125	1257/331498	0.00181	1	molecular_function	c101934_g1;c147320_g1;c154134_g2;c237685_g1;c240807_g1;c283916_g1;c286138_g1;c298301_g1;c308814_g1;c309369_g1;c310631_g1;c317504_g1;c317542_g1;c336680_g2;c337605_g1;c337919_g2;c337942_g1;c345177_g1;c347862_g1;c349098_g1;c351722_g1;c353868_g1;c355499_g1;c357533_g1;c361439_g2;c362322_g1;c362662_g1;c363071_g1;c364007_g2;c364382_g1;c365998_g1;c366589_g1;c368613_g1;c369108_g2;c369451_g1;c370822_g1;c37…
GO:0005509	e	calcium ion binding	127/34125	942/331498	0.00182	1	molecular_function	c106262_g1;c108542_g1;c109180_g1;c115748_g1;c260881_g1;c284071_g1;c299201_g1;c299262_g1;c299459_g1;c302140_g1;c302140_g2;c311263_g1;c323780_g1;c327304_g1;c328840_g1;c328983_g1;c339885_g1;c341140_g2;c348156_g1;c350610_g1;c355337_g2;c355951_g1;c356424_g2;c361046_g1;c362550_g4;c362698_g1;c364207_g1;c365757_g1;c366878_g1;c368505_g1;c370041_g1;c372176_g1;c372407_g2;c372633_g2;c373689_g1;c374132_g1;c37…
GO:0016757	e	transferase activity, transferring glycosyl groups	187/34125	1457/331498	0.00185	1	molecular_function	c100905_g1;c160509_g1;c221849_g1;c265549_g2;c280383_g1;c280563_g2;c288910_g1;c298301_g1;c301478_g1;c307511_g1;c326459_g1;c328597_g1;c330512_g1;c332433_g1;c342206_g2;c342373_g1;c344794_g1;c345336_g1;c347349_g1;c348044_g2;c350210_g1;c355335_g1;c357867_g1;c359036_g1;c359559_g1;c361167_g1;c365059_g1;c365712_g1;c367465_g1;c368485_g1;c368540_g1;c370086_g1;c370586_g1;c374242_g1;c375562_g1;c375562_g2;c37…
GO:0045275	e	respiratory chain complex III	20/34125	95/331498	0.00185	1	cellular_component	c311016_g1;c352181_g1;c357849_g2;c361096_g2;c368077_g1;c368117_g1;c369297_g1;c375664_g1;c389416_g1;c401712_g1;c405277_g4;c405277_g5;c407707_g2;c409715_g3;c411742_g1;c416028_g2;c420702_g1;c420702_g2
GO:0015216	e	purine nucleotide transmembrane transporter activity	11/34125	40/331498	0.00186	1	molecular_function	c235285_g1;c374681_g1;c380684_g1;c392779_g1;c403005_g2;c407618_g1;c413267_g5;c416571_g1;c420158_g1;c420158_g2;c422379_g1
GO:0042274	e	ribosomal small subunit biogenesis	11/34125	40/331498	0.00186	1	biological_process	c353137_g1;c367371_g1;c368638_g1;c393718_g3;c400293_g3;c405013_g4;c405013_g5;c410444_g2;c414501_g4;c416148_g1;c417939_g1
GO:0009785	e	blue light signaling pathway	5/34125	10/331498	0.00186	1	biological_process	c395432_g1;c407022_g1;c415199_g1;c415199_g2;c419577_g1
GO:1905421	e	regulation of plant organ morphogenesis	5/34125	10/331498	0.00186	1	biological_process	c401126_g1;c406817_g1;c409116_g1;c411843_g1;c414417_g1
GO:0042611	e	MHC protein complex	5/34125	10/331498	0.00186	1	cellular_component	c328368_g1;c373187_g1;c392012_g1;c395446_g1;c565978_g1
GO:0071483	e	cellular response to blue light	5/34125	10/331498	0.00186	1	biological_process	c395432_g1;c407022_g1;c415199_g1;c415199_g2;c419577_g1
GO:0060919	e	auxin influx	5/34125	10/331498	0.00186	1	biological_process	c384697_g1;c396881_g3;c400475_g6;c400691_g1;c417075_g8
GO:0044712	e	single-organism catabolic process	311/34125	2551/331498	0.00188	1	biological_process	c126395_g1;c233947_g1;c252832_g1;c264105_g1;c266023_g1;c266683_g1;c277453_g1;c277908_g1;c280990_g1;c285711_g1;c295259_g1;c301004_g1;c301004_g2;c311582_g1;c315381_g1;c327124_g1;c330816_g1;c332593_g1;c339885_g1;c343232_g1;c344399_g1;c344408_g1;c345434_g1;c347095_g1;c350101_g1;c350245_g1;c354004_g2;c354086_g1;c354931_g1;c357778_g1;c357778_g2;c358618_g1;c360187_g1;c360832_g1;c360853_g1;c361298_g2;c36…
GO:0043562	e	cellular response to nitrogen levels	9/34125	29/331498	0.0019	1	biological_process	c351722_g1;c364460_g1;c369108_g2;c369849_g1;c394699_g1;c397765_g4;c414072_g1;c421058_g1;c712583_g1
GO:0052837	e	thiazole biosynthetic process	9/34125	29/331498	0.0019	1	biological_process	c326633_g1;c363517_g1;c377719_g1;c395511_g1;c396855_g1;c403742_g2;c416163_g1;c416163_g2;c422095_g1
GO:0052838	e	thiazole metabolic process	9/34125	29/331498	0.0019	1	biological_process	c326633_g1;c363517_g1;c377719_g1;c395511_g1;c396855_g1;c403742_g2;c416163_g1;c416163_g2;c422095_g1
GO:0000447	e	endonucleolytic cleavage in ITS1 to separate SSU-rRNA from 5.8S rRNA and LSU-rRNA from tricistronic rRNA transcript (SSU-rRNA, 5.8S rRNA, LSU-rRNA)	12/34125	46/331498	0.00193	1	biological_process	c210140_g1;c305059_g2;c333811_g1;c346296_g2;c367590_g1;c376869_g1;c378712_g1;c393540_g1;c396934_g2;c397909_g1;c401276_g2;c415184_g4
GO:0016730	e	oxidoreductase activity, acting on iron-sulfur proteins as donors	7/34125	19/331498	0.00201	1	molecular_function	c246715_g1;c402682_g1;c407687_g4;c416921_g1;c420597_g2;c421480_g1;c421480_g2
GO:0031328	e	positive regulation of cellular biosynthetic process	52/34125	331/331498	0.00202	1	biological_process	c101977_g1;c121515_g1;c252413_g1;c264465_g1;c267848_g1;c305104_g1;c31536_g1;c325999_g1;c344057_g1;c351107_g2;c354796_g1;c359064_g1;c366002_g1;c366924_g1;c368012_g1;c370759_g2;c377583_g1;c378699_g4;c378699_g5;c378699_g7;c378699_g8;c380336_g2;c381630_g1;c387043_g1;c387646_g2;c391798_g1;c401089_g1;c401273_g1;c401509_g1;c403195_g1;c404850_g2;c404850_g5;c404850_g6;c405825_g10;c407089_g8;c407614_g1;c40…
GO:0000096	e	sulfur amino acid metabolic process	107/34125	776/331498	0.00205	1	biological_process	c148259_g1;c242844_g1;c294668_g1;c313021_g2;c319662_g1;c333280_g1;c335945_g2;c339694_g1;c346054_g1;c346482_g1;c347374_g1;c347579_g1;c350756_g1;c354840_g1;c357086_g1;c361421_g1;c362136_g1;c363516_g1;c364179_g1;c366172_g1;c368139_g1;c369008_g3;c370349_g1;c373972_g2;c377341_g1;c377559_g2;c377559_g3;c379301_g2;c380624_g3;c381327_g1;c381911_g3;c386453_g1;c387260_g1;c389216_g1;c390778_g2;c391788_g1;c39…
GO:0031072	e	heat shock protein binding	25/34125	130/331498	0.00209	1	molecular_function	c14291_g1;c146765_g1;c253868_g1;c268726_g1;c329093_g1;c340677_g1;c344183_g1;c344183_g2;c354019_g1;c355885_g1;c366546_g1;c369717_g1;c370860_g1;c390522_g1;c395749_g1;c401241_g1;c402280_g3;c402280_g6;c405640_g1;c406513_g3;c408114_g4;c409130_g1;c409899_g2;c411618_g1;c415662_g1
GO:0007178	e	transmembrane receptor protein serine/threonine kinase signaling pathway	22/34125	108/331498	0.00209	1	biological_process	c342283_g1;c342283_g2;c345796_g2;c346977_g1;c365541_g1;c367386_g1;c372948_g2;c386288_g1;c387594_g1;c394384_g10;c394384_g5;c395567_g1;c399375_g4;c403714_g5;c404950_g1;c412642_g1;c412642_g3;c414464_g5;c414665_g1;c414747_g2;c421517_g1;c422576_g1
GO:0051274	e	beta-glucan biosynthetic process	23/34125	117/331498	0.00209	1	biological_process	c348044_g2;c372239_g1;c392850_g1;c392850_g5;c397610_g1;c399902_g1;c400668_g5;c403831_g1;c403831_g2;c407384_g2;c411427_g1;c413964_g2;c415292_g2;c415292_g3;c415292_g7;c416099_g1;c416099_g2;c417938_g5;c419162_g1;c420430_g1;c420521_g3;c421286_g1;c421286_g2
GO:0009893	e	positive regulation of metabolic process	72/34125	487/331498	0.00212	1	biological_process	c101977_g1;c121515_g1;c252413_g1;c264465_g1;c267848_g1;c305104_g1;c31536_g1;c325999_g1;c344057_g1;c345796_g2;c348961_g1;c351107_g2;c354796_g1;c356810_g2;c359064_g1;c363901_g3;c366002_g1;c366878_g1;c366924_g1;c368012_g1;c370759_g2;c375654_g3;c377583_g1;c378678_g3;c378699_g4;c378699_g5;c378699_g7;c378699_g8;c379792_g1;c380336_g2;c381630_g1;c385134_g1;c387043_g1;c387646_g2;c389216_g1;c390891_g1;c391…
GO:0015867	e	ATP transport	10/34125	35/331498	0.00217	1	biological_process	c235285_g1;c380684_g1;c392779_g1;c403005_g2;c407618_g1;c413267_g5;c416571_g1;c420158_g1;c420158_g2;c422379_g1
GO:0006972	e	hyperosmotic response	16/34125	70/331498	0.00222	1	biological_process	c247461_g1;c299459_g1;c335530_g1;c376531_g1;c377504_g1;c394019_g1;c396103_g1;c410649_g1;c412039_g3;c418228_g1;c418228_g2;c418291_g1;c418389_g4;c419043_g1;c421082_g4;c422335_g1
GO:0003727	e	single-stranded RNA binding	16/34125	70/331498	0.00222	1	molecular_function	c300152_g1;c351219_g1;c372176_g1;c373845_g1;c393008_g1;c397269_g1;c402911_g1;c412778_g1;c412994_g1;c414534_g1;c415866_g4;c416940_g1;c417871_g1;c418300_g6;c420597_g2;c421940_g2
GO:0008612	e	peptidyl-lysine modification to peptidyl-hypusine	20/34125	97/331498	0.00222	1	biological_process	c101977_g1;c121515_g1;c252413_g1;c310998_g1;c366002_g1;c366553_g1;c373365_g1;c378699_g4;c378699_g5;c378699_g7;c381211_g1;c404850_g2;c404850_g5;c404850_g6;c405947_g3;c409110_g3;c415179_g2;c417509_g1;c421428_g2;c429729_g1
GO:0048229	e	gametophyte development	20/34125	97/331498	0.00222	1	biological_process	c136700_g1;c316529_g1;c346977_g1;c373365_g1;c375158_g2;c379044_g1;c379044_g2;c384697_g1;c389441_g2;c398527_g2;c399375_g4;c400013_g2;c407121_g2;c413257_g1;c415367_g1;c416471_g1;c416959_g1;c417260_g3;c417746_g1;c421995_g4
GO:0051726	e	regulation of cell cycle	64/34125	425/331498	0.00229	1	biological_process	c142657_g1;c252622_g1;c252821_g1;c253086_g2;c266085_g1;c277539_g1;c308240_g1;c312007_g1;c312874_g1;c328030_g1;c335434_g1;c345787_g3;c347180_g1;c347420_g1;c350504_g1;c356810_g2;c357861_g1;c363538_g1;c365731_g1;c366878_g1;c367371_g1;c371005_g1;c371236_g2;c377400_g1;c378075_g1;c379437_g3;c380483_g1;c383824_g1;c384262_g2;c385292_g2;c385292_g3;c387442_g1;c387442_g2;c388797_g2;c389444_g1;c389662_g1;c39…
GO:0005527	e	macrolide binding	11/34125	41/331498	0.00231	1	molecular_function	c374045_g2;c376779_g1;c382495_g2;c403806_g1;c406881_g1;c406881_g2;c408495_g4;c412988_g4;c415107_g10;c415107_g7;c415107_g9
GO:0015865	e	purine nucleotide transport	11/34125	41/331498	0.00231	1	biological_process	c235285_g1;c374681_g1;c380684_g1;c392779_g1;c403005_g2;c407618_g1;c413267_g5;c416571_g1;c420158_g1;c420158_g2;c422379_g1
GO:0015215	e	nucleotide transmembrane transporter activity	11/34125	41/331498	0.00231	1	molecular_function	c235285_g1;c374681_g1;c380684_g1;c392779_g1;c403005_g2;c407618_g1;c413267_g5;c416571_g1;c420158_g1;c420158_g2;c422379_g1
GO:0005732	e	small nucleolar ribonucleoprotein complex	13/34125	53/331498	0.00232	1	cellular_component	c259273_g1;c259905_g1;c371597_g1;c372976_g2;c378712_g1;c387340_g1;c391564_g1;c393258_g1;c396934_g2;c405808_g1;c414745_g2;c415184_g4;c420451_g1
GO:0034250	e	positive regulation of cellular amide metabolic process	27/34125	145/331498	0.00232	1	biological_process	c101977_g1;c121515_g1;c252413_g1;c267848_g1;c325999_g1;c344057_g1;c351107_g2;c366002_g1;c366924_g1;c378699_g4;c378699_g5;c378699_g7;c378699_g8;c404850_g2;c404850_g5;c404850_g6;c405825_g10;c407089_g8;c409110_g3;c411147_g1;c412778_g1;c415179_g2;c418006_g1;c418006_g2;c420933_g7;c421428_g2;c429729_g1
GO:0051168	e	nuclear export	27/34125	145/331498	0.00232	1	biological_process	c300152_g1;c305154_g1;c316198_g1;c333703_g1;c333811_g1;c356998_g1;c362417_g1;c367590_g1;c367974_g1;c379078_g1;c388835_g3;c393680_g1;c393680_g2;c394595_g1;c396302_g3;c400412_g1;c401276_g2;c402707_g4;c403654_g4;c405912_g3;c406470_g1;c406470_g2;c406529_g2;c409652_g1;c415281_g4;c419103_g1;c419103_g2
GO:0045727	e	positive regulation of translation	27/34125	145/331498	0.00232	1	biological_process	c101977_g1;c121515_g1;c252413_g1;c267848_g1;c325999_g1;c344057_g1;c351107_g2;c366002_g1;c366924_g1;c378699_g4;c378699_g5;c378699_g7;c378699_g8;c404850_g2;c404850_g5;c404850_g6;c405825_g10;c407089_g8;c409110_g3;c411147_g1;c412778_g1;c415179_g2;c418006_g1;c418006_g2;c420933_g7;c421428_g2;c429729_g1
GO:0045454	e	cell redox homeostasis	64/34125	426/331498	0.00232	1	biological_process	c238273_g1;c293732_g1;c302500_g1;c303514_g1;c318600_g1;c330036_g1;c330873_g1;c349762_g1;c351722_g1;c353945_g1;c354642_g1;c355324_g1;c358514_g1;c368643_g1;c375531_g2;c376157_g1;c378574_g1;c378759_g1;c379353_g1;c380295_g1;c381252_g2;c381890_g1;c381904_g1;c382379_g1;c383332_g1;c383874_g1;c386254_g1;c388928_g1;c390025_g1;c390831_g8;c390865_g1;c392722_g2;c394275_g2;c395871_g1;c396454_g2;c397343_g1;c39…
GO:0016878	e	acid-thiol ligase activity	33/34125	187/331498	0.00233	1	molecular_function	c254496_g1;c255631_g1;c276476_g1;c277908_g1;c284283_g1;c300404_g1;c338322_g1;c354004_g2;c357148_g1;c368858_g1;c376893_g1;c387608_g1;c390202_g1;c396066_g1;c405365_g2;c406100_g1;c406100_g2;c406100_g3;c406100_g4;c406445_g4;c406445_g7;c406445_g8;c407223_g1;c410415_g1;c410415_g2;c414307_g2;c414638_g3;c414638_g4;c418120_g2;c419398_g1;c419398_g4;c422141_g1;c422230_g1
GO:0070727	e	cellular macromolecule localization	79/34125	546/331498	0.00235	1	biological_process	c102638_g1;c286377_g1;c305934_g1;c332433_g1;c333921_g1;c344968_g3;c347180_g1;c347974_g2;c350481_g1;c352496_g1;c357861_g1;c361491_g1;c362353_g2;c363300_g1;c366567_g1;c369240_g1;c372040_g1;c372040_g2;c373190_g2;c374651_g1;c376264_g1;c378030_g1;c378129_g1;c378129_g2;c378448_g1;c378896_g1;c381567_g1;c383496_g1;c384588_g2;c385715_g1;c385764_g1;c388030_g1;c388248_g1;c389183_g1;c389926_g2;c391492_g2;c39…
GO:0034613	e	cellular protein localization	76/34125	522/331498	0.00237	1	biological_process	c102638_g1;c286377_g1;c305934_g1;c333921_g1;c344968_g3;c347974_g2;c350481_g1;c352496_g1;c357861_g1;c361491_g1;c362353_g2;c363300_g1;c366567_g1;c369240_g1;c372040_g1;c372040_g2;c373190_g2;c374651_g1;c376264_g1;c378030_g1;c378129_g1;c378129_g2;c378448_g1;c378896_g1;c381567_g1;c383496_g1;c384588_g2;c385715_g1;c385764_g1;c388030_g1;c388248_g1;c389183_g1;c389926_g2;c391492_g2;c391819_g1;c393712_g1;c39…
GO:0048831	e	regulation of shoot system development	17/34125	78/331498	0.00238	1	biological_process	c385095_g1;c392186_g1;c395128_g3;c398179_g2;c405368_g1;c406263_g1;c406525_g2;c406817_g1;c407088_g4;c408887_g1;c412918_g1;c415152_g2;c415152_g4;c420017_g1;c420859_g4;c422568_g3;c43862_g1
GO:0005471	e	ATP:ADP antiporter activity	9/34125	30/331498	0.00247	1	molecular_function	c235285_g1;c380684_g1;c403005_g2;c407618_g1;c413267_g5;c416571_g1;c420158_g1;c420158_g2;c422379_g1
GO:0004373	e	glycogen (starch) synthase activity	9/34125	30/331498	0.00247	1	molecular_function	c326459_g1;c390907_g1;c398264_g1;c402080_g1;c402080_g2;c405608_g2;c412062_g1;c412062_g3;c421107_g1
GO:0018131	e	oxazole or thiazole biosynthetic process	9/34125	30/331498	0.00247	1	biological_process	c326633_g1;c363517_g1;c377719_g1;c395511_g1;c396855_g1;c403742_g2;c416163_g1;c416163_g2;c422095_g1
GO:0046484	e	oxazole or thiazole metabolic process	9/34125	30/331498	0.00247	1	biological_process	c326633_g1;c363517_g1;c377719_g1;c395511_g1;c396855_g1;c403742_g2;c416163_g1;c416163_g2;c422095_g1
GO:0048367	e	shoot system development	19/34125	90/331498	0.00247	1	biological_process	c345796_g2;c366648_g1;c373219_g1;c389950_g4;c397302_g1;c400934_g4;c402730_g5;c402730_g9;c404791_g1;c404791_g2;c409522_g2;c410995_g1;c411686_g3;c412039_g3;c412222_g10;c415360_g1;c416865_g6;c420661_g1;c420848_g1
GO:0005976	e	polysaccharide metabolic process	146/34125	1109/331498	0.00249	1	biological_process	c100905_g1;c236744_g1;c239321_g2;c265549_g2;c267707_g1;c278225_g1;c280990_g1;c294172_g1;c295259_g1;c306744_g1;c307615_g3;c311178_g1;c326459_g1;c328030_g1;c337465_g1;c345782_g1;c348044_g2;c354366_g1;c357861_g1;c367851_g1;c368485_g1;c370586_g1;c372239_g1;c372785_g2;c372893_g2;c375562_g1;c375562_g2;c377471_g1;c379859_g1;c380746_g1;c381100_g1;c381949_g1;c383012_g1;c383488_g2;c384094_g2;c384277_g4;c38…
GO:0042816	e	vitamin B6 metabolic process	22/34125	111/331498	0.00253	1	biological_process	c350207_g1;c353148_g1;c367345_g1;c368759_g1;c369656_g1;c374222_g1;c375734_g1;c389564_g1;c394732_g1;c396103_g1;c396103_g3;c396103_g6;c400570_g1;c403994_g1;c403994_g2;c406837_g1;c411989_g1;c411989_g2;c416299_g1;c420836_g2;c422302_g1;c466948_g1
GO:0046961	e	proton-transporting ATPase activity, rotational mechanism	42/34125	255/331498	0.00257	1	molecular_function	c301823_g1;c304260_g1;c309129_g1;c311449_g1;c330526_g1;c333136_g1;c333815_g1;c336698_g1;c339286_g1;c339622_g1;c345050_g1;c345751_g1;c351643_g2;c355446_g2;c357002_g1;c357171_g1;c364195_g1;c366032_g1;c371275_g1;c372099_g1;c376442_g1;c376828_g1;c377813_g1;c378080_g1;c382230_g2;c386566_g2;c387856_g1;c388292_g3;c392816_g1;c396408_g1;c401126_g1;c401126_g2;c406016_g1;c406016_g3;c409116_g1;c411843_g1;c41…
GO:0030170	e	pyridoxal phosphate binding	130/34125	975/331498	0.00258	1	molecular_function	c136700_g1;c240614_g1;c251251_g1;c280563_g2;c281523_g2;c290904_g2;c313021_g2;c335945_g2;c339694_g1;c340555_g2;c341865_g1;c350207_g1;c357086_g1;c361905_g2;c364460_g1;c365712_g1;c369008_g3;c370302_g1;c372102_g1;c372890_g2;c374222_g1;c374954_g1;c375734_g1;c378946_g1;c379044_g1;c379044_g2;c379115_g1;c380059_g1;c380490_g1;c381016_g1;c381831_g2;c382571_g1;c382821_g1;c383041_g1;c384214_g1;c384940_g1;c38…
GO:0070279	e	vitamin B6 binding	130/34125	975/331498	0.00258	1	molecular_function	c136700_g1;c240614_g1;c251251_g1;c280563_g2;c281523_g2;c290904_g2;c313021_g2;c335945_g2;c339694_g1;c340555_g2;c341865_g1;c350207_g1;c357086_g1;c361905_g2;c364460_g1;c365712_g1;c369008_g3;c370302_g1;c372102_g1;c372890_g2;c374222_g1;c374954_g1;c375734_g1;c378946_g1;c379044_g1;c379044_g2;c379115_g1;c380059_g1;c380490_g1;c381016_g1;c381831_g2;c382571_g1;c382821_g1;c383041_g1;c384214_g1;c384940_g1;c38…
GO:0009512	e	cytochrome b6f complex	6/34125	15/331498	0.00261	1	cellular_component	c409715_g3;c409887_g1;c410009_g2;c411742_g1;c420702_g1;c420702_g2
GO:0006077	e	(1->6)-beta-D-glucan metabolic process	6/34125	15/331498	0.00261	1	biological_process	c372239_g1;c397610_g1;c415292_g2;c415292_g3;c415292_g7;c420521_g3
GO:0006078	e	(1->6)-beta-D-glucan biosynthetic process	6/34125	15/331498	0.00261	1	biological_process	c372239_g1;c397610_g1;c415292_g2;c415292_g3;c415292_g7;c420521_g3
GO:0051193	e	regulation of cofactor metabolic process	6/34125	15/331498	0.00261	1	biological_process	c376264_g1;c385095_g1;c400747_g3;c417875_g1;c420160_g2;c422395_g2
GO:2000241	e	regulation of reproductive process	27/34125	147/331498	0.00263	1	biological_process	c313597_g1;c378553_g1;c383824_g1;c385095_g1;c392186_g1;c395128_g3;c396496_g4;c398179_g2;c402890_g5;c402890_g7;c405368_g1;c406263_g1;c406525_g2;c407088_g4;c408887_g1;c410354_g2;c410649_g1;c412918_g1;c413535_g3;c415152_g2;c415152_g4;c420017_g1;c420859_g4;c421082_g4;c422568_g3;c43862_g1;c770579_g1
GO:0016226	e	iron-sulfur cluster assembly	33/34125	190/331498	0.00264	1	biological_process	c255653_g1;c305057_g1;c335945_g2;c338107_g1;c354016_g1;c361609_g1;c364152_g1;c365512_g1;c370498_g1;c377854_g1;c381703_g1;c384126_g2;c384591_g1;c390908_g3;c395302_g3;c398143_g7;c403387_g1;c405620_g1;c406842_g1;c407312_g3;c407312_g5;c408384_g2;c409185_g1;c409185_g2;c409185_g4;c415145_g1;c415239_g3;c416302_g2;c419414_g1;c420887_g2;c508268_g1;c57807_g1;c578114_g1
GO:0031163	e	metallo-sulfur cluster assembly	33/34125	190/331498	0.00264	1	biological_process	c255653_g1;c305057_g1;c335945_g2;c338107_g1;c354016_g1;c361609_g1;c364152_g1;c365512_g1;c370498_g1;c377854_g1;c381703_g1;c384126_g2;c384591_g1;c390908_g3;c395302_g3;c398143_g7;c403387_g1;c405620_g1;c406842_g1;c407312_g3;c407312_g5;c408384_g2;c409185_g1;c409185_g2;c409185_g4;c415145_g1;c415239_g3;c416302_g2;c419414_g1;c420887_g2;c508268_g1;c57807_g1;c578114_g1
GO:0072330	e	monocarboxylic acid biosynthetic process	160/34125	1234/331498	0.00264	1	biological_process	c103821_g1;c147320_g1;c179667_g1;c224991_g1;c303897_g1;c309369_g1;c309511_g1;c310631_g1;c326443_g1;c327365_g1;c332407_g1;c340222_g1;c350101_g1;c363071_g1;c364567_g1;c364767_g2;c365967_g2;c366115_g1;c366115_g2;c366589_g1;c366858_g1;c366858_g2;c367623_g1;c367713_g1;c370223_g1;c370390_g1;c371471_g1;c371480_g1;c371480_g2;c371810_g1;c372431_g1;c373090_g1;c373217_g1;c373539_g1;c374372_g1;c375196_g2;c37…
GO:0050793	e	regulation of developmental process	71/34125	484/331498	0.00264	1	biological_process	c246999_g1;c259210_g1;c302235_g1;c313597_g1;c328138_g1;c345796_g2;c347180_g1;c355130_g1;c356810_g2;c357861_g1;c361191_g1;c363300_g1;c365923_g2;c371088_g1;c377752_g1;c378553_g1;c380450_g2;c385095_g1;c385134_g1;c392186_g1;c395128_g3;c396496_g4;c397302_g1;c397869_g1;c398179_g2;c398297_g4;c399540_g1;c400402_g5;c401126_g1;c401570_g1;c402890_g5;c402890_g7;c404406_g1;c405368_g1;c405934_g1;c406105_g1;c40…
GO:0009295	e	nucleoid	17/34125	79/331498	0.00269	1	cellular_component	c328997_g1;c374836_g1;c376157_g1;c398138_g3;c402521_g6;c404362_g2;c404362_g3;c404968_g1;c404968_g2;c406016_g1;c409406_g2;c410415_g2;c411108_g1;c418878_g1;c419951_g1;c420975_g1;c421219_g1
GO:0014070	e	response to organic cyclic compound	17/34125	79/331498	0.00269	1	biological_process	c304824_g1;c338603_g1;c361876_g1;c369947_g3;c375418_g1;c385134_g1;c394019_g1;c395857_g1;c397771_g6;c399163_g1;c403756_g4;c404478_g2;c410197_g2;c410651_g4;c418351_g5;c419043_g1;c419980_g5
GO:0009789	e	positive regulation of abscisic acid-activated signaling pathway	8/34125	25/331498	0.00272	1	biological_process	c346996_g1;c380534_g3;c391774_g1;c398297_g4;c402890_g5;c402890_g7;c409499_g1;c420467_g1
GO:1905959	e	positive regulation of cellular response to alcohol	8/34125	25/331498	0.00272	1	biological_process	c346996_g1;c380534_g3;c391774_g1;c398297_g4;c402890_g5;c402890_g7;c409499_g1;c420467_g1
GO:0003978	e	UDP-glucose 4-epimerase activity	8/34125	25/331498	0.00272	1	molecular_function	c288552_g1;c307615_g3;c387754_g2;c395178_g2;c406406_g1;c416613_g2;c417507_g3;c421840_g1
GO:1901421	e	positive regulation of response to alcohol	8/34125	25/331498	0.00272	1	biological_process	c346996_g1;c380534_g3;c391774_g1;c398297_g4;c402890_g5;c402890_g7;c409499_g1;c420467_g1
GO:0001932	e	regulation of protein phosphorylation	47/34125	294/331498	0.00272	1	biological_process	c142657_g1;c252622_g1;c253086_g2;c303703_g1;c308240_g1;c312007_g1;c345796_g2;c348961_g1;c356810_g2;c365731_g1;c371005_g1;c371236_g2;c373839_g2;c378075_g1;c379792_g1;c380483_g1;c382224_g1;c382224_g2;c384262_g2;c385134_g1;c387442_g1;c387442_g2;c388797_g2;c389444_g1;c391675_g1;c396263_g1;c404577_g1;c404577_g2;c404739_g1;c410354_g2;c410454_g2;c410992_g1;c411024_g1;c411686_g3;c412217_g1;c412217_g2;c41…
GO:0048767	e	root hair elongation	10/34125	36/331498	0.00273	1	biological_process	c295259_g1;c400475_g6;c400691_g1;c403885_g2;c411235_g3;c415428_g1;c415428_g2;c417075_g8;c417142_g1;c420778_g1
GO:0071804	e	cellular potassium ion transport	22/34125	112/331498	0.00273	1	biological_process	c266263_g1;c351424_g1;c357099_g1;c380047_g1;c390250_g2;c392810_g1;c394904_g2;c399108_g1;c399900_g1;c402679_g4;c403227_g1;c404889_g1;c408153_g2;c411524_g4;c413510_g1;c415428_g1;c415428_g2;c415534_g1;c415534_g3;c415645_g1;c415645_g2;c418514_g3
GO:0071805	e	potassium ion transmembrane transport	22/34125	112/331498	0.00273	1	biological_process	c266263_g1;c351424_g1;c357099_g1;c380047_g1;c390250_g2;c392810_g1;c394904_g2;c399108_g1;c399900_g1;c402679_g4;c403227_g1;c404889_g1;c408153_g2;c411524_g4;c413510_g1;c415428_g1;c415428_g2;c415534_g1;c415534_g3;c415645_g1;c415645_g2;c418514_g3
GO:0022411	e	cellular component disassembly	22/34125	112/331498	0.00273	1	biological_process	c145571_g1;c252136_g1;c299551_g1;c316428_g1;c348423_g2;c364241_g1;c371246_g2;c372149_g1;c385134_g1;c386231_g1;c392312_g1;c395950_g2;c396505_g1;c407188_g2;c407421_g1;c407421_g5;c422248_g1;c422490_g2;c439830_g1;c456690_g1;c50615_g1;c78532_g1
GO:0005856	e	cytoskeleton	57/34125	374/331498	0.00277	1	cellular_component	c224968_g1;c228439_g1;c237060_g1;c252136_g1;c299551_g1;c300152_g1;c316428_g1;c337020_g2;c341888_g1;c344526_g1;c345670_g1;c350997_g1;c356810_g2;c357350_g1;c364241_g1;c369462_g1;c371246_g2;c371926_g1;c373311_g1;c375997_g1;c378648_g1;c382667_g1;c382841_g3;c382877_g1;c390335_g1;c391543_g1;c393372_g2;c393372_g3;c394354_g2;c394560_g1;c394587_g2;c395486_g1;c395778_g1;c395778_g2;c398905_g4;c404380_g3;c40…
GO:0030686	e	90S preribosome	15/34125	64/331498	0.00277	1	cellular_component	c259273_g1;c259905_g1;c305059_g2;c333811_g1;c346296_g2;c353137_g1;c378712_g1;c387340_g1;c396934_g2;c397909_g1;c401276_g2;c414501_g4;c414745_g2;c415184_g4;c416148_g1
GO:0004353	e	glutamate dehydrogenase [NAD(P)+] activity	13/34125	54/331498	0.00277	1	molecular_function	c376656_g1;c392745_g2;c395718_g1;c398699_g1;c400709_g2;c403667_g1;c403667_g6;c417902_g10;c417902_g13;c417902_g2;c417971_g1;c420816_g4;c421783_g1
GO:0004365	e	glyceraldehyde-3-phosphate dehydrogenase (NAD+) (phosphorylating) activity	13/34125	54/331498	0.00277	1	molecular_function	c344399_g1;c390258_g1;c392435_g1;c399441_g1;c399441_g5;c399441_g6;c399441_g7;c400104_g1;c416291_g1;c416291_g4;c418110_g1;c418110_g5;c420025_g1
GO:0003987	e	acetate-CoA ligase activity	12/34125	48/331498	0.00284	1	molecular_function	c277908_g1;c354004_g2;c368858_g1;c376893_g1;c387608_g1;c396066_g1;c405365_g2;c406100_g1;c406100_g2;c406100_g3;c406100_g4;c422230_g1
GO:0036442	e	hydrogen-exporting ATPase activity	45/34125	280/331498	0.00295	1	molecular_function	c301823_g1;c304260_g1;c309129_g1;c311449_g1;c330526_g1;c333136_g1;c333815_g1;c336698_g1;c339286_g1;c339622_g1;c345050_g1;c345751_g1;c351643_g2;c355446_g2;c357002_g1;c357171_g1;c364195_g1;c366032_g1;c371275_g1;c372099_g1;c376442_g1;c376828_g1;c377813_g1;c378080_g1;c380807_g1;c382230_g2;c386566_g2;c387856_g1;c388292_g3;c392816_g1;c395761_g5;c396408_g1;c401126_g1;c401126_g2;c406016_g1;c406016_g3;c40…
GO:0015297	e	antiporter activity	38/34125	228/331498	0.00301	1	molecular_function	c235285_g1;c300647_g2;c337825_g1;c357099_g1;c357243_g1;c367291_g1;c377415_g1;c379114_g1;c380684_g1;c391274_g2;c391464_g2;c399758_g1;c400123_g2;c400426_g1;c400907_g1;c402679_g4;c403005_g2;c404806_g2;c407618_g1;c408035_g1;c408044_g1;c408125_g1;c409069_g1;c409226_g1;c413267_g5;c415856_g1;c416571_g1;c417208_g2;c418242_g3;c418514_g3;c419068_g1;c419596_g3;c420146_g3;c420158_g1;c420158_g2;c420398_g1;c42…
GO:0005768	e	endosome	40/34125	244/331498	0.00302	1	cellular_component	c299459_g1;c314548_g1;c345882_g1;c355446_g2;c357086_g1;c361565_g1;c363300_g1;c367783_g1;c369240_g1;c376706_g1;c384277_g4;c385134_g1;c388119_g1;c389183_g1;c390728_g12;c391274_g2;c394879_g1;c396881_g3;c397622_g1;c398319_g1;c400388_g2;c401001_g3;c401961_g6;c402749_g2;c406998_g3;c409026_g1;c410631_g2;c410631_g3;c412039_g3;c413073_g1;c414165_g1;c415686_g2;c418594_g1;c418594_g2;c419118_g1;c420360_g1;c4…
GO:0015713	e	phosphoglycerate transport	4/34125	7/331498	0.00304	1	biological_process	c400013_g2;c408044_g1;c409069_g1;c410832_g5
GO:0010025	e	wax biosynthetic process	4/34125	7/331498	0.00304	1	biological_process	c327365_g1;c366115_g1;c398628_g4;c409705_g1
GO:1901016	e	regulation of potassium ion transmembrane transporter activity	4/34125	7/331498	0.00304	1	biological_process	c333166_g1;c378553_g1;c402890_g5;c402890_g7
GO:0019840	e	isoprenoid binding	4/34125	7/331498	0.00304	1	molecular_function	c264651_g1;c359220_g1;c359220_g2;c369333_g1
GO:0005504	e	fatty acid binding	4/34125	7/331498	0.00304	1	molecular_function	c359220_g1;c359220_g2;c369333_g1;c379887_g2
GO:0016731	e	oxidoreductase activity, acting on iron-sulfur proteins as donors, NAD or NADP as acceptor	4/34125	7/331498	0.00304	1	molecular_function	c402682_g1;c420597_g2;c421480_g1;c421480_g2
GO:0015120	e	phosphoglycerate transmembrane transporter activity	4/34125	7/331498	0.00304	1	molecular_function	c400013_g2;c408044_g1;c409069_g1;c410832_g5
GO:0048564	e	photosystem I assembly	4/34125	7/331498	0.00304	1	biological_process	c377504_g1;c400596_g3;c402529_g2;c416936_g2
GO:0052716	e	hydroquinone:oxygen oxidoreductase activity	4/34125	7/331498	0.00304	1	molecular_function	c372747_g1;c380374_g2;c409556_g2;c411958_g3
GO:0004324	e	ferredoxin-NADP+ reductase activity	4/34125	7/331498	0.00304	1	molecular_function	c402682_g1;c420597_g2;c421480_g1;c421480_g2
GO:0009958	e	positive gravitropism	4/34125	7/331498	0.00304	1	biological_process	c369240_g1;c389183_g1;c396881_g3;c412801_g2
GO:0047100	e	glyceraldehyde-3-phosphate dehydrogenase (NADP+) (phosphorylating) activity	4/34125	7/331498	0.00304	1	molecular_function	c401399_g1;c418110_g1;c418110_g2;c418110_g5
GO:0010166	e	wax metabolic process	4/34125	7/331498	0.00304	1	biological_process	c327365_g1;c366115_g1;c398628_g4;c409705_g1
GO:0019748	e	secondary metabolic process	32/34125	182/331498	0.00305	1	biological_process	c239321_g2;c345796_g2;c347180_g1;c360853_g1;c372401_g2;c373090_g1;c375418_g1;c376489_g1;c380374_g2;c381387_g1;c384131_g1;c384146_g1;c389216_g1;c391912_g1;c395008_g1;c395761_g5;c397771_g6;c398294_g1;c404202_g2;c405089_g2;c408834_g4;c409556_g2;c410797_g1;c411046_g4;c411958_g3;c412590_g4;c413148_g2;c415631_g2;c417728_g2;c420597_g2;c421433_g1;c446919_g1
GO:0016106	e	sesquiterpenoid biosynthetic process	5/34125	11/331498	0.00313	1	biological_process	c371471_g1;c374372_g1;c398582_g1;c402552_g1;c415080_g3
GO:0010270	e	photosystem II oxygen evolving complex assembly	5/34125	11/331498	0.00313	1	biological_process	c361752_g1;c377892_g1;c410546_g4;c417958_g1;c563391_g1
GO:0005544	e	calcium-dependent phospholipid binding	9/34125	31/331498	0.00316	1	molecular_function	c302140_g1;c302140_g2;c397274_g4;c397406_g1;c398177_g1;c399533_g1;c399533_g2;c404889_g1;c421254_g1
GO:0006022	e	aminoglycan metabolic process	53/34125	343/331498	0.00317	1	biological_process	c267707_g1;c286984_g1;c287204_g2;c328030_g1;c351890_g1;c361167_g1;c363953_g1;c371364_g1;c373384_g1;c378975_g1;c381311_g2;c381311_g3;c387206_g2;c391149_g4;c393113_g1;c394731_g2;c395017_g1;c395590_g1;c397047_g1;c399344_g1;c399344_g5;c401834_g1;c401834_g2;c402381_g1;c402381_g4;c402908_g3;c402908_g5;c404484_g1;c404484_g2;c404582_g1;c40539_g1;c405621_g3;c405721_g3;c406939_g10;c406939_g3;c407009_g2;c40…
GO:0035251	e	UDP-glucosyltransferase activity	32/34125	184/331498	0.00326	1	molecular_function	c326459_g1;c332433_g1;c348044_g2;c365059_g1;c370586_g1;c390907_g1;c392850_g1;c392850_g5;c394714_g1;c398264_g1;c399902_g1;c402080_g1;c402080_g2;c405608_g2;c407384_g2;c410882_g4;c410979_g5;c411427_g1;c412062_g1;c412062_g3;c413964_g2;c416099_g1;c416099_g2;c417938_g5;c420430_g1;c420630_g1;c420809_g1;c421107_g1;c421286_g1;c421286_g2;c421956_g3;c770096_g1
GO:0006030	e	chitin metabolic process	23/34125	118/331498	0.00338	1	biological_process	c267707_g1;c328030_g1;c361167_g1;c363953_g1;c378975_g1;c381311_g2;c381311_g3;c391149_g4;c393113_g1;c394731_g2;c395590_g1;c397047_g1;c402381_g1;c402381_g4;c405621_g3;c405721_g3;c406939_g10;c406939_g3;c408240_g1;c408240_g2;c415076_g1;c415176_g3;c426678_g1
GO:0005346	e	purine ribonucleotide transmembrane transporter activity	10/34125	37/331498	0.00339	1	molecular_function	c235285_g1;c380684_g1;c392779_g1;c403005_g2;c407618_g1;c413267_g5;c416571_g1;c420158_g1;c420158_g2;c422379_g1
GO:0019757	e	glycosinolate metabolic process	8/34125	26/331498	0.00358	1	biological_process	c376489_g1;c384131_g1;c384146_g1;c397771_g6;c412590_g4;c415631_g2;c420597_g2;c421433_g1
GO:0016143	e	S-glycoside metabolic process	8/34125	26/331498	0.00358	1	biological_process	c376489_g1;c384131_g1;c384146_g1;c397771_g6;c412590_g4;c415631_g2;c420597_g2;c421433_g1
GO:0019760	e	glucosinolate metabolic process	8/34125	26/331498	0.00358	1	biological_process	c376489_g1;c384131_g1;c384146_g1;c397771_g6;c412590_g4;c415631_g2;c420597_g2;c421433_g1
GO:0008375	e	acetylglucosaminyltransferase activity	21/34125	107/331498	0.00359	1	molecular_function	c361167_g1;c381311_g2;c381311_g3;c381904_g1;c386254_g1;c391149_g4;c394731_g2;c396815_g2;c397047_g1;c402381_g1;c402381_g4;c404582_g1;c405023_g2;c405613_g1;c406939_g10;c406939_g3;c413935_g5;c415076_g1;c415176_g3;c420545_g3;c705677_g1
GO:0016109	e	tetraterpenoid biosynthetic process	15/34125	67/331498	0.00362	1	biological_process	c371471_g1;c388788_g1;c389134_g6;c392623_g1;c398170_g2;c398582_g1;c399164_g1;c408393_g3;c415080_g3;c416430_g1;c416637_g1;c417848_g9;c418910_g5;c421689_g1;c422242_g1
GO:0016117	e	carotenoid biosynthetic process	15/34125	67/331498	0.00362	1	biological_process	c371471_g1;c388788_g1;c389134_g6;c392623_g1;c398170_g2;c398582_g1;c399164_g1;c408393_g3;c415080_g3;c416430_g1;c416637_g1;c417848_g9;c418910_g5;c421689_g1;c422242_g1
GO:1900674	e	olefin biosynthetic process	6/34125	16/331498	0.00382	1	biological_process	c372401_g2;c389216_g1;c395008_g1;c402887_g3;c405089_g2;c410797_g1
GO:0016705	e	oxidoreductase activity, acting on paired donors, with incorporation or reduction of molecular oxygen	130/34125	987/331498	0.00386	1	molecular_function	c147320_g1;c253125_g1;c255771_g1;c268012_g1;c282431_g1;c309369_g1;c310631_g1;c310830_g1;c336680_g2;c344613_g1;c345177_g1;c347862_g1;c349140_g1;c350602_g1;c351454_g1;c355499_g1;c362322_g1;c363071_g1;c363488_g1;c366553_g1;c366589_g1;c369238_g1;c371471_g1;c373539_g1;c374780_g2;c375607_g1;c377858_g1;c378159_g1;c378223_g1;c381211_g1;c386460_g1;c386505_g2;c387030_g3;c387689_g1;c388788_g1;c389134_g6;c38…
GO:0042822	e	pyridoxal phosphate metabolic process	16/34125	75/331498	0.00391	1	biological_process	c353148_g1;c367345_g1;c368759_g1;c369656_g1;c396103_g1;c396103_g3;c396103_g6;c400570_g1;c403994_g1;c403994_g2;c406837_g1;c411989_g1;c411989_g2;c416299_g1;c420836_g2;c466948_g1
GO:0042823	e	pyridoxal phosphate biosynthetic process	16/34125	75/331498	0.00391	1	biological_process	c353148_g1;c367345_g1;c368759_g1;c369656_g1;c396103_g1;c396103_g3;c396103_g6;c400570_g1;c403994_g1;c403994_g2;c406837_g1;c411989_g1;c411989_g2;c416299_g1;c420836_g2;c466948_g1
GO:0032412	e	regulation of ion transmembrane transporter activity	9/34125	32/331498	0.00401	1	biological_process	c333166_g1;c366878_g1;c378553_g1;c395432_g1;c398297_g4;c402465_g1;c402890_g5;c402890_g7;c419577_g1
GO:0022898	e	regulation of transmembrane transporter activity	9/34125	32/331498	0.00401	1	biological_process	c333166_g1;c366878_g1;c378553_g1;c395432_g1;c398297_g4;c402465_g1;c402890_g5;c402890_g7;c419577_g1
GO:0032409	e	regulation of transporter activity	9/34125	32/331498	0.00401	1	biological_process	c333166_g1;c366878_g1;c378553_g1;c395432_g1;c398297_g4;c402465_g1;c402890_g5;c402890_g7;c419577_g1
GO:0005853	e	eukaryotic translation elongation factor 1 complex	9/34125	32/331498	0.00401	1	cellular_component	c10683_g1;c160509_g1;c362935_g1;c369418_g1;c392934_g1;c406798_g2;c406798_g5;c416935_g4;c421206_g3
GO:0005635	e	nuclear envelope	15/34125	68/331498	0.00402	1	cellular_component	c102638_g1;c372040_g1;c373190_g2;c375654_g3;c378129_g1;c378129_g2;c385715_g1;c389162_g1;c399340_g2;c410855_g2;c411678_g3;c417875_g1;c419620_g3;c421413_g1;c422172_g1
GO:0009969	e	xyloglucan biosynthetic process	3/34125	4/331498	0.00403	1	biological_process	c307615_g3;c406406_g1;c421840_g1
GO:0019841	e	retinol binding	3/34125	4/331498	0.00403	1	molecular_function	c359220_g1;c359220_g2;c369333_g1
GO:0005501	e	retinoid binding	3/34125	4/331498	0.00403	1	molecular_function	c359220_g1;c359220_g2;c369333_g1
GO:0010179	e	IAA-Ala conjugate hydrolase activity	3/34125	4/331498	0.00403	1	molecular_function	c403907_g1;c411127_g4;c411127_g7
GO:2000652	e	regulation of secondary cell wall biogenesis	3/34125	4/331498	0.00403	1	biological_process	c264465_g1;c386474_g4;c408416_g3
GO:0009645	e	response to low light intensity stimulus	3/34125	4/331498	0.00403	1	biological_process	c390308_g1;c390308_g2;c391148_g2
GO:0046271	e	phenylpropanoid catabolic process	3/34125	4/331498	0.00403	1	biological_process	c380374_g2;c409556_g2;c411958_g3
GO:0031399	e	regulation of protein modification process	57/34125	381/331498	0.00404	1	biological_process	c142657_g1;c252622_g1;c253086_g2;c264651_g1;c303703_g1;c308240_g1;c312007_g1;c31536_g1;c328030_g1;c333166_g1;c345796_g2;c346996_g1;c348961_g1;c356810_g2;c365731_g1;c366878_g1;c371005_g1;c371236_g2;c373839_g2;c378075_g1;c379792_g1;c379872_g2;c380483_g1;c382224_g1;c382224_g2;c384262_g2;c385134_g1;c387442_g1;c387442_g2;c388797_g2;c389444_g1;c391675_g1;c396263_g1;c404577_g1;c404577_g2;c404739_g1;c408…
GO:0046982	e	protein heterodimerization activity	49/34125	318/331498	0.0041	1	molecular_function	c100286_g1;c137085_g1;c226329_g1;c267568_g1;c285311_g1;c286212_g1;c311304_g1;c311664_g1;c315879_g1;c316223_g1;c320605_g1;c321327_g1;c328219_g1;c333166_g1;c346358_g1;c355947_g1;c363881_g1;c366976_g1;c368012_g1;c371097_g2;c376610_g2;c378610_g1;c380625_g3;c381321_g2;c382222_g2;c382316_g2;c385378_g1;c389564_g1;c390991_g1;c396103_g1;c396480_g3;c396480_g6;c398179_g2;c399853_g1;c399853_g3;c400023_g1;c40…
GO:0006352	e	DNA-templated transcription, initiation	31/34125	178/331498	0.0041	1	biological_process	c272334_g1;c273239_g1;c300529_g2;c304164_g1;c319564_g1;c347405_g1;c350391_g1;c353335_g1;c363881_g1;c371095_g1;c371343_g1;c371955_g1;c372495_g1;c376085_g1;c378780_g1;c382316_g2;c387646_g2;c388263_g1;c396496_g4;c400484_g1;c400484_g2;c400484_g4;c404922_g1;c410501_g1;c412828_g1;c414248_g3;c414248_g5;c417943_g3;c421875_g2;c49957_g1;c541203_g1
GO:0019320	e	hexose catabolic process	14/34125	60/331498	0.00413	1	biological_process	c295259_g1;c372893_g2;c376283_g1;c381949_g1;c392947_g1;c405112_g2;c409379_g2;c409499_g1;c413257_g1;c415464_g2;c415464_g3;c415464_g5;c419977_g1;c421837_g1
GO:0042579	e	microbody	42/34125	262/331498	0.00413	1	cellular_component	c310676_g1;c351722_g1;c357086_g1;c360336_g1;c361467_g1;c365554_g1;c365580_g1;c369108_g2;c375753_g1;c377229_g1;c381748_g1;c388403_g2;c388403_g4;c388662_g1;c391318_g1;c396525_g1;c396702_g1;c397395_g6;c398484_g1;c398484_g2;c398484_g3;c398745_g3;c400474_g5;c404982_g1;c407083_g1;c407111_g1;c409646_g1;c409646_g2;c410896_g3;c414362_g1;c415600_g2;c416653_g3;c416865_g6;c416896_g5;c418006_g1;c418006_g2;c41…
GO:0016854	e	racemase and epimerase activity	21/34125	109/331498	0.00418	1	molecular_function	c288552_g1;c307615_g3;c363488_g1;c380114_g1;c383620_g1;c383620_g2;c387754_g2;c395178_g2;c398401_g7;c406406_g1;c408882_g1;c411046_g4;c414165_g1;c415157_g1;c415157_g2;c415157_g3;c416613_g2;c416865_g6;c417507_g3;c421840_g1;c438308_g1
GO:0008289	e	lipid binding	63/34125	430/331498	0.00419	1	molecular_function	c238338_g1;c252844_g1;c264651_g1;c298639_g1;c302140_g1;c302140_g2;c345462_g1;c358769_g1;c359220_g1;c359220_g2;c359227_g1;c360060_g1;c361876_g1;c361922_g1;c364057_g1;c366567_g1;c369240_g1;c369333_g1;c372864_g1;c379887_g2;c382254_g1;c384701_g1;c386040_g1;c386655_g1;c386688_g1;c387472_g1;c387984_g1;c387984_g2;c389183_g1;c391226_g1;c392171_g2;c394354_g2;c397036_g2;c397274_g4;c397406_g1;c398177_g1;c39…
GO:0051503	e	adenine nucleotide transport	10/34125	38/331498	0.00419	1	biological_process	c235285_g1;c380684_g1;c392779_g1;c403005_g2;c407618_g1;c413267_g5;c416571_g1;c420158_g1;c420158_g2;c422379_g1
GO:0000295	e	adenine nucleotide transmembrane transporter activity	10/34125	38/331498	0.00419	1	molecular_function	c235285_g1;c380684_g1;c392779_g1;c403005_g2;c407618_g1;c413267_g5;c416571_g1;c420158_g1;c420158_g2;c422379_g1
GO:0015868	e	purine ribonucleotide transport	10/34125	38/331498	0.00419	1	biological_process	c235285_g1;c380684_g1;c392779_g1;c403005_g2;c407618_g1;c413267_g5;c416571_g1;c420158_g1;c420158_g2;c422379_g1
GO:0006862	e	nucleotide transport	18/34125	88/331498	0.0042	1	biological_process	c235285_g1;c330542_g1;c348040_g1;c363889_g1;c374681_g1;c380684_g1;c382947_g3;c392184_g1;c392779_g1;c403005_g2;c407618_g1;c411856_g2;c413267_g5;c416571_g1;c418852_g3;c420158_g1;c420158_g2;c422379_g1
GO:0006631	e	fatty acid metabolic process	145/34125	1118/331498	0.0042	1	biological_process	c103821_g1;c147320_g1;c155624_g2;c179667_g1;c303897_g1;c309369_g1;c309511_g1;c310631_g1;c326443_g1;c327365_g1;c350101_g1;c362942_g1;c363071_g1;c363195_g1;c364567_g1;c365580_g1;c366115_g1;c366115_g2;c366589_g1;c367713_g1;c370223_g1;c370390_g1;c371480_g1;c371480_g2;c371810_g1;c372431_g1;c373539_g1;c375196_g2;c377928_g1;c378325_g1;c378476_g1;c380534_g3;c381061_g2;c381334_g1;c381767_g1;c382539_g1;c38…
GO:0032993	e	protein-DNA complex	38/34125	231/331498	0.00451	1	cellular_component	c100286_g1;c137085_g1;c226329_g1;c267568_g1;c285311_g1;c311304_g1;c311664_g1;c315879_g1;c320605_g1;c321327_g1;c355947_g1;c365493_g1;c366976_g1;c371097_g2;c376610_g2;c378610_g1;c380625_g3;c381321_g2;c382222_g2;c388393_g7;c390991_g1;c396480_g3;c396480_g6;c398179_g2;c399853_g1;c399853_g3;c400023_g1;c400023_g2;c400023_g6;c404594_g2;c405368_g1;c410267_g2;c418308_g1;c419039_g1;c437788_g1;c500521_g1;c63…
GO:0035556	e	intracellular signal transduction	240/34125	1954/331498	0.00452	1	biological_process	c117990_g1;c133126_g1;c150703_g1;c189865_g1;c192258_g1;c234124_g1;c247251_g1;c247461_g1;c252329_g1;c253115_g1;c254304_g2;c258549_g1;c264581_g1;c298204_g1;c301766_g1;c304604_g1;c305789_g1;c306789_g1;c313032_g1;c314345_g1;c318027_g1;c318399_g1;c323962_g1;c324617_g1;c328030_g1;c331103_g1;c332872_g1;c333166_g1;c334647_g1;c335298_g1;c337801_g3;c339251_g1;c339885_g1;c34145_g1;c342283_g1;c342283_g2;c342…
GO:0042819	e	vitamin B6 biosynthetic process	17/34125	80/331498	0.00459	1	biological_process	c353148_g1;c367345_g1;c368759_g1;c369656_g1;c389564_g1;c396103_g1;c396103_g3;c396103_g6;c400570_g1;c403994_g1;c403994_g2;c406837_g1;c411989_g1;c411989_g2;c416299_g1;c420836_g2;c466948_g1
GO:0048437	e	floral organ development	8/34125	27/331498	0.00463	1	biological_process	c395134_g1;c397810_g1;c409499_g1;c409982_g8;c411606_g2;c412801_g2;c417275_g3;c420356_g3
GO:0005985	e	sucrose metabolic process	98/34125	721/331498	0.00471	1	biological_process	c265549_g2;c311178_g1;c326459_g1;c337465_g1;c345782_g1;c348044_g2;c354366_g1;c361762_g3;c368485_g1;c370586_g1;c372239_g1;c372893_g2;c375562_g2;c377471_g1;c379859_g1;c381949_g1;c383012_g1;c389928_g2;c390358_g2;c390907_g1;c392850_g1;c392850_g5;c393406_g4;c394398_g1;c394398_g4;c394714_g1;c395116_g1;c395413_g10;c396377_g2;c397444_g1;c397460_g2;c397610_g1;c398264_g1;c398297_g4;c398879_g2;c399902_g1;c4…
GO:0023021	e	termination of signal transduction	12/34125	51/331498	0.00485	1	biological_process	c317041_g1;c344558_g1;c347880_g1;c359227_g1;c366487_g1;c376260_g3;c384701_g1;c388865_g1;c397329_g2;c400746_g2;c418314_g2;c655096_g1
GO:0045744	e	negative regulation of G-protein coupled receptor protein signaling pathway	12/34125	51/331498	0.00485	1	biological_process	c317041_g1;c344558_g1;c347880_g1;c359227_g1;c366487_g1;c376260_g3;c384701_g1;c388865_g1;c397329_g2;c400746_g2;c418314_g2;c655096_g1
GO:0038032	e	termination of G-protein coupled receptor signaling pathway	12/34125	51/331498	0.00485	1	biological_process	c317041_g1;c344558_g1;c347880_g1;c359227_g1;c366487_g1;c376260_g3;c384701_g1;c388865_g1;c397329_g2;c400746_g2;c418314_g2;c655096_g1
GO:0090567	e	reproductive shoot system development	12/34125	51/331498	0.00485	1	biological_process	c345796_g2;c373219_g1;c389950_g4;c397302_g1;c400934_g4;c404791_g1;c404791_g2;c409522_g2;c410995_g1;c411686_g3;c412222_g10;c416865_g6
GO:0006346	e	methylation-dependent chromatin silencing	5/34125	12/331498	0.00491	1	biological_process	c397389_g1;c401135_g2;c401135_g3;c403144_g5;c413955_g7
GO:0009834	e	plant-type secondary cell wall biogenesis	5/34125	12/331498	0.00491	1	biological_process	c359064_g1;c374250_g1;c384094_g2;c413964_g2;c416099_g1
GO:0090627	e	plant epidermal cell differentiation	5/34125	12/331498	0.00491	1	biological_process	c299004_g1;c307615_g3;c396881_g3;c406406_g1;c421840_g1
GO:0008878	e	glucose-1-phosphate adenylyltransferase activity	9/34125	33/331498	0.00501	1	molecular_function	c384563_g1;c394398_g1;c394398_g4;c395116_g1;c395413_g10;c413756_g1;c421168_g1;c422390_g1;c422563_g1
GO:0009793	e	embryo development ending in seed dormancy	18/34125	90/331498	0.00503	1	biological_process	c369145_g1;c396886_g5;c397389_g1;c398117_g4;c403761_g3;c404891_g1;c409522_g2;c410847_g4;c411161_g1;c412323_g2;c412381_g5;c415157_g2;c417773_g2;c418091_g4;c418727_g1;c418727_g2;c420439_g4;c82501_g1
GO:0009909	e	regulation of flower development	15/34125	70/331498	0.00505	1	biological_process	c392186_g1;c395128_g3;c398179_g2;c405368_g1;c406263_g1;c406525_g2;c407088_g4;c408887_g1;c412918_g1;c415152_g2;c415152_g4;c420017_g1;c420859_g4;c422568_g3;c43862_g1
GO:0004449	e	isocitrate dehydrogenase (NAD+) activity	10/34125	39/331498	0.00512	1	molecular_function	c312577_g1;c367392_g1;c370526_g1;c387402_g1;c403242_g2;c403242_g4;c409091_g1;c415949_g1;c417336_g1;c417336_g5
GO:0007154	e	cell communication	34/34125	203/331498	0.00512	1	biological_process	c333495_g1;c340469_g1;c347180_g1;c347689_g1;c351722_g1;c364460_g1;c369108_g2;c369849_g1;c385292_g2;c385292_g3;c387826_g1;c388800_g1;c390891_g1;c392940_g1;c394699_g1;c397765_g4;c399209_g1;c400408_g3;c404172_g1;c405852_g1;c407229_g2;c407229_g4;c414072_g1;c415457_g3;c415590_g2;c418006_g1;c418006_g2;c420079_g1;c420933_g7;c421048_g2;c421058_g1;c421403_g4;c422932_g1;c712583_g1
GO:0009706	e	chloroplast inner membrane	7/34125	22/331498	0.00516	1	cellular_component	c266665_g1;c376264_g1;c395473_g2;c400747_g3;c409598_g2;c411161_g1;c422395_g2
GO:0030433	e	ubiquitin-dependent ERAD pathway	7/34125	22/331498	0.00516	1	biological_process	c381628_g2;c405290_g2;c407631_g2;c410915_g4;c418395_g4;c419879_g4;c421732_g2
GO:0009108	e	coenzyme biosynthetic process	151/34125	1175/331498	0.00522	1	biological_process	c108259_g1;c14211_g1;c16114_g1;c224991_g1;c240925_g1;c274767_g1;c277908_g1;c30370_g1;c314548_g1;c322551_g1;c329692_g3;c332407_g1;c339160_g1;c340222_g1;c347095_g1;c353148_g1;c353491_g1;c354004_g2;c354016_g1;c358960_g1;c362557_g4;c362927_g1;c363605_g2;c364767_g2;c365967_g2;c366172_g1;c366858_g1;c366858_g2;c367204_g1;c367345_g1;c367623_g1;c368759_g1;c368858_g1;c369656_g1;c369894_g2;c370349_g1;c37039…
GO:0080161	e	auxin transmembrane transporter activity	6/34125	17/331498	0.00539	1	molecular_function	c384697_g1;c396881_g3;c400475_g6;c400691_g1;c412801_g2;c417075_g8
GO:0043901	e	negative regulation of multi-organism process	6/34125	17/331498	0.00539	1	biological_process	c359437_g1;c359437_g2;c359437_g3;c405341_g2;c412939_g1;c770579_g1
GO:0006595	e	polyamine metabolic process	20/34125	104/331498	0.00547	1	biological_process	c331623_g1;c364312_g1;c365433_g1;c375418_g1;c388886_g1;c389216_g1;c391669_g1;c395152_g1;c396853_g1;c396899_g1;c396915_g3;c398277_g1;c405485_g4;c408880_g1;c409548_g1;c413920_g1;c420264_g1;c420652_g1;c499948_g1;c55625_g1
GO:1902645	e	tertiary alcohol biosynthetic process	4/34125	8/331498	0.00558	1	biological_process	c371471_g1;c374372_g1;c398582_g1;c415080_g3
GO:0036355	e	2-iminoacetate synthase activity	4/34125	8/331498	0.00558	1	molecular_function	c403994_g1;c403994_g2;c411989_g2;c416299_g1
GO:0009496	e	plastoquinol--plastocyanin reductase activity	4/34125	8/331498	0.00558	1	molecular_function	c409715_g3;c411742_g1;c420702_g1;c420702_g2
GO:0004354	e	glutamate dehydrogenase (NADP+) activity	4/34125	8/331498	0.00558	1	molecular_function	c398699_g1;c400709_g2;c403667_g1;c403667_g6
GO:0009688	e	abscisic acid biosynthetic process	4/34125	8/331498	0.00558	1	biological_process	c371471_g1;c374372_g1;c398582_g1;c415080_g3
GO:0006949	e	syncytium formation	4/34125	8/331498	0.00558	1	biological_process	c347180_g1;c396496_g4;c399906_g3;c407057_g2
GO:1901379	e	regulation of potassium ion transmembrane transport	4/34125	8/331498	0.00558	1	biological_process	c333166_g1;c378553_g1;c402890_g5;c402890_g7
GO:0042873	e	aldonate transport	4/34125	8/331498	0.00558	1	biological_process	c400013_g2;c408044_g1;c409069_g1;c410832_g5
GO:0042879	e	aldonate transmembrane transporter activity	4/34125	8/331498	0.00558	1	molecular_function	c400013_g2;c408044_g1;c409069_g1;c410832_g5
GO:0052880	e	oxidoreductase activity, acting on diphenols and related substances as donors, with copper protein as acceptor	4/34125	8/331498	0.00558	1	molecular_function	c409715_g3;c411742_g1;c420702_g1;c420702_g2
GO:0010431	e	seed maturation	4/34125	8/331498	0.00558	1	biological_process	c408520_g1;c408520_g2;c416415_g1;c420809_g1
GO:0090322	e	regulation of superoxide metabolic process	4/34125	8/331498	0.00558	1	biological_process	c357086_g1;c402196_g2;c411682_g2;c419118_g1
GO:0045158	e	electron transporter, transferring electrons within cytochrome b6/f complex of photosystem II activity	4/34125	8/331498	0.00558	1	molecular_function	c409715_g3;c409887_g1;c420702_g1;c420702_g2
GO:0043289	e	apocarotenoid biosynthetic process	4/34125	8/331498	0.00558	1	biological_process	c371471_g1;c374372_g1;c398582_g1;c415080_g3
GO:0016903	e	oxidoreductase activity, acting on the aldehyde or oxo group of donors	113/34125	852/331498	0.00561	1	molecular_function	c236496_g1;c266023_g1;c307902_g1;c311582_g1;c315571_g1;c332432_g1;c333280_g1;c344399_g1;c345493_g1;c347095_g1;c347408_g1;c352095_g1;c352873_g1;c354931_g1;c356194_g1;c360187_g1;c36106_g1;c361846_g1;c362954_g1;c366443_g1;c366446_g1;c366788_g1;c367284_g2;c368709_g1;c370451_g1;c371064_g2;c374836_g1;c375569_g1;c377532_g1;c381934_g2;c382953_g2;c383489_g1;c385753_g1;c385832_g1;c390258_g1;c390534_g1;c390…
GO:0010604	e	positive regulation of macromolecule metabolic process	64/34125	441/331498	0.00586	1	biological_process	c101977_g1;c121515_g1;c252413_g1;c264465_g1;c267848_g1;c305104_g1;c31536_g1;c325999_g1;c344057_g1;c345796_g2;c348961_g1;c351107_g2;c354796_g1;c356810_g2;c359064_g1;c363901_g3;c366002_g1;c366878_g1;c366924_g1;c368012_g1;c370759_g2;c375654_g3;c378699_g4;c378699_g5;c378699_g7;c378699_g8;c379792_g1;c380336_g2;c381630_g1;c385134_g1;c387043_g1;c387646_g2;c391798_g1;c400402_g5;c401089_g1;c401273_g1;c401…
GO:0016853	e	isomerase activity	190/34125	1519/331498	0.00589	1	molecular_function	c224991_g1;c235055_g1;c251920_g1;c259905_g1;c266530_g1;c267355_g1;c277555_g1;c288552_g1;c299744_g1;c307615_g3;c318600_g1;c323154_g1;c330036_g1;c330127_g1;c332784_g2;c341100_g1;c341183_g1;c346071_g1;c361421_g1;c363488_g1;c364372_g1;c365450_g1;c366780_g1;c366858_g1;c366858_g2;c368087_g1;c368141_g1;c370702_g1;c372893_g2;c373423_g3;c374045_g2;c374513_g1;c375531_g2;c375577_g1;c376283_g1;c376489_g1;c37…
GO:0009955	e	adaxial/abaxial pattern specification	8/34125	28/331498	0.0059	1	biological_process	c374245_g2;c387589_g2;c389423_g2;c401754_g2;c401754_g4;c416406_g1;c416406_g2;c416406_g3
GO:0000469	e	cleavage involved in rRNA processing	14/34125	64/331498	0.00591	1	biological_process	c210140_g1;c304289_g1;c305059_g2;c333811_g1;c346296_g2;c367590_g1;c376869_g1;c378712_g1;c393540_g1;c396934_g2;c397909_g1;c401276_g2;c415184_g4;c417210_g7
GO:0003755	e	peptidyl-prolyl cis-trans isomerase activity	52/34125	347/331498	0.00596	1	molecular_function	c235055_g1;c251920_g1;c266530_g1;c267355_g1;c277555_g1;c323154_g1;c332784_g2;c341100_g1;c346071_g1;c366780_g1;c368141_g1;c370702_g1;c374045_g2;c375577_g1;c376779_g1;c381138_g1;c382404_g1;c382495_g2;c382918_g4;c387144_g4;c390357_g1;c390508_g4;c396015_g1;c396953_g2;c398668_g4;c400077_g1;c400532_g1;c400918_g3;c401961_g6;c402220_g1;c403806_g1;c404791_g1;c404791_g2;c406477_g1;c406881_g1;c406881_g2;c40…
GO:0000413	e	protein peptidyl-prolyl isomerization	52/34125	347/331498	0.00596	1	biological_process	c235055_g1;c251920_g1;c266530_g1;c267355_g1;c277555_g1;c323154_g1;c332784_g2;c341100_g1;c346071_g1;c366780_g1;c368141_g1;c370702_g1;c374045_g2;c375577_g1;c376779_g1;c381138_g1;c382404_g1;c382495_g2;c382918_g4;c387144_g4;c390357_g1;c390508_g4;c396015_g1;c396953_g2;c398668_g4;c400077_g1;c400532_g1;c400918_g3;c401961_g6;c402220_g1;c403806_g1;c404791_g1;c404791_g2;c406477_g1;c406881_g1;c406881_g2;c40…
GO:0006139	e	nucleobase-containing compound metabolic process	1273/34125	11504/331498	0.00599	1	biological_process	c11005_g1;c128388_g1;c137735_g1;c14027_g1;c14211_g1;c147384_g1;c191686_g1;c200899_g1;c210140_g1;c232869_g1;c233947_g1;c235425_g1;c239321_g2;c240380_g1;c240807_g1;c240925_g1;c241116_g1;c242081_g2;c242593_g1;c243210_g1;c243210_g2;c247395_g1;c251362_g1;c251572_g2;c251727_g1;c252047_g1;c252844_g1;c255537_g1;c259030_g1;c259273_g1;c259905_g1;c264856_g1;c264856_g2;c266683_g1;c267296_g1;c267590_g1;c26785…
GO:0060918	e	auxin transport	11/34125	46/331498	0.00602	1	biological_process	c346996_g1;c384697_g1;c396881_g3;c399360_g4;c400475_g6;c400691_g1;c409028_g2;c409499_g1;c412801_g2;c417075_g8;c422318_g1
GO:0042325	e	regulation of phosphorylation	47/34125	306/331498	0.00605	1	biological_process	c142657_g1;c252622_g1;c253086_g2;c303703_g1;c308240_g1;c312007_g1;c345796_g2;c348961_g1;c356810_g2;c365731_g1;c371005_g1;c371236_g2;c373839_g2;c378075_g1;c379792_g1;c380483_g1;c382224_g1;c382224_g2;c384262_g2;c385134_g1;c387442_g1;c387442_g2;c388797_g2;c389444_g1;c391675_g1;c396263_g1;c404577_g1;c404577_g2;c404739_g1;c410354_g2;c410454_g2;c410992_g1;c411024_g1;c411686_g3;c412217_g1;c412217_g2;c41…
GO:0031348	e	negative regulation of defense response	9/34125	34/331498	0.0062	1	biological_process	c259210_g1;c359030_g1;c397771_g6;c408393_g3;c416469_g1;c420089_g1;c420597_g2;c420702_g1;c420702_g2
GO:0048522	e	positive regulation of cellular process	99/34125	737/331498	0.00628	1	biological_process	c101977_g1;c121515_g1;c252413_g1;c252821_g1;c255537_g1;c264465_g1;c267568_g1;c267848_g1;c282461_g2;c305104_g1;c305402_g1;c308669_g1;c312874_g1;c31536_g1;c325999_g1;c328150_g1;c333166_g1;c336243_g1;c344057_g1;c345796_g2;c346996_g1;c347180_g1;c348961_g1;c350504_g1;c351107_g2;c354796_g1;c356810_g2;c359064_g1;c363300_g1;c363901_g3;c366002_g1;c366878_g1;c366924_g1;c367371_g1;c368012_g1;c370759_g2;c377…
GO:0004738	e	pyruvate dehydrogenase activity	19/34125	97/331498	0.00638	1	molecular_function	c311582_g1;c347095_g1;c354931_g1;c385753_g1;c391562_g3;c391562_g4;c391562_g5;c392713_g2;c404362_g2;c404362_g3;c407882_g1;c410176_g1;c410176_g2;c410289_g1;c410962_g1;c411108_g1;c411132_g5;c416476_g1;c417116_g1
GO:0006813	e	potassium ion transport	28/34125	163/331498	0.00642	1	biological_process	c266263_g1;c351424_g1;c357099_g1;c380047_g1;c380047_g2;c390250_g2;c392810_g1;c394904_g2;c399108_g1;c399758_g1;c399900_g1;c402679_g4;c403227_g1;c404889_g1;c408125_g1;c408153_g2;c411524_g4;c413357_g1;c413510_g1;c415428_g1;c415428_g2;c415534_g1;c415534_g3;c415645_g1;c415645_g2;c415856_g1;c418514_g3;c420146_g3
GO:0016830	e	carbon-carbon lyase activity	108/34125	811/331498	0.00643	1	molecular_function	c310676_g1;c311507_g1;c340730_g1;c346653_g1;c350465_g1;c354951_g1;c356909_g1;c357867_g1;c361094_g1;c368133_g1;c369784_g1;c371759_g1;c374040_g1;c375040_g1;c378694_g1;c379876_g1;c381652_g1;c381814_g1;c381814_g2;c381814_g3;c381831_g2;c382485_g1;c382821_g1;c383514_g2;c384471_g4;c384471_g5;c384471_g6;c386760_g5;c386962_g2;c388599_g1;c388599_g6;c392321_g1;c392604_g1;c392808_g3;c394007_g1;c395141_g3;c39…
GO:0006596	e	polyamine biosynthetic process	17/34125	85/331498	0.00658	1	biological_process	c331623_g1;c364312_g1;c365433_g1;c388886_g1;c391669_g1;c395152_g1;c396853_g1;c396899_g1;c396915_g3;c398277_g1;c405485_g4;c408880_g1;c409548_g1;c420264_g1;c420652_g1;c499948_g1;c55625_g1
GO:0030001	e	metal ion transport	143/34125	1115/331498	0.00658	1	biological_process	c178667_g1;c231033_g1;c266263_g1;c285058_g2;c300647_g2;c30370_g1;c305263_g1;c314548_g1;c325340_g1;c330354_g1;c339529_g1;c341047_g3;c342660_g1;c343003_g1;c346994_g1;c351424_g1;c357099_g1;c358258_g1;c359165_g1;c361277_g2;c361277_g3;c362557_g4;c362927_g1;c363605_g2;c367138_g1;c369824_g1;c370356_g1;c370811_g1;c372952_g1;c373061_g1;c380047_g1;c380047_g2;c380265_g1;c381313_g1;c381583_g1;c381957_g2;c382…
GO:0018958	e	phenol-containing compound metabolic process	13/34125	57/331498	0.00662	1	biological_process	c347180_g1;c363841_g1;c375205_g2;c377456_g1;c392693_g1;c395761_g5;c408393_g3;c413081_g2;c420597_g2;c420702_g1;c420702_g2;c446919_g1;c772009_g1
[truncated: 489 more rows]
