# Supplementary material for: Analysis of Dendrobium huoshanense transcriptome unveils putative genes associated with active ingredients synthesis
Source: BMC Genomics. 2018 Dec 29;19:978. doi: 10.1186/s12864-018-5305-6 (PMC6310986; doi:10.1186/s12864-018-5305-6)
Supplement: Supplementary file 8 — Gene Ontology (GO) enrichment of D. huoshanense transcriptome between Dh_R and Dh_S. (XLS 2487 kb) [file 12864_2018_5305_MOESM8_ESM.xls]

id	enrichment	description	ratio_in_study	ratio_in_pop	p_uncorrected	p_bonferroni	type	diff_genes
GO:0016168	e	chlorophyll binding	43/29037	151/331498	3.9e-11	2.19e-07	molecular_function	c365022_g1;c366079_g2;c376076_g1;c381913_g1;c386932_g1;c388402_g1;c391291_g1;c392069_g1;c392415_g2;c394236_g1;c395569_g2;c396195_g4;c396964_g1;c400569_g1;c401082_g5;c402557_g2;c403713_g6;c403967_g3;c405648_g1;c405648_g2;c406193_g1;c406193_g5;c406604_g1;c406604_g2;c406604_g3;c408545_g1;c411069_g1;c411069_g2;c413807_g2;c414471_g7;c416214_g3;c416448_g2;c416501_g1;c417647_g4;c417947_g3;c418834_g1;c41…
GO:0009523	e	photosystem II	54/29037	176/331498	4.14e-11	2.33e-07	cellular_component	c315556_g1;c365022_g1;c366079_g2;c376076_g1;c380783_g1;c381913_g1;c386932_g1;c388402_g1;c391291_g1;c392069_g1;c392415_g2;c394236_g1;c395569_g2;c396195_g4;c396964_g1;c400051_g1;c400569_g1;c402557_g2;c403713_g6;c403967_g3;c405648_g1;c405648_g2;c405656_g1;c406193_g5;c406604_g1;c406604_g2;c406604_g3;c408545_g1;c411069_g1;c411069_g2;c412724_g1;c412756_g1;c412940_g7;c413807_g2;c414471_g7;c416205_g1;c41…
GO:0031977	e	thylakoid lumen	32/29037	94/331498	4.15e-11	2.34e-07	cellular_component	c372176_g1;c384536_g1;c388599_g6;c389439_g1;c390037_g2;c393008_g1;c396772_g4;c396953_g2;c397707_g2;c400957_g1;c402169_g2;c402911_g1;c403806_g2;c403886_g2;c404626_g2;c407730_g1;c409046_g3;c409046_g5;c414467_g4;c414650_g3;c414709_g1;c414970_g6;c416868_g1;c417378_g3;c417871_g1;c418318_g5;c418321_g1;c418321_g2;c419118_g1;c420170_g1;c420597_g2;c421553_g2
GO:0009521	e	photosystem	66/29037	216/331498	5.25e-11	2.96e-07	cellular_component	c315556_g1;c364087_g2;c364087_g3;c365022_g1;c366079_g2;c376076_g1;c379361_g1;c380783_g1;c381166_g2;c381913_g1;c386932_g1;c388402_g1;c389946_g6;c391291_g1;c392069_g1;c392415_g2;c394236_g1;c395569_g2;c396195_g4;c396964_g1;c397068_g1;c400051_g1;c400569_g1;c401082_g5;c402557_g2;c403713_g6;c403967_g3;c405648_g1;c405648_g2;c405656_g1;c406193_g5;c406604_g1;c406604_g2;c406604_g3;c408545_g1;c409846_g3;c40…
GO:0009767	e	photosynthetic electron transport chain	19/29037	38/331498	5.47e-11	3.08e-07	biological_process	c389946_g6;c397444_g1;c401082_g5;c401126_g1;c407687_g4;c409116_g1;c411843_g1;c412940_g7;c414417_g1;c414471_g7;c415201_g3;c416585_g2;c417433_g2;c417433_g5;c417433_g6;c419761_g2;c420597_g2;c420702_g1;c420702_g2
GO:0009534	e	chloroplast thylakoid	70/29037	231/331498	7.02e-11	3.95e-07	cellular_component	c266665_g1;c354966_g2;c364087_g2;c364087_g3;c364148_g1;c365022_g1;c374547_g1;c377892_g1;c380431_g1;c380773_g1;c384536_g1;c386485_g1;c388487_g1;c388599_g6;c388844_g1;c389439_g1;c389748_g2;c389857_g1;c390793_g1;c391047_g1;c391291_g1;c396772_g4;c397068_g1;c400068_g1;c400100_g1;c400957_g1;c402169_g2;c402220_g1;c402267_g2;c402695_g1;c404297_g2;c404626_g2;c404725_g2;c406272_g1;c406782_g6;c407463_g1;c40…
GO:0055035	e	plastid thylakoid membrane	73/29037	245/331498	7.57e-11	4.26e-07	cellular_component	c359828_g2;c368919_g1;c372176_g1;c373845_g1;c374300_g1;c375315_g1;c376851_g1;c381904_g1;c381913_g1;c383317_g1;c385557_g2;c387160_g1;c388402_g1;c390037_g2;c390292_g1;c393008_g1;c393150_g1;c395798_g1;c396964_g1;c398401_g7;c399912_g1;c400918_g3;c401126_g1;c401810_g1;c402024_g1;c402682_g1;c402911_g1;c403395_g1;c403713_g6;c403806_g2;c404943_g1;c404968_g1;c404968_g2;c406193_g5;c406811_g1;c407730_g1;c40…
GO:0031976	e	plastid thylakoid	71/29037	232/331498	8.33e-11	4.69e-07	cellular_component	c266665_g1;c354966_g2;c364087_g2;c364087_g3;c364148_g1;c365022_g1;c374547_g1;c374894_g1;c377892_g1;c380431_g1;c380773_g1;c384536_g1;c386485_g1;c388487_g1;c388599_g6;c388844_g1;c389439_g1;c389748_g2;c389857_g1;c390793_g1;c391047_g1;c391291_g1;c396772_g4;c397068_g1;c400068_g1;c400100_g1;c400957_g1;c402169_g2;c402220_g1;c402267_g2;c402695_g1;c404297_g2;c404626_g2;c404725_g2;c406272_g1;c406782_g6;c40…
GO:0009765	e	photosynthesis, light harvesting	45/29037	143/331498	9.93e-11	5.59e-07	biological_process	c348216_g2;c365022_g1;c366079_g2;c376076_g1;c379361_g1;c381913_g1;c386932_g1;c388402_g1;c391291_g1;c392069_g1;c392415_g2;c394236_g1;c395569_g2;c396195_g4;c396964_g1;c400569_g1;c402557_g2;c403713_g6;c403967_g3;c405648_g1;c405648_g2;c406193_g1;c406193_g5;c406604_g1;c406604_g2;c406604_g3;c408545_g1;c409906_g6;c411069_g1;c411069_g2;c413807_g2;c415509_g1;c416214_g3;c416448_g2;c416501_g1;c417647_g4;c41…
GO:0009535	e	chloroplast thylakoid membrane	72/29037	241/331498	1.2e-10	6.78e-07	cellular_component	c359828_g2;c368919_g1;c372176_g1;c373845_g1;c374300_g1;c375315_g1;c376851_g1;c381904_g1;c381913_g1;c383317_g1;c385557_g2;c387160_g1;c388402_g1;c390037_g2;c390292_g1;c393008_g1;c393150_g1;c395798_g1;c396964_g1;c398401_g7;c399912_g1;c400918_g3;c401126_g1;c401810_g1;c402024_g1;c402682_g1;c402911_g1;c403395_g1;c403713_g6;c403806_g2;c404943_g1;c404968_g1;c404968_g2;c406193_g5;c406811_g1;c407730_g1;c40…
GO:0042651	e	thylakoid membrane	79/29037	268/331498	1.31e-10	7.35e-07	cellular_component	c309515_g3;c359828_g2;c368919_g1;c372176_g1;c373845_g1;c374300_g1;c375315_g1;c376851_g1;c381904_g1;c381913_g1;c383317_g1;c385557_g2;c387160_g1;c388402_g1;c390037_g2;c390292_g1;c393008_g1;c393150_g1;c395798_g1;c396964_g1;c398401_g7;c399912_g1;c400918_g3;c401126_g1;c401810_g1;c402024_g1;c402682_g1;c402911_g1;c403395_g1;c403713_g6;c403806_g2;c404943_g1;c404968_g1;c404968_g2;c406193_g5;c406811_g1;c40…
GO:0015979	e	photosynthesis	69/29037	228/331498	1.33e-10	7.47e-07	biological_process	c336862_g1;c336862_g2;c345352_g1;c36158_g1;c364741_g1;c368353_g1;c372176_g1;c384180_g1;c385557_g2;c388844_g1;c389439_g1;c393008_g1;c397311_g3;c400100_g1;c400873_g8;c401810_g1;c402001_g2;c402001_g5;c402682_g1;c402911_g1;c403395_g1;c403886_g2;c405698_g2;c406206_g3;c406272_g1;c406322_g4;c406763_g1;c406811_g1;c407585_g1;c408031_g1;c408479_g1;c408664_g7;c409715_g3;c409846_g3;c409887_g1;c409906_g1;c409…
GO:0022900	e	electron transport chain	103/29037	496/331498	1.55e-10	8.71e-07	biological_process	c101934_g1;c178625_g1;c254287_g1;c256427_g1;c267415_g1;c280423_g1;c285348_g1;c288174_g1;c30370_g1;c305693_g1;c331011_g1;c333501_g1;c337884_g1;c338845_g1;c340594_g1;c34191_g1;c343235_g1;c354506_g1;c356827_g1;c357849_g2;c360174_g1;c361721_g1;c362557_g4;c362600_g1;c362927_g1;c363390_g1;c363605_g2;c373451_g1;c374809_g5;c374843_g1;c375417_g1;c379448_g1;c379476_g2;c379660_g1;c380902_g2;c381080_g1;c3821…
GO:0051707	e	response to other organism	102/29037	585/331498	1.57e-10	8.82e-07	biological_process	c222416_g1;c289553_g1;c317542_g1;c332433_g1;c334671_g2;c341243_g1;c347180_g1;c348741_g1;c350504_g1;c354665_g1;c359030_g1;c361191_g1;c368496_g1;c371516_g2;c372176_g1;c372591_g1;c374300_g1;c375315_g1;c378855_g1;c380259_g1;c380773_g1;c381387_g1;c382470_g1;c383620_g1;c383840_g6;c388100_g2;c388111_g1;c389748_g2;c389943_g1;c390037_g2;c391190_g3;c392060_g1;c392160_g1;c393008_g1;c395308_g10;c395473_g1;c3…
GO:0009416	e	response to light stimulus	94/29037	473/331498	1.62e-10	9.09e-07	biological_process	c147208_g1;c268273_g1;c289553_g1;c295259_g1;c305944_g1;c327365_g1;c334671_g2;c348216_g2;c351722_g1;c361191_g1;c372238_g1;c381630_g1;c383840_g6;c384536_g1;c386932_g1;c388402_g1;c389943_g1;c390754_g1;c390801_g1;c392186_g2;c393852_g1;c395991_g1;c396103_g1;c396195_g4;c396312_g3;c397569_g1;c399619_g1;c399906_g3;c400045_g1;c400533_g1;c402915_g2;c402937_g3;c403162_g1;c403960_g2;c404172_g1;c404478_g2;c40…
GO:0048046	e	apoplast	121/29037	548/331498	1.77e-10	9.97e-07	cellular_component	c266530_g1;c289553_g1;c301207_g1;c311737_g2;c330873_g1;c334671_g2;c342795_g1;c361191_g1;c368496_g1;c372176_g1;c372778_g1;c374300_g1;c375315_g1;c376283_g1;c378855_g1;c380166_g1;c381904_g1;c383620_g1;c383840_g6;c386485_g1;c387735_g1;c388514_g1;c388599_g6;c389439_g1;c391117_g4;c391117_g6;c392160_g1;c393008_g1;c394398_g1;c394612_g1;c395593_g5;c396312_g3;c396772_g4;c397302_g1;c397444_g1;c398401_g7;c39…
GO:0009570	e	chloroplast stroma	150/29037	774/331498	1.8e-10	1.01e-06	cellular_component	c290802_g1;c342795_g1;c348070_g1;c360430_g1;c364148_g1;c368496_g1;c368858_g1;c369145_g1;c369849_g1;c372152_g1;c372176_g1;c372778_g1;c373845_g1;c374300_g1;c375315_g1;c375830_g1;c378855_g1;c379613_g1;c380114_g1;c380166_g1;c381682_g1;c383317_g1;c383620_g1;c383823_g1;c384131_g2;c386485_g1;c387347_g1;c387420_g1;c387823_g1;c387823_g2;c388195_g2;c388369_g1;c388514_g1;c388599_g6;c389439_g1;c390037_g2;c39…
GO:0005774	e	vacuolar membrane	159/29037	918/331498	1.81e-10	1.02e-06	cellular_component	c133761_g1;c183481_g1;c249483_g1;c266530_g1;c277437_g1;c295259_g1;c301125_g1;c334839_g1;c346709_g1;c353179_g3;c355970_g1;c357099_g1;c361128_g1;c361191_g1;c361456_g1;c362012_g1;c362229_g2;c364832_g1;c366093_g1;c367079_g1;c367442_g3;c367929_g1;c367929_g2;c368496_g1;c369967_g1;c373854_g1;c374245_g2;c374610_g1;c374788_g1;c374788_g2;c374851_g1;c375102_g1;c377337_g1;c377656_g1;c379354_g2;c379496_g1;c38…
GO:0009409	e	response to cold	66/29037	326/331498	1.82e-10	1.02e-06	biological_process	c268273_g1;c301125_g1;c301207_g1;c327365_g1;c335530_g1;c351722_g1;c361191_g1;c363633_g1;c369145_g1;c369634_g1;c372238_g1;c374300_g1;c375315_g1;c376283_g1;c381904_g1;c383620_g1;c391592_g2;c395593_g5;c396312_g3;c397444_g1;c398140_g3;c398401_g7;c398842_g4;c399884_g1;c399884_g2;c402247_g2;c402723_g4;c403198_g3;c403960_g2;c404587_g2;c404751_g4;c406702_g2;c407091_g3;c409249_g1;c409375_g1;c409696_g1;c41…
GO:0034357	e	photosynthetic membrane	88/29037	298/331498	1.83e-10	1.03e-06	cellular_component	c309515_g3;c359828_g2;c368919_g1;c372176_g1;c373845_g1;c374255_g1;c374300_g1;c375315_g1;c376851_g1;c381904_g1;c381913_g1;c383317_g1;c385557_g2;c387160_g1;c388402_g1;c390037_g2;c390292_g1;c393008_g1;c393150_g1;c395798_g1;c396964_g1;c397311_g3;c398401_g7;c399912_g1;c400918_g3;c401126_g1;c401810_g1;c402024_g1;c402682_g1;c402911_g1;c403395_g1;c403535_g2;c403713_g6;c403806_g2;c404943_g1;c404968_g1;c40…
GO:0022625	e	cytosolic large ribosomal subunit	99/29037	477/331498	1.91e-10	1.07e-06	cellular_component	c109881_g1;c133215_g1;c183481_g1;c203519_g1;c266954_g1;c27349_g1;c277437_g1;c299930_g1;c301125_g1;c309300_g1;c315120_g1;c333703_g1;c334839_g1;c337920_g1;c339882_g1;c341278_g1;c342500_g2;c343047_g2;c344075_g1;c348487_g1;c351402_g2;c353132_g1;c353179_g3;c353183_g1;c363538_g1;c364054_g1;c365599_g1;c367079_g1;c374245_g2;c374851_g1;c377553_g1;c379496_g1;c384729_g2;c386369_g8;c386428_g1;c387305_g1;c387…
GO:0009526	e	plastid envelope	188/29037	825/331498	2.02e-10	1.14e-06	cellular_component	c222416_g1;c338084_g1;c354171_g1;c354966_g2;c356841_g1;c359425_g1;c361191_g1;c364148_g1;c365022_g1;c365814_g1;c369145_g1;c372152_g1;c372176_g1;c372591_g1;c372778_g1;c374245_g2;c374300_g1;c375315_g1;c375830_g1;c378855_g1;c380773_g1;c381682_g1;c381904_g1;c383620_g1;c384536_g1;c385512_g1;c385557_g2;c386485_g1;c387347_g1;c387420_g1;c387823_g1;c387823_g2;c388195_g2;c388402_g1;c388514_g1;c388599_g6;c38…
GO:0022627	e	cytosolic small ribosomal subunit	99/29037	516/331498	2.14e-10	1.2e-06	cellular_component	c126456_g1;c133761_g1;c158656_g1;c207203_g1;c210140_g1;c249483_g1;c255417_g2;c259191_g1;c267132_g1;c279429_g2;c281331_g2;c289090_g1;c302235_g1;c302951_g1;c312654_g1;c314643_g1;c323224_g3;c328706_g1;c332239_g3;c333811_g1;c337689_g1;c337689_g2;c346709_g1;c347420_g1;c350504_g1;c355970_g1;c356192_g1;c361128_g1;c362012_g1;c362229_g2;c363901_g1;c363901_g3;c366093_g1;c367371_g1;c367442_g3;c369607_g1;c37…
GO:0044436	e	thylakoid part	192/29037	606/331498	2.18e-10	1.23e-06	cellular_component	c309515_g3;c315556_g1;c336862_g1;c336862_g2;c345352_g1;c359828_g2;c364087_g2;c364087_g3;c365022_g1;c366079_g2;c368919_g1;c372176_g1;c373845_g1;c374255_g1;c374300_g1;c374894_g1;c375315_g1;c376076_g1;c376851_g1;c377892_g1;c379361_g1;c380783_g1;c381166_g2;c381904_g1;c381913_g1;c383317_g1;c384536_g1;c385557_g2;c386932_g1;c387160_g1;c388402_g1;c388599_g6;c388844_g1;c389439_g1;c389946_g6;c390037_g2;c39…
GO:0031984	e	organelle subcompartment	86/29037	445/331498	2.3e-10	1.3e-06	cellular_component	c266665_g1;c354966_g2;c363300_g1;c364087_g2;c364087_g3;c364148_g1;c365022_g1;c367783_g1;c374547_g1;c374894_g1;c377892_g1;c380431_g1;c380773_g1;c384536_g1;c386485_g1;c388487_g1;c388599_g6;c388844_g1;c389155_g1;c389439_g1;c389628_g1;c389748_g2;c389857_g1;c390728_g12;c390793_g1;c391047_g1;c391291_g1;c394133_g1;c394879_g2;c396772_g4;c397068_g1;c400068_g1;c400100_g1;c400957_g1;c401001_g3;c402169_g2;c4…
GO:0098805	e	whole membrane	179/29037	1162/331498	2.33e-10	1.31e-06	cellular_component	c133761_g1;c183481_g1;c249483_g1;c266530_g1;c277437_g1;c295259_g1;c301125_g1;c334839_g1;c346709_g1;c353179_g3;c355970_g1;c357099_g1;c361128_g1;c361191_g1;c361456_g1;c362012_g1;c362064_g1;c362229_g2;c364832_g1;c366093_g1;c366723_g1;c367079_g1;c367442_g3;c367929_g1;c367929_g2;c368207_g1;c368496_g1;c369967_g1;c373854_g1;c374245_g2;c374610_g1;c374788_g1;c374788_g2;c374851_g1;c375102_g1;c377337_g1;c37…
GO:0003746	e	translation elongation factor activity	120/29037	737/331498	2.34e-10	1.31e-06	molecular_function	c101977_g1;c10683_g1;c121515_g1;c160509_g1;c252413_g1;c305104_g1;c310430_g2;c332207_g1;c336732_g1;c345934_g2;c346622_g1;c348453_g1;c355015_g1;c355723_g1;c360138_g1;c362935_g1;c366002_g1;c369418_g1;c372149_g1;c372778_g1;c373287_g3;c374138_g1;c374173_g2;c375661_g2;c378699_g2;c378699_g4;c378699_g5;c378699_g7;c380558_g1;c382675_g1;c383394_g2;c383509_g1;c383673_g1;c383823_g1;c385286_g1;c385286_g3;c385…
GO:0018298	e	protein-chromophore linkage	43/29037	172/331498	2.38e-10	1.34e-06	biological_process	c365022_g1;c366079_g2;c376076_g1;c381913_g1;c386932_g1;c388402_g1;c391291_g1;c392069_g1;c392415_g2;c394236_g1;c395569_g2;c396195_g4;c396964_g1;c400569_g1;c402557_g2;c403713_g6;c403967_g3;c405648_g1;c405648_g2;c406193_g1;c406193_g5;c406525_g2;c406604_g1;c406604_g2;c406604_g3;c408545_g1;c411069_g1;c411069_g2;c413807_g2;c414471_g7;c416214_g3;c416448_g2;c416501_g1;c417647_g4;c417947_g3;c418834_g1;c41…
GO:0009314	e	response to radiation	94/29037	494/331498	2.39e-10	1.35e-06	biological_process	c147208_g1;c268273_g1;c289553_g1;c295259_g1;c305944_g1;c327365_g1;c334671_g2;c348216_g2;c351722_g1;c361191_g1;c372238_g1;c381630_g1;c383840_g6;c384536_g1;c386932_g1;c388402_g1;c389943_g1;c390754_g1;c390801_g1;c392186_g2;c393852_g1;c395991_g1;c396103_g1;c396195_g4;c396312_g3;c397569_g1;c399619_g1;c399906_g3;c400045_g1;c400533_g1;c402915_g2;c402937_g3;c403162_g1;c403960_g2;c404172_g1;c404478_g2;c40…
GO:0015934	e	large ribosomal subunit	160/29037	830/331498	2.41e-10	1.35e-06	cellular_component	c109881_g1;c133215_g1;c143149_g1;c183481_g1;c188041_g1;c199726_g1;c203519_g1;c232699_g1;c256105_g1;c266954_g1;c267229_g1;c27349_g1;c277437_g1;c299930_g1;c301125_g1;c309300_g1;c315120_g1;c315744_g1;c317297_g1;c318904_g2;c318942_g1;c322763_g2;c327948_g1;c333703_g1;c334839_g1;c337920_g1;c338960_g1;c339882_g1;c341278_g1;c342500_g2;c342633_g1;c343047_g2;c343413_g2;c344075_g1;c347692_g1;c348487_g1;c349…
GO:0009607	e	response to biotic stimulus	105/29037	623/331498	2.43e-10	1.37e-06	biological_process	c222416_g1;c289553_g1;c317542_g1;c332433_g1;c334671_g2;c341243_g1;c347180_g1;c348741_g1;c350504_g1;c354665_g1;c359030_g1;c361191_g1;c368496_g1;c371516_g2;c372176_g1;c372591_g1;c374300_g1;c375315_g1;c378855_g1;c380259_g1;c380773_g1;c381387_g1;c382470_g1;c383620_g1;c383840_g6;c388100_g2;c388111_g1;c388441_g2;c389748_g2;c389943_g1;c390037_g2;c391190_g3;c392060_g1;c392160_g1;c393008_g1;c395308_g10;c3…
GO:0009532	e	plastid stroma	154/29037	798/331498	2.43e-10	1.37e-06	cellular_component	c290802_g1;c342795_g1;c348070_g1;c360430_g1;c364148_g1;c368496_g1;c368858_g1;c369145_g1;c369849_g1;c372152_g1;c372176_g1;c372778_g1;c373845_g1;c374300_g1;c375315_g1;c375830_g1;c378855_g1;c379613_g1;c380114_g1;c380166_g1;c381682_g1;c383317_g1;c383620_g1;c383823_g1;c384131_g2;c386485_g1;c387347_g1;c387420_g1;c387823_g1;c387823_g2;c387828_g2;c388195_g2;c388369_g1;c388514_g1;c388599_g6;c389439_g1;c39…
GO:0015976	e	carbon utilization	106/29037	597/331498	2.45e-10	1.38e-06	biological_process	c243425_g1;c282890_g1;c309330_g1;c313021_g2;c315179_g1;c322938_g4;c345434_g1;c350465_g1;c357424_g1;c359282_g1;c361546_g2;c363488_g1;c365150_g1;c369508_g1;c371783_g2;c372489_g1;c372489_g4;c372970_g3;c374300_g1;c374934_g1;c374997_g1;c375315_g1;c377799_g1;c377853_g1;c378855_g1;c380927_g1;c383019_g1;c384471_g5;c385041_g4;c386760_g5;c387420_g1;c387494_g1;c388599_g1;c388599_g6;c388599_g7;c392160_g1;c39…
GO:0005911	e	cell-cell junction	225/29037	1405/331498	2.48e-10	1.39e-06	cellular_component	c102638_g1;c133761_g1;c136700_g1;c183481_g1;c207203_g1;c249483_g1;c266954_g1;c267132_g1;c277437_g1;c279429_g2;c301207_g1;c302951_g1;c312654_g1;c314643_g1;c315120_g1;c328706_g1;c331634_g1;c332239_g3;c333811_g1;c334839_g1;c337689_g1;c337920_g1;c342500_g2;c343047_g2;c346709_g1;c346977_g1;c353132_g1;c353179_g3;c353183_g1;c355970_g1;c361034_g1;c361128_g1;c361191_g1;c362012_g1;c362229_g2;c363901_g1;c36…
GO:0006081	e	cellular aldehyde metabolic process	182/29037	1243/331498	2.48e-10	1.39e-06	biological_process	c107849_g1;c226168_g1;c234059_g1;c238896_g2;c243425_g1;c255582_g1;c264555_g2;c266683_g1;c277010_g1;c289997_g1;c302753_g1;c303276_g1;c305964_g1;c307511_g1;c310676_g1;c311737_g2;c315179_g1;c322938_g4;c337248_g1;c348037_g1;c348410_g1;c350398_g1;c353140_g1;c357054_g1;c357424_g1;c361546_g2;c361846_g1;c363209_g1;c363488_g1;c367124_g1;c369656_g1;c371064_g2;c371129_g1;c371759_g1;c372834_g1;c372970_g3;c37…
GO:0009579	e	thylakoid	146/29037	425/331498	2.53e-10	1.42e-06	cellular_component	c222416_g1;c237424_g1;c266665_g1;c301505_g1;c317632_g1;c348216_g2;c353013_g1;c354796_g1;c354966_g2;c36158_g1;c36202_g1;c364087_g2;c364087_g3;c364148_g1;c365022_g1;c368353_g1;c372152_g1;c372591_g1;c374547_g1;c374894_g1;c375730_g2;c377892_g1;c378839_g1;c378855_g1;c380431_g1;c380773_g1;c383620_g1;c384180_g1;c384536_g1;c386485_g1;c387192_g1;c388195_g2;c388487_g1;c388599_g6;c388844_g1;c389439_g1;c3897…
GO:0005618	e	cell wall	157/29037	899/331498	2.64e-10	1.49e-06	cellular_component	c102638_g1;c133761_g1;c207203_g1;c222416_g1;c243704_g1;c247106_g1;c249483_g1;c266954_g1;c267132_g1;c277263_g1;c277437_g1;c287964_g1;c302951_g1;c305227_g1;c305764_g2;c309885_g1;c312654_g1;c328706_g1;c331634_g1;c337689_g1;c346709_g1;c346977_g1;c350355_g1;c355970_g1;c361128_g1;c361191_g1;c362229_g2;c364054_g1;c368496_g1;c370638_g1;c372040_g1;c374788_g1;c374788_g2;c378352_g1;c379354_g2;c381628_g1;c38…
GO:0030312	e	external encapsulating structure	157/29037	899/331498	2.64e-10	1.49e-06	cellular_component	c102638_g1;c133761_g1;c207203_g1;c222416_g1;c243704_g1;c247106_g1;c249483_g1;c266954_g1;c267132_g1;c277263_g1;c277437_g1;c287964_g1;c302951_g1;c305227_g1;c305764_g2;c309885_g1;c312654_g1;c328706_g1;c331634_g1;c337689_g1;c346709_g1;c346977_g1;c350355_g1;c355970_g1;c361128_g1;c361191_g1;c362229_g2;c364054_g1;c368496_g1;c370638_g1;c372040_g1;c374788_g1;c374788_g2;c378352_g1;c379354_g2;c381628_g1;c38…
GO:0043207	e	response to external biotic stimulus	103/29037	599/331498	2.66e-10	1.5e-06	biological_process	c222416_g1;c289553_g1;c317542_g1;c332433_g1;c334671_g2;c341243_g1;c347180_g1;c348741_g1;c350504_g1;c354665_g1;c359030_g1;c361191_g1;c368496_g1;c371516_g2;c372176_g1;c372591_g1;c374300_g1;c375315_g1;c378855_g1;c380259_g1;c380773_g1;c381387_g1;c382470_g1;c383620_g1;c383840_g6;c388100_g2;c388111_g1;c389748_g2;c389943_g1;c390037_g2;c391190_g3;c392060_g1;c392160_g1;c393008_g1;c395308_g10;c395473_g1;c3…
GO:1902600	e	hydrogen ion transmembrane transport	153/29037	985/331498	2.68e-10	1.51e-06	biological_process	c101934_g1;c18920_g1;c251362_g1;c252844_g1;c254287_g1;c267415_g1;c288174_g1;c301823_g1;c311449_g1;c314650_g1;c315428_g1;c317565_g1;c333610_g1;c333815_g1;c336698_g1;c338261_g1;c339200_g1;c340594_g1;c342016_g2;c343235_g1;c345050_g1;c348278_g1;c351204_g1;c351204_g2;c355446_g2;c357002_g1;c357171_g1;c357683_g1;c357849_g2;c357907_g1;c359828_g2;c359909_g1;c360174_g1;c361721_g1;c362600_g1;c363120_g1;c363…
GO:0009941	e	chloroplast envelope	184/29037	805/331498	2.76e-10	1.55e-06	cellular_component	c222416_g1;c338084_g1;c354171_g1;c354966_g2;c356841_g1;c359425_g1;c361191_g1;c364148_g1;c365022_g1;c365814_g1;c369145_g1;c372152_g1;c372176_g1;c372591_g1;c372778_g1;c374245_g2;c374300_g1;c375315_g1;c375830_g1;c378855_g1;c380773_g1;c381682_g1;c381904_g1;c383620_g1;c384536_g1;c385512_g1;c385557_g2;c386485_g1;c387347_g1;c387420_g1;c387823_g1;c387823_g2;c388195_g2;c388402_g1;c388514_g1;c388599_g6;c38…
GO:0009605	e	response to external stimulus	137/29037	868/331498	2.76e-10	1.55e-06	biological_process	c222416_g1;c289553_g1;c295259_g1;c317542_g1;c332433_g1;c334671_g2;c341243_g1;c344389_g1;c347180_g1;c347689_g1;c348741_g1;c350504_g1;c351722_g1;c354665_g1;c359030_g1;c361191_g1;c368496_g1;c369849_g1;c371516_g2;c372176_g1;c372591_g1;c374300_g1;c375315_g1;c378855_g1;c380259_g1;c380773_g1;c381387_g1;c382470_g1;c383620_g1;c383840_g6;c385292_g2;c385292_g3;c387110_g1;c387110_g2;c388100_g2;c388111_g1;c38…
GO:0098588	e	bounding membrane of organelle	194/29037	1351/331498	2.8e-10	1.57e-06	cellular_component	c133761_g1;c183481_g1;c249483_g1;c266530_g1;c277437_g1;c295259_g1;c301125_g1;c330542_g1;c334839_g1;c346709_g1;c350356_g1;c353179_g3;c355970_g1;c357099_g1;c361128_g1;c361191_g1;c361456_g1;c362012_g1;c362064_g1;c362229_g2;c364832_g1;c366093_g1;c366723_g1;c367079_g1;c367442_g3;c367929_g1;c367929_g2;c368207_g1;c368496_g1;c369967_g1;c373854_g1;c373863_g1;c373993_g1;c374245_g2;c374610_g1;c374788_g1;c37…
GO:0044437	e	vacuolar part	165/29037	1007/331498	2.85e-10	1.61e-06	cellular_component	c133761_g1;c183481_g1;c249483_g1;c266530_g1;c277437_g1;c295259_g1;c301125_g1;c319329_g1;c334839_g1;c346709_g1;c348278_g1;c353179_g3;c355446_g2;c355970_g1;c357002_g1;c357099_g1;c361128_g1;c361191_g1;c361456_g1;c362012_g1;c362229_g2;c364832_g1;c366093_g1;c367079_g1;c367442_g3;c367929_g1;c367929_g2;c368496_g1;c369967_g1;c373854_g1;c374245_g2;c374610_g1;c374788_g1;c374788_g2;c374851_g1;c375102_g1;c37…
GO:0015935	e	small ribosomal subunit	166/29037	919/331498	2.86e-10	1.61e-06	cellular_component	c126456_g1;c133761_g1;c158656_g1;c173274_g1;c207203_g1;c210140_g1;c247108_g1;c249483_g1;c255417_g2;c259191_g1;c266845_g1;c267132_g1;c268893_g1;c279429_g2;c281331_g2;c287696_g1;c289090_g1;c296970_g1;c298752_g1;c302235_g1;c302951_g1;c304289_g1;c304289_g2;c312654_g1;c314643_g1;c316224_g1;c316426_g2;c317310_g2;c319828_g1;c319828_g2;c323224_g3;c323705_g1;c328706_g1;c332239_g3;c333811_g1;c336298_g1;c33…
GO:0031975	e	envelope	208/29037	936/331498	2.87e-10	1.62e-06	cellular_component	c102638_g1;c222416_g1;c338084_g1;c347930_g1;c354171_g1;c354966_g2;c356841_g1;c359425_g1;c360174_g1;c361191_g1;c364148_g1;c365022_g1;c365814_g1;c369145_g1;c372040_g1;c372152_g1;c372176_g1;c372591_g1;c372778_g1;c373190_g2;c374245_g2;c374300_g1;c375315_g1;c375830_g1;c376283_g1;c378129_g1;c378129_g2;c378855_g1;c380773_g1;c381682_g1;c381904_g1;c382624_g3;c383620_g1;c384536_g1;c385512_g1;c385557_g2;c38…
GO:0031967	e	organelle envelope	208/29037	936/331498	2.87e-10	1.62e-06	cellular_component	c102638_g1;c222416_g1;c338084_g1;c347930_g1;c354171_g1;c354966_g2;c356841_g1;c359425_g1;c360174_g1;c361191_g1;c364148_g1;c365022_g1;c365814_g1;c369145_g1;c372040_g1;c372152_g1;c372176_g1;c372591_g1;c372778_g1;c373190_g2;c374245_g2;c374300_g1;c375315_g1;c375830_g1;c376283_g1;c378129_g1;c378129_g2;c378855_g1;c380773_g1;c381682_g1;c381904_g1;c382624_g3;c383620_g1;c384536_g1;c385512_g1;c385557_g2;c38…
GO:0015078	e	hydrogen ion transmembrane transporter activity	152/29037	991/331498	2.93e-10	1.65e-06	molecular_function	c101934_g1;c18920_g1;c251362_g1;c252844_g1;c254287_g1;c267415_g1;c288174_g1;c300647_g2;c301823_g1;c311449_g1;c314650_g1;c315428_g1;c317565_g1;c333610_g1;c333815_g1;c336698_g1;c338261_g1;c339200_g1;c340594_g1;c342016_g2;c343235_g1;c345050_g1;c348278_g1;c351204_g1;c351204_g2;c355446_g2;c357002_g1;c357099_g1;c357171_g1;c357683_g1;c357849_g2;c357907_g1;c359828_g2;c359909_g1;c360174_g1;c361721_g1;c362…
GO:0005576	e	extracellular region	220/29037	975/331498	3.02e-10	1.7e-06	cellular_component	c112740_g1;c118803_g1;c133456_g1;c1482_g1;c150454_g1;c174336_g1;c176297_g1;c222615_g1;c250849_g2;c253596_g2;c266530_g1;c280990_g1;c289553_g1;c289831_g1;c294172_g1;c296695_g1;c298025_g2;c301207_g1;c303307_g2;c311737_g2;c315235_g1;c322380_g1;c322380_g2;c322380_g3;c323460_g1;c330873_g1;c331155_g1;c334671_g2;c337465_g1;c340153_g1;c342795_g1;c348034_g1;c349089_g1;c350355_g1;c352923_g2;c354299_g1;c3543…
GO:0046034	e	ATP metabolic process	271/29037	1826/331498	3.02e-10	1.7e-06	biological_process	c18920_g1;c243425_g1;c251362_g1;c252844_g1;c266683_g1;c296155_g1;c301823_g1;c309330_g1;c311449_g1;c311582_g1;c315381_g1;c315428_g1;c317565_g1;c322938_g4;c333099_g1;c333610_g1;c333815_g1;c336532_g1;c336532_g2;c336698_g1;c338261_g1;c339124_g1;c339200_g1;c341150_g1;c342016_g2;c344399_g1;c345050_g1;c345434_g1;c347095_g1;c347930_g1;c348278_g1;c348796_g1;c351204_g1;c351204_g2;c354931_g1;c355446_g2;c357…
GO:0019843	e	rRNA binding	78/29037	416/331498	3.15e-10	1.77e-06	molecular_function	c133761_g1;c173274_g1;c183481_g1;c203519_g1;c247108_g1;c249483_g1;c264803_g1;c265639_g1;c268893_g1;c299930_g1;c315487_g1;c324625_g1;c325612_g1;c328051_g1;c329852_g1;c333405_g1;c337530_g1;c347420_g1;c347881_g1;c349430_g1;c350965_g1;c356802_g1;c358935_g1;c359827_g1;c361128_g1;c364675_g1;c365680_g1;c366454_g1;c370193_g1;c373303_g1;c373774_g1;c374245_g2;c374851_g2;c376866_g1;c378352_g1;c378577_g2;c37…
GO:0015992	e	proton transport	202/29037	1318/331498	3.16e-10	1.78e-06	biological_process	c101934_g1;c18920_g1;c238980_g1;c251362_g1;c252844_g1;c254287_g1;c256427_g1;c267415_g1;c280423_g1;c288174_g1;c301823_g1;c30370_g1;c311449_g1;c314650_g1;c315428_g1;c317565_g1;c319329_g1;c330542_g1;c333610_g1;c333815_g1;c336698_g1;c338261_g1;c339200_g1;c340594_g1;c342016_g2;c343235_g1;c345050_g1;c347930_g1;c348278_g1;c350356_g1;c351204_g1;c351204_g2;c354506_g1;c355446_g2;c357002_g1;c357099_g1;c3571…
GO:0044434	e	chloroplast part	386/29037	1784/331498	3.27e-10	1.84e-06	cellular_component	c222416_g1;c252774_g2;c266665_g1;c287780_g1;c290802_g1;c338084_g1;c342795_g1;c348070_g1;c348216_g2;c354171_g1;c354796_g1;c354966_g2;c356841_g1;c358624_g1;c359425_g1;c359828_g2;c360430_g1;c361191_g1;c364087_g2;c364087_g3;c364148_g1;c365022_g1;c365814_g1;c368496_g1;c368858_g1;c368919_g1;c369089_g1;c369145_g1;c369849_g1;c372152_g1;c372176_g1;c372325_g1;c372591_g1;c372778_g1;c373845_g1;c374245_g2;c37…
GO:0006818	e	hydrogen transport	202/29037	1320/331498	3.28e-10	1.84e-06	biological_process	c101934_g1;c18920_g1;c238980_g1;c251362_g1;c252844_g1;c254287_g1;c256427_g1;c267415_g1;c280423_g1;c288174_g1;c301823_g1;c30370_g1;c311449_g1;c314650_g1;c315428_g1;c317565_g1;c319329_g1;c330542_g1;c333610_g1;c333815_g1;c336698_g1;c338261_g1;c339200_g1;c340594_g1;c342016_g2;c343235_g1;c345050_g1;c347930_g1;c348278_g1;c350356_g1;c351204_g1;c351204_g2;c354506_g1;c355446_g2;c357002_g1;c357099_g1;c3571…
GO:0004553	e	hydrolase activity, hydrolyzing O-glycosyl compounds	259/29037	1715/331498	3.34e-10	1.88e-06	molecular_function	c132321_g1;c148025_g1;c150454_g1;c15774_g1;c174336_g1;c222615_g1;c224246_g1;c236744_g1;c240299_g1;c240318_g1;c250849_g2;c252105_g1;c253439_g1;c253596_g2;c265549_g2;c267381_g2;c276704_g1;c276841_g1;c280814_g1;c280990_g1;c281410_g1;c286648_g1;c286817_g1;c289831_g1;c294172_g1;c296695_g1;c298025_g2;c298255_g1;c298939_g1;c298939_g2;c303690_g1;c304126_g1;c308736_g1;c308862_g1;c308862_g2;c310654_g1;c311…
GO:0009506	e	plasmodesma	225/29037	1363/331498	3.36e-10	1.89e-06	cellular_component	c102638_g1;c133761_g1;c136700_g1;c183481_g1;c207203_g1;c249483_g1;c266954_g1;c267132_g1;c277437_g1;c279429_g2;c301207_g1;c302951_g1;c312654_g1;c314643_g1;c315120_g1;c328706_g1;c331634_g1;c332239_g3;c333811_g1;c334839_g1;c337689_g1;c337920_g1;c342500_g2;c343047_g2;c346709_g1;c346977_g1;c353132_g1;c353179_g3;c353183_g1;c355970_g1;c361034_g1;c361128_g1;c361191_g1;c362012_g1;c362229_g2;c363901_g1;c36…
GO:0030054	e	cell junction	225/29037	1447/331498	3.38e-10	1.9e-06	cellular_component	c102638_g1;c133761_g1;c136700_g1;c183481_g1;c207203_g1;c249483_g1;c266954_g1;c267132_g1;c277437_g1;c279429_g2;c301207_g1;c302951_g1;c312654_g1;c314643_g1;c315120_g1;c328706_g1;c331634_g1;c332239_g3;c333811_g1;c334839_g1;c337689_g1;c337920_g1;c342500_g2;c343047_g2;c346709_g1;c346977_g1;c353132_g1;c353179_g3;c353183_g1;c355970_g1;c361034_g1;c361128_g1;c361191_g1;c362012_g1;c362229_g2;c363901_g1;c36…
GO:0044435	e	plastid part	392/29037	1812/331498	3.41e-10	1.92e-06	cellular_component	c222416_g1;c252774_g2;c266665_g1;c287780_g1;c290802_g1;c328997_g1;c338084_g1;c342795_g1;c348070_g1;c348216_g2;c351722_g1;c354171_g1;c354796_g1;c354966_g2;c356841_g1;c358624_g1;c359425_g1;c359828_g2;c360430_g1;c361191_g1;c364087_g2;c364087_g3;c364148_g1;c365022_g1;c365814_g1;c368496_g1;c368858_g1;c368919_g1;c369089_g1;c369145_g1;c369849_g1;c372152_g1;c372176_g1;c372325_g1;c372591_g1;c372778_g1;c37…
GO:0009507	e	chloroplast	281/29037	1470/331498	3.44e-10	1.94e-06	cellular_component	c133761_g1;c137441_g1;c183481_g1;c207203_g1;c249483_g1;c266530_g1;c266954_g1;c277437_g1;c299930_g1;c301125_g1;c301207_g1;c302951_g1;c305693_g1;c309300_g1;c311737_g2;c312654_g1;c314643_g1;c317632_g1;c326014_g1;c328016_g1;c328706_g1;c332239_g3;c333501_g1;c333811_g1;c334839_g1;c337689_g1;c343047_g2;c344075_g1;c346709_g1;c347930_g1;c350657_g1;c351125_g1;c351722_g1;c352663_g1;c354784_g2;c355885_g1;c35…
GO:0009536	e	plastid	336/29037	1838/331498	3.46e-10	1.95e-06	cellular_component	c133761_g1;c137441_g1;c183481_g1;c207203_g1;c249483_g1;c266530_g1;c266954_g1;c266973_g2;c267132_g1;c277437_g1;c299930_g1;c301125_g1;c301207_g1;c302951_g1;c305693_g1;c309300_g1;c309515_g3;c311737_g2;c312654_g1;c314643_g1;c317632_g1;c326014_g1;c328016_g1;c328706_g1;c332239_g3;c333501_g1;c333811_g1;c334839_g1;c337689_g1;c339102_g1;c342773_g1;c343047_g2;c344075_g1;c346709_g1;c347930_g1;c350657_g1;c35…
GO:0015672	e	monovalent inorganic cation transport	225/29037	1558/331498	3.55e-10	1.99e-06	biological_process	c101934_g1;c18920_g1;c238980_g1;c251362_g1;c252844_g1;c254287_g1;c256427_g1;c266263_g1;c267415_g1;c280423_g1;c288174_g1;c301823_g1;c30370_g1;c311449_g1;c314650_g1;c315428_g1;c317565_g1;c319329_g1;c330542_g1;c333610_g1;c333815_g1;c336698_g1;c338261_g1;c339200_g1;c340594_g1;c342016_g2;c343235_g1;c345050_g1;c345737_g1;c347930_g1;c348278_g1;c350356_g1;c351204_g1;c351204_g2;c354506_g1;c355446_g2;c3570…
GO:0009150	e	purine ribonucleotide metabolic process	303/29037	2306/331498	3.61e-10	2.03e-06	biological_process	c18920_g1;c243425_g1;c251362_g1;c252844_g1;c266683_g1;c282476_g1;c296155_g1;c301823_g1;c302163_g1;c309330_g1;c311449_g1;c311582_g1;c315381_g1;c315428_g1;c317565_g1;c318064_g1;c322938_g4;c333099_g1;c333407_g1;c333610_g1;c333815_g1;c336532_g1;c336532_g2;c336698_g1;c338261_g1;c339124_g1;c339200_g1;c341150_g1;c342016_g2;c344399_g1;c345050_g1;c345434_g1;c345693_g1;c347095_g1;c347930_g1;c348278_g1;c348…
GO:0044445	e	cytosolic part	287/29037	1701/331498	3.7e-10	2.08e-06	cellular_component	c109881_g1;c126456_g1;c133215_g1;c133761_g1;c158656_g1;c183481_g1;c203519_g1;c207203_g1;c207277_g1;c210140_g1;c249483_g1;c255417_g2;c259191_g1;c266683_g1;c266954_g1;c267132_g1;c27349_g1;c277437_g1;c279429_g2;c281331_g2;c289090_g1;c299930_g1;c301125_g1;c301207_g1;c302235_g1;c302951_g1;c304289_g1;c309300_g1;c312654_g1;c314643_g1;c315120_g1;c315381_g1;c323224_g3;c328706_g1;c330006_g1;c332239_g3;c333…
GO:0044391	e	ribosomal subunit	326/29037	1748/331498	3.7e-10	2.08e-06	cellular_component	c109881_g1;c126456_g1;c133215_g1;c133761_g1;c143149_g1;c158656_g1;c173274_g1;c183481_g1;c188041_g1;c199726_g1;c203519_g1;c207203_g1;c210140_g1;c232699_g1;c247108_g1;c249483_g1;c255417_g2;c256105_g1;c259191_g1;c266845_g1;c266954_g1;c267132_g1;c267229_g1;c268893_g1;c27349_g1;c277437_g1;c279429_g2;c281331_g2;c287696_g1;c289090_g1;c296970_g1;c298752_g1;c299930_g1;c301125_g1;c302235_g1;c302951_g1;c304…
GO:0009141	e	nucleoside triphosphate metabolic process	292/29037	2018/331498	3.71e-10	2.09e-06	biological_process	c18920_g1;c243425_g1;c251362_g1;c252844_g1;c266683_g1;c282591_g1;c296155_g1;c301823_g1;c309330_g1;c311449_g1;c311582_g1;c315381_g1;c315428_g1;c317565_g1;c322938_g4;c333099_g1;c333610_g1;c333815_g1;c336532_g1;c336532_g2;c336698_g1;c338261_g1;c339124_g1;c339200_g1;c341150_g1;c342016_g2;c344399_g1;c345050_g1;c345434_g1;c347095_g1;c347930_g1;c348278_g1;c348796_g1;c351204_g1;c351204_g2;c354931_g1;c355…
GO:0006163	e	purine nucleotide metabolic process	309/29037	2364/331498	3.71e-10	2.09e-06	biological_process	c18920_g1;c243425_g1;c251362_g1;c252844_g1;c266683_g1;c267859_g1;c280753_g1;c282476_g1;c296155_g1;c301823_g1;c302163_g1;c309330_g1;c311449_g1;c311582_g1;c315381_g1;c315428_g1;c317565_g1;c318064_g1;c322938_g4;c333099_g1;c333407_g1;c333610_g1;c333815_g1;c336532_g1;c336532_g2;c336698_g1;c338261_g1;c339124_g1;c339200_g1;c341150_g1;c342016_g2;c344399_g1;c345050_g1;c345434_g1;c345693_g1;c347095_g1;c347…
GO:0009167	e	purine ribonucleoside monophosphate metabolic process	289/29037	2122/331498	3.76e-10	2.12e-06	biological_process	c18920_g1;c243425_g1;c251362_g1;c252844_g1;c266683_g1;c296155_g1;c301823_g1;c309330_g1;c311449_g1;c311582_g1;c315381_g1;c315428_g1;c317565_g1;c318064_g1;c322938_g4;c330816_g1;c333099_g1;c333407_g1;c333610_g1;c333815_g1;c336532_g1;c336532_g2;c336698_g1;c338261_g1;c339124_g1;c339200_g1;c341150_g1;c342016_g2;c344399_g1;c345050_g1;c345434_g1;c345693_g1;c347095_g1;c347930_g1;c348278_g1;c348796_g1;c351…
GO:0009126	e	purine nucleoside monophosphate metabolic process	289/29037	2122/331498	3.76e-10	2.12e-06	biological_process	c18920_g1;c243425_g1;c251362_g1;c252844_g1;c266683_g1;c296155_g1;c301823_g1;c309330_g1;c311449_g1;c311582_g1;c315381_g1;c315428_g1;c317565_g1;c318064_g1;c322938_g4;c330816_g1;c333099_g1;c333407_g1;c333610_g1;c333815_g1;c336532_g1;c336532_g2;c336698_g1;c338261_g1;c339124_g1;c339200_g1;c341150_g1;c342016_g2;c344399_g1;c345050_g1;c345434_g1;c345693_g1;c347095_g1;c347930_g1;c348278_g1;c348796_g1;c351…
GO:0009205	e	purine ribonucleoside triphosphate metabolic process	280/29037	1895/331498	3.78e-10	2.13e-06	biological_process	c18920_g1;c243425_g1;c251362_g1;c252844_g1;c266683_g1;c296155_g1;c301823_g1;c309330_g1;c311449_g1;c311582_g1;c315381_g1;c315428_g1;c317565_g1;c322938_g4;c333099_g1;c333610_g1;c333815_g1;c336532_g1;c336532_g2;c336698_g1;c338261_g1;c339124_g1;c339200_g1;c341150_g1;c342016_g2;c344399_g1;c345050_g1;c345434_g1;c347095_g1;c347930_g1;c348278_g1;c348796_g1;c351204_g1;c351204_g2;c354931_g1;c355446_g2;c357…
GO:0009144	e	purine nucleoside triphosphate metabolic process	280/29037	1896/331498	3.82e-10	2.15e-06	biological_process	c18920_g1;c243425_g1;c251362_g1;c252844_g1;c266683_g1;c296155_g1;c301823_g1;c309330_g1;c311449_g1;c311582_g1;c315381_g1;c315428_g1;c317565_g1;c322938_g4;c333099_g1;c333610_g1;c333815_g1;c336532_g1;c336532_g2;c336698_g1;c338261_g1;c339124_g1;c339200_g1;c341150_g1;c342016_g2;c344399_g1;c345050_g1;c345434_g1;c347095_g1;c347930_g1;c348278_g1;c348796_g1;c351204_g1;c351204_g2;c354931_g1;c355446_g2;c357…
GO:0005996	e	monosaccharide metabolic process	208/29037	1501/331498	3.87e-10	2.18e-06	biological_process	c100186_g1;c243425_g1;c266683_g1;c280990_g1;c290802_g1;c295259_g1;c307902_g1;c309330_g1;c311582_g1;c315381_g1;c322938_g4;c332433_g1;c336532_g1;c336532_g2;c344399_g1;c344707_g1;c344707_g2;c345434_g1;c347095_g1;c348034_g1;c350465_g1;c353201_g1;c353852_g1;c354931_g1;c359282_g1;c363461_g1;c364148_g1;c365150_g1;c366041_g1;c367952_g1;c368858_g1;c369257_g2;c369508_g1;c371064_g2;c371783_g2;c372489_g1;c37…
GO:0031090	e	organelle membrane	259/29037	1848/331498	3.88e-10	2.18e-06	cellular_component	c101934_g1;c133761_g1;c144010_g1;c183481_g1;c249483_g1;c252311_g2;c252622_g1;c252844_g1;c254287_g1;c266530_g1;c266665_g1;c277437_g1;c286138_g1;c295259_g1;c301125_g1;c30370_g1;c330542_g1;c333099_g1;c333166_g1;c334839_g1;c339124_g1;c340305_g1;c34191_g1;c343235_g1;c344005_g1;c344005_g2;c344332_g1;c346709_g1;c348963_g1;c350356_g1;c353179_g3;c354147_g1;c355970_g1;c356827_g1;c357099_g1;c361128_g1;c3611…
GO:0009628	e	response to abiotic stimulus	279/29037	1756/331498	4.09e-10	2.3e-06	biological_process	c137441_g1;c147208_g1;c221123_g1;c253868_g1;c256273_g1;c268273_g1;c277280_g1;c279429_g2;c289553_g1;c295259_g1;c301125_g1;c301207_g1;c305944_g1;c327365_g1;c328138_g1;c329093_g1;c330512_g1;c332433_g1;c333811_g1;c334671_g2;c335530_g1;c340677_g1;c342773_g1;c347145_g1;c348216_g2;c351722_g1;c352019_g1;c352184_g1;c356419_g1;c357861_g1;c361191_g1;c362012_g1;c363633_g1;c363901_g1;c365022_g1;c368496_g1;c36…
GO:0009266	e	response to temperature stimulus	112/29037	682/331498	4.14e-10	2.33e-06	biological_process	c137441_g1;c147208_g1;c253868_g1;c268273_g1;c301125_g1;c301207_g1;c327365_g1;c328138_g1;c329093_g1;c332433_g1;c335530_g1;c340677_g1;c351722_g1;c357861_g1;c361191_g1;c363633_g1;c368496_g1;c369145_g1;c369634_g1;c372238_g1;c374300_g1;c375315_g1;c376283_g1;c376531_g1;c381075_g2;c381630_g1;c381904_g1;c382303_g1;c382470_g1;c383620_g1;c383840_g6;c385116_g1;c387420_g1;c388852_g2;c38920_g1;c390522_g1;c390…
GO:0019693	e	ribose phosphate metabolic process	364/29037	2845/331498	4.2e-10	2.36e-06	biological_process	c18920_g1;c226168_g1;c243425_g1;c251362_g1;c252844_g1;c255582_g1;c266683_g1;c277010_g1;c282476_g1;c282591_g1;c296155_g1;c301823_g1;c302163_g1;c303276_g1;c305964_g1;c307511_g1;c309330_g1;c311449_g1;c311582_g1;c315179_g1;c315381_g1;c315428_g1;c317565_g1;c318064_g1;c322938_g4;c333099_g1;c333407_g1;c333610_g1;c333815_g1;c336532_g1;c336532_g2;c336698_g1;c338261_g1;c339124_g1;c339200_g1;c341150_g1;c342…
GO:0016051	e	carbohydrate biosynthetic process	233/29037	1734/331498	4.2e-10	2.36e-06	biological_process	c139238_g1;c239321_g2;c243425_g1;c265549_g2;c266683_g1;c267707_g1;c295259_g1;c309330_g1;c311582_g1;c315381_g1;c322938_g4;c326459_g1;c336532_g1;c336532_g2;c344399_g1;c345434_g1;c347095_g1;c348044_g2;c350465_g1;c353201_g1;c354211_g1;c354931_g1;c359282_g1;c363461_g1;c364148_g1;c364372_g1;c364738_g1;c365150_g1;c367073_g1;c367952_g1;c368858_g1;c369257_g2;c369508_g1;c370812_g1;c371064_g2;c371783_g2;c37…
GO:0044262	e	cellular carbohydrate metabolic process	269/29037	1981/331498	4.24e-10	2.39e-06	biological_process	c126395_g1;c132321_g1;c139238_g1;c174336_g1;c177709_g1;c222615_g1;c226168_g1;c234059_g1;c238896_g2;c239321_g2;c240318_g1;c247106_g1;c250849_g2;c251526_g1;c255582_g1;c265549_g2;c266023_g1;c267707_g1;c276476_g1;c276841_g1;c287964_g1;c289831_g1;c289997_g1;c296695_g1;c302753_g1;c303759_g1;c305964_g1;c308862_g2;c309330_g1;c310676_g1;c311178_g1;c318335_g1;c319131_g1;c322938_g4;c326459_g1;c327847_g1;c33…
GO:0006091	e	generation of precursor metabolites and energy	378/29037	2216/331498	4.25e-10	2.39e-06	biological_process	c101934_g1;c178625_g1;c243425_g1;c254287_g1;c256427_g1;c265549_g2;c266683_g1;c267415_g1;c280423_g1;c285348_g1;c288174_g1;c296155_g1;c301823_g1;c30370_g1;c305693_g1;c309330_g1;c311449_g1;c311582_g1;c315381_g1;c322938_g4;c326459_g1;c331011_g1;c333501_g1;c333610_g1;c333815_g1;c336532_g1;c336532_g2;c336698_g1;c337884_g1;c338845_g1;c339200_g1;c340594_g1;c34191_g1;c342016_g2;c343235_g1;c344399_g1;c3454…
GO:0016798	e	hydrolase activity, acting on glycosyl bonds	293/29037	1956/331498	4.29e-10	2.41e-06	molecular_function	c132321_g1;c140179_g1;c148025_g1;c150454_g1;c15774_g1;c174336_g1;c222615_g1;c224246_g1;c236744_g1;c240299_g1;c240318_g1;c250849_g2;c252105_g1;c253439_g1;c253596_g2;c265549_g2;c267381_g2;c276704_g1;c276841_g1;c280814_g1;c280990_g1;c281410_g1;c281587_g2;c286648_g1;c286817_g1;c289831_g1;c294172_g1;c296695_g1;c298025_g2;c298255_g1;c298768_g2;c298939_g1;c298939_g2;c303690_g1;c304126_g1;c308736_g1;c308…
GO:0009161	e	ribonucleoside monophosphate metabolic process	300/29037	2244/331498	4.29e-10	2.42e-06	biological_process	c18920_g1;c243425_g1;c251362_g1;c252844_g1;c266683_g1;c296155_g1;c301823_g1;c307511_g1;c309330_g1;c311449_g1;c311582_g1;c315381_g1;c315428_g1;c317565_g1;c318064_g1;c322938_g4;c330816_g1;c333099_g1;c333407_g1;c333610_g1;c333815_g1;c336532_g1;c336532_g2;c336698_g1;c338261_g1;c339124_g1;c339200_g1;c341150_g1;c342016_g2;c344399_g1;c345050_g1;c345434_g1;c345693_g1;c347095_g1;c347930_g1;c348278_g1;c348…
GO:0009199	e	ribonucleoside triphosphate metabolic process	288/29037	1983/331498	4.33e-10	2.44e-06	biological_process	c18920_g1;c243425_g1;c251362_g1;c252844_g1;c266683_g1;c282591_g1;c296155_g1;c301823_g1;c309330_g1;c311449_g1;c311582_g1;c315381_g1;c315428_g1;c317565_g1;c322938_g4;c333099_g1;c333610_g1;c333815_g1;c336532_g1;c336532_g2;c336698_g1;c338261_g1;c339124_g1;c339200_g1;c341150_g1;c342016_g2;c344399_g1;c345050_g1;c345434_g1;c347095_g1;c347930_g1;c348278_g1;c348796_g1;c351204_g1;c351204_g2;c354931_g1;c355…
GO:0034220	e	ion transmembrane transport	289/29037	2112/331498	4.34e-10	2.44e-06	biological_process	c101934_g1;c132547_g1;c133972_g1;c18920_g1;c249078_g1;c251362_g1;c252349_g1;c252844_g1;c254287_g1;c266263_g1;c267415_g1;c267972_g1;c281943_g1;c288174_g1;c300466_g1;c300647_g2;c301823_g1;c309554_g1;c311449_g1;c314650_g1;c315428_g1;c315951_g1;c317565_g1;c333166_g1;c333610_g1;c333815_g1;c334012_g1;c336698_g1;c337227_g1;c338261_g1;c339200_g1;c340594_g1;c342016_g2;c342660_g1;c343235_g1;c345050_g1;c346…
GO:0009259	e	ribonucleotide metabolic process	317/29037	2470/331498	4.49e-10	2.53e-06	biological_process	c18920_g1;c243425_g1;c251362_g1;c252844_g1;c266683_g1;c282476_g1;c282591_g1;c296155_g1;c301823_g1;c302163_g1;c309330_g1;c311449_g1;c311582_g1;c315381_g1;c315428_g1;c317565_g1;c318064_g1;c322938_g4;c333099_g1;c333407_g1;c333610_g1;c333815_g1;c336532_g1;c336532_g2;c336698_g1;c338261_g1;c339124_g1;c339200_g1;c341150_g1;c342016_g2;c344399_g1;c345050_g1;c345434_g1;c345693_g1;c347095_g1;c347930_g1;c348…
GO:0016052	e	carbohydrate catabolic process	182/29037	1280/331498	4.55e-10	2.56e-06	biological_process	c126395_g1;c132321_g1;c222615_g1;c240299_g1;c240318_g1;c243425_g1;c250849_g2;c252105_g1;c266683_g1;c276841_g1;c280990_g1;c286648_g1;c294172_g1;c295259_g1;c296155_g1;c303759_g1;c308862_g2;c309330_g1;c310654_g1;c311582_g1;c315381_g1;c318335_g1;c319131_g1;c322938_g4;c329771_g1;c331155_g1;c336532_g1;c336532_g2;c340153_g1;c342512_g1;c344399_g1;c345434_g1;c347095_g1;c349089_g1;c354931_g1;c359282_g1;c36…
GO:0098796	e	membrane protein complex	295/29037	2228/331498	4.74e-10	2.67e-06	cellular_component	c101934_g1;c18920_g1;c251362_g1;c252844_g1;c254287_g1;c267415_g1;c267490_g1;c280753_g1;c288174_g1;c294585_g1;c301734_g1;c301823_g1;c311068_g1;c311449_g1;c314650_g1;c315428_g1;c315556_g1;c317565_g1;c319329_g1;c328368_g1;c333002_g1;c333610_g1;c333815_g1;c336698_g1;c336862_g1;c336862_g2;c338261_g1;c339200_g1;c340594_g1;c342016_g2;c343235_g1;c343768_g1;c345050_g1;c345423_g2;c345970_g1;c346482_g1;c347…
GO:0009123	e	nucleoside monophosphate metabolic process	302/29037	2255/331498	4.74e-10	2.67e-06	biological_process	c18920_g1;c243425_g1;c251362_g1;c252844_g1;c266683_g1;c296155_g1;c301823_g1;c307511_g1;c309330_g1;c311449_g1;c311582_g1;c315381_g1;c315428_g1;c317565_g1;c318064_g1;c322938_g4;c330816_g1;c333099_g1;c333407_g1;c333610_g1;c333815_g1;c335686_g1;c336532_g1;c336532_g2;c336698_g1;c338261_g1;c339124_g1;c339200_g1;c341150_g1;c342016_g2;c344399_g1;c345050_g1;c345434_g1;c345693_g1;c347095_g1;c347930_g1;c348…
GO:0015075	e	ion transmembrane transporter activity	386/29037	3115/331498	4.83e-10	2.72e-06	molecular_function	c101934_g1;c132547_g1;c133972_g1;c18920_g1;c235285_g1;c249019_g1;c249078_g1;c251362_g1;c252349_g1;c252844_g1;c254287_g1;c266263_g1;c267415_g1;c267972_g1;c281943_g1;c288174_g1;c300466_g1;c300647_g2;c301823_g1;c305263_g1;c306246_g1;c309554_g1;c311449_g1;c314650_g1;c315428_g1;c315951_g1;c317565_g1;c329288_g1;c330354_g1;c330542_g1;c331736_g1;c333289_g2;c333328_g1;c333610_g1;c333815_g1;c334012_g1;c334…
GO:0006811	e	ion transport	485/29037	3942/331498	4.98e-10	2.8e-06	biological_process	c101934_g1;c132547_g1;c133972_g1;c143168_g1;c18920_g1;c235285_g1;c238980_g1;c249019_g1;c249078_g1;c251362_g1;c252349_g1;c252844_g1;c254287_g1;c256427_g1;c266263_g1;c267415_g1;c267647_g1;c267972_g1;c280423_g1;c281943_g1;c288174_g1;c298807_g1;c300466_g1;c300647_g2;c301823_g1;c30370_g1;c305263_g1;c306246_g1;c309554_g1;c311449_g1;c312455_g1;c314650_g1;c315428_g1;c315951_g1;c317565_g1;c319329_g1;c3253…
GO:1902578	e	single-organism localization	481/29037	3802/331498	5.09e-10	2.86e-06	biological_process	c101934_g1;c102638_g1;c133972_g1;c141197_g1;c166368_g1;c173574_g1;c18920_g1;c235285_g1;c238980_g1;c250713_g1;c251362_g1;c252349_g1;c252844_g1;c253279_g1;c254287_g1;c256427_g1;c266263_g1;c267415_g1;c267972_g1;c278056_g1;c280423_g1;c281943_g1;c282461_g2;c287407_g1;c288174_g1;c296781_g1;c301734_g1;c301823_g1;c30370_g1;c311449_g1;c314650_g1;c315428_g1;c315951_g1;c316710_g1;c317565_g1;c319329_g1;c3207…
GO:0006950	e	response to stress	495/29037	4059/331498	5.17e-10	2.91e-06	biological_process	c102638_g1;c108255_g2;c132547_g1;c137441_g1;c147208_g1;c155624_g2;c200899_g1;c214580_g1;c221123_g1;c222416_g1;c232634_g1;c233997_g1;c253232_g1;c253868_g1;c255013_g1;c256273_g1;c258035_g1;c258089_g1;c265515_g1;c26598_g1;c267196_g1;c268273_g1;c277280_g1;c279429_g2;c289553_g1;c290802_g1;c301125_g1;c301207_g1;c302619_g1;c305961_g1;c306425_g1;c307362_g1;c308296_g1;c311093_g1;c313528_g1;c317119_g1;c317…
GO:1901135	e	carbohydrate derivative metabolic process	517/29037	4360/331498	5.19e-10	2.92e-06	biological_process	c100186_g1;c139677_g1;c18920_g1;c226168_g1;c234183_g1;c239321_g2;c243425_g1;c251362_g1;c252844_g1;c255582_g1;c266683_g1;c267707_g1;c277010_g1;c282038_g1;c282476_g1;c282591_g1;c286984_g1;c293875_g1;c296155_g1;c301823_g1;c302163_g1;c303276_g1;c305964_g1;c307511_g1;c309330_g1;c311449_g1;c311582_g1;c315179_g1;c315381_g1;c315428_g1;c317565_g1;c318064_g1;c322938_g4;c322988_g1;c325019_g1;c328222_g1;c328…
GO:0042254	e	ribosome biogenesis	735/29037	4477/331498	5.21e-10	2.93e-06	biological_process	c109881_g1;c112018_g1;c126456_g1;c130216_g1;c133215_g1;c133761_g1;c137739_g1;c140812_g1;c141817_g1;c143149_g1;c147647_g1;c15772_g1;c158656_g1;c166192_g1;c171522_g1;c171843_g1;c183481_g1;c188041_g1;c192494_g1;c199726_g1;c203519_g1;c207203_g1;c232699_g1;c233760_g1;c234550_g1;c235267_g1;c241362_g1;c242934_g1;c243663_g1;c247108_g1;c249483_g1;c251056_g1;c251441_g1;c252622_g1;c255506_g1;c256105_g1;c256…
GO:0044723	e	single-organism carbohydrate metabolic process	392/29037	2938/331498	5.22e-10	2.94e-06	biological_process	c100186_g1;c126395_g1;c132321_g1;c139238_g1;c174336_g1;c177709_g1;c226168_g1;c239321_g2;c240318_g1;c243425_g1;c247106_g1;c250849_g2;c251526_g1;c252105_g1;c255582_g1;c265549_g2;c266023_g1;c266683_g1;c267707_g1;c280990_g1;c286648_g1;c287964_g1;c289831_g1;c289997_g1;c290802_g1;c295259_g1;c296155_g1;c296695_g1;c302753_g1;c305964_g1;c307902_g1;c308862_g2;c309330_g1;c310676_g1;c311178_g1;c311582_g1;c31…
GO:0044765	e	single-organism transport	477/29037	3635/331498	5.37e-10	3.02e-06	biological_process	c101934_g1;c102638_g1;c133972_g1;c141197_g1;c166368_g1;c173574_g1;c18920_g1;c235285_g1;c238980_g1;c250713_g1;c251362_g1;c252349_g1;c252844_g1;c253279_g1;c254287_g1;c256427_g1;c266263_g1;c267415_g1;c267972_g1;c278056_g1;c280423_g1;c281943_g1;c282461_g2;c287407_g1;c288174_g1;c296781_g1;c301734_g1;c301823_g1;c30370_g1;c311449_g1;c314650_g1;c315428_g1;c315951_g1;c316710_g1;c317565_g1;c319329_g1;c3207…
GO:0003735	e	structural constituent of ribosome	787/29037	4569/331498	5.53e-10	3.11e-06	molecular_function	c101986_g1;c109881_g1;c112018_g1;c126456_g1;c130216_g1;c133215_g1;c133761_g1;c137739_g1;c140812_g1;c141817_g1;c143149_g1;c147647_g1;c15772_g1;c158656_g1;c166192_g1;c171522_g1;c171843_g1;c173274_g1;c178289_g1;c183481_g1;c188041_g1;c192494_g1;c199726_g1;c20232_g1;c203519_g1;c207203_g1;c210140_g1;c232699_g1;c233760_g1;c234550_g1;c235267_g1;c241362_g1;c242934_g1;c243663_g1;c247108_g1;c249483_g1;c2510…
GO:0022613	e	ribonucleoprotein complex biogenesis	745/29037	4611/331498	5.6e-10	3.15e-06	biological_process	c109881_g1;c112018_g1;c126456_g1;c130216_g1;c133215_g1;c133761_g1;c137739_g1;c140812_g1;c141817_g1;c143149_g1;c147647_g1;c15772_g1;c158656_g1;c166192_g1;c171522_g1;c171843_g1;c183481_g1;c188041_g1;c192494_g1;c199726_g1;c203519_g1;c207203_g1;c232699_g1;c233760_g1;c234550_g1;c235267_g1;c241362_g1;c242934_g1;c243663_g1;c247108_g1;c249483_g1;c251056_g1;c251441_g1;c252622_g1;c255506_g1;c256105_g1;c256…
GO:0005198	e	structural molecule activity	856/29037	5273/331498	5.75e-10	3.24e-06	molecular_function	c101986_g1;c109881_g1;c112018_g1;c126456_g1;c130216_g1;c133215_g1;c133761_g1;c137739_g1;c140812_g1;c141817_g1;c143149_g1;c147647_g1;c15772_g1;c158656_g1;c166192_g1;c171522_g1;c171843_g1;c173274_g1;c178289_g1;c183481_g1;c188041_g1;c192494_g1;c199726_g1;c20232_g1;c203519_g1;c207203_g1;c210140_g1;c212641_g1;c232699_g1;c233760_g1;c234550_g1;c235267_g1;c241362_g1;c242934_g1;c243663_g1;c243704_g1;c2471…
GO:0022891	e	substrate-specific transmembrane transporter activity	537/29037	4081/331498	5.77e-10	3.25e-06	molecular_function	c101573_g1;c101934_g1;c119439_g1;c132547_g1;c133972_g1;c138690_g1;c141197_g1;c166368_g1;c18920_g1;c235285_g1;c241803_g1;c249019_g1;c249078_g1;c251362_g1;c252349_g1;c252844_g1;c254287_g1;c266263_g1;c267415_g1;c267670_g1;c267972_g1;c278056_g1;c281943_g1;c287407_g1;c288174_g1;c291195_g3;c296781_g1;c299086_g2;c300466_g1;c300647_g2;c301377_g2;c301823_g1;c302756_g1;c304508_g1;c305263_g1;c306246_g1;c307…
GO:0043043	e	peptide biosynthetic process	792/29037	4698/331498	5.79e-10	3.26e-06	biological_process	c101986_g1;c109881_g1;c112018_g1;c126456_g1;c130216_g1;c133215_g1;c133761_g1;c137739_g1;c140812_g1;c141817_g1;c143149_g1;c147647_g1;c15772_g1;c158656_g1;c165185_g1;c166192_g1;c171522_g1;c171843_g1;c173274_g1;c178289_g1;c183481_g1;c188041_g1;c192494_g1;c199726_g1;c20232_g1;c203519_g1;c207203_g1;c232699_g1;c234550_g1;c241362_g1;c242934_g1;c243663_g1;c247108_g1;c249483_g1;c251056_g1;c251441_g1;c2534…
GO:0042221	e	response to chemical	247/29037	1887/331498	5.89e-10	3.32e-06	biological_process	c136700_g1;c137441_g1;c147208_g1;c221123_g1;c232634_g1;c256273_g1;c266544_g1;c277280_g1;c282890_g1;c289553_g1;c290802_g1;c301207_g1;c311737_g2;c313528_g1;c328138_g1;c328997_g1;c330512_g1;c332380_g1;c332433_g1;c334671_g2;c335530_g1;c341093_g1;c341183_g1;c347145_g1;c350681_g1;c352019_g1;c353976_g1;c356841_g1;c361034_g1;c361191_g1;c361456_g1;c363633_g1;c366724_g1;c366878_g1;c367284_g2;c367783_g1;c36…
GO:0051186	e	cofactor metabolic process	414/29037	3347/331498	5.95e-10	3.35e-06	biological_process	c136700_g1;c14211_g1;c171792_g1;c188405_g1;c224650_g1;c224991_g1;c226168_g1;c238980_g1;c243425_g1;c255582_g1;c255771_g1;c256427_g1;c266683_g1;c274767_g1;c277010_g1;c278161_g1;c280423_g1;c282476_g1;c296155_g1;c300174_g1;c303276_g1;c30370_g1;c305057_g1;c305964_g1;c307511_g1;c309330_g1;c309768_g1;c311582_g1;c311737_g2;c313622_g1;c315179_g1;c315381_g1;c322432_g1;c322938_g4;c326440_g1;c328870_g1;c3296…
GO:0050896	e	response to stimulus	726/29037	5585/331498	5.97e-10	3.36e-06	biological_process	c102638_g1;c108255_g2;c132547_g1;c136700_g1;c137441_g1;c147208_g1;c155624_g2;c200899_g1;c214580_g1;c221123_g1;c222416_g1;c232634_g1;c233997_g1;c253232_g1;c253868_g1;c255013_g1;c256273_g1;c258035_g1;c258089_g1;c265515_g1;c26598_g1;c266544_g1;c267196_g1;c268273_g1;c277280_g1;c279429_g2;c282890_g1;c289553_g1;c290802_g1;c295259_g1;c301125_g1;c301207_g1;c302619_g1;c305944_g1;c305961_g1;c306425_g1;c307…
GO:0044085	e	cellular component biogenesis	759/29037	4708/331498	6.07e-10	3.41e-06	biological_process	c109881_g1;c112018_g1;c126456_g1;c130216_g1;c133215_g1;c133761_g1;c137739_g1;c140812_g1;c141817_g1;c143149_g1;c147647_g1;c15772_g1;c158656_g1;c166192_g1;c171522_g1;c171843_g1;c183481_g1;c188041_g1;c192494_g1;c199726_g1;c203519_g1;c207203_g1;c232699_g1;c233760_g1;c234550_g1;c235267_g1;c241362_g1;c242934_g1;c243663_g1;c243704_g1;c247108_g1;c249483_g1;c251056_g1;c251441_g1;c252622_g1;c255506_g1;c256…
GO:0022857	e	transmembrane transporter activity	637/29037	5167/331498	6.24e-10	3.51e-06	molecular_function	c101573_g1;c101934_g1;c11202_g1;c119439_g1;c132547_g1;c133972_g1;c138690_g1;c141197_g1;c166368_g1;c173574_g1;c18920_g1;c234958_g1;c235285_g1;c241803_g1;c249019_g1;c249078_g1;c251362_g1;c252349_g1;c252844_g1;c254287_g1;c265081_g1;c266263_g1;c267415_g1;c267670_g1;c267972_g1;c270333_g1;c278056_g1;c281943_g1;c282557_g1;c287407_g1;c288174_g1;c288557_g1;c291195_g3;c296781_g1;c299086_g2;c300466_g1;c3006…
GO:0022892	e	substrate-specific transporter activity	568/29037	4445/331498	6.36e-10	3.58e-06	molecular_function	c101573_g1;c101934_g1;c102638_g1;c119439_g1;c132547_g1;c133972_g1;c138690_g1;c141197_g1;c166368_g1;c18920_g1;c235285_g1;c241803_g1;c249019_g1;c249078_g1;c251362_g1;c252349_g1;c252844_g1;c253279_g1;c254287_g1;c266263_g1;c267415_g1;c267670_g1;c267972_g1;c278056_g1;c281943_g1;c287407_g1;c288174_g1;c291195_g3;c296781_g1;c299086_g2;c300466_g1;c300647_g2;c301377_g2;c301823_g1;c302756_g1;c304508_g1;c305…
GO:0043604	e	amide biosynthetic process	831/29037	5216/331498	6.37e-10	3.58e-06	biological_process	c101986_g1;c109881_g1;c112018_g1;c126456_g1;c130216_g1;c133215_g1;c133761_g1;c137739_g1;c140812_g1;c141817_g1;c143149_g1;c147647_g1;c15772_g1;c158656_g1;c165185_g1;c166192_g1;c171522_g1;c171843_g1;c173274_g1;c178289_g1;c183481_g1;c188041_g1;c192494_g1;c199726_g1;c20232_g1;c203519_g1;c207203_g1;c224650_g1;c224991_g1;c232699_g1;c234550_g1;c241362_g1;c242934_g1;c243663_g1;c247108_g1;c249483_g1;c2510…
GO:0006412	e	translation	786/29037	4642/331498	6.38e-10	3.59e-06	biological_process	c101986_g1;c109881_g1;c112018_g1;c126456_g1;c130216_g1;c133215_g1;c133761_g1;c137739_g1;c140812_g1;c141817_g1;c143149_g1;c147647_g1;c15772_g1;c158656_g1;c166192_g1;c171522_g1;c171843_g1;c173274_g1;c178289_g1;c183481_g1;c188041_g1;c192494_g1;c199726_g1;c20232_g1;c203519_g1;c207203_g1;c232699_g1;c234550_g1;c241362_g1;c242934_g1;c243663_g1;c247108_g1;c249483_g1;c251056_g1;c251441_g1;c253413_g2;c2554…
GO:0010035	e	response to inorganic substance	166/29037	1162/331498	6.48e-10	3.65e-06	biological_process	c136700_g1;c137441_g1;c147208_g1;c221123_g1;c232634_g1;c256273_g1;c277280_g1;c282890_g1;c289553_g1;c301207_g1;c311737_g2;c328138_g1;c328997_g1;c330512_g1;c332433_g1;c334671_g2;c335530_g1;c347145_g1;c352019_g1;c361191_g1;c363633_g1;c366878_g1;c367284_g2;c367783_g1;c368496_g1;c370943_g1;c371516_g2;c372152_g1;c372591_g1;c376283_g1;c376531_g1;c380166_g1;c381075_g2;c381387_g1;c381628_g1;c381630_g1;c38…
GO:0005840	e	ribosome	786/29037	5306/331498	6.49e-10	3.65e-06	cellular_component	c101977_g1;c101986_g1;c10683_g1;c112018_g1;c121515_g1;c1251_g1;c130216_g1;c133828_g1;c137739_g1;c140812_g1;c141817_g1;c147647_g1;c15772_g1;c160509_g1;c166192_g1;c171522_g1;c171843_g1;c178289_g1;c192494_g1;c20232_g1;c207277_g1;c221123_g1;c222382_g1;c233760_g1;c234550_g1;c235267_g1;c241362_g1;c242934_g1;c243663_g1;c251056_g1;c251441_g1;c252413_g1;c253413_g2;c253452_g1;c255506_g1;c256752_g1;c256980_…
GO:0043603	e	cellular amide metabolic process	886/29037	5842/331498	6.73e-10	3.79e-06	biological_process	c101986_g1;c109881_g1;c112018_g1;c126456_g1;c130216_g1;c133215_g1;c133761_g1;c136700_g1;c137739_g1;c140812_g1;c141817_g1;c14211_g1;c143149_g1;c147647_g1;c15772_g1;c158656_g1;c165185_g1;c166192_g1;c171522_g1;c171843_g1;c173274_g1;c178289_g1;c183481_g1;c188041_g1;c192494_g1;c199726_g1;c20232_g1;c203519_g1;c207203_g1;c224650_g1;c224991_g1;c232634_g1;c232699_g1;c234550_g1;c238980_g1;c241362_g1;c24293…
GO:0005975	e	carbohydrate metabolic process	735/29037	5147/331498	6.74e-10	3.79e-06	biological_process	c100186_g1;c126395_g1;c132321_g1;c139238_g1;c148025_g1;c150454_g1;c15387_g1;c15774_g1;c174336_g1;c177709_g1;c205549_g1;c222615_g1;c224246_g1;c226168_g1;c234059_g1;c236744_g1;c238896_g2;c239321_g2;c240299_g1;c240318_g1;c243425_g1;c247106_g1;c250849_g2;c251231_g1;c251526_g1;c252105_g1;c253439_g1;c253596_g2;c253886_g1;c255582_g1;c265549_g2;c266023_g1;c266683_g1;c267381_g2;c267707_g1;c276476_g1;c2767…
GO:0006006	e	glucose metabolic process	161/29037	1107/331498	6.83e-10	3.84e-06	biological_process	c243425_g1;c266683_g1;c295259_g1;c307902_g1;c309330_g1;c311582_g1;c315381_g1;c322938_g4;c336532_g1;c336532_g2;c344399_g1;c345434_g1;c347095_g1;c350465_g1;c353201_g1;c354931_g1;c359282_g1;c363461_g1;c364148_g1;c365150_g1;c368858_g1;c369257_g2;c369508_g1;c371064_g2;c371783_g2;c372489_g1;c372489_g4;c373283_g1;c374513_g1;c374997_g1;c376283_g1;c376835_g1;c376893_g1;c377097_g1;c377799_g1;c377911_g1;c37…
GO:0006518	e	peptide metabolic process	821/29037	4986/331498	6.9e-10	3.88e-06	biological_process	c101986_g1;c109881_g1;c112018_g1;c126456_g1;c130216_g1;c133215_g1;c133761_g1;c137739_g1;c140812_g1;c141817_g1;c143149_g1;c147647_g1;c15772_g1;c158656_g1;c165185_g1;c166192_g1;c171522_g1;c171843_g1;c173274_g1;c178289_g1;c183481_g1;c188041_g1;c192494_g1;c199726_g1;c20232_g1;c203519_g1;c207203_g1;c232634_g1;c232699_g1;c234550_g1;c241362_g1;c242934_g1;c243663_g1;c247108_g1;c249483_g1;c251056_g1;c2514…
GO:0005976	e	polysaccharide metabolic process	161/29037	1109/331498	7.02e-10	3.95e-06	biological_process	c132321_g1;c174336_g1;c222615_g1;c236744_g1;c239321_g2;c240299_g1;c240318_g1;c247106_g1;c250849_g2;c252105_g1;c265549_g2;c267707_g1;c276841_g1;c280990_g1;c286648_g1;c287964_g1;c289831_g1;c294172_g1;c295259_g1;c296695_g1;c308862_g2;c310654_g1;c311178_g1;c318335_g1;c319131_g1;c326459_g1;c329771_g1;c331155_g1;c336532_g1;c336532_g2;c337465_g1;c340153_g1;c342266_g2;c342512_g1;c348044_g2;c349089_g1;c35…
GO:0005215	e	transporter activity	759/29037	6269/331498	7.06e-10	3.97e-06	molecular_function	c101573_g1;c101934_g1;c102638_g1;c11202_g1;c119439_g1;c132547_g1;c133972_g1;c138690_g1;c141197_g1;c145836_g1;c166368_g1;c173574_g1;c18920_g1;c234958_g1;c235285_g1;c241803_g1;c249019_g1;c249078_g1;c251362_g1;c252311_g2;c252349_g1;c252844_g1;c253279_g1;c254287_g1;c265081_g1;c266263_g1;c266377_g1;c267415_g1;c267670_g1;c267972_g1;c270333_g1;c278056_g1;c280625_g1;c281943_g1;c282557_g1;c287158_g1;c2874…
GO:0055085	e	transmembrane transport	763/29037	6324/331498	7.23e-10	4.07e-06	biological_process	c100009_g1;c101573_g1;c101934_g1;c11202_g1;c119439_g1;c125454_g1;c132547_g1;c133972_g1;c138690_g1;c141197_g1;c142654_g1;c166368_g1;c184136_g1;c186949_g1;c18920_g1;c241803_g1;c249078_g1;c250553_g2;c250713_g1;c251362_g1;c252311_g2;c252349_g1;c252844_g1;c253478_g1;c254287_g1;c257603_g1;c258222_g2;c264039_g1;c265081_g1;c266051_g3;c266249_g1;c266249_g2;c266263_g1;c267415_g1;c267647_g1;c267670_g1;c2679…
GO:0034645	e	cellular macromolecule biosynthetic process	1095/29037	8217/331498	7.73e-10	4.35e-06	biological_process	c101977_g1;c101986_g1;c109881_g1;c112018_g1;c121515_g1;c126456_g1;c130216_g1;c133215_g1;c133761_g1;c137739_g1;c140812_g1;c141817_g1;c143149_g1;c147647_g1;c15772_g1;c158656_g1;c166192_g1;c171522_g1;c171843_g1;c173274_g1;c178289_g1;c183481_g1;c188041_g1;c192494_g1;c199726_g1;c20232_g1;c203519_g1;c207203_g1;c210140_g1;c223709_g1;c232699_g1;c233760_g1;c234550_g1;c235267_g1;c236663_g1;c239321_g2;c2413…
GO:0098542	e	defense response to other organism	73/29037	390/331498	7.84e-10	4.41e-06	biological_process	c222416_g1;c289553_g1;c317542_g1;c332433_g1;c334671_g2;c341243_g1;c347180_g1;c348741_g1;c361191_g1;c368496_g1;c371516_g2;c372176_g1;c372591_g1;c374300_g1;c375315_g1;c378855_g1;c380259_g1;c381387_g1;c382470_g1;c388100_g2;c388111_g1;c390037_g2;c392060_g1;c392160_g1;c393008_g1;c395308_g10;c397302_g1;c397332_g1;c397771_g6;c398297_g4;c398842_g4;c398879_g2;c401339_g1;c402911_g1;c404696_g1;c404967_g1;c4…
GO:0043232	e	intracellular non-membrane-bounded organelle	1076/29037	7798/331498	7.89e-10	4.44e-06	cellular_component	c101977_g1;c101986_g1;c102638_g1;c10683_g1;c112018_g1;c121515_g1;c1251_g1;c130216_g1;c132148_g1;c133215_g1;c133761_g1;c133828_g1;c137739_g1;c140812_g1;c141817_g1;c147647_g1;c15772_g1;c160509_g1;c166192_g1;c171522_g1;c171843_g1;c178289_g1;c183481_g1;c192494_g1;c20232_g1;c207203_g1;c207277_g1;c221123_g1;c222382_g1;c223709_g1;c233760_g1;c234550_g1;c235267_g1;c236407_g1;c241362_g1;c242934_g1;c243663_…
GO:0044271	e	cellular nitrogen compound biosynthetic process	1267/29037	9762/331498	7.91e-10	4.45e-06	biological_process	c100186_g1;c101986_g1;c103601_g1;c109881_g1;c112018_g1;c126456_g1;c130216_g1;c133215_g1;c133761_g1;c137739_g1;c140812_g1;c141817_g1;c14211_g1;c143149_g1;c147647_g1;c15772_g1;c158656_g1;c165185_g1;c166192_g1;c171522_g1;c171843_g1;c173274_g1;c178289_g1;c183481_g1;c188041_g1;c18920_g1;c192494_g1;c199726_g1;c20232_g1;c203519_g1;c207203_g1;c224650_g1;c224991_g1;c232699_g1;c234550_g1;c241362_g1;c242934…
GO:0043228	e	non-membrane-bounded organelle	1076/29037	7802/331498	7.93e-10	4.46e-06	cellular_component	c101977_g1;c101986_g1;c102638_g1;c10683_g1;c112018_g1;c121515_g1;c1251_g1;c130216_g1;c132148_g1;c133215_g1;c133761_g1;c133828_g1;c137739_g1;c140812_g1;c141817_g1;c147647_g1;c15772_g1;c160509_g1;c166192_g1;c171522_g1;c171843_g1;c178289_g1;c183481_g1;c192494_g1;c20232_g1;c207203_g1;c207277_g1;c221123_g1;c222382_g1;c223709_g1;c233760_g1;c234550_g1;c235267_g1;c236407_g1;c241362_g1;c242934_g1;c243663_…
GO:0044711	e	single-organism biosynthetic process	888/29037	8016/331498	7.98e-10	4.49e-06	biological_process	c103601_g1;c103821_g1;c139238_g1;c14211_g1;c147320_g1;c155624_g2;c179667_g1;c188405_g1;c18920_g1;c210849_g1;c224650_g1;c224991_g1;c239321_g2;c240169_g1;c240380_g1;c242844_g1;c243269_g1;c243425_g1;c251354_g1;c251362_g1;c251515_g1;c252844_g1;c256427_g1;c265549_g2;c266683_g1;c266932_g1;c267314_g2;c267707_g1;c267859_g1;c274767_g1;c278067_g1;c280423_g1;c280753_g1;c282476_g1;c282591_g1;c282890_g1;c2869…
GO:0031224	e	intrinsic component of membrane	1029/29037	8616/331498	7.99e-10	4.49e-06	cellular_component	c100009_g1;c101573_g1;c101934_g1;c103821_g1;c108255_g2;c11202_g1;c119439_g1;c125454_g1;c132547_g1;c133972_g1;c138690_g1;c141197_g1;c142153_g1;c142654_g1;c145396_g1;c147320_g1;c156131_g1;c166368_g1;c184136_g1;c186949_g1;c201036_g1;c214580_g1;c221849_g1;c235285_g1;c236293_g1;c236712_g1;c238980_g1;c241803_g1;c249078_g1;c250553_g2;c250713_g1;c251237_g1;c252311_g2;c252349_g1;c252844_g1;c253212_g1;c253…
GO:0030529	e	intracellular ribonucleoprotein complex	1234/29037	8451/331498	8e-10	4.5e-06	cellular_component	c101977_g1;c101986_g1;c106589_g1;c10683_g1;c109881_g1;c112018_g1;c121515_g1;c1251_g1;c126456_g1;c130216_g1;c132148_g1;c133215_g1;c133761_g1;c133828_g1;c137739_g1;c140812_g1;c141817_g1;c143149_g1;c147647_g1;c15772_g1;c158656_g1;c160509_g1;c166192_g1;c171522_g1;c171843_g1;c173274_g1;c178289_g1;c183481_g1;c188041_g1;c192494_g1;c199726_g1;c20232_g1;c203519_g1;c207203_g1;c207277_g1;c210140_g1;c221123_…
GO:1990904	e	ribonucleoprotein complex	1234/29037	8451/331498	8e-10	4.5e-06	cellular_component	c101977_g1;c101986_g1;c106589_g1;c10683_g1;c109881_g1;c112018_g1;c121515_g1;c1251_g1;c126456_g1;c130216_g1;c132148_g1;c133215_g1;c133761_g1;c133828_g1;c137739_g1;c140812_g1;c141817_g1;c143149_g1;c147647_g1;c15772_g1;c158656_g1;c160509_g1;c166192_g1;c171522_g1;c171843_g1;c173274_g1;c178289_g1;c183481_g1;c188041_g1;c192494_g1;c199726_g1;c20232_g1;c203519_g1;c207203_g1;c207277_g1;c210140_g1;c221123_…
GO:0044267	e	cellular protein metabolic process	1297/29037	10202/331498	8.19e-10	4.61e-06	biological_process	c101977_g1;c101986_g1;c102928_g1;c104884_g1;c109881_g1;c112018_g1;c121515_g1;c126456_g1;c130216_g1;c133215_g1;c133555_g1;c133761_g1;c137739_g1;c140812_g1;c141817_g1;c14211_g1;c143149_g1;c147647_g1;c147807_g1;c15772_g1;c158656_g1;c166192_g1;c171522_g1;c171843_g1;c173274_g1;c178289_g1;c178625_g1;c183481_g1;c188041_g1;c192494_g1;c199726_g1;c20232_g1;c202940_g1;c203519_g1;c207203_g1;c232699_g1;c23443…
GO:0016021	e	integral component of membrane	1021/29037	8576/331498	8.27e-10	4.65e-06	cellular_component	c100009_g1;c101573_g1;c101934_g1;c103821_g1;c108255_g2;c11202_g1;c119439_g1;c125454_g1;c132547_g1;c133972_g1;c138690_g1;c141197_g1;c142153_g1;c142654_g1;c145396_g1;c147320_g1;c156131_g1;c166368_g1;c184136_g1;c186949_g1;c201036_g1;c214580_g1;c221849_g1;c235285_g1;c236293_g1;c236712_g1;c238980_g1;c241803_g1;c249078_g1;c250553_g2;c250713_g1;c251237_g1;c252311_g2;c252349_g1;c252844_g1;c253212_g1;c253…
GO:0071840	e	cellular component organization or biogenesis	1130/29037	8873/331498	8.57e-10	4.82e-06	biological_process	c100286_g1;c109881_g1;c112018_g1;c126456_g1;c130216_g1;c133215_g1;c133761_g1;c136700_g1;c137085_g1;c137739_g1;c140812_g1;c141817_g1;c143149_g1;c145571_g1;c147208_g1;c147647_g1;c151532_g1;c15772_g1;c158656_g1;c166192_g1;c171522_g1;c171843_g1;c183481_g1;c188041_g1;c192494_g1;c199726_g1;c200899_g1;c203519_g1;c207203_g1;c222382_g1;c223709_g1;c232699_g1;c233760_g1;c233997_g1;c234550_g1;c235267_g1;c236…
GO:0016020	e	membrane	1086/29037	8652/331498	8.63e-10	4.85e-06	cellular_component	c101561_g1;c101934_g1;c109881_g1;c133761_g1;c136700_g1;c137441_g1;c144010_g1;c145836_g1;c147866_g1;c147980_g1;c155624_g2;c173574_g1;c183481_g1;c207203_g1;c207277_g1;c221123_g1;c227506_g1;c234958_g1;c236712_g1;c236714_g1;c240169_g1;c241257_g1;c247241_g2;c247251_g1;c249019_g1;c249483_g1;c252311_g2;c252622_g1;c252844_g1;c254287_g1;c255601_g1;c266530_g1;c266665_g1;c266954_g1;c267132_g1;c277280_g1;c27…
GO:0044425	e	membrane part	1350/29037	11303/331498	8.67e-10	4.88e-06	cellular_component	c100009_g1;c101573_g1;c101934_g1;c103821_g1;c108255_g2;c11202_g1;c119439_g1;c125454_g1;c132547_g1;c133972_g1;c138690_g1;c141197_g1;c142153_g1;c142654_g1;c145396_g1;c147320_g1;c156131_g1;c166368_g1;c184136_g1;c186949_g1;c18920_g1;c201036_g1;c214580_g1;c221849_g1;c235285_g1;c236293_g1;c236712_g1;c238980_g1;c241803_g1;c249078_g1;c250553_g2;c250713_g1;c251237_g1;c251362_g1;c252311_g2;c252349_g1;c2528…
GO:0009059	e	macromolecule biosynthetic process	1133/29037	8600/331498	8.7e-10	4.9e-06	biological_process	c101977_g1;c101986_g1;c109881_g1;c112018_g1;c121515_g1;c126456_g1;c130216_g1;c133215_g1;c133761_g1;c137739_g1;c140812_g1;c141817_g1;c143149_g1;c147647_g1;c15772_g1;c158656_g1;c166192_g1;c171522_g1;c171843_g1;c173274_g1;c178289_g1;c183481_g1;c188041_g1;c192494_g1;c199726_g1;c20232_g1;c203519_g1;c207203_g1;c210140_g1;c223709_g1;c232699_g1;c233760_g1;c234550_g1;c235267_g1;c236663_g1;c239321_g2;c2413…
GO:0055114	e	oxidation-reduction process	1113/29037	8714/331498	8.75e-10	4.92e-06	biological_process	c100226_g1;c100836_g1;c101934_g1;c103821_g1;c110172_g1;c11202_g1;c117495_g1;c120956_g1;c126395_g1;c134131_g1;c134259_g1;c138603_g1;c139677_g1;c14579_g1;c147320_g1;c147875_g1;c14805_g1;c152411_g1;c15387_g1;c156131_g1;c161127_g1;c16612_g1;c166214_g2;c168516_g1;c178625_g1;c18453_g1;c188405_g1;c194016_g1;c200283_g1;c207827_g1;c222416_g1;c224991_g1;c233739_g1;c234183_g1;c236864_g1;c238273_g1;c238388_g…
GO:0009654	e	photosystem II oxygen evolving complex	22/29037	57/331498	8.9e-10	5e-06	cellular_component	c345352_g1;c372176_g1;c377892_g1;c388844_g1;c389439_g1;c393008_g1;c396685_g2;c402911_g1;c403886_g2;c405698_g2;c408031_g1;c408664_g7;c410546_g4;c411125_g1;c414970_g2;c414970_g3;c414970_g5;c414970_g6;c417871_g1;c417871_g2;c417958_g1;c563391_g1
GO:0016491	e	oxidoreductase activity	1293/29037	10255/331498	9.03e-10	5.08e-06	molecular_function	c100060_g1;c100226_g1;c100836_g1;c101934_g1;c103821_g1;c110172_g1;c11202_g1;c117495_g1;c120956_g1;c126395_g1;c134068_g1;c134131_g1;c134259_g1;c135866_g1;c137441_g1;c138603_g1;c139677_g1;c14579_g1;c147320_g1;c147875_g1;c14805_g1;c152411_g1;c15387_g1;c156131_g1;c161127_g1;c16612_g1;c166214_g2;c168516_g1;c18453_g1;c191434_g1;c194016_g1;c200283_g1;c207447_g1;c207827_g1;c222416_g1;c224991_g1;c226168_g…
GO:0015077	e	monovalent inorganic cation transmembrane transporter activity	169/29037	1184/331498	9.37e-10	5.27e-06	molecular_function	c101934_g1;c18920_g1;c251362_g1;c252844_g1;c254287_g1;c266263_g1;c267415_g1;c288174_g1;c300647_g2;c301823_g1;c311449_g1;c314650_g1;c315428_g1;c317565_g1;c329288_g1;c333610_g1;c333815_g1;c336698_g1;c338261_g1;c339200_g1;c340594_g1;c342016_g2;c343235_g1;c345050_g1;c345737_g1;c348252_g1;c348278_g1;c351204_g1;c351204_g2;c355446_g2;c357002_g1;c357099_g1;c357171_g1;c357683_g1;c357849_g2;c357907_g1;c359…
GO:0043231	e	intracellular membrane-bounded organelle	1227/29037	10524/331498	9.4e-10	5.29e-06	cellular_component	c100286_g1;c100680_g1;c110885_g1;c118750_g1;c133761_g1;c137050_g1;c137085_g1;c137441_g1;c142165_g1;c145942_g1;c147320_g1;c155624_g2;c156131_g1;c178625_g1;c183481_g1;c207203_g1;c207277_g1;c221123_g1;c233997_g1;c249126_g1;c249483_g1;c251515_g1;c251626_g1;c252622_g1;c256273_g1;c256427_g1;c259210_g1;c266156_g1;c266171_g1;c266257_g1;c266384_g1;c266485_g1;c266530_g1;c266954_g1;c266973_g2;c267132_g1;c26…
GO:0043227	e	membrane-bounded organelle	1276/29037	11093/331498	9.42e-10	5.3e-06	cellular_component	c100286_g1;c100680_g1;c110885_g1;c118750_g1;c132148_g1;c133761_g1;c137050_g1;c137085_g1;c137441_g1;c142165_g1;c145942_g1;c147320_g1;c155624_g2;c156131_g1;c178625_g1;c183481_g1;c207203_g1;c207277_g1;c221123_g1;c233997_g1;c249126_g1;c249483_g1;c251515_g1;c251626_g1;c252622_g1;c256273_g1;c256427_g1;c259210_g1;c266156_g1;c266171_g1;c266257_g1;c266384_g1;c266485_g1;c266530_g1;c266954_g1;c266973_g2;c26…
GO:0051179	e	localization	1385/29037	12982/331498	9.56e-10	5.38e-06	biological_process	c100009_g1;c101573_g1;c101934_g1;c102638_g1;c11202_g1;c117990_g1;c118750_g1;c119439_g1;c125454_g1;c132547_g1;c133972_g1;c135437_g1;c138690_g1;c141197_g1;c142654_g1;c143168_g1;c145836_g1;c150703_g1;c166368_g1;c173574_g1;c174286_g1;c184136_g1;c186949_g1;c18920_g1;c234124_g1;c234958_g1;c235285_g1;c235569_g1;c237798_g1;c238980_g1;c241803_g1;c246927_g1;c249019_g1;c249078_g1;c250553_g2;c250713_g1;c2512…
GO:1901566	e	organonitrogen compound biosynthetic process	1334/29037	10165/331498	9.57e-10	5.39e-06	biological_process	c101986_g1;c103601_g1;c109881_g1;c112018_g1;c126456_g1;c130216_g1;c133215_g1;c133761_g1;c137739_g1;c140812_g1;c141817_g1;c14211_g1;c143149_g1;c147647_g1;c15772_g1;c158656_g1;c165185_g1;c166192_g1;c171522_g1;c171843_g1;c173274_g1;c178289_g1;c183481_g1;c188041_g1;c18920_g1;c192494_g1;c199726_g1;c20232_g1;c203519_g1;c207203_g1;c223709_g1;c224650_g1;c224991_g1;c232699_g1;c234550_g1;c240380_g1;c241362…
GO:0006810	e	transport	1367/29037	12648/331498	9.76e-10	5.49e-06	biological_process	c100009_g1;c101573_g1;c101934_g1;c102638_g1;c11202_g1;c117990_g1;c118750_g1;c119439_g1;c125454_g1;c132547_g1;c133972_g1;c135437_g1;c138690_g1;c141197_g1;c142654_g1;c143168_g1;c145836_g1;c150703_g1;c166368_g1;c173574_g1;c174286_g1;c184136_g1;c186949_g1;c18920_g1;c234124_g1;c234958_g1;c235285_g1;c235569_g1;c237798_g1;c238980_g1;c241803_g1;c246927_g1;c249019_g1;c249078_g1;c250553_g2;c250713_g1;c2512…
GO:0044422	e	organelle part	1372/29037	11509/331498	9.82e-10	5.52e-06	cellular_component	c100286_g1;c101934_g1;c102638_g1;c109881_g1;c126456_g1;c133215_g1;c133761_g1;c137085_g1;c143149_g1;c144010_g1;c145571_g1;c151532_g1;c158656_g1;c173274_g1;c183481_g1;c188041_g1;c18920_g1;c199726_g1;c200899_g1;c203519_g1;c207203_g1;c207277_g1;c210140_g1;c222416_g1;c223709_g1;c232699_g1;c233997_g1;c235231_g1;c236407_g1;c247108_g1;c249483_g1;c250713_g1;c252311_g2;c252622_g1;c252774_g2;c252844_g1;c253…
GO:0044446	e	intracellular organelle part	1371/29037	11443/331498	9.82e-10	5.53e-06	cellular_component	c100286_g1;c101934_g1;c102638_g1;c109881_g1;c126456_g1;c133215_g1;c133761_g1;c137085_g1;c143149_g1;c144010_g1;c145571_g1;c151532_g1;c158656_g1;c173274_g1;c183481_g1;c188041_g1;c18920_g1;c199726_g1;c200899_g1;c203519_g1;c207203_g1;c207277_g1;c210140_g1;c222416_g1;c223709_g1;c232699_g1;c233997_g1;c235231_g1;c236407_g1;c247108_g1;c249483_g1;c250713_g1;c252311_g2;c252622_g1;c252774_g2;c252844_g1;c253…
GO:0019538	e	protein metabolic process	1627/29037	13934/331498	9.86e-10	5.55e-06	biological_process	c101977_g1;c101986_g1;c102928_g1;c103112_g1;c103678_g1;c104884_g1;c109881_g1;c112018_g1;c121515_g1;c126456_g1;c130216_g1;c133215_g1;c133555_g1;c133761_g1;c137739_g1;c140812_g1;c141817_g1;c14199_g1;c14211_g1;c142165_g1;c143149_g1;c147647_g1;c147807_g1;c148450_g1;c15772_g1;c158656_g1;c166192_g1;c171193_g1;c171522_g1;c171843_g1;c173274_g1;c176297_g1;c178289_g1;c178625_g1;c182775_g1;c183481_g1;c18804…
GO:0010109	e	regulation of photosynthesis	20/29037	48/331498	1.04e-09	5.83e-06	biological_process	c372238_g1;c384536_g1;c396685_g2;c401082_g5;c402037_g1;c408955_g2;c410832_g5;c414709_g1;c414970_g2;c414970_g3;c414970_g5;c414970_g6;c416585_g2;c416868_g1;c417871_g1;c417871_g2;c418318_g5;c418321_g1;c418321_g2;c421982_g1
GO:0044249	e	cellular biosynthetic process	1871/29037	15403/331498	1.04e-09	5.84e-06	biological_process	c100186_g1;c101977_g1;c101986_g1;c103601_g1;c103821_g1;c109881_g1;c112018_g1;c121515_g1;c126456_g1;c130216_g1;c133215_g1;c133761_g1;c137739_g1;c139238_g1;c140812_g1;c141817_g1;c14211_g1;c143149_g1;c147320_g1;c147647_g1;c155624_g2;c15772_g1;c158656_g1;c165185_g1;c166192_g1;c171522_g1;c171843_g1;c173274_g1;c178289_g1;c179667_g1;c183481_g1;c188041_g1;c188405_g1;c18920_g1;c192494_g1;c199726_g1;c20232…
GO:0051234	e	establishment of localization	1370/29037	12714/331498	1.07e-09	6.04e-06	biological_process	c100009_g1;c101573_g1;c101934_g1;c102638_g1;c11202_g1;c117990_g1;c118750_g1;c119439_g1;c125454_g1;c132547_g1;c133972_g1;c135437_g1;c138690_g1;c141197_g1;c142654_g1;c143168_g1;c145836_g1;c150703_g1;c166368_g1;c173574_g1;c174286_g1;c184136_g1;c186949_g1;c18920_g1;c234124_g1;c234958_g1;c235285_g1;c235569_g1;c237798_g1;c238980_g1;c241803_g1;c246927_g1;c249019_g1;c249078_g1;c250553_g2;c250713_g1;c2512…
GO:1901576	e	organic substance biosynthetic process	1975/29037	16228/331498	1.09e-09	6.11e-06	biological_process	c100186_g1;c101977_g1;c101986_g1;c103601_g1;c103821_g1;c109881_g1;c112018_g1;c121515_g1;c126456_g1;c130216_g1;c133215_g1;c133761_g1;c137739_g1;c139238_g1;c140812_g1;c141817_g1;c14211_g1;c143149_g1;c147320_g1;c147647_g1;c155624_g2;c15772_g1;c158656_g1;c165185_g1;c166192_g1;c171522_g1;c171843_g1;c173274_g1;c178289_g1;c179667_g1;c183481_g1;c188041_g1;c188405_g1;c18920_g1;c192494_g1;c199726_g1;c20232…
GO:0044281	e	small molecule metabolic process	1512/29037	14614/331498	1.11e-09	6.22e-06	biological_process	c100186_g1;c102928_g1;c103601_g1;c103821_g1;c107849_g1;c126395_g1;c132390_g1;c136700_g1;c14211_g1;c147320_g1;c147807_g1;c14805_g1;c155624_g2;c165185_g1;c177709_g1;c179667_g1;c188405_g1;c18920_g1;c211934_g1;c223709_g1;c224650_g1;c224991_g1;c226168_g1;c234059_g1;c234431_g1;c238273_g1;c238896_g2;c238980_g1;c239321_g2;c240176_g2;c240380_g1;c241911_g1;c242844_g1;c243425_g1;c247186_g2;c251354_g1;c25136…
GO:0009058	e	biosynthetic process	2055/29037	16925/331498	1.15e-09	6.45e-06	biological_process	c100186_g1;c101977_g1;c101986_g1;c103601_g1;c103821_g1;c108832_g1;c108832_g2;c109881_g1;c112018_g1;c121515_g1;c126456_g1;c130216_g1;c133215_g1;c133761_g1;c137739_g1;c139238_g1;c140812_g1;c141817_g1;c14211_g1;c143149_g1;c147320_g1;c147647_g1;c155624_g2;c15772_g1;c158656_g1;c165185_g1;c166192_g1;c16979_g1;c171522_g1;c171843_g1;c173274_g1;c178289_g1;c179667_g1;c183481_g1;c188041_g1;c188405_g1;c18920…
GO:0043226	e	organelle	2181/29037	17844/331498	1.15e-09	6.47e-06	cellular_component	c100286_g1;c100680_g1;c101977_g1;c101986_g1;c102638_g1;c106589_g1;c10683_g1;c110885_g1;c112018_g1;c118750_g1;c121515_g1;c1251_g1;c130216_g1;c132148_g1;c133215_g1;c133761_g1;c133828_g1;c137050_g1;c137085_g1;c137441_g1;c137739_g1;c140812_g1;c141817_g1;c142165_g1;c145942_g1;c147320_g1;c147647_g1;c155624_g2;c156131_g1;c15772_g1;c160509_g1;c166192_g1;c171522_g1;c171843_g1;c178289_g1;c178625_g1;c183481…
GO:0032991	e	macromolecular complex	2138/29037	17700/331498	1.18e-09	6.64e-06	cellular_component	c100286_g1;c101934_g1;c101977_g1;c101986_g1;c106589_g1;c10683_g1;c109881_g1;c112018_g1;c121515_g1;c1251_g1;c126456_g1;c130216_g1;c132148_g1;c133215_g1;c133761_g1;c133828_g1;c137050_g1;c137085_g1;c137739_g1;c140812_g1;c141817_g1;c142165_g1;c143149_g1;c147647_g1;c151532_g1;c15772_g1;c158656_g1;c160509_g1;c166192_g1;c171522_g1;c171843_g1;c173274_g1;c178289_g1;c183481_g1;c185964_g1;c188041_g1;c18920_…
GO:0034641	e	cellular nitrogen compound metabolic process	1937/29037	18489/331498	1.2e-09	6.77e-06	biological_process	c100186_g1;c101986_g1;c103601_g1;c109881_g1;c11005_g1;c112018_g1;c126456_g1;c130216_g1;c132282_g1;c132390_g1;c133215_g1;c133761_g1;c136700_g1;c137739_g1;c140812_g1;c141817_g1;c14211_g1;c143149_g1;c147647_g1;c15772_g1;c158656_g1;c165185_g1;c166192_g1;c171522_g1;c171843_g1;c173274_g1;c178289_g1;c183481_g1;c188041_g1;c18920_g1;c191686_g1;c192494_g1;c199726_g1;c200899_g1;c20232_g1;c203519_g1;c207203_…
GO:0043229	e	intracellular organelle	2179/29037	17740/331498	1.23e-09	6.9e-06	cellular_component	c100286_g1;c100680_g1;c101977_g1;c101986_g1;c102638_g1;c106589_g1;c10683_g1;c110885_g1;c112018_g1;c118750_g1;c121515_g1;c1251_g1;c130216_g1;c132148_g1;c133215_g1;c133761_g1;c133828_g1;c137050_g1;c137085_g1;c137441_g1;c137739_g1;c140812_g1;c141817_g1;c142165_g1;c145942_g1;c147320_g1;c147647_g1;c155624_g2;c156131_g1;c15772_g1;c160509_g1;c166192_g1;c171522_g1;c171843_g1;c178289_g1;c178625_g1;c183481…
GO:0044260	e	cellular macromolecule metabolic process	2005/29037	19760/331498	1.25e-09	7.01e-06	biological_process	c101977_g1;c101986_g1;c102928_g1;c104884_g1;c109881_g1;c112018_g1;c121515_g1;c126456_g1;c130216_g1;c132321_g1;c133215_g1;c133555_g1;c133761_g1;c137739_g1;c140812_g1;c141817_g1;c14211_g1;c142165_g1;c143149_g1;c147647_g1;c147807_g1;c15772_g1;c158656_g1;c166192_g1;c171522_g1;c171843_g1;c173274_g1;c174336_g1;c178289_g1;c178625_g1;c182775_g1;c183481_g1;c188041_g1;c191686_g1;c192494_g1;c199726_g1;c2008…
GO:0009055	e	electron carrier activity	103/29037	631/331498	1.26e-09	7.06e-06	molecular_function	c101934_g1;c239656_g1;c254287_g1;c267415_g1;c283916_g1;c286138_g1;c288174_g1;c305693_g1;c307591_g1;c307591_g2;c308814_g1;c327879_g1;c328762_g1;c330873_g1;c331011_g1;c333501_g1;c337919_g2;c340594_g1;c343235_g1;c344997_g2;c348796_g1;c353945_g1;c354016_g1;c354506_g1;c359029_g1;c359040_g1;c360174_g1;c361721_g1;c36202_g1;c362600_g1;c363390_g1;c363605_g2;c368613_g1;c370669_g3;c371121_g1;c373451_g1;c373…
GO:0044763	e	single-organism cellular process	2144/29037	20973/331498	1.26e-09	7.12e-06	biological_process	c101934_g1;c102928_g1;c103601_g1;c103821_g1;c107849_g1;c110885_g1;c126395_g1;c132321_g1;c132390_g1;c134272_g1;c134808_g1;c136700_g1;c137441_g1;c139238_g1;c14211_g1;c145571_g1;c147320_g1;c147807_g1;c14805_g1;c151532_g1;c155624_g2;c165185_g1;c174336_g1;c177709_g1;c178625_g1;c179667_g1;c188405_g1;c18920_g1;c207827_g1;c209430_g1;c210849_g1;c211934_g1;c223709_g1;c224650_g1;c224991_g1;c226168_g1;c23399…
GO:0019318	e	hexose metabolic process	193/29037	1413/331498	1.27e-09	7.16e-06	biological_process	c100186_g1;c243425_g1;c266683_g1;c295259_g1;c307902_g1;c309330_g1;c311582_g1;c315381_g1;c322938_g4;c332433_g1;c336532_g1;c336532_g2;c344399_g1;c344707_g1;c344707_g2;c345434_g1;c347095_g1;c350465_g1;c353201_g1;c354931_g1;c359282_g1;c363461_g1;c364148_g1;c365150_g1;c368858_g1;c369257_g2;c369508_g1;c371064_g2;c371783_g2;c372489_g1;c372489_g4;c373283_g1;c373526_g1;c374513_g1;c374997_g1;c375102_g1;c37…
GO:0043170	e	macromolecule metabolic process	2291/29037	22608/331498	1.27e-09	7.17e-06	biological_process	c101977_g1;c101986_g1;c102928_g1;c103112_g1;c103678_g1;c104884_g1;c109881_g1;c112018_g1;c121515_g1;c126456_g1;c130216_g1;c132321_g1;c133215_g1;c133555_g1;c133761_g1;c137739_g1;c140812_g1;c141817_g1;c14199_g1;c14211_g1;c142165_g1;c143149_g1;c147647_g1;c147807_g1;c148450_g1;c15772_g1;c158656_g1;c166192_g1;c171193_g1;c171522_g1;c171843_g1;c173274_g1;c174336_g1;c176297_g1;c178289_g1;c178625_g1;c18277…
GO:0044444	e	cytoplasmic part	2616/29037	19168/331498	1.28e-09	7.21e-06	cellular_component	c101934_g1;c101977_g1;c101986_g1;c102638_g1;c106589_g1;c10683_g1;c107849_g1;c109881_g1;c110885_g1;c112018_g1;c118750_g1;c121515_g1;c1251_g1;c126456_g1;c130216_g1;c133215_g1;c133761_g1;c133828_g1;c137441_g1;c137739_g1;c140812_g1;c141817_g1;c143149_g1;c144010_g1;c145571_g1;c147320_g1;c147647_g1;c151532_g1;c155624_g2;c156131_g1;c15772_g1;c158656_g1;c160509_g1;c166192_g1;c171522_g1;c171843_g1;c173274…
GO:1901564	e	organonitrogen compound metabolic process	2662/29037	23984/331498	1.35e-09	7.6e-06	biological_process	c101977_g1;c101986_g1;c102928_g1;c103112_g1;c103601_g1;c103678_g1;c104884_g1;c109881_g1;c112018_g1;c121515_g1;c126456_g1;c130216_g1;c132282_g1;c132390_g1;c133215_g1;c133555_g1;c133761_g1;c136700_g1;c137739_g1;c140812_g1;c141817_g1;c14199_g1;c14211_g1;c142165_g1;c143149_g1;c147647_g1;c147807_g1;c14805_g1;c148450_g1;c15772_g1;c158656_g1;c165185_g1;c166192_g1;c171193_g1;c171522_g1;c171843_g1;c173274…
GO:0006812	e	cation transport	351/29037	2894/331498	1.36e-09	7.66e-06	biological_process	c101934_g1;c143168_g1;c18920_g1;c238980_g1;c249019_g1;c251362_g1;c252844_g1;c254287_g1;c256427_g1;c266263_g1;c267415_g1;c280423_g1;c288174_g1;c300466_g1;c300647_g2;c301823_g1;c30370_g1;c305263_g1;c306246_g1;c309554_g1;c311449_g1;c312455_g1;c314650_g1;c315428_g1;c317565_g1;c319329_g1;c325340_g1;c329288_g1;c330354_g1;c330542_g1;c331736_g1;c333289_g2;c333610_g1;c333815_g1;c334760_g1;c336698_g1;c3382…
GO:0044710	e	single-organism metabolic process	2590/29037	23825/331498	1.4e-09	7.85e-06	biological_process	c100186_g1;c100226_g1;c100836_g1;c101934_g1;c102928_g1;c103601_g1;c103821_g1;c107849_g1;c110172_g1;c11202_g1;c117495_g1;c120956_g1;c126395_g1;c132321_g1;c132390_g1;c134131_g1;c134259_g1;c134808_g1;c136700_g1;c137441_g1;c138603_g1;c139238_g1;c139677_g1;c14211_g1;c14579_g1;c147320_g1;c147807_g1;c147875_g1;c14805_g1;c152411_g1;c15387_g1;c155624_g2;c156131_g1;c161127_g1;c165185_g1;c16612_g1;c166214_g…
GO:0044699	e	single-organism process	3257/29037	30484/331498	1.44e-09	8.13e-06	biological_process	c100186_g1;c100226_g1;c100836_g1;c101934_g1;c102638_g1;c102928_g1;c103601_g1;c103821_g1;c107849_g1;c110172_g1;c110885_g1;c11202_g1;c117495_g1;c120956_g1;c126395_g1;c132321_g1;c132390_g1;c133972_g1;c134131_g1;c134259_g1;c134272_g1;c134808_g1;c136700_g1;c137441_g1;c138603_g1;c139238_g1;c139677_g1;c141197_g1;c14211_g1;c145571_g1;c14579_g1;c147320_g1;c147807_g1;c147875_g1;c14805_g1;c151532_g1;c152411…
GO:0006807	e	nitrogen compound metabolic process	3064/29037	30252/331498	1.55e-09	8.71e-06	biological_process	c100186_g1;c101977_g1;c101986_g1;c102928_g1;c103112_g1;c103601_g1;c103678_g1;c104884_g1;c108515_g1;c109881_g1;c11005_g1;c112018_g1;c121515_g1;c126456_g1;c130216_g1;c132282_g1;c132390_g1;c133215_g1;c133555_g1;c133761_g1;c136700_g1;c137739_g1;c140812_g1;c141817_g1;c14199_g1;c14211_g1;c142165_g1;c143149_g1;c147647_g1;c147807_g1;c14805_g1;c148450_g1;c15772_g1;c158656_g1;c165185_g1;c166192_g1;c171193_…
GO:0044237	e	cellular metabolic process	3708/29037	34677/331498	1.6e-09	9.01e-06	biological_process	c100186_g1;c101934_g1;c101977_g1;c101986_g1;c102928_g1;c103601_g1;c103821_g1;c104884_g1;c107849_g1;c109881_g1;c11005_g1;c110238_g1;c112018_g1;c121515_g1;c126395_g1;c126456_g1;c130216_g1;c132282_g1;c132321_g1;c132390_g1;c133215_g1;c133555_g1;c133761_g1;c134808_g1;c136700_g1;c137739_g1;c139238_g1;c140812_g1;c141817_g1;c14211_g1;c142165_g1;c143149_g1;c147061_g1;c147320_g1;c147647_g1;c147807_g1;c1480…
GO:0044424	e	intracellular part	3720/29037	32760/331498	1.6e-09	9.03e-06	cellular_component	c100286_g1;c100680_g1;c101934_g1;c101977_g1;c101986_g1;c102638_g1;c103678_g1;c106589_g1;c10683_g1;c107849_g1;c109881_g1;c110885_g1;c112018_g1;c118750_g1;c121515_g1;c1251_g1;c126395_g1;c126456_g1;c130216_g1;c132148_g1;c133215_g1;c133761_g1;c133828_g1;c137050_g1;c137085_g1;c137441_g1;c137739_g1;c140812_g1;c141817_g1;c142165_g1;c143149_g1;c143168_g1;c144010_g1;c145571_g1;c145942_g1;c147320_g1;c14764…
GO:0044238	e	primary metabolic process	3672/29037	34815/331498	1.61e-09	9.05e-06	biological_process	c100186_g1;c101977_g1;c101986_g1;c102928_g1;c103112_g1;c103678_g1;c103821_g1;c104884_g1;c109881_g1;c11005_g1;c112018_g1;c121515_g1;c126395_g1;c126456_g1;c130216_g1;c132321_g1;c133215_g1;c133555_g1;c133761_g1;c134808_g1;c136700_g1;c137739_g1;c139238_g1;c140812_g1;c141817_g1;c14199_g1;c14211_g1;c142165_g1;c143149_g1;c147320_g1;c147647_g1;c147807_g1;c148025_g1;c14805_g1;c148450_g1;c150454_g1;c15387_…
GO:0044464	e	cell part	4013/29037	35640/331498	1.63e-09	9.18e-06	cellular_component	c100286_g1;c100680_g1;c101934_g1;c101977_g1;c101986_g1;c102638_g1;c103678_g1;c106589_g1;c10683_g1;c107849_g1;c109881_g1;c110885_g1;c112018_g1;c118750_g1;c121515_g1;c1251_g1;c126395_g1;c126456_g1;c130216_g1;c131957_g1;c132148_g1;c133215_g1;c133761_g1;c133828_g1;c136700_g1;c137050_g1;c137085_g1;c137441_g1;c137739_g1;c140812_g1;c141817_g1;c142165_g1;c143149_g1;c143168_g1;c144010_g1;c145571_g1;c14594…
GO:0071704	e	organic substance metabolic process	4023/29037	37295/331498	1.65e-09	9.3e-06	biological_process	c100186_g1;c101977_g1;c101986_g1;c102928_g1;c103112_g1;c103601_g1;c103678_g1;c103821_g1;c104884_g1;c107849_g1;c109881_g1;c11005_g1;c112018_g1;c121515_g1;c126395_g1;c126456_g1;c130216_g1;c132282_g1;c132321_g1;c132390_g1;c133215_g1;c133555_g1;c133761_g1;c134808_g1;c136700_g1;c137441_g1;c137739_g1;c139238_g1;c139677_g1;c140812_g1;c141817_g1;c14199_g1;c14211_g1;c142165_g1;c143149_g1;c147320_g1;c14764…
GO:0005488	e	binding	4372/29037	44977/331498	1.74e-09	9.8e-06	molecular_function	c100186_g1;c100226_g1;c100286_g1;c101934_g1;c101977_g1;c102005_g1;c102928_g1;c103112_g1;c103397_g1;c103678_g1;c103821_g1;c106262_g1;c10683_g1;c11005_g1;c110885_g1;c11202_g1;c114177_g1;c115748_g1;c116213_g1;c117495_g1;c117990_g1;c118750_g1;c121515_g1;c126395_g1;c127513_g1;c131129_g1;c132282_g1;c132738_g1;c133555_g1;c133761_g1;c134068_g1;c134131_g1;c134259_g1;c134982_g1;c135437_g1;c135866_g1;c13620…
GO:0009987	e	cellular process	4462/29037	42843/331498	1.77e-09	9.98e-06	biological_process	c100186_g1;c100286_g1;c101934_g1;c101977_g1;c101986_g1;c102928_g1;c103601_g1;c103821_g1;c104884_g1;c107849_g1;c109881_g1;c11005_g1;c110238_g1;c110885_g1;c112018_g1;c117990_g1;c118750_g1;c121515_g1;c126395_g1;c126456_g1;c130216_g1;c132282_g1;c132321_g1;c132390_g1;c133215_g1;c133555_g1;c133761_g1;c134272_g1;c134808_g1;c135437_g1;c136700_g1;c137085_g1;c137441_g1;c137739_g1;c139238_g1;c140812_g1;c141…
GO:0005575	e	cellular_component	5254/29037	46047/331498	1.81e-09	1.02e-05	cellular_component	c100009_g1;c100286_g1;c100680_g1;c101561_g1;c101573_g1;c101934_g1;c101977_g1;c101986_g1;c102638_g1;c103678_g1;c103821_g1;c106589_g1;c10683_g1;c107849_g1;c108255_g2;c109881_g1;c110885_g1;c112018_g1;c11202_g1;c112740_g1;c118750_g1;c118803_g1;c119439_g1;c121515_g1;c1251_g1;c125454_g1;c126395_g1;c126456_g1;c130216_g1;c131957_g1;c132148_g1;c132547_g1;c133215_g1;c133456_g1;c133761_g1;c133828_g1;c133972…
GO:0008152	e	metabolic process	5729/29037	53154/331498	1.93e-09	1.09e-05	biological_process	c100060_g1;c100186_g1;c100226_g1;c100836_g1;c101382_g1;c101934_g1;c101977_g1;c101986_g1;c102928_g1;c103112_g1;c103601_g1;c103678_g1;c103821_g1;c104702_g2;c104884_g1;c107849_g1;c108515_g1;c108832_g1;c108832_g2;c109881_g1;c11005_g1;c110172_g1;c110238_g1;c112018_g1;c11202_g1;c114177_g1;c116213_g1;c117495_g1;c118803_g1;c120956_g1;c121515_g1;c126395_g1;c126456_g1;c130216_g1;c132191_g1;c132282_g1;c1323…
GO:0003824	e	catalytic activity	5248/29037	51175/331498	1.93e-09	1.09e-05	molecular_function	c100060_g1;c100186_g1;c100226_g1;c100836_g1;c101934_g1;c102928_g1;c103112_g1;c103601_g1;c103678_g1;c103821_g1;c104702_g2;c104884_g1;c107509_g2;c107849_g1;c108515_g1;c11005_g1;c110172_g1;c110238_g1;c11202_g1;c114177_g1;c116213_g1;c117495_g1;c118803_g1;c120956_g1;c126395_g1;c132191_g1;c132282_g1;c132321_g1;c132390_g1;c133456_g1;c133555_g1;c134068_g1;c134098_g1;c134131_g1;c134259_g1;c134808_g1;c1352…
GO:0032787	e	monocarboxylic acid metabolic process	390/29037	3296/331498	2.1e-09	1.18e-05	biological_process	c103821_g1;c147320_g1;c155624_g2;c165185_g1;c179667_g1;c224650_g1;c224991_g1;c226168_g1;c234059_g1;c238896_g2;c243425_g1;c255582_g1;c266683_g1;c266932_g1;c267314_g2;c289997_g1;c296155_g1;c302753_g1;c303897_g1;c305964_g1;c309330_g1;c309369_g1;c309511_g1;c310631_g1;c310669_g1;c310676_g1;c310934_g1;c311582_g1;c311737_g2;c315148_g2;c315381_g1;c322938_g4;c327365_g1;c331297_g1;c332407_g1;c336532_g1;c33…
GO:0070069	e	cytochrome complex	47/29037	211/331498	2.24e-09	1.26e-05	cellular_component	c101934_g1;c254287_g1;c267415_g1;c288174_g1;c340594_g1;c342016_g2;c343235_g1;c357849_g2;c360174_g1;c361721_g1;c362600_g1;c363390_g1;c368117_g1;c369297_g1;c370669_g3;c373030_g1;c373451_g1;c375664_g1;c379448_g1;c382630_g1;c388398_g2;c389247_g1;c390349_g1;c391911_g2;c392097_g1;c393205_g1;c396231_g1;c397212_g1;c397633_g1;c400344_g4;c401712_g1;c403519_g1;c405277_g2;c405277_g4;c407707_g2;c409715_g3;c40…
GO:0008150	e	biological_process	7946/29037	74212/331498	2.27e-09	1.28e-05	biological_process	c100009_g1;c100060_g1;c100186_g1;c100226_g1;c100286_g1;c100836_g1;c101382_g1;c101573_g1;c101934_g1;c101977_g1;c101986_g1;c102638_g1;c102928_g1;c103112_g1;c103601_g1;c103678_g1;c103821_g1;c104702_g2;c104884_g1;c10683_g1;c107849_g1;c108255_g2;c108515_g1;c108832_g1;c108832_g2;c109881_g1;c11005_g1;c110172_g1;c110238_g1;c110885_g1;c112018_g1;c11202_g1;c114177_g1;c116213_g1;c117495_g1;c117990_g1;c11875…
GO:0003674	e	molecular_function	8322/29037	77223/331498	2.31e-09	1.3e-05	molecular_function	c100060_g1;c100186_g1;c100226_g1;c100286_g1;c100836_g1;c101573_g1;c101934_g1;c101977_g1;c101986_g1;c102005_g1;c102638_g1;c102928_g1;c103112_g1;c103397_g1;c103601_g1;c103678_g1;c103821_g1;c104702_g2;c104884_g1;c106262_g1;c10683_g1;c107509_g2;c107849_g1;c108515_g1;c109881_g1;c11005_g1;c110172_g1;c110238_g1;c110885_g1;c112018_g1;c11202_g1;c114177_g1;c115748_g1;c116213_g1;c117495_g1;c117990_g1;c11875…
GO:0009117	e	nucleotide metabolic process	404/29037	3434/331498	2.54e-09	1.43e-05	biological_process	c14211_g1;c18920_g1;c226168_g1;c238980_g1;c243425_g1;c251362_g1;c252844_g1;c255582_g1;c266683_g1;c267859_g1;c277010_g1;c280753_g1;c280990_g1;c282476_g1;c282591_g1;c296155_g1;c301823_g1;c302163_g1;c303276_g1;c305964_g1;c307511_g1;c309330_g1;c311449_g1;c311582_g1;c315179_g1;c315381_g1;c315428_g1;c317565_g1;c318064_g1;c322938_g4;c327124_g1;c330816_g1;c333099_g1;c333407_g1;c333610_g1;c333815_g1;c3356…
GO:0006733	e	oxidoreduction coenzyme metabolic process	224/29037	1715/331498	2.92e-09	1.64e-05	biological_process	c14211_g1;c188405_g1;c226168_g1;c238980_g1;c243425_g1;c255582_g1;c256427_g1;c266683_g1;c274767_g1;c277010_g1;c280423_g1;c296155_g1;c303276_g1;c30370_g1;c305964_g1;c307511_g1;c309330_g1;c311582_g1;c315179_g1;c315381_g1;c322938_g4;c336532_g1;c336532_g2;c344399_g1;c345434_g1;c347095_g1;c348037_g1;c350398_g1;c354016_g1;c354506_g1;c354931_g1;c357424_g1;c359282_g1;c361546_g2;c362557_g4;c362927_g1;c3632…
GO:0046906	e	tetrapyrrole binding	196/29037	1455/331498	2.97e-09	1.67e-05	molecular_function	c101934_g1;c139925_g1;c147320_g1;c147875_g1;c15771_g1;c237685_g1;c239656_g1;c241911_g1;c254287_g1;c255013_g1;c265968_g1;c283916_g1;c286138_g1;c286757_g1;c290042_g2;c290042_g3;c298301_g1;c308646_g1;c308814_g1;c309369_g1;c310631_g1;c315816_g1;c317542_g1;c322704_g1;c327190_g1;c331297_g1;c336680_g2;c337605_g1;c337919_g2;c337942_g1;c338035_g1;c341190_g1;c344997_g2;c345177_g1;c345600_g1;c347258_g1;c347…
GO:0009617	e	response to bacterium	62/29037	318/331498	3.25e-09	1.83e-05	biological_process	c222416_g1;c317542_g1;c332433_g1;c347180_g1;c348741_g1;c359030_g1;c361191_g1;c368496_g1;c371516_g2;c372176_g1;c372591_g1;c374300_g1;c375315_g1;c378855_g1;c381387_g1;c382470_g1;c383840_g6;c388111_g1;c390037_g2;c391190_g3;c392160_g1;c393008_g1;c395308_g10;c397302_g1;c397771_g6;c398297_g4;c398700_g1;c398842_g4;c398879_g2;c399925_g1;c402911_g1;c404967_g1;c405368_g1;c405803_g3;c406367_g4;c407753_g2;c4…
GO:0010319	e	stromule	28/29037	93/331498	3.67e-09	2.07e-05	cellular_component	c351722_g1;c374300_g1;c375315_g1;c381904_g1;c383620_g1;c397444_g1;c398401_g7;c402247_g2;c403198_g3;c409696_g1;c411745_g2;c413882_g1;c415157_g3;c415201_g3;c415694_g1;c416235_g3;c417361_g1;c417361_g2;c418006_g2;c418110_g1;c418110_g5;c418300_g2;c418318_g5;c418573_g1;c420194_g1;c420933_g7;c421837_g1;c422580_g3
GO:0042742	e	defense response to bacterium	56/29037	278/331498	3.89e-09	2.19e-05	biological_process	c222416_g1;c317542_g1;c332433_g1;c347180_g1;c348741_g1;c361191_g1;c368496_g1;c371516_g2;c372176_g1;c372591_g1;c374300_g1;c375315_g1;c378855_g1;c381387_g1;c382470_g1;c388111_g1;c390037_g2;c392160_g1;c393008_g1;c395308_g10;c397302_g1;c397771_g6;c398297_g4;c398842_g4;c398879_g2;c402911_g1;c404967_g1;c405368_g1;c405803_g3;c407753_g2;c408881_g1;c409249_g1;c409696_g1;c409715_g3;c410066_g1;c411038_g1;c4…
GO:0098655	e	cation transmembrane transport	195/29037	1455/331498	3.99e-09	2.25e-05	biological_process	c101934_g1;c18920_g1;c251362_g1;c252844_g1;c254287_g1;c266263_g1;c267415_g1;c288174_g1;c300466_g1;c300647_g2;c301823_g1;c309554_g1;c311449_g1;c314650_g1;c315428_g1;c317565_g1;c333610_g1;c333815_g1;c336698_g1;c338261_g1;c339200_g1;c340594_g1;c342016_g2;c342660_g1;c343235_g1;c345050_g1;c346994_g1;c347348_g1;c348278_g1;c351204_g1;c351204_g2;c355446_g2;c357002_g1;c357099_g1;c357171_g1;c357683_g1;c357…
GO:0015995	e	chlorophyll biosynthetic process	29/29037	100/331498	5.08e-09	2.86e-05	biological_process	c358624_g1;c364741_g1;c372325_g1;c376868_g1;c383653_g1;c385029_g2;c385557_g2;c385678_g1;c386750_g1;c388514_g1;c396534_g1;c398434_g2;c398434_g3;c400100_g1;c403395_g1;c406272_g1;c406782_g6;c406811_g1;c415583_g2;c415888_g1;c416507_g2;c417107_g2;c417409_g4;c417512_g2;c419314_g5;c420539_g1;c421033_g1;c421924_g1;c422753_g1
GO:0051704	e	multi-organism process	116/29037	759/331498	5.22e-09	2.94e-05	biological_process	c222416_g1;c274283_g1;c289553_g1;c300152_g1;c314599_g1;c316198_g1;c317542_g1;c332433_g1;c333166_g1;c334671_g2;c341243_g1;c347180_g1;c348741_g1;c350504_g1;c354665_g1;c359030_g1;c361191_g1;c368144_g2;c368496_g1;c371516_g2;c372176_g1;c372591_g1;c374300_g1;c374948_g2;c375315_g1;c378855_g1;c380259_g1;c380773_g1;c381387_g1;c382470_g1;c382877_g1;c383620_g1;c383840_g6;c388100_g2;c388111_g1;c389748_g2;c38…
GO:0022904	e	respiratory electron transport chain	67/29037	362/331498	6.41e-09	3.61e-05	biological_process	c101934_g1;c178625_g1;c254287_g1;c256427_g1;c267415_g1;c280423_g1;c288174_g1;c30370_g1;c340594_g1;c34191_g1;c343235_g1;c354506_g1;c356827_g1;c357849_g2;c360174_g1;c361721_g1;c362557_g4;c362600_g1;c362927_g1;c363390_g1;c363605_g2;c373451_g1;c374809_g5;c374843_g1;c375417_g1;c379448_g1;c379476_g2;c382630_g1;c382894_g1;c383160_g1;c388398_g2;c389247_g1;c391911_g2;c392097_g1;c393205_g1;c393416_g1;c3934…
GO:0006753	e	nucleoside phosphate metabolic process	406/29037	3492/331498	8.45e-09	4.76e-05	biological_process	c14211_g1;c18920_g1;c226168_g1;c238980_g1;c243425_g1;c251362_g1;c252844_g1;c255582_g1;c266683_g1;c267859_g1;c277010_g1;c280753_g1;c280990_g1;c282476_g1;c282591_g1;c296155_g1;c301823_g1;c302163_g1;c303276_g1;c305964_g1;c307511_g1;c309330_g1;c311449_g1;c311582_g1;c315179_g1;c315381_g1;c315428_g1;c317565_g1;c318064_g1;c322938_g4;c327124_g1;c330816_g1;c333099_g1;c333407_g1;c333610_g1;c333815_g1;c3356…
GO:0004601	e	peroxidase activity	65/29037	350/331498	1.14e-08	6.39e-05	molecular_function	c232634_g1;c241911_g1;c255013_g1;c258035_g1;c290042_g2;c290042_g3;c290802_g1;c306425_g1;c317119_g1;c322704_g1;c328138_g1;c336680_g2;c345232_g1;c347258_g1;c351096_g2;c351722_g1;c352038_g2;c353868_g1;c356607_g1;c357074_g1;c359030_g1;c360462_g2;c360495_g1;c360902_g1;c361439_g2;c362505_g1;c370185_g1;c370667_g1;c371207_g2;c373425_g1;c375858_g2;c377658_g1;c380319_g1;c381937_g1;c381937_g2;c383532_g1;c38…
GO:0098662	e	inorganic cation transmembrane transport	186/29037	1396/331498	1.41e-08	7.92e-05	biological_process	c101934_g1;c18920_g1;c251362_g1;c252844_g1;c254287_g1;c266263_g1;c267415_g1;c288174_g1;c300647_g2;c301823_g1;c309554_g1;c311449_g1;c314650_g1;c315428_g1;c317565_g1;c333610_g1;c333815_g1;c336698_g1;c338261_g1;c339200_g1;c340594_g1;c342016_g2;c342660_g1;c343235_g1;c345050_g1;c346994_g1;c347348_g1;c348278_g1;c351204_g1;c351204_g2;c355446_g2;c357002_g1;c357099_g1;c357171_g1;c357683_g1;c357849_g2;c357…
GO:0005886	e	plasma membrane	265/29037	2146/331498	2.04e-08	0.000115	cellular_component	c136700_g1;c155624_g2;c207203_g1;c236712_g1;c249483_g1;c266530_g1;c266954_g1;c277437_g1;c289553_g1;c301125_g1;c301207_g1;c302951_g1;c306789_g1;c311737_g2;c312654_g1;c315120_g1;c315235_g1;c328706_g1;c330873_g1;c332239_g3;c332872_g1;c333811_g1;c334671_g2;c334839_g1;c337689_g1;c337920_g1;c342500_g2;c345250_g1;c346709_g1;c346977_g1;c351015_g1;c353179_g3;c354665_g1;c355970_g1;c360559_g1;c361034_g1;c36…
GO:0098803	e	respiratory chain complex	55/29037	283/331498	2.06e-08	0.000116	cellular_component	c101934_g1;c254287_g1;c267415_g1;c288174_g1;c340594_g1;c342016_g2;c343235_g1;c357849_g2;c359029_g1;c360174_g1;c361721_g1;c362600_g1;c363390_g1;c368117_g1;c369297_g1;c370669_g3;c373030_g1;c373451_g1;c375664_g1;c379448_g1;c379476_g2;c382630_g1;c388398_g2;c389247_g1;c390349_g1;c390858_g1;c391911_g2;c392097_g1;c393205_g1;c395861_g1;c396231_g1;c397212_g1;c397633_g1;c400344_g4;c401712_g1;c403519_g1;c40…
GO:0098660	e	inorganic ion transmembrane transport	197/29037	1503/331498	2.08e-08	0.000117	biological_process	c101934_g1;c18920_g1;c251362_g1;c252844_g1;c254287_g1;c266263_g1;c267415_g1;c288174_g1;c300647_g2;c301823_g1;c309554_g1;c311449_g1;c314650_g1;c315428_g1;c317565_g1;c333610_g1;c333815_g1;c336698_g1;c338261_g1;c339200_g1;c340594_g1;c342016_g2;c342660_g1;c343235_g1;c345050_g1;c346994_g1;c347348_g1;c348278_g1;c351204_g1;c351204_g2;c354538_g2;c355446_g2;c357002_g1;c357099_g1;c357171_g1;c357683_g1;c357…
GO:0006779	e	porphyrin-containing compound biosynthetic process	54/29037	275/331498	2.13e-08	0.00012	biological_process	c322432_g1;c342795_g1;c344332_g1;c347286_g1;c354016_g1;c358624_g1;c364741_g1;c372325_g1;c376868_g1;c378581_g1;c379000_g1;c379924_g1;c383653_g1;c385029_g2;c385216_g1;c385557_g2;c385678_g1;c385915_g1;c386750_g1;c387605_g1;c388514_g1;c389070_g1;c390558_g1;c391232_g2;c396534_g1;c398434_g2;c398434_g3;c400100_g1;c403395_g1;c405638_g1;c406272_g1;c406782_g6;c406811_g1;c411452_g1;c411452_g2;c415583_g2;c41…
GO:0030248	e	cellulose binding	29/29037	106/331498	2.16e-08	0.000122	molecular_function	c150454_g1;c222615_g1;c250849_g2;c253596_g2;c294172_g1;c296695_g1;c298025_g2;c322380_g1;c322380_g2;c322380_g3;c337465_g1;c348034_g1;c352923_g2;c354299_g1;c354320_g1;c360903_g1;c369171_g1;c370919_g1;c388919_g1;c389474_g1;c403715_g1;c405735_g1;c427445_g1;c567249_g1;c568007_g1;c60878_g1;c636817_g1;c639892_g1;c707913_g1
GO:0046364	e	monosaccharide biosynthetic process	148/29037	1056/331498	2.17e-08	0.000122	biological_process	c243425_g1;c266683_g1;c309330_g1;c311582_g1;c315381_g1;c322938_g4;c336532_g1;c336532_g2;c344399_g1;c345434_g1;c347095_g1;c350465_g1;c353201_g1;c354931_g1;c359282_g1;c363461_g1;c364148_g1;c365150_g1;c367952_g1;c368858_g1;c369257_g2;c369508_g1;c371064_g2;c371783_g2;c372489_g1;c372489_g4;c374513_g1;c374997_g1;c376835_g1;c376893_g1;c377097_g1;c377799_g1;c377911_g1;c378855_g1;c380295_g1;c380927_g1;c38…
GO:0019319	e	hexose biosynthetic process	146/29037	1044/331498	2.52e-08	0.000142	biological_process	c243425_g1;c266683_g1;c309330_g1;c311582_g1;c315381_g1;c322938_g4;c336532_g1;c336532_g2;c344399_g1;c345434_g1;c347095_g1;c350465_g1;c353201_g1;c354931_g1;c359282_g1;c363461_g1;c364148_g1;c365150_g1;c368858_g1;c369257_g2;c369508_g1;c371064_g2;c371783_g2;c372489_g1;c372489_g4;c374513_g1;c374997_g1;c376835_g1;c376893_g1;c377097_g1;c377799_g1;c377911_g1;c378855_g1;c380295_g1;c380927_g1;c381505_g2;c38…
GO:1901700	e	response to oxygen-containing compound	108/29037	710/331498	2.53e-08	0.000142	biological_process	c147208_g1;c289553_g1;c332433_g1;c334671_g2;c335530_g1;c341093_g1;c352019_g1;c353976_g1;c356841_g1;c361034_g1;c361191_g1;c361456_g1;c363633_g1;c370943_g1;c372238_g1;c376531_g1;c381387_g1;c381630_g1;c382470_g1;c383840_g6;c386474_g4;c386478_g1;c387420_g1;c388599_g6;c389946_g6;c391190_g3;c391592_g2;c392709_g2;c395996_g1;c396103_g1;c396772_g4;c397302_g1;c397328_g1;c397349_g1;c397569_g1;c397702_g1;c39…
GO:0006094	e	gluconeogenesis	144/29037	1029/331498	2.82e-08	0.000159	biological_process	c243425_g1;c266683_g1;c309330_g1;c311582_g1;c315381_g1;c322938_g4;c336532_g1;c336532_g2;c344399_g1;c345434_g1;c347095_g1;c350465_g1;c353201_g1;c354931_g1;c359282_g1;c363461_g1;c364148_g1;c365150_g1;c368858_g1;c369257_g2;c369508_g1;c371064_g2;c371783_g2;c372489_g1;c372489_g4;c374513_g1;c374997_g1;c376835_g1;c376893_g1;c377097_g1;c377799_g1;c377911_g1;c378855_g1;c380295_g1;c380927_g1;c381505_g2;c38…
GO:0008878	e	glucose-1-phosphate adenylyltransferase activity	15/29037	33/331498	3.05e-08	0.000172	molecular_function	c394398_g1;c394398_g4;c395116_g1;c395413_g10;c395413_g12;c395413_g5;c395413_g6;c402040_g3;c406646_g14;c406646_g16;c406646_g17;c413756_g1;c421168_g1;c422390_g1;c422563_g1
GO:0033014	e	tetrapyrrole biosynthetic process	58/29037	309/331498	4.62e-08	0.00026	biological_process	c322432_g1;c326440_g1;c342795_g1;c344332_g1;c344772_g1;c347286_g1;c354016_g1;c358624_g1;c364741_g1;c372325_g1;c376868_g1;c378581_g1;c379000_g1;c379924_g1;c383653_g1;c385029_g2;c385216_g1;c385557_g2;c385678_g1;c385915_g1;c386750_g1;c387605_g1;c388514_g1;c389070_g1;c390558_g1;c391232_g2;c396534_g1;c398434_g2;c398434_g3;c400100_g1;c403395_g1;c405638_g1;c406272_g1;c406782_g6;c406811_g1;c411452_g1;c41…
GO:0072524	e	pyridine-containing compound metabolic process	207/29037	1615/331498	5.07e-08	0.000285	biological_process	c14211_g1;c226168_g1;c238980_g1;c243425_g1;c255582_g1;c266683_g1;c277010_g1;c296155_g1;c303276_g1;c305964_g1;c307511_g1;c309330_g1;c311582_g1;c315179_g1;c315381_g1;c322938_g4;c336532_g1;c336532_g2;c344399_g1;c345434_g1;c347095_g1;c348037_g1;c350398_g1;c354931_g1;c357424_g1;c359282_g1;c361546_g2;c363209_g1;c363461_g1;c363488_g1;c364148_g1;c365150_g1;c368858_g1;c369257_g2;c369656_g1;c371064_g2;c371…
GO:0019637	e	organophosphate metabolic process	510/29037	4600/331498	6.05e-08	0.00034	biological_process	c134808_g1;c14211_g1;c177709_g1;c18920_g1;c226168_g1;c234183_g1;c238980_g1;c240169_g1;c243425_g1;c251362_g1;c252844_g1;c255582_g1;c266683_g1;c267859_g1;c277010_g1;c280753_g1;c280990_g1;c282476_g1;c282591_g1;c296155_g1;c301823_g1;c302163_g1;c303276_g1;c305964_g1;c307511_g1;c309330_g1;c311449_g1;c311582_g1;c314459_g2;c315179_g1;c315381_g1;c315428_g1;c317565_g1;c318064_g1;c322938_g4;c327124_g1;c3288…
GO:0044042	e	glucan metabolic process	124/29037	860/331498	6.05e-08	0.00034	biological_process	c132321_g1;c174336_g1;c222615_g1;c240318_g1;c247106_g1;c250849_g2;c265549_g2;c287964_g1;c289831_g1;c296695_g1;c308862_g2;c311178_g1;c318335_g1;c319131_g1;c326459_g1;c336532_g1;c336532_g2;c337465_g1;c342266_g2;c348044_g2;c354959_g1;c354959_g3;c357861_g1;c363461_g1;c364738_g1;c367073_g1;c367390_g1;c370108_g1;c370812_g1;c371451_g1;c371940_g1;c375562_g1;c375562_g2;c378855_g1;c379785_g1;c379859_g1;c38…
GO:1990204	e	oxidoreductase complex	101/29037	664/331498	6.32e-08	0.000356	cellular_component	c223709_g1;c234183_g1;c300490_g1;c305024_g1;c311582_g1;c338956_g1;c342016_g2;c345352_g1;c347095_g1;c348796_g1;c354931_g1;c357849_g2;c359029_g1;c361846_g1;c365813_g3;c367796_g1;c367842_g3;c368117_g1;c369297_g1;c372176_g1;c373030_g1;c375664_g1;c377892_g1;c378707_g1;c379476_g2;c382761_g1;c384934_g1;c385250_g1;c385880_g1;c388276_g1;c388539_g1;c388844_g1;c389439_g1;c389943_g1;c390066_g1;c390349_g1;c39…
GO:0015985	e	energy coupled proton transport, down electrochemical gradient	66/29037	375/331498	6.57e-08	0.00037	biological_process	c18920_g1;c251362_g1;c252844_g1;c301823_g1;c311449_g1;c315428_g1;c317565_g1;c333610_g1;c336698_g1;c338261_g1;c339200_g1;c345050_g1;c351204_g1;c351204_g2;c357907_g1;c359828_g2;c359909_g1;c363120_g1;c364195_g1;c371275_g1;c373586_g1;c376192_g2;c376376_g1;c376828_g1;c376959_g1;c379105_g1;c380996_g1;c381129_g1;c382230_g1;c386253_g1;c386253_g3;c386262_g2;c386566_g2;c388515_g1;c389155_g1;c394649_g1;c394…
GO:0015986	e	ATP synthesis coupled proton transport	66/29037	375/331498	6.57e-08	0.00037	biological_process	c18920_g1;c251362_g1;c252844_g1;c301823_g1;c311449_g1;c315428_g1;c317565_g1;c333610_g1;c336698_g1;c338261_g1;c339200_g1;c345050_g1;c351204_g1;c351204_g2;c357907_g1;c359828_g2;c359909_g1;c363120_g1;c364195_g1;c371275_g1;c373586_g1;c376192_g2;c376376_g1;c376828_g1;c376959_g1;c379105_g1;c380996_g1;c381129_g1;c382230_g1;c386253_g1;c386253_g3;c386262_g2;c386566_g2;c388515_g1;c389155_g1;c394649_g1;c394…
GO:0006778	e	porphyrin-containing compound metabolic process	67/29037	386/331498	7.06e-08	0.000397	biological_process	c255771_g1;c300174_g1;c313622_g1;c322432_g1;c326440_g1;c339529_g1;c342795_g1;c344332_g1;c344772_g1;c347286_g1;c354016_g1;c358624_g1;c364741_g1;c372325_g1;c376868_g1;c378581_g1;c379000_g1;c379924_g1;c383653_g1;c385029_g2;c385216_g1;c385557_g2;c385678_g1;c385915_g1;c386750_g1;c386932_g1;c387605_g1;c388514_g1;c389070_g1;c390558_g1;c391232_g2;c392803_g2;c396103_g1;c396534_g1;c398434_g2;c398434_g3;c40…
GO:0006804	e	obsolete peroxidase reaction	58/29037	317/331498	8.08e-08	0.000454	biological_process	c232634_g1;c241911_g1;c255013_g1;c258035_g1;c290042_g2;c290042_g3;c290802_g1;c317119_g1;c322704_g1;c328138_g1;c336680_g2;c345232_g1;c347258_g1;c351096_g2;c351722_g1;c352038_g2;c356607_g1;c359030_g1;c360462_g2;c360495_g1;c360902_g1;c361439_g2;c362505_g1;c370185_g1;c370667_g1;c371207_g2;c373425_g1;c375858_g2;c377658_g1;c380319_g1;c381937_g1;c381937_g2;c383532_g1;c384958_g1;c384958_g2;c387274_g1;c38…
GO:0016684	e	oxidoreductase activity, acting on peroxide as acceptor	69/29037	403/331498	8.11e-08	0.000456	molecular_function	c161127_g1;c232634_g1;c241911_g1;c255013_g1;c258035_g1;c290042_g2;c290042_g3;c290802_g1;c306425_g1;c317119_g1;c322704_g1;c328138_g1;c336680_g2;c345232_g1;c347258_g1;c351096_g2;c351722_g1;c352038_g2;c353868_g1;c356607_g1;c357074_g1;c359030_g1;c360462_g2;c360495_g1;c360902_g1;c361439_g2;c362505_g1;c363502_g1;c364142_g3;c370185_g1;c370667_g1;c371207_g2;c372389_g1;c373425_g1;c375858_g2;c377658_g1;c38…
GO:0006073	e	cellular glucan metabolic process	123/29037	858/331498	8.32e-08	0.000468	biological_process	c132321_g1;c174336_g1;c222615_g1;c240318_g1;c247106_g1;c250849_g2;c265549_g2;c287964_g1;c289831_g1;c296695_g1;c308862_g2;c311178_g1;c318335_g1;c319131_g1;c326459_g1;c336532_g1;c336532_g2;c337465_g1;c342266_g2;c348044_g2;c354959_g1;c354959_g3;c357861_g1;c363461_g1;c364738_g1;c367073_g1;c367390_g1;c370108_g1;c370812_g1;c371451_g1;c371940_g1;c375562_g1;c375562_g2;c378855_g1;c379785_g1;c379859_g1;c38…
GO:0005730	e	nucleolus	224/29037	1790/331498	9.23e-08	0.000519	cellular_component	c102638_g1;c133215_g1;c133761_g1;c183481_g1;c207203_g1;c249483_g1;c252622_g1;c267132_g1;c277437_g1;c279429_g2;c281331_g2;c293732_g1;c299930_g1;c300152_g1;c301125_g1;c301207_g1;c302951_g1;c309300_g1;c312654_g1;c321178_g2;c323224_g3;c324367_g1;c328219_g1;c328706_g1;c332239_g3;c337689_g1;c337920_g1;c338083_g1;c339882_g1;c342500_g2;c343047_g2;c344075_g1;c346685_g1;c348487_g1;c351402_g2;c353132_g1;c35…
GO:0042548	e	regulation of photosynthesis, light reaction	16/29037	40/331498	9.63e-08	0.000542	biological_process	c384536_g1;c396685_g2;c401082_g5;c408955_g2;c414709_g1;c414970_g2;c414970_g3;c414970_g5;c414970_g6;c416868_g1;c417871_g1;c417871_g2;c418318_g5;c418321_g1;c418321_g2;c421982_g1
GO:0001871	e	pattern binding	36/29037	159/331498	1.02e-07	0.000571	molecular_function	c150454_g1;c222615_g1;c250849_g2;c253596_g2;c294172_g1;c296695_g1;c298025_g2;c322380_g1;c322380_g2;c322380_g3;c337465_g1;c348034_g1;c352923_g2;c354299_g1;c354320_g1;c360903_g1;c369171_g1;c370919_g1;c388919_g1;c389474_g1;c393346_g1;c403715_g1;c405735_g1;c413743_g1;c413882_g1;c414890_g1;c418006_g2;c420933_g7;c427445_g1;c567249_g1;c568007_g1;c60878_g1;c636817_g1;c637741_g1;c639892_g1;c707913_g1
GO:0030247	e	polysaccharide binding	36/29037	159/331498	1.02e-07	0.000571	molecular_function	c150454_g1;c222615_g1;c250849_g2;c253596_g2;c294172_g1;c296695_g1;c298025_g2;c322380_g1;c322380_g2;c322380_g3;c337465_g1;c348034_g1;c352923_g2;c354299_g1;c354320_g1;c360903_g1;c369171_g1;c370919_g1;c388919_g1;c389474_g1;c393346_g1;c403715_g1;c405735_g1;c413743_g1;c413882_g1;c414890_g1;c418006_g2;c420933_g7;c427445_g1;c567249_g1;c568007_g1;c60878_g1;c636817_g1;c637741_g1;c639892_g1;c707913_g1
GO:0044264	e	cellular polysaccharide metabolic process	135/29037	970/331498	1.05e-07	0.000592	biological_process	c132321_g1;c174336_g1;c222615_g1;c239321_g2;c240318_g1;c247106_g1;c250849_g2;c265549_g2;c267707_g1;c276841_g1;c287964_g1;c289831_g1;c296695_g1;c308862_g2;c311178_g1;c318335_g1;c319131_g1;c326459_g1;c336532_g1;c336532_g2;c337465_g1;c342266_g2;c342512_g1;c348044_g2;c354211_g1;c354959_g1;c354959_g3;c357861_g1;c363461_g1;c364738_g1;c367073_g1;c367390_g1;c370108_g1;c370812_g1;c371451_g1;c371940_g1;c37…
GO:0006952	e	defense response	86/29037	542/331498	1.09e-07	0.000611	biological_process	c102638_g1;c222416_g1;c289553_g1;c317542_g1;c332433_g1;c334671_g2;c341243_g1;c347180_g1;c348741_g1;c361191_g1;c368496_g1;c371516_g2;c372040_g1;c372176_g1;c372591_g1;c374300_g1;c375315_g1;c378855_g1;c380008_g1;c380259_g1;c381387_g1;c382470_g1;c388100_g2;c388111_g1;c388441_g2;c390037_g2;c392060_g1;c392160_g1;c393008_g1;c395308_g10;c397302_g1;c397332_g1;c397387_g3;c397771_g6;c398297_g4;c398842_g4;c3…
GO:0008514	e	organic anion transmembrane transporter activity	84/29037	527/331498	1.11e-07	0.000623	molecular_function	c133972_g1;c235285_g1;c252349_g1;c267972_g1;c281943_g1;c315951_g1;c334012_g1;c345737_g1;c347594_g2;c347784_g1;c358869_g1;c370788_g1;c375323_g1;c377060_g1;c377308_g1;c377997_g1;c380773_g1;c381681_g1;c381812_g1;c382376_g1;c383936_g2;c383995_g1;c389030_g2;c389748_g2;c391876_g1;c392903_g1;c396191_g1;c397270_g1;c397338_g1;c398354_g1;c398354_g3;c399723_g2;c399815_g1;c400518_g1;c400518_g3;c401315_g2;c40…
GO:0003723	e	RNA binding	566/29037	5196/331498	1.17e-07	0.000656	molecular_function	c101977_g1;c10683_g1;c121515_g1;c133761_g1;c158656_g1;c160509_g1;c173274_g1;c183481_g1;c191686_g1;c199726_g1;c203519_g1;c207203_g1;c222382_g1;c247108_g1;c249483_g1;c251056_g1;c252413_g1;c252586_g1;c253452_g1;c255506_g1;c255537_g1;c256273_g1;c259905_g1;c264803_g1;c265639_g1;c266373_g1;c266845_g1;c267132_g1;c267848_g1;c268893_g1;c270877_g1;c274767_g1;c276155_g1;c279429_g2;c279903_g1;c279939_g1;c281…
GO:0006414	e	translational elongation	64/29037	368/331498	1.46e-07	0.000819	biological_process	c101977_g1;c121515_g1;c210140_g1;c233760_g1;c235267_g1;c252413_g1;c267848_g1;c270926_g1;c27349_g1;c301207_g1;c325999_g1;c327694_g1;c332207_g1;c338763_g1;c343876_g2;c353618_g1;c355552_g1;c355723_g1;c359326_g1;c366002_g1;c372778_g1;c374086_g2;c377366_g1;c377366_g2;c378699_g2;c378699_g4;c378699_g5;c378699_g7;c378699_g8;c380421_g1;c382013_g1;c383509_g1;c386971_g1;c388375_g1;c391852_g1;c391903_g1;c391…
GO:0019252	e	starch biosynthetic process	18/29037	51/331498	1.49e-07	0.000838	biological_process	c378855_g1;c392160_g1;c394398_g1;c394398_g4;c395116_g1;c395413_g10;c395413_g12;c395413_g5;c395413_g6;c398879_g2;c402040_g3;c406646_g14;c406646_g16;c406646_g17;c413756_g1;c421837_g1;c422390_g1;c422563_g1
GO:0005739	e	mitochondrion	210/29037	1672/331498	1.77e-07	0.000998	cellular_component	c110885_g1;c156131_g1;c178625_g1;c251515_g1;c256427_g1;c267415_g1;c283916_g1;c286138_g1;c290802_g1;c293732_g1;c300174_g1;c300707_g1;c305024_g1;c308814_g1;c313622_g1;c329235_g1;c333166_g1;c338072_g1;c338838_g1;c338845_g1;c342016_g2;c342859_g1;c346977_g1;c348070_g1;c349859_g1;c351204_g1;c351204_g2;c351722_g1;c354171_g1;c355970_g1;c356810_g2;c358287_g1;c359726_g1;c360430_g1;c361191_g1;c361456_g1;c36…
GO:0044724	e	single-organism carbohydrate catabolic process	141/29037	1032/331498	1.86e-07	0.00104	biological_process	c126395_g1;c243425_g1;c252105_g1;c266683_g1;c280990_g1;c286648_g1;c295259_g1;c296155_g1;c309330_g1;c311582_g1;c315381_g1;c322938_g4;c336532_g1;c336532_g2;c344399_g1;c345434_g1;c347095_g1;c354931_g1;c359282_g1;c363461_g1;c364148_g1;c365150_g1;c368858_g1;c369257_g2;c371064_g2;c371783_g2;c372489_g1;c372489_g4;c374513_g1;c374997_g1;c375102_g1;c376283_g1;c376835_g1;c376893_g1;c377097_g1;c378855_g1;c38…
GO:0046496	e	nicotinamide nucleotide metabolic process	182/29037	1412/331498	1.93e-07	0.00109	biological_process	c14211_g1;c226168_g1;c243425_g1;c255582_g1;c266683_g1;c277010_g1;c296155_g1;c303276_g1;c305964_g1;c307511_g1;c309330_g1;c311582_g1;c315179_g1;c315381_g1;c322938_g4;c336532_g1;c336532_g2;c344399_g1;c345434_g1;c347095_g1;c348037_g1;c350398_g1;c354931_g1;c357424_g1;c359282_g1;c361546_g2;c363209_g1;c363461_g1;c363488_g1;c364148_g1;c365150_g1;c368858_g1;c369257_g2;c371064_g2;c371759_g1;c371783_g2;c372…
GO:0044283	e	small molecule biosynthetic process	535/29037	4906/331498	2.05e-07	0.00115	biological_process	c103601_g1;c103821_g1;c147320_g1;c179667_g1;c188405_g1;c224650_g1;c224991_g1;c239321_g2;c240380_g1;c242844_g1;c243425_g1;c251354_g1;c251515_g1;c256427_g1;c266683_g1;c266932_g1;c267314_g2;c274767_g1;c278067_g1;c280423_g1;c282890_g1;c286984_g1;c294668_g1;c302126_g1;c30370_g1;c303897_g1;c305108_g1;c309330_g1;c309369_g1;c309511_g1;c309768_g1;c310631_g1;c310669_g1;c311582_g1;c311737_g2;c313021_g2;c314…
GO:0022890	e	inorganic cation transmembrane transporter activity	206/29037	1635/331498	2.06e-07	0.00116	molecular_function	c101934_g1;c18920_g1;c249019_g1;c251362_g1;c252844_g1;c254287_g1;c266263_g1;c267415_g1;c288174_g1;c300647_g2;c301823_g1;c309554_g1;c311449_g1;c314650_g1;c315428_g1;c317565_g1;c329288_g1;c330354_g1;c331736_g1;c333610_g1;c333815_g1;c336698_g1;c338261_g1;c339200_g1;c340594_g1;c342016_g2;c342660_g1;c343235_g1;c343241_g1;c345050_g1;c345737_g1;c346994_g1;c347348_g1;c348252_g1;c348278_g1;c351204_g1;c351…
GO:0016209	e	antioxidant activity	86/29037	550/331498	2.07e-07	0.00117	molecular_function	c161127_g1;c207447_g1;c232634_g1;c241911_g1;c255013_g1;c258035_g1;c290042_g2;c290042_g3;c290802_g1;c293732_g1;c299809_g2;c305398_g1;c306425_g1;c307518_g1;c317119_g1;c322704_g1;c328138_g1;c335106_g1;c336680_g2;c345232_g1;c347258_g1;c351096_g2;c351722_g1;c352038_g2;c353868_g1;c354715_g1;c356607_g1;c357074_g1;c359030_g1;c360462_g2;c360495_g1;c360902_g1;c361439_g2;c362505_g1;c363502_g1;c364142_g3;c37…
GO:0005985	e	sucrose metabolic process	106/29037	721/331498	2.12e-07	0.00119	biological_process	c132321_g1;c174336_g1;c240318_g1;c247106_g1;c250849_g2;c265549_g2;c287964_g1;c289831_g1;c296695_g1;c308862_g2;c311178_g1;c318335_g1;c319131_g1;c326459_g1;c336532_g1;c336532_g2;c337465_g1;c342266_g2;c348044_g2;c354959_g1;c354959_g3;c363461_g1;c364738_g1;c367073_g1;c370108_g1;c370812_g1;c371940_g1;c375562_g2;c378855_g1;c379859_g1;c383012_g1;c385107_g1;c387069_g2;c390358_g2;c390907_g1;c392160_g1;c39…
GO:0006732	e	coenzyme metabolic process	321/29037	2754/331498	2.14e-07	0.0012	biological_process	c136700_g1;c14211_g1;c171792_g1;c188405_g1;c224991_g1;c226168_g1;c238980_g1;c243425_g1;c255582_g1;c256427_g1;c266683_g1;c274767_g1;c277010_g1;c278161_g1;c280423_g1;c282476_g1;c296155_g1;c303276_g1;c30370_g1;c305964_g1;c307511_g1;c309330_g1;c309768_g1;c311582_g1;c311737_g2;c315179_g1;c315381_g1;c322938_g4;c328870_g1;c329692_g3;c332407_g1;c335686_g1;c336532_g1;c336532_g2;c340555_g1;c340555_g2;c3418…
GO:0008135	e	translation factor activity, RNA binding	215/29037	1726/331498	2.23e-07	0.00125	molecular_function	c101977_g1;c10683_g1;c121515_g1;c160509_g1;c222382_g1;c252413_g1;c252586_g1;c253452_g1;c266373_g1;c267848_g1;c279903_g1;c279939_g1;c296723_g1;c298124_g3;c298874_g1;c299234_g1;c305104_g1;c310143_g1;c310430_g2;c312902_g1;c321119_g1;c325999_g1;c327505_g1;c331524_g1;c332207_g1;c336732_g1;c336891_g1;c340231_g2;c344057_g1;c345705_g1;c345934_g2;c346622_g1;c346945_g1;c347084_g1;c348423_g2;c348453_g1;c349…
GO:0009145	e	purine nucleoside triphosphate biosynthetic process	90/29037	587/331498	2.37e-07	0.00134	biological_process	c18920_g1;c251362_g1;c252844_g1;c301823_g1;c311449_g1;c315428_g1;c317565_g1;c333610_g1;c336698_g1;c338261_g1;c339200_g1;c345050_g1;c351204_g1;c351204_g2;c357907_g1;c359402_g3;c359828_g2;c359909_g1;c363120_g1;c364195_g1;c367162_g1;c367162_g2;c371275_g1;c373586_g1;c376192_g2;c376376_g1;c376828_g1;c376959_g1;c379105_g1;c379792_g1;c380996_g1;c381129_g1;c382230_g1;c386253_g1;c386253_g3;c386262_g2;c386…
GO:0009206	e	purine ribonucleoside triphosphate biosynthetic process	90/29037	587/331498	2.37e-07	0.00134	biological_process	c18920_g1;c251362_g1;c252844_g1;c301823_g1;c311449_g1;c315428_g1;c317565_g1;c333610_g1;c336698_g1;c338261_g1;c339200_g1;c345050_g1;c351204_g1;c351204_g2;c357907_g1;c359402_g3;c359828_g2;c359909_g1;c363120_g1;c364195_g1;c367162_g1;c367162_g2;c371275_g1;c373586_g1;c376192_g2;c376376_g1;c376828_g1;c376959_g1;c379105_g1;c379792_g1;c380996_g1;c381129_g1;c382230_g1;c386253_g1;c386253_g3;c386262_g2;c386…
GO:0006090	e	pyruvate metabolic process	176/29037	1360/331498	2.44e-07	0.00137	biological_process	c165185_g1;c238896_g2;c243425_g1;c266683_g1;c267314_g2;c289997_g1;c296155_g1;c302753_g1;c309330_g1;c311582_g1;c315381_g1;c322938_g4;c336532_g1;c336532_g2;c340265_g2;c344399_g1;c345434_g1;c347095_g1;c353140_g1;c354931_g1;c357054_g1;c358794_g1;c359282_g1;c359425_g1;c363461_g1;c364148_g1;c365150_g1;c367124_g1;c368858_g1;c369257_g2;c371064_g2;c371129_g1;c371783_g2;c372489_g1;c372489_g4;c372570_g1;c37…
GO:0006165	e	nucleoside diphosphate phosphorylation	131/29037	945/331498	2.45e-07	0.00138	biological_process	c243425_g1;c266683_g1;c296155_g1;c309330_g1;c311582_g1;c315381_g1;c322938_g4;c336532_g1;c336532_g2;c344399_g1;c345434_g1;c347095_g1;c354931_g1;c359282_g1;c363461_g1;c364148_g1;c365150_g1;c367162_g1;c367162_g2;c368858_g1;c369257_g2;c371064_g2;c371783_g2;c372489_g1;c372489_g4;c374513_g1;c374997_g1;c376835_g1;c376893_g1;c377097_g1;c378855_g1;c379792_g1;c380927_g1;c381710_g1;c384934_g1;c386760_g5;c38…
GO:0046943	e	carboxylic acid transmembrane transporter activity	77/29037	479/331498	2.49e-07	0.0014	molecular_function	c133972_g1;c252349_g1;c267972_g1;c281943_g1;c315951_g1;c334012_g1;c345737_g1;c347594_g2;c347784_g1;c358869_g1;c370788_g1;c375323_g1;c377060_g1;c377308_g1;c377997_g1;c380773_g1;c381681_g1;c381812_g1;c382376_g1;c383936_g2;c383995_g1;c389030_g2;c389748_g2;c391876_g1;c396191_g1;c397270_g1;c397338_g1;c398354_g1;c398354_g3;c399723_g2;c399815_g1;c400518_g1;c400518_g3;c401315_g2;c401315_g3;c401315_g4;c40…
GO:0005342	e	organic acid transmembrane transporter activity	77/29037	480/331498	2.61e-07	0.00147	molecular_function	c133972_g1;c252349_g1;c267972_g1;c281943_g1;c315951_g1;c334012_g1;c345737_g1;c347594_g2;c347784_g1;c358869_g1;c370788_g1;c375323_g1;c377060_g1;c377308_g1;c377997_g1;c380773_g1;c381681_g1;c381812_g1;c382376_g1;c383936_g2;c383995_g1;c389030_g2;c389748_g2;c391876_g1;c396191_g1;c397270_g1;c397338_g1;c398354_g1;c398354_g3;c399723_g2;c399815_g1;c400518_g1;c400518_g3;c401315_g2;c401315_g3;c401315_g4;c40…
GO:0016829	e	lyase activity	273/29037	2289/331498	2.86e-07	0.00161	molecular_function	c110238_g1;c133456_g1;c135262_g1;c143379_g1;c148022_g1;c1482_g1;c174333_g1;c211934_g1;c221123_g1;c251231_g1;c265662_g1;c289831_g1;c293417_g1;c298216_g1;c302163_g1;c306743_g1;c310676_g1;c313622_g1;c314170_g1;c315381_g1;c318409_g1;c322432_g1;c322938_g4;c325376_g1;c329826_g1;c329955_g1;c330664_g1;c336808_g1;c337248_g1;c340153_g1;c340265_g2;c340472_g1;c340588_g1;c341892_g1;c34288_g1;c346125_g1;c34665…
GO:0006013	e	mannose metabolic process	67/29037	401/331498	3.29e-07	0.00185	biological_process	c100186_g1;c243425_g1;c266683_g1;c309330_g1;c322938_g4;c332433_g1;c336532_g1;c336532_g2;c359282_g1;c363461_g1;c372489_g1;c372489_g4;c373283_g1;c373526_g1;c375102_g1;c378219_g1;c378855_g1;c380927_g1;c385527_g1;c386760_g5;c388599_g1;c388599_g6;c388599_g7;c388768_g2;c392160_g1;c392420_g1;c396406_g2;c396772_g1;c396772_g4;c396908_g1;c397444_g1;c398879_g2;c400650_g1;c400957_g1;c400957_g2;c403088_g2;c40…
GO:0033013	e	tetrapyrrole metabolic process	67/29037	401/331498	3.29e-07	0.00185	biological_process	c255771_g1;c300174_g1;c313622_g1;c322432_g1;c326440_g1;c339529_g1;c342795_g1;c344332_g1;c344772_g1;c347286_g1;c354016_g1;c358624_g1;c364741_g1;c372325_g1;c376868_g1;c378581_g1;c379000_g1;c379924_g1;c383653_g1;c385029_g2;c385216_g1;c385557_g2;c385678_g1;c385915_g1;c386750_g1;c386932_g1;c387605_g1;c388514_g1;c389070_g1;c390558_g1;c391232_g2;c392803_g2;c396103_g1;c396534_g1;c398434_g2;c398434_g3;c40…
GO:0019362	e	pyridine nucleotide metabolic process	190/29037	1498/331498	3.37e-07	0.0019	biological_process	c14211_g1;c226168_g1;c238980_g1;c243425_g1;c255582_g1;c266683_g1;c277010_g1;c296155_g1;c303276_g1;c305964_g1;c307511_g1;c309330_g1;c311582_g1;c315179_g1;c315381_g1;c322938_g4;c336532_g1;c336532_g2;c344399_g1;c345434_g1;c347095_g1;c348037_g1;c350398_g1;c354931_g1;c357424_g1;c359282_g1;c361546_g2;c363209_g1;c363461_g1;c363488_g1;c364148_g1;c365150_g1;c368858_g1;c369257_g2;c371064_g2;c371214_g1;c371…
GO:0006000	e	fructose metabolic process	66/29037	392/331498	3.64e-07	0.00205	biological_process	c100186_g1;c243425_g1;c266683_g1;c309330_g1;c322938_g4;c332433_g1;c336532_g1;c336532_g2;c359282_g1;c363461_g1;c372489_g1;c372489_g4;c373283_g1;c373526_g1;c378219_g1;c378855_g1;c380927_g1;c383581_g1;c385527_g1;c386760_g5;c388599_g1;c388599_g6;c388599_g7;c388768_g2;c392160_g1;c392420_g1;c396406_g2;c396772_g1;c396772_g4;c396908_g1;c397444_g1;c398879_g2;c400650_g1;c400957_g1;c400957_g2;c403088_g2;c40…
GO:0072521	e	purine-containing compound metabolic process	363/29037	3189/331498	3.89e-07	0.00219	biological_process	c18920_g1;c243425_g1;c251362_g1;c252844_g1;c266683_g1;c267859_g1;c280753_g1;c282476_g1;c293875_g1;c296155_g1;c301229_g1;c301823_g1;c302163_g1;c307511_g1;c309330_g1;c310498_g2;c311449_g1;c311582_g1;c315381_g1;c315428_g1;c317565_g1;c318064_g1;c322938_g4;c324367_g1;c330816_g1;c333099_g1;c333407_g1;c333610_g1;c333815_g1;c334647_g1;c336532_g1;c336532_g2;c336698_g1;c338083_g1;c338261_g1;c339124_g1;c339…
GO:0006096	e	glycolytic process	124/29037	893/331498	4.04e-07	0.00227	biological_process	c243425_g1;c266683_g1;c296155_g1;c309330_g1;c311582_g1;c315381_g1;c322938_g4;c336532_g1;c336532_g2;c344399_g1;c345434_g1;c347095_g1;c354931_g1;c359282_g1;c363461_g1;c364148_g1;c365150_g1;c368858_g1;c369257_g2;c371064_g2;c371783_g2;c372489_g1;c372489_g4;c374513_g1;c374997_g1;c376835_g1;c376893_g1;c377097_g1;c378855_g1;c380927_g1;c381710_g1;c384934_g1;c386760_g5;c387420_g1;c387494_g1;c388599_g1;c38…
GO:0006757	e	ATP generation from ADP	124/29037	893/331498	4.04e-07	0.00227	biological_process	c243425_g1;c266683_g1;c296155_g1;c309330_g1;c311582_g1;c315381_g1;c322938_g4;c336532_g1;c336532_g2;c344399_g1;c345434_g1;c347095_g1;c354931_g1;c359282_g1;c363461_g1;c364148_g1;c365150_g1;c368858_g1;c369257_g2;c371064_g2;c371783_g2;c372489_g1;c372489_g4;c374513_g1;c374997_g1;c376835_g1;c376893_g1;c377097_g1;c378855_g1;c380927_g1;c381710_g1;c384934_g1;c386760_g5;c387420_g1;c387494_g1;c388599_g1;c38…
GO:0051188	e	cofactor biosynthetic process	205/29037	1645/331498	4.54e-07	0.00255	biological_process	c14211_g1;c188405_g1;c224991_g1;c256427_g1;c274767_g1;c280423_g1;c300174_g1;c30370_g1;c305057_g1;c309768_g1;c311737_g2;c322432_g1;c328870_g1;c329692_g3;c332407_g1;c335686_g1;c335945_g2;c342510_g1;c342795_g1;c344332_g1;c347095_g1;c347286_g1;c353491_g1;c354016_g1;c354506_g1;c357206_g1;c357381_g1;c357381_g2;c358624_g1;c362161_g2;c362557_g4;c362927_g1;c363605_g2;c363653_g1;c364741_g1;c366172_g1;c3663…
GO:0006754	e	ATP biosynthetic process	83/29037	535/331498	4.88e-07	0.00275	biological_process	c18920_g1;c251362_g1;c252844_g1;c301823_g1;c311449_g1;c315428_g1;c317565_g1;c333610_g1;c336698_g1;c338261_g1;c339200_g1;c345050_g1;c351204_g1;c351204_g2;c357907_g1;c359402_g3;c359828_g2;c359909_g1;c363120_g1;c364195_g1;c371275_g1;c373586_g1;c376192_g2;c376376_g1;c376828_g1;c376959_g1;c379105_g1;c380996_g1;c381129_g1;c382230_g1;c386253_g1;c386253_g3;c386262_g2;c386566_g2;c387905_g8;c388515_g1;c389…
GO:0006119	e	oxidative phosphorylation	72/29037	444/331498	5.05e-07	0.00284	biological_process	c301823_g1;c311449_g1;c333610_g1;c333815_g1;c336698_g1;c339200_g1;c342016_g2;c348278_g1;c348796_g1;c355446_g2;c357002_g1;c357171_g1;c357907_g1;c359909_g1;c364195_g1;c368117_g1;c369297_g1;c371275_g1;c372591_g1;c373030_g1;c373586_g1;c375664_g1;c376828_g1;c377594_g1;c382230_g1;c382761_g1;c384105_g1;c384593_g1;c385250_g1;c385880_g1;c386566_g2;c388276_g1;c390349_g1;c391164_g1;c392609_g4;c393522_g1;c39…
GO:0046031	e	ADP metabolic process	127/29037	925/331498	6.32e-07	0.00356	biological_process	c243425_g1;c266683_g1;c296155_g1;c309330_g1;c311582_g1;c315381_g1;c322938_g4;c333099_g1;c336532_g1;c336532_g2;c339124_g1;c344399_g1;c345434_g1;c347095_g1;c354931_g1;c359282_g1;c363461_g1;c364148_g1;c365150_g1;c368858_g1;c369257_g2;c371064_g2;c371783_g2;c372489_g1;c372489_g4;c374513_g1;c374997_g1;c376835_g1;c376893_g1;c377097_g1;c378855_g1;c380927_g1;c381710_g1;c384934_g1;c386760_g5;c387420_g1;c38…
GO:0009185	e	ribonucleoside diphosphate metabolic process	127/29037	925/331498	6.32e-07	0.00356	biological_process	c243425_g1;c266683_g1;c296155_g1;c309330_g1;c311582_g1;c315381_g1;c322938_g4;c333099_g1;c336532_g1;c336532_g2;c339124_g1;c344399_g1;c345434_g1;c347095_g1;c354931_g1;c359282_g1;c363461_g1;c364148_g1;c365150_g1;c368858_g1;c369257_g2;c371064_g2;c371783_g2;c372489_g1;c372489_g4;c374513_g1;c374997_g1;c376835_g1;c376893_g1;c377097_g1;c378855_g1;c380927_g1;c381710_g1;c384934_g1;c386760_g5;c387420_g1;c38…
GO:0009135	e	purine nucleoside diphosphate metabolic process	127/29037	925/331498	6.32e-07	0.00356	biological_process	c243425_g1;c266683_g1;c296155_g1;c309330_g1;c311582_g1;c315381_g1;c322938_g4;c333099_g1;c336532_g1;c336532_g2;c339124_g1;c344399_g1;c345434_g1;c347095_g1;c354931_g1;c359282_g1;c363461_g1;c364148_g1;c365150_g1;c368858_g1;c369257_g2;c371064_g2;c371783_g2;c372489_g1;c372489_g4;c374513_g1;c374997_g1;c376835_g1;c376893_g1;c377097_g1;c378855_g1;c380927_g1;c381710_g1;c384934_g1;c386760_g5;c387420_g1;c38…
GO:0009179	e	purine ribonucleoside diphosphate metabolic process	127/29037	925/331498	6.32e-07	0.00356	biological_process	c243425_g1;c266683_g1;c296155_g1;c309330_g1;c311582_g1;c315381_g1;c322938_g4;c333099_g1;c336532_g1;c336532_g2;c339124_g1;c344399_g1;c345434_g1;c347095_g1;c354931_g1;c359282_g1;c363461_g1;c364148_g1;c365150_g1;c368858_g1;c369257_g2;c371064_g2;c371783_g2;c372489_g1;c372489_g4;c374513_g1;c374997_g1;c376835_g1;c376893_g1;c377097_g1;c378855_g1;c380927_g1;c381710_g1;c384934_g1;c386760_g5;c387420_g1;c38…
GO:0015171	e	amino acid transmembrane transporter activity	65/29037	393/331498	6.81e-07	0.00383	molecular_function	c133972_g1;c252349_g1;c267972_g1;c281943_g1;c315951_g1;c334012_g1;c347594_g2;c347784_g1;c358869_g1;c370788_g1;c375323_g1;c377060_g1;c377308_g1;c377997_g1;c381681_g1;c381812_g1;c383936_g2;c383995_g1;c389030_g2;c397338_g1;c398354_g1;c398354_g3;c399815_g1;c400518_g1;c400518_g3;c401315_g2;c401315_g3;c401315_g4;c401578_g1;c401631_g1;c403317_g2;c403648_g1;c405415_g1;c406308_g3;c406437_g2;c406437_g4;c40…
GO:0009538	e	photosystem I reaction center	12/29037	27/331498	1e-06	0.00565	cellular_component	c336862_g1;c336862_g2;c401810_g1;c407585_g1;c408479_g1;c410338_g1;c411944_g1;c417424_g2;c419079_g2;c419079_g3;c421553_g2;c422733_g3
GO:0009201	e	ribonucleoside triphosphate biosynthetic process	98/29037	675/331498	1.07e-06	0.006	biological_process	c18920_g1;c251362_g1;c252844_g1;c282591_g1;c301823_g1;c311449_g1;c315428_g1;c317565_g1;c333610_g1;c336698_g1;c338261_g1;c339200_g1;c345050_g1;c351204_g1;c351204_g2;c357907_g1;c359402_g3;c359828_g2;c359909_g1;c363120_g1;c364195_g1;c367162_g1;c367162_g2;c371275_g1;c373586_g1;c376192_g2;c376376_g1;c376828_g1;c376959_g1;c378999_g4;c379105_g1;c379792_g1;c380996_g1;c381000_g1;c381129_g1;c382230_g1;c384…
GO:0015994	e	chlorophyll metabolic process	55/29037	315/331498	1.08e-06	0.00606	biological_process	c255771_g1;c300174_g1;c313622_g1;c322432_g1;c326440_g1;c339529_g1;c342795_g1;c344772_g1;c347286_g1;c358624_g1;c364741_g1;c372325_g1;c376868_g1;c378581_g1;c383653_g1;c385029_g2;c385216_g1;c385557_g2;c385678_g1;c385915_g1;c386750_g1;c386932_g1;c388514_g1;c389070_g1;c391232_g2;c392803_g2;c396103_g1;c396534_g1;c398434_g2;c398434_g3;c400100_g1;c403395_g1;c406272_g1;c406782_g6;c406811_g1;c411452_g1;c41…
GO:0008509	e	anion transmembrane transporter activity	109/29037	773/331498	1.09e-06	0.00611	molecular_function	c133972_g1;c235285_g1;c252349_g1;c267972_g1;c281943_g1;c315951_g1;c334012_g1;c345737_g1;c347594_g2;c347784_g1;c351013_g1;c354538_g2;c358869_g1;c368207_g1;c370788_g1;c375323_g1;c377060_g1;c377308_g1;c377697_g4;c377997_g1;c379676_g2;c380773_g1;c381681_g1;c381812_g1;c382376_g1;c383936_g2;c383995_g1;c385564_g1;c387830_g2;c389030_g2;c389748_g2;c390927_g2;c391069_g1;c391876_g1;c392903_g1;c394724_g5;c39…
GO:0005984	e	disaccharide metabolic process	111/29037	793/331498	1.11e-06	0.00622	biological_process	c132321_g1;c139238_g1;c174336_g1;c240318_g1;c247106_g1;c250849_g2;c265549_g2;c287964_g1;c289831_g1;c296695_g1;c308862_g2;c311178_g1;c318335_g1;c319131_g1;c326459_g1;c336532_g1;c336532_g2;c337465_g1;c342266_g2;c348044_g2;c354959_g1;c354959_g3;c363461_g1;c364738_g1;c367073_g1;c370108_g1;c370812_g1;c371940_g1;c375562_g2;c378855_g1;c379859_g1;c383012_g1;c385107_g1;c387069_g2;c390358_g2;c390907_g1;c39…
GO:0005978	e	glycogen biosynthetic process	35/29037	167/331498	1.29e-06	0.00724	biological_process	c265549_g2;c326459_g1;c364738_g1;c375562_g1;c375562_g2;c388812_g4;c390907_g1;c394398_g1;c394398_g4;c395116_g1;c395413_g10;c395413_g12;c395413_g5;c395413_g6;c396377_g1;c398264_g1;c398264_g2;c402040_g3;c402080_g1;c402080_g2;c402551_g2;c405531_g1;c406646_g14;c406646_g16;c406646_g17;c413756_g1;c415292_g8;c417252_g1;c420521_g1;c421168_g1;c421837_g1;c422390_g1;c422563_g1;c422592_g1;c575066_g1
GO:0010038	e	response to metal ion	122/29037	894/331498	1.39e-06	0.0078	biological_process	c136700_g1;c221123_g1;c232634_g1;c256273_g1;c277280_g1;c282890_g1;c301207_g1;c311737_g2;c328138_g1;c347145_g1;c361191_g1;c366878_g1;c367284_g2;c367783_g1;c368496_g1;c370943_g1;c371516_g2;c372152_g1;c372591_g1;c376283_g1;c380166_g1;c381075_g2;c381628_g1;c383840_g6;c384131_g2;c387420_g1;c387868_g1;c388599_g6;c389101_g1;c391117_g4;c391203_g2;c392709_g2;c392903_g1;c394687_g1;c394699_g1;c394945_g3;c39…
GO:0006098	e	pentose-phosphate shunt	88/29037	595/331498	1.4e-06	0.00789	biological_process	c226168_g1;c243425_g1;c255582_g1;c266683_g1;c277010_g1;c303276_g1;c305964_g1;c307511_g1;c315179_g1;c322938_g4;c348037_g1;c350398_g1;c357424_g1;c361546_g2;c363209_g1;c363488_g1;c371759_g1;c372834_g1;c372970_g3;c375800_g2;c378855_g1;c383656_g2;c386760_g5;c387420_g1;c388599_g1;c388599_g6;c388599_g7;c392160_g1;c396406_g2;c396525_g1;c396772_g1;c396772_g4;c396908_g1;c397332_g1;c397444_g1;c397998_g1;c39…
GO:0005982	e	starch metabolic process	103/29037	727/331498	1.44e-06	0.00807	biological_process	c132321_g1;c174336_g1;c240318_g1;c247106_g1;c250849_g2;c265549_g2;c287964_g1;c289831_g1;c296695_g1;c308862_g2;c311178_g1;c318335_g1;c319131_g1;c326459_g1;c336532_g1;c336532_g2;c337465_g1;c342266_g2;c348044_g2;c354959_g1;c354959_g3;c363461_g1;c364738_g1;c367073_g1;c370108_g1;c370812_g1;c371940_g1;c375562_g2;c378855_g1;c379859_g1;c383012_g1;c385107_g1;c387069_g2;c390358_g2;c390907_g1;c392160_g1;c39…
GO:0044429	e	mitochondrial part	181/29037	1445/331498	1.45e-06	0.00815	cellular_component	c101934_g1;c144010_g1;c18920_g1;c223709_g1;c252311_g2;c252844_g1;c254287_g1;c280753_g1;c301734_g1;c30370_g1;c315428_g1;c317565_g1;c333099_g1;c333610_g1;c339124_g1;c339200_g1;c340305_g1;c340529_g1;c340594_g1;c34191_g1;c343235_g1;c344005_g1;c344005_g2;c344332_g1;c345050_g1;c346882_g1;c347692_g1;c347974_g1;c347974_g2;c348963_g1;c354147_g1;c354931_g1;c356827_g1;c357887_g1;c357907_g1;c359029_g1;c35990…
GO:0006739	e	NADP metabolic process	93/29037	636/331498	1.47e-06	0.00827	biological_process	c14211_g1;c226168_g1;c243425_g1;c255582_g1;c266683_g1;c277010_g1;c303276_g1;c305964_g1;c307511_g1;c315179_g1;c322938_g4;c348037_g1;c350398_g1;c357424_g1;c361546_g2;c363209_g1;c363488_g1;c371759_g1;c372834_g1;c372970_g3;c375800_g2;c378855_g1;c383656_g2;c386760_g5;c387420_g1;c388599_g1;c388599_g6;c388599_g7;c392160_g1;c396406_g2;c396525_g1;c396772_g1;c396772_g4;c396908_g1;c397332_g1;c397444_g1;c397…
GO:0006082	e	organic acid metabolic process	1036/29037	10248/331498	1.49e-06	0.00841	biological_process	c102928_g1;c103821_g1;c136700_g1;c14211_g1;c147320_g1;c147807_g1;c14805_g1;c155624_g2;c165185_g1;c179667_g1;c211934_g1;c223709_g1;c224650_g1;c224991_g1;c226168_g1;c234059_g1;c234431_g1;c238896_g2;c240176_g2;c240380_g1;c241911_g1;c242844_g1;c243425_g1;c247186_g2;c251354_g1;c251515_g1;c251526_g1;c254496_g1;c255582_g1;c257751_g1;c266023_g1;c266186_g1;c266616_g1;c266683_g1;c266932_g1;c267314_g2;c2764…
GO:0045277	e	respiratory chain complex IV	27/29037	114/331498	1.5e-06	0.00844	cellular_component	c101934_g1;c254287_g1;c267415_g1;c288174_g1;c340594_g1;c343235_g1;c360174_g1;c361721_g1;c362600_g1;c363390_g1;c370669_g3;c373451_g1;c379448_g1;c382630_g1;c388398_g2;c389247_g1;c393205_g1;c396231_g1;c397212_g1;c397633_g1;c400344_g4;c403519_g1;c417409_g6;c437262_g1;c454251_g1;c522408_g1;c705848_g1
GO:0042440	e	pigment metabolic process	59/29037	351/331498	1.59e-06	0.00893	biological_process	c255771_g1;c322432_g1;c330816_g1;c344332_g1;c347180_g1;c354016_g1;c358624_g1;c364741_g1;c365131_g1;c368787_g1;c372325_g1;c376234_g1;c376868_g1;c379000_g1;c379924_g1;c381108_g1;c383531_g1;c383653_g1;c383796_g1;c384077_g1;c385029_g2;c385557_g2;c385678_g1;c385915_g1;c386750_g1;c386932_g1;c388514_g1;c389134_g6;c390558_g1;c395496_g5;c396534_g1;c396798_g1;c398434_g2;c398434_g3;c400100_g1;c403395_g1;c40…
GO:0009142	e	nucleoside triphosphate biosynthetic process	98/29037	682/331498	1.72e-06	0.00968	biological_process	c18920_g1;c251362_g1;c252844_g1;c282591_g1;c301823_g1;c311449_g1;c315428_g1;c317565_g1;c333610_g1;c336698_g1;c338261_g1;c339200_g1;c345050_g1;c351204_g1;c351204_g2;c357907_g1;c359402_g3;c359828_g2;c359909_g1;c363120_g1;c364195_g1;c367162_g1;c367162_g2;c371275_g1;c373586_g1;c376192_g2;c376376_g1;c376828_g1;c376959_g1;c378999_g4;c379105_g1;c379792_g1;c380996_g1;c381000_g1;c381129_g1;c382230_g1;c384…
GO:0009637	e	response to blue light	17/29037	54/331498	2.06e-06	0.0116	biological_process	c386932_g1;c406193_g1;c406193_g5;c406525_g2;c407022_g1;c409499_g1;c414467_g2;c414467_g4;c415199_g1;c415199_g2;c417378_g3;c418277_g1;c418277_g2;c419577_g1;c419761_g2;c420179_g2;c421453_g1
GO:0004129	e	cytochrome-c oxidase activity	28/29037	123/331498	2.25e-06	0.0126	molecular_function	c101934_g1;c254287_g1;c267415_g1;c288174_g1;c340594_g1;c343235_g1;c360174_g1;c361721_g1;c362600_g1;c363390_g1;c370669_g3;c373451_g1;c379448_g1;c382630_g1;c388398_g2;c389247_g1;c393205_g1;c396231_g1;c397212_g1;c397633_g1;c400344_g4;c403519_g1;c414468_g1;c417409_g6;c437262_g1;c454251_g1;c522408_g1;c705848_g1
GO:0016676	e	oxidoreductase activity, acting on a heme group of donors, oxygen as acceptor	28/29037	123/331498	2.25e-06	0.0126	molecular_function	c101934_g1;c254287_g1;c267415_g1;c288174_g1;c340594_g1;c343235_g1;c360174_g1;c361721_g1;c362600_g1;c363390_g1;c370669_g3;c373451_g1;c379448_g1;c382630_g1;c388398_g2;c389247_g1;c393205_g1;c396231_g1;c397212_g1;c397633_g1;c400344_g4;c403519_g1;c414468_g1;c417409_g6;c437262_g1;c454251_g1;c522408_g1;c705848_g1
GO:0016675	e	oxidoreductase activity, acting on a heme group of donors	28/29037	123/331498	2.25e-06	0.0126	molecular_function	c101934_g1;c254287_g1;c267415_g1;c288174_g1;c340594_g1;c343235_g1;c360174_g1;c361721_g1;c362600_g1;c363390_g1;c370669_g3;c373451_g1;c379448_g1;c382630_g1;c388398_g2;c389247_g1;c393205_g1;c396231_g1;c397212_g1;c397633_g1;c400344_g4;c403519_g1;c414468_g1;c417409_g6;c437262_g1;c454251_g1;c522408_g1;c705848_g1
GO:0051156	e	glucose 6-phosphate metabolic process	90/29037	619/331498	2.26e-06	0.0127	biological_process	c226168_g1;c243425_g1;c255582_g1;c266683_g1;c277010_g1;c303276_g1;c305964_g1;c307511_g1;c315179_g1;c322938_g4;c348037_g1;c350398_g1;c357424_g1;c361546_g2;c363209_g1;c363488_g1;c371759_g1;c372834_g1;c372970_g3;c375800_g2;c378855_g1;c383656_g2;c386760_g5;c387420_g1;c388599_g1;c388599_g6;c388599_g7;c392160_g1;c396406_g2;c396525_g1;c396772_g1;c396772_g4;c396908_g1;c397332_g1;c397444_g1;c397998_g1;c39…
GO:0009644	e	response to high light intensity	22/29037	84/331498	2.31e-06	0.013	biological_process	c147208_g1;c289553_g1;c305944_g1;c334671_g2;c361191_g1;c381630_g1;c383840_g6;c384536_g1;c397569_g1;c403960_g2;c408955_g2;c409249_g1;c410249_g4;c414709_g1;c416573_g2;c416868_g1;c417871_g1;c418318_g5;c418321_g1;c418321_g2;c419761_g2;c421982_g1
GO:0009132	e	nucleoside diphosphate metabolic process	136/29037	1034/331498	2.54e-06	0.0143	biological_process	c243425_g1;c266683_g1;c296155_g1;c309330_g1;c311582_g1;c315381_g1;c322938_g4;c333099_g1;c336532_g1;c336532_g2;c339124_g1;c344399_g1;c345434_g1;c347095_g1;c354931_g1;c359282_g1;c363461_g1;c364148_g1;c365150_g1;c367162_g1;c367162_g2;c368858_g1;c369257_g2;c371064_g2;c371783_g2;c372489_g1;c372489_g4;c374513_g1;c374997_g1;c376835_g1;c376893_g1;c377097_g1;c378855_g1;c379792_g1;c380927_g1;c381710_g1;c38…
GO:0043436	e	oxoacid metabolic process	1030/29037	10221/331498	2.69e-06	0.0151	biological_process	c102928_g1;c103821_g1;c136700_g1;c14211_g1;c147320_g1;c147807_g1;c14805_g1;c155624_g2;c165185_g1;c179667_g1;c211934_g1;c223709_g1;c224650_g1;c224991_g1;c226168_g1;c234059_g1;c234431_g1;c238896_g2;c240176_g2;c240380_g1;c241911_g1;c242844_g1;c243425_g1;c247186_g2;c251354_g1;c251515_g1;c251526_g1;c254496_g1;c255582_g1;c257751_g1;c266023_g1;c266186_g1;c266616_g1;c266683_g1;c266932_g1;c267314_g2;c2764…
GO:0046939	e	nucleotide phosphorylation	137/29037	1046/331498	2.91e-06	0.0164	biological_process	c243425_g1;c266683_g1;c296155_g1;c309330_g1;c311582_g1;c315381_g1;c322938_g4;c333099_g1;c336532_g1;c336532_g2;c339124_g1;c344399_g1;c345434_g1;c347095_g1;c354931_g1;c359282_g1;c363461_g1;c364148_g1;c365150_g1;c367162_g1;c367162_g2;c368858_g1;c369257_g2;c371064_g2;c371783_g2;c372489_g1;c372489_g4;c374513_g1;c374615_g1;c374997_g1;c376835_g1;c376893_g1;c377097_g1;c378855_g1;c379792_g1;c380927_g1;c38…
GO:0006857	e	oligopeptide transport	21/29037	79/331498	3e-06	0.0169	biological_process	c266377_g1;c287158_g1;c311372_g1;c371799_g2;c379925_g1;c387544_g1;c394366_g12;c394366_g2;c394366_g8;c394366_g9;c395273_g1;c397704_g1;c397704_g2;c399811_g1;c399922_g1;c399922_g2;c402290_g2;c405616_g4;c410102_g1;c410187_g1;c412233_g1
GO:0006123	e	mitochondrial electron transport, cytochrome c to oxygen	27/29037	118/331498	3.04e-06	0.0171	biological_process	c101934_g1;c254287_g1;c267415_g1;c288174_g1;c340594_g1;c343235_g1;c360174_g1;c361721_g1;c362600_g1;c363390_g1;c373451_g1;c379448_g1;c382630_g1;c388398_g2;c389247_g1;c393205_g1;c396231_g1;c397212_g1;c397633_g1;c400344_g4;c403519_g1;c408638_g5;c417409_g6;c437262_g1;c454251_g1;c522408_g1;c705848_g1
GO:0015002	e	heme-copper terminal oxidase activity	28/29037	125/331498	3.14e-06	0.0177	molecular_function	c101934_g1;c254287_g1;c267415_g1;c288174_g1;c340594_g1;c343235_g1;c360174_g1;c361721_g1;c362600_g1;c363390_g1;c370669_g3;c373451_g1;c379448_g1;c382630_g1;c388398_g2;c389247_g1;c393205_g1;c396231_g1;c397212_g1;c397633_g1;c400344_g4;c403519_g1;c414468_g1;c417409_g6;c437262_g1;c454251_g1;c522408_g1;c705848_g1
GO:0030246	e	carbohydrate binding	85/29037	581/331498	3.23e-06	0.0181	molecular_function	c150454_g1;c205549_g1;c222615_g1;c250849_g2;c253596_g2;c267707_g1;c286817_g1;c294172_g1;c296695_g1;c298025_g2;c299744_g1;c303690_g1;c322380_g1;c322380_g2;c322380_g3;c330664_g1;c337465_g1;c341243_g1;c348034_g1;c349078_g1;c352923_g2;c354299_g1;c354320_g1;c360197_g1;c360903_g1;c363488_g1;c363965_g1;c364415_g6;c367851_g1;c369171_g1;c370919_g1;c373200_g1;c373423_g3;c375102_g1;c376356_g2;c376423_g1;c38…
GO:0022626	e	cytosolic ribosome	55/29037	329/331498	3.44e-06	0.0193	cellular_component	c207277_g1;c301207_g1;c304289_g1;c330006_g1;c339102_g1;c342773_g1;c351722_g1;c352184_g1;c352310_g1;c354784_g2;c360606_g3;c361191_g1;c364148_g1;c372149_g1;c372249_g3;c373845_g1;c375148_g1;c377957_g1;c378920_g2;c383317_g1;c385259_g1;c388599_g6;c396772_g4;c398365_g1;c398681_g1;c400957_g1;c401350_g2;c402730_g5;c403788_g2;c404626_g2;c404751_g4;c404967_g1;c406506_g1;c408881_g1;c409046_g3;c409046_g5;c40…
GO:0006979	e	response to oxidative stress	90/29037	624/331498	3.45e-06	0.0194	biological_process	c137441_g1;c147208_g1;c232634_g1;c255013_g1;c258035_g1;c265515_g1;c290802_g1;c306425_g1;c313528_g1;c317119_g1;c328997_g1;c332433_g1;c335530_g1;c336680_g2;c341939_g1;c345232_g1;c346884_g1;c347258_g1;c351096_g2;c352038_g2;c354806_g1;c356607_g1;c359030_g1;c360462_g2;c360902_g1;c361191_g1;c362505_g1;c364966_g1;c368813_g1;c370185_g1;c370667_g1;c370943_g1;c371121_g1;c371207_g2;c373425_g1;c373854_g1;c37…
GO:0019752	e	carboxylic acid metabolic process	1021/29037	10153/331498	4.19e-06	0.0236	biological_process	c102928_g1;c103821_g1;c136700_g1;c14211_g1;c147320_g1;c147807_g1;c14805_g1;c155624_g2;c165185_g1;c179667_g1;c211934_g1;c223709_g1;c224650_g1;c224991_g1;c226168_g1;c234059_g1;c234431_g1;c238896_g2;c240176_g2;c240380_g1;c241911_g1;c242844_g1;c243425_g1;c247186_g2;c251354_g1;c251515_g1;c251526_g1;c254496_g1;c255582_g1;c257751_g1;c266023_g1;c266186_g1;c266616_g1;c266683_g1;c266932_g1;c267314_g2;c2764…
GO:0019682	e	glyceraldehyde-3-phosphate metabolic process	91/29037	637/331498	4.4e-06	0.0248	biological_process	c226168_g1;c243425_g1;c255582_g1;c266683_g1;c277010_g1;c303276_g1;c305964_g1;c307511_g1;c315179_g1;c322938_g4;c348037_g1;c350398_g1;c353140_g1;c357424_g1;c361546_g2;c363209_g1;c363488_g1;c371759_g1;c372834_g1;c372970_g3;c375800_g2;c377853_g1;c378855_g1;c383656_g2;c386760_g5;c387420_g1;c388599_g1;c388599_g6;c388599_g7;c392160_g1;c396406_g2;c396525_g1;c396772_g1;c396772_g4;c396908_g1;c397332_g1;c39…
GO:0001101	e	response to acid chemical	71/29037	463/331498	4.78e-06	0.0269	biological_process	c289553_g1;c332433_g1;c334671_g2;c335530_g1;c341093_g1;c352019_g1;c356841_g1;c361034_g1;c363633_g1;c376531_g1;c381387_g1;c382470_g1;c386474_g4;c388599_g6;c389946_g6;c391190_g3;c392709_g2;c396772_g4;c397302_g1;c397328_g1;c397349_g1;c397702_g1;c397771_g6;c398140_g3;c398297_g4;c400957_g1;c400957_g2;c402730_g5;c402937_g3;c403513_g4;c403885_g2;c405399_g2;c405884_g1;c407022_g1;c408480_g1;c409046_g3;c40…
GO:0043234	e	protein complex	701/29037	6783/331498	5.7e-06	0.0321	cellular_component	c101934_g1;c10683_g1;c137050_g1;c142165_g1;c151532_g1;c160509_g1;c185964_g1;c18920_g1;c199726_g1;c200899_g1;c222382_g1;c223709_g1;c235231_g1;c236407_g1;c246668_g1;c249126_g1;c251362_g1;c252844_g1;c253452_g1;c254287_g1;c254496_g1;c254582_g1;c264856_g1;c264856_g2;c264923_g1;c267415_g1;c267490_g1;c276476_g1;c279939_g1;c280753_g1;c280775_g1;c288174_g1;c288372_g1;c294585_g1;c299234_g1;c301570_g1;c3017…
GO:0016853	e	isomerase activity	185/29037	1519/331498	6.37e-06	0.0359	molecular_function	c100186_g1;c184291_g2;c224991_g1;c235055_g1;c243269_g1;c259905_g1;c266171_g1;c266530_g1;c267231_g1;c267355_g1;c299744_g1;c309330_g1;c312601_g2;c315179_g1;c315265_g1;c322474_g1;c323154_g1;c330036_g1;c330127_g1;c332784_g2;c341100_g1;c341183_g1;c346071_g1;c349078_g1;c357424_g1;c359282_g1;c360521_g1;c361930_g1;c363488_g1;c364372_g1;c365450_g1;c365734_g1;c366780_g1;c368087_g1;c368141_g1;c368537_g1;c37…
GO:0046942	e	carboxylic acid transport	83/29037	573/331498	7.65e-06	0.0431	biological_process	c133972_g1;c252349_g1;c267972_g1;c281943_g1;c315951_g1;c334012_g1;c345737_g1;c347594_g2;c347784_g1;c358869_g1;c370788_g1;c375323_g1;c377060_g1;c377308_g1;c377997_g1;c380773_g1;c381681_g1;c381812_g1;c382376_g1;c383936_g2;c383995_g1;c389030_g2;c389748_g2;c390047_g3;c391876_g1;c393639_g1;c393968_g3;c396191_g1;c396881_g3;c397270_g1;c397338_g1;c398354_g1;c398354_g3;c399723_g2;c399815_g1;c400518_g1;c40…
GO:0015849	e	organic acid transport	83/29037	574/331498	7.83e-06	0.044	biological_process	c133972_g1;c252349_g1;c267972_g1;c281943_g1;c315951_g1;c334012_g1;c345737_g1;c347594_g2;c347784_g1;c358869_g1;c370788_g1;c375323_g1;c377060_g1;c377308_g1;c377997_g1;c380773_g1;c381681_g1;c381812_g1;c382376_g1;c383936_g2;c383995_g1;c389030_g2;c389748_g2;c390047_g3;c391876_g1;c393639_g1;c393968_g3;c396191_g1;c396881_g3;c397270_g1;c397338_g1;c398354_g1;c398354_g3;c399723_g2;c399815_g1;c400518_g1;c40…
GO:1905156	e	negative regulation of photosynthesis	11/29037	27/331498	8e-06	0.045	biological_process	c372238_g1;c384536_g1;c402037_g1;c408955_g2;c414709_g1;c416868_g1;c417871_g1;c418318_g5;c418321_g1;c418321_g2;c421982_g1
GO:0006448	e	regulation of translational elongation	116/29037	871/331498	8.03e-06	0.0452	biological_process	c101977_g1;c10683_g1;c121515_g1;c160509_g1;c252413_g1;c305104_g1;c310430_g2;c336732_g1;c344057_g1;c345934_g2;c346622_g1;c348453_g1;c351107_g2;c355015_g1;c360138_g1;c362935_g1;c363629_g2;c364733_g1;c366002_g1;c369418_g1;c372149_g1;c372778_g1;c372838_g1;c373287_g3;c374138_g1;c374173_g2;c375661_g2;c378699_g2;c378699_g4;c378699_g5;c378699_g7;c380558_g1;c382675_g1;c383394_g2;c383673_g1;c383823_g1;c385…
GO:0003954	e	NADH dehydrogenase activity	38/29037	203/331498	8.37e-06	0.0471	molecular_function	c156131_g1;c256427_g1;c280423_g1;c30370_g1;c34191_g1;c354506_g1;c362557_g4;c362927_g1;c363605_g2;c374843_g1;c375417_g1;c379476_g2;c382056_g1;c382894_g1;c383160_g1;c387385_g1;c390858_g1;c393416_g1;c393416_g2;c395504_g2;c395861_g1;c396257_g1;c403032_g3;c403062_g1;c407044_g1;c411322_g1;c413279_g5;c413897_g2;c413912_g1;c414540_g2;c414562_g3;c414562_g6;c416493_g1;c418205_g2;c418750_g2;c498914_g1;c5795…
GO:0009311	e	oligosaccharide metabolic process	114/29037	852/331498	8.44e-06	0.0475	biological_process	c132321_g1;c139238_g1;c174336_g1;c240318_g1;c247106_g1;c250849_g2;c265549_g2;c287964_g1;c289831_g1;c296695_g1;c308862_g2;c311178_g1;c313898_g2;c318335_g1;c319131_g1;c326459_g1;c336532_g1;c336532_g2;c337465_g1;c342266_g2;c348044_g2;c354959_g1;c354959_g3;c363461_g1;c364738_g1;c367073_g1;c370108_g1;c370812_g1;c371940_g1;c375102_g1;c375562_g2;c378855_g1;c379859_g1;c383012_g1;c385107_g1;c387069_g2;c39…
GO:0006865	e	amino acid transport	67/29037	437/331498	8.55e-06	0.0481	biological_process	c133972_g1;c252349_g1;c267972_g1;c281943_g1;c315951_g1;c334012_g1;c347594_g2;c347784_g1;c358869_g1;c370788_g1;c375323_g1;c377060_g1;c377308_g1;c377997_g1;c381681_g1;c381812_g1;c383936_g2;c383995_g1;c389030_g2;c396881_g3;c397338_g1;c398354_g1;c398354_g3;c399815_g1;c400518_g1;c400518_g3;c401315_g2;c401315_g3;c401315_g4;c401578_g1;c401631_g1;c403317_g2;c403648_g1;c405415_g1;c406308_g3;c406437_g2;c40…
GO:0010287	e	plastoglobule	15/29037	48/331498	9.01e-06	0.0507	cellular_component	c365022_g1;c388402_g1;c391291_g1;c395496_g5;c401810_g1;c403713_g6;c406193_g1;c406193_g5;c417424_g2;c417871_g1;c419079_g2;c420179_g2;c421453_g1;c421553_g2;c422733_g3
GO:0016787	e	hydrolase activity	1847/29037	19140/331498	9.59e-06	0.054	molecular_function	c103112_g1;c103678_g1;c104702_g2;c104884_g1;c107849_g1;c108515_g1;c11005_g1;c11202_g1;c114177_g1;c118803_g1;c132191_g1;c132321_g1;c132390_g1;c134808_g1;c135437_g1;c136204_g1;c138971_g1;c140179_g1;c140976_g1;c14199_g1;c142165_g1;c143168_g1;c148025_g1;c148450_g1;c150454_g1;c156402_g1;c15774_g1;c165185_g1;c171193_g1;c171792_g1;c174336_g1;c176297_g1;c177709_g1;c178289_g1;c180895_g1;c1886_g1;c189952_g…
GO:0055086	e	nucleobase-containing small molecule metabolic process	470/29037	4399/331498	1.05e-05	0.0589	biological_process	c14211_g1;c18920_g1;c226168_g1;c238980_g1;c243425_g1;c251362_g1;c252844_g1;c255582_g1;c266683_g1;c267859_g1;c277010_g1;c280753_g1;c280990_g1;c282476_g1;c282591_g1;c293732_g1;c293875_g1;c296155_g1;c301229_g1;c301823_g1;c302163_g1;c303276_g1;c305964_g1;c307511_g1;c309330_g1;c310498_g2;c311449_g1;c311582_g1;c315179_g1;c315381_g1;c315428_g1;c317565_g1;c318064_g1;c322938_g4;c324367_g1;c327124_g1;c3308…
GO:0009250	e	glucan biosynthetic process	53/29037	326/331498	1.26e-05	0.0707	biological_process	c265549_g2;c326459_g1;c348044_g2;c364738_g1;c367073_g1;c375562_g1;c375562_g2;c378855_g1;c382470_g1;c387069_g2;c388812_g4;c390907_g1;c390964_g1;c392160_g1;c392850_g4;c394398_g1;c394398_g4;c395116_g1;c395413_g10;c395413_g12;c395413_g5;c395413_g6;c396377_g1;c396481_g1;c398264_g1;c398264_g2;c398879_g2;c402040_g3;c402080_g1;c402080_g2;c402551_g2;c403831_g1;c405531_g1;c406646_g14;c406646_g16;c406646_g1…
GO:0043467	e	regulation of generation of precursor metabolites and energy	16/29037	55/331498	1.27e-05	0.0716	biological_process	c384536_g1;c396685_g2;c401082_g5;c408955_g2;c414709_g1;c414970_g2;c414970_g3;c414970_g5;c414970_g6;c416868_g1;c417871_g1;c417871_g2;c418318_g5;c418321_g1;c418321_g2;c421982_g1
GO:0010033	e	response to organic substance	95/29037	688/331498	1.37e-05	0.077	biological_process	c290802_g1;c332433_g1;c341093_g1;c350681_g1;c352019_g1;c353976_g1;c356841_g1;c361034_g1;c361456_g1;c366724_g1;c370943_g1;c372238_g1;c380849_g2;c381628_g1;c381630_g1;c382470_g1;c383614_g1;c386474_g4;c386478_g1;c387420_g1;c388599_g6;c389946_g6;c390610_g1;c391190_g3;c396103_g1;c396772_g4;c397702_g1;c397771_g6;c398297_g4;c398757_g2;c400475_g6;c400957_g1;c400957_g2;c402037_g1;c402730_g5;c402937_g3;c40…
GO:0008324	e	cation transmembrane transporter activity	262/29037	2297/331498	1.43e-05	0.0803	molecular_function	c101934_g1;c18920_g1;c249019_g1;c251362_g1;c252844_g1;c254287_g1;c266263_g1;c267415_g1;c288174_g1;c300466_g1;c300647_g2;c301823_g1;c305263_g1;c306246_g1;c309554_g1;c311449_g1;c314650_g1;c315428_g1;c317565_g1;c329288_g1;c330354_g1;c330542_g1;c331736_g1;c333289_g2;c333610_g1;c333815_g1;c334760_g1;c336698_g1;c338261_g1;c339200_g1;c340594_g1;c341047_g1;c341150_g1;c342016_g2;c342660_g1;c343235_g1;c343…
GO:0046148	e	pigment biosynthetic process	52/29037	317/331498	1.44e-05	0.0808	biological_process	c322432_g1;c330816_g1;c344332_g1;c354016_g1;c358624_g1;c364741_g1;c365131_g1;c372325_g1;c376234_g1;c376868_g1;c379000_g1;c379924_g1;c381108_g1;c383653_g1;c383796_g1;c384077_g1;c385029_g2;c385557_g2;c385678_g1;c385915_g1;c386750_g1;c388514_g1;c389134_g6;c390558_g1;c395496_g5;c396534_g1;c396798_g1;c398434_g2;c398434_g3;c400100_g1;c403395_g1;c406272_g1;c406782_g6;c406811_g1;c411305_g3;c415583_g2;c41…
GO:0051537	e	2 iron, 2 sulfur cluster binding	42/29037	238/331498	1.49e-05	0.0836	molecular_function	c207827_g1;c224650_g1;c305693_g1;c327879_g1;c328016_g1;c328762_g1;c331011_g1;c333501_g1;c342016_g2;c354016_g1;c359029_g1;c375664_g1;c375693_g2;c379660_g1;c379980_g1;c381334_g1;c383260_g1;c387131_g1;c392448_g1;c393874_g1;c397428_g1;c397431_g2;c399097_g2;c403689_g1;c403689_g3;c404091_g1;c404943_g1;c405277_g2;c405277_g4;c409715_g3;c411742_g1;c416028_g2;c417433_g2;c417433_g5;c417433_g6;c420062_g2;c42…
GO:0015980	e	energy derivation by oxidation of organic compounds	50/29037	303/331498	1.49e-05	0.0836	biological_process	c101934_g1;c254287_g1;c265549_g2;c267415_g1;c326459_g1;c357861_g1;c364738_g1;c371451_g1;c375562_g1;c375562_g2;c379214_g2;c379785_g1;c388812_g4;c390907_g1;c391040_g1;c394398_g1;c394398_g4;c395003_g1;c395116_g1;c395413_g10;c395413_g12;c395413_g5;c395413_g6;c396377_g1;c398264_g1;c398264_g2;c399493_g1;c402040_g3;c402080_g1;c402080_g2;c402551_g2;c405531_g1;c406646_g14;c406646_g16;c406646_g17;c413756_g…
GO:1903825	e	organic acid transmembrane transport	63/29037	411/331498	1.53e-05	0.0864	biological_process	c133972_g1;c252349_g1;c267972_g1;c281943_g1;c315951_g1;c334012_g1;c347594_g2;c347784_g1;c358869_g1;c370788_g1;c375323_g1;c377060_g1;c377308_g1;c377997_g1;c380773_g1;c381681_g1;c381812_g1;c383936_g2;c383995_g1;c389030_g2;c389748_g2;c391876_g1;c396191_g1;c397338_g1;c398354_g1;c399723_g2;c399815_g1;c400518_g1;c400518_g3;c401315_g2;c401315_g3;c401315_g4;c401578_g1;c403317_g2;c405415_g1;c406308_g3;c40…
GO:1905039	e	carboxylic acid transmembrane transport	63/29037	411/331498	1.53e-05	0.0864	biological_process	c133972_g1;c252349_g1;c267972_g1;c281943_g1;c315951_g1;c334012_g1;c347594_g2;c347784_g1;c358869_g1;c370788_g1;c375323_g1;c377060_g1;c377308_g1;c377997_g1;c380773_g1;c381681_g1;c381812_g1;c383936_g2;c383995_g1;c389030_g2;c389748_g2;c391876_g1;c396191_g1;c397338_g1;c398354_g1;c399723_g2;c399815_g1;c400518_g1;c400518_g3;c401315_g2;c401315_g3;c401315_g4;c401578_g1;c403317_g2;c405415_g1;c406308_g3;c40…
GO:0019685	e	photosynthesis, dark reaction	13/29037	39/331498	1.62e-05	0.0911	biological_process	c386750_g1;c392160_g1;c397444_g1;c398401_g7;c400032_g1;c409696_g1;c415694_g1;c416507_g2;c417107_g2;c417361_g1;c417361_g2;c418110_g1;c418110_g5
GO:0009639	e	response to red or far red light	23/29037	101/331498	1.72e-05	0.0969	biological_process	c348216_g2;c386932_g1;c390754_g1;c396195_g4;c399619_g1;c399906_g3;c400533_g1;c402915_g2;c406193_g1;c406193_g5;c409499_g1;c414467_g2;c414467_g4;c416501_g1;c417378_g1;c417378_g3;c419761_g2;c420179_g2;c420848_g1;c421453_g1;c422188_g1;c422269_g1;c80838_g1
GO:0009657	e	plastid organization	28/29037	134/331498	1.74e-05	0.0978	biological_process	c369145_g1;c372778_g1;c380534_g3;c386485_g1;c390704_g1;c391798_g1;c392060_g1;c400100_g1;c400247_g1;c401546_g1;c402267_g2;c403395_g1;c408142_g4;c412680_g3;c412778_g1;c413530_g1;c413882_g1;c418006_g2;c418277_g1;c418277_g2;c420467_g1;c420597_g2;c420702_g1;c420702_g2;c420933_g7;c421166_g2;c422112_g4;c422395_g2
GO:0008187	e	poly-pyrimidine tract binding	14/29037	45/331498	1.89e-05	0.106	molecular_function	c372176_g1;c373845_g1;c383317_g1;c386485_g1;c393008_g1;c402911_g1;c412778_g1;c412994_g1;c416940_g1;c417712_g2;c417871_g1;c418300_g2;c420597_g2;c421940_g2
GO:0008266	e	poly(U) RNA binding	14/29037	45/331498	1.89e-05	0.106	molecular_function	c372176_g1;c373845_g1;c383317_g1;c386485_g1;c393008_g1;c402911_g1;c412778_g1;c412994_g1;c416940_g1;c417712_g2;c417871_g1;c418300_g2;c420597_g2;c421940_g2
GO:0072593	e	reactive oxygen species metabolic process	47/29037	282/331498	1.93e-05	0.109	biological_process	c191434_g1;c241911_g1;c290042_g2;c290042_g3;c299809_g2;c305398_g1;c307518_g1;c322704_g1;c328138_g1;c335106_g1;c350184_g1;c351722_g1;c353868_g1;c354715_g1;c360495_g1;c361439_g2;c371516_g2;c378529_g1;c381937_g1;c381937_g2;c383489_g1;c384536_g1;c384958_g1;c384958_g2;c387420_g1;c389458_g1;c389458_g3;c389943_g1;c391058_g1;c395402_g1;c395605_g1;c399639_g1;c401321_g1;c404860_g2;c406932_g1;c408881_g1;c41…
GO:0008137	e	NADH dehydrogenase (ubiquinone) activity	35/29037	186/331498	2.03e-05	0.114	molecular_function	c156131_g1;c256427_g1;c280423_g1;c30370_g1;c34191_g1;c354506_g1;c362557_g4;c362927_g1;c363605_g2;c374843_g1;c375417_g1;c379476_g2;c382894_g1;c383160_g1;c390858_g1;c393416_g1;c393416_g2;c395504_g2;c395861_g1;c396257_g1;c403032_g3;c403062_g1;c407044_g1;c413279_g5;c413897_g2;c413912_g1;c414540_g2;c414562_g3;c414562_g6;c416493_g1;c418205_g2;c418750_g2;c498914_g1;c579533_g1;c706956_g1
GO:0042744	e	hydrogen peroxide catabolic process	23/29037	102/331498	2.04e-05	0.115	biological_process	c241911_g1;c290042_g2;c290042_g3;c322704_g1;c328138_g1;c351722_g1;c353868_g1;c360495_g1;c361439_g2;c381937_g1;c381937_g2;c384958_g1;c384958_g2;c387420_g1;c389458_g1;c389458_g3;c395402_g1;c395605_g1;c399639_g1;c411386_g1;c411386_g2;c414072_g1;c511306_g1
GO:0004096	e	catalase activity	25/29037	116/331498	2.09e-05	0.117	molecular_function	c241911_g1;c290042_g2;c290042_g3;c322704_g1;c347258_g1;c351722_g1;c353868_g1;c360495_g1;c380319_g1;c381937_g1;c381937_g2;c383532_g1;c384958_g1;c384958_g2;c389458_g1;c389458_g3;c395402_g1;c395605_g1;c399639_g1;c411386_g1;c411386_g2;c414072_g1;c414856_g1;c47173_g1;c511306_g1
GO:0050136	e	NADH dehydrogenase (quinone) activity	35/29037	190/331498	2.64e-05	0.148	molecular_function	c156131_g1;c256427_g1;c280423_g1;c30370_g1;c34191_g1;c354506_g1;c362557_g4;c362927_g1;c363605_g2;c374843_g1;c375417_g1;c379476_g2;c382894_g1;c383160_g1;c390858_g1;c393416_g1;c393416_g2;c395504_g2;c395861_g1;c396257_g1;c403032_g3;c403062_g1;c407044_g1;c413279_g5;c413897_g2;c413912_g1;c414540_g2;c414562_g3;c414562_g6;c416493_g1;c418205_g2;c418750_g2;c498914_g1;c579533_g1;c706956_g1
GO:0046933	e	proton-transporting ATP synthase activity, rotational mechanism	45/29037	267/331498	2.86e-05	0.161	molecular_function	c301823_g1;c311449_g1;c333610_g1;c336698_g1;c339200_g1;c345050_g1;c357907_g1;c359828_g2;c359909_g1;c364195_g1;c371275_g1;c373586_g1;c376828_g1;c380996_g1;c382230_g1;c386253_g1;c386253_g3;c386262_g2;c386566_g2;c394649_g1;c394660_g1;c396324_g1;c401126_g1;c401126_g2;c405507_g2;c406016_g3;c406524_g3;c409116_g1;c409118_g1;c409118_g2;c409118_g3;c411843_g1;c412994_g1;c414417_g1;c416216_g1;c416940_g1;c41…
GO:0098656	e	anion transmembrane transport	76/29037	531/331498	2.89e-05	0.163	biological_process	c133972_g1;c252349_g1;c267972_g1;c281943_g1;c315951_g1;c334012_g1;c347594_g2;c347784_g1;c354538_g2;c358869_g1;c370788_g1;c375323_g1;c377060_g1;c377308_g1;c377997_g1;c380773_g1;c381681_g1;c381812_g1;c382376_g1;c383936_g2;c383995_g1;c389030_g2;c389748_g2;c390927_g2;c391069_g1;c391876_g1;c394934_g1;c396191_g1;c396273_g1;c397338_g1;c398354_g1;c399646_g5;c399723_g2;c399815_g1;c400475_g6;c400518_g1;c40…
GO:0043446	e	cellular alkane metabolic process	29/29037	147/331498	2.97e-05	0.167	biological_process	c107849_g1;c241911_g1;c264555_g2;c290042_g2;c290042_g3;c322704_g1;c347258_g1;c351722_g1;c360495_g1;c361846_g1;c379214_g2;c380319_g1;c381937_g1;c381937_g2;c383532_g1;c384958_g1;c384958_g2;c388539_g1;c389458_g1;c389458_g3;c390398_g1;c395402_g1;c395605_g1;c399639_g1;c411386_g1;c411386_g2;c414072_g1;c420969_g3;c47173_g1
GO:0015947	e	methane metabolic process	29/29037	147/331498	2.97e-05	0.167	biological_process	c107849_g1;c241911_g1;c264555_g2;c290042_g2;c290042_g3;c322704_g1;c347258_g1;c351722_g1;c360495_g1;c361846_g1;c379214_g2;c380319_g1;c381937_g1;c381937_g2;c383532_g1;c384958_g1;c384958_g2;c388539_g1;c389458_g1;c389458_g3;c390398_g1;c395402_g1;c395605_g1;c399639_g1;c411386_g1;c411386_g2;c414072_g1;c420969_g3;c47173_g1
GO:0033692	e	cellular polysaccharide biosynthetic process	63/29037	421/331498	3e-05	0.169	biological_process	c239321_g2;c265549_g2;c267707_g1;c326459_g1;c348044_g2;c354211_g1;c364738_g1;c367073_g1;c375562_g1;c375562_g2;c375906_g1;c375906_g2;c378855_g1;c382470_g1;c387069_g2;c388812_g4;c390907_g1;c390964_g1;c391040_g1;c392160_g1;c392850_g4;c394398_g1;c394398_g4;c394612_g1;c395116_g1;c395413_g10;c395413_g12;c395413_g5;c395413_g6;c396377_g1;c396481_g1;c398264_g1;c398264_g2;c398879_g2;c402040_g3;c402080_g1;c…
GO:0004618	e	phosphoglycerate kinase activity	12/29037	36/331498	3.42e-05	0.192	molecular_function	c296155_g1;c345434_g1;c403198_g1;c403198_g3;c403564_g2;c403564_g4;c407447_g1;c407447_g3;c415694_g1;c417361_g1;c417361_g2;c420194_g1
GO:0044769	e	ATPase activity, coupled to transmembrane movement of ions, rotational mechanism	58/29037	379/331498	3.54e-05	0.199	molecular_function	c301823_g1;c311449_g1;c333610_g1;c333815_g1;c336698_g1;c339200_g1;c345050_g1;c348278_g1;c355446_g2;c357002_g1;c357171_g1;c357907_g1;c359828_g2;c359909_g1;c364195_g1;c371275_g1;c373586_g1;c376828_g1;c380996_g1;c382230_g1;c384105_g1;c384593_g1;c386253_g1;c386253_g3;c386262_g2;c386566_g2;c391164_g1;c393522_g1;c394649_g1;c394660_g1;c396324_g1;c398037_g1;c400421_g1;c400954_g1;c401126_g1;c401126_g2;c40…
GO:0019253	e	reductive pentose-phosphate cycle	10/29037	26/331498	3.77e-05	0.212	biological_process	c392160_g1;c397444_g1;c398401_g7;c400032_g1;c409696_g1;c415694_g1;c417361_g1;c417361_g2;c418110_g1;c418110_g5
GO:0016830	e	carbon-carbon lyase activity	106/29037	811/331498	3.82e-05	0.215	molecular_function	c110238_g1;c148022_g1;c251231_g1;c293417_g1;c310676_g1;c322938_g4;c329955_g1;c346653_g1;c347286_g1;c350465_g1;c353107_g1;c361094_g1;c369508_g1;c370819_g1;c371759_g1;c373121_g1;c375580_g1;c376696_g1;c377075_g1;c377539_g1;c377799_g1;c378694_g1;c381814_g1;c381814_g2;c381831_g2;c382485_g1;c384471_g5;c385216_g1;c386760_g5;c386962_g2;c387762_g1;c388443_g1;c388599_g1;c388599_g6;c388599_g7;c389952_g1;c39…
GO:0019898	e	extrinsic component of membrane	19/29037	79/331498	4.04e-05	0.228	cellular_component	c347180_g1;c372176_g1;c388844_g1;c389439_g1;c393008_g1;c393382_g5;c396685_g2;c397421_g1;c401547_g3;c402911_g1;c403886_g2;c408031_g1;c411125_g1;c414970_g2;c414970_g3;c414970_g5;c414970_g6;c417871_g1;c417871_g2
GO:0008121	e	ubiquinol-cytochrome-c reductase activity	16/29037	60/331498	4.19e-05	0.236	molecular_function	c342016_g2;c357849_g2;c368117_g1;c369297_g1;c373030_g1;c375664_g1;c390349_g1;c391911_g2;c401712_g1;c405277_g2;c405277_g4;c409715_g3;c411742_g1;c416028_g2;c420702_g1;c420702_g2
GO:0016681	e	oxidoreductase activity, acting on diphenols and related substances as donors, cytochrome as acceptor	16/29037	60/331498	4.19e-05	0.236	molecular_function	c342016_g2;c357849_g2;c368117_g1;c369297_g1;c373030_g1;c375664_g1;c390349_g1;c391911_g2;c401712_g1;c405277_g2;c405277_g4;c409715_g3;c411742_g1;c416028_g2;c420702_g1;c420702_g2
GO:0016837	e	carbon-oxygen lyase activity, acting on polysaccharides	14/29037	48/331498	4.24e-05	0.239	molecular_function	c133456_g1;c1482_g1;c330664_g1;c340153_g1;c349089_g1;c361405_g1;c361781_g1;c365041_g1;c366468_g1;c373484_g1;c395880_g1;c429385_g1;c564740_g1;c635007_g1
GO:0048037	e	cofactor binding	446/29037	4216/331498	4.34e-05	0.244	molecular_function	c100226_g1;c117495_g1;c134131_g1;c136700_g1;c139677_g1;c14579_g1;c14805_g1;c15387_g1;c207827_g1;c211934_g1;c224991_g1;c226168_g1;c238980_g1;c251354_g1;c251515_g1;c254496_g1;c255582_g1;c276476_g1;c278067_g1;c280563_g2;c282038_g1;c282476_g1;c282890_g1;c291243_g1;c291484_g1;c293732_g1;c301364_g2;c303813_g1;c305964_g1;c307826_g2;c307902_g1;c311686_g1;c312577_g1;c313021_g2;c315571_g1;c316874_g2;c31759…
GO:0005977	e	glycogen metabolic process	39/29037	226/331498	4.62e-05	0.26	biological_process	c265549_g2;c326459_g1;c357861_g1;c364738_g1;c371451_g1;c375562_g1;c375562_g2;c379785_g1;c388812_g4;c390907_g1;c391040_g1;c394398_g1;c394398_g4;c395116_g1;c395413_g10;c395413_g12;c395413_g5;c395413_g6;c396377_g1;c398264_g1;c398264_g2;c402040_g3;c402080_g1;c402080_g2;c402551_g2;c405531_g1;c406646_g14;c406646_g16;c406646_g17;c413756_g1;c415292_g8;c417252_g1;c420521_g1;c421168_g1;c421837_g1;c422390_g…
GO:0006112	e	energy reserve metabolic process	39/29037	227/331498	4.92e-05	0.277	biological_process	c265549_g2;c326459_g1;c357861_g1;c364738_g1;c371451_g1;c375562_g1;c375562_g2;c379785_g1;c388812_g4;c390907_g1;c391040_g1;c394398_g1;c394398_g4;c395116_g1;c395413_g10;c395413_g12;c395413_g5;c395413_g6;c396377_g1;c398264_g1;c398264_g2;c402040_g3;c402080_g1;c402080_g2;c402551_g2;c405531_g1;c406646_g14;c406646_g16;c406646_g17;c413756_g1;c415292_g8;c417252_g1;c420521_g1;c421168_g1;c421837_g1;c422390_g…
GO:0005853	e	eukaryotic translation elongation factor 1 complex	11/29037	32/331498	5.24e-05	0.295	cellular_component	c10683_g1;c160509_g1;c336732_g1;c346622_g1;c362935_g1;c369418_g1;c392934_g1;c406798_g2;c406798_g5;c416935_g4;c421206_g3
GO:0000272	e	polysaccharide catabolic process	43/29037	258/331498	5.55e-05	0.312	biological_process	c132321_g1;c222615_g1;c240299_g1;c240318_g1;c250849_g2;c252105_g1;c276841_g1;c280990_g1;c286648_g1;c294172_g1;c308862_g2;c310654_g1;c318335_g1;c319131_g1;c329771_g1;c331155_g1;c340153_g1;c342512_g1;c349089_g1;c361405_g1;c366579_g1;c367390_g1;c372151_g1;c373484_g1;c379641_g2;c381100_g1;c385107_g1;c386168_g1;c388294_g2;c389474_g2;c390358_g2;c395473_g1;c396377_g1;c396957_g1;c401998_g2;c403715_g1;c40…
GO:0032544	e	plastid translation	6/29037	10/331498	6.94e-05	0.391	biological_process	c386485_g1;c402267_g2;c412778_g1;c413882_g1;c418006_g2;c420933_g7
GO:0042743	e	hydrogen peroxide metabolic process	24/29037	115/331498	7.87e-05	0.443	biological_process	c241911_g1;c290042_g2;c290042_g3;c322704_g1;c328138_g1;c351722_g1;c353868_g1;c360495_g1;c361439_g2;c381937_g1;c381937_g2;c384958_g1;c384958_g2;c387420_g1;c389458_g1;c389458_g3;c395402_g1;c395605_g1;c399639_g1;c408881_g1;c411386_g1;c411386_g2;c414072_g1;c511306_g1
GO:0016614	e	oxidoreductase activity, acting on CH-OH group of donors	210/29037	1833/331498	8.06e-05	0.454	molecular_function	c139677_g1;c14805_g1;c15387_g1;c224991_g1;c226168_g1;c234183_g1;c238896_g2;c239321_g2;c251354_g1;c255582_g1;c266384_g1;c278067_g1;c282038_g1;c282476_g1;c305964_g1;c310669_g1;c312577_g1;c316874_g2;c322988_g1;c325019_g1;c325864_g1;c328656_g2;c328848_g1;c328848_g2;c331867_g1;c338487_g2;c338956_g1;c345693_g1;c346125_g1;c346864_g1;c348037_g1;c350101_g1;c350398_g1;c350707_g2;c350707_g3;c352278_g1;c3542…
GO:0046686	e	response to cadmium ion	102/29037	786/331498	8.32e-05	0.468	biological_process	c136700_g1;c282890_g1;c301207_g1;c311737_g2;c361191_g1;c367284_g2;c367783_g1;c372152_g1;c372591_g1;c376283_g1;c380166_g1;c381628_g1;c383840_g6;c384131_g2;c387420_g1;c387868_g1;c388599_g6;c389101_g1;c391117_g4;c391203_g2;c392709_g2;c394687_g1;c394699_g1;c394945_g3;c395177_g1;c395727_g2;c396312_g3;c396772_g4;c397332_g1;c398140_g3;c398700_g1;c398842_g4;c400957_g1;c400957_g2;c401999_g5;c402730_g5;c40…
GO:0009642	e	response to light intensity	24/29037	116/331498	8.46e-05	0.476	biological_process	c147208_g1;c289553_g1;c305944_g1;c334671_g2;c361191_g1;c381630_g1;c383840_g6;c384536_g1;c397569_g1;c403960_g2;c408955_g2;c409249_g1;c410249_g4;c410832_g5;c414709_g1;c416573_g2;c416868_g1;c417871_g1;c418318_g5;c418321_g1;c418321_g2;c419118_g1;c419761_g2;c421982_g1
GO:1901615	e	organic hydroxy compound metabolic process	122/29037	976/331498	8.63e-05	0.485	biological_process	c126395_g1;c14805_g1;c177709_g1;c239321_g2;c251526_g1;c266023_g1;c266384_g1;c309330_g1;c310934_g1;c322938_g4;c327847_g1;c328848_g1;c328848_g2;c336532_g1;c336532_g2;c342510_g1;c347180_g1;c350707_g2;c350707_g3;c352278_g1;c354211_g1;c356930_g1;c359282_g1;c363461_g1;c364372_g1;c367124_g1;c368787_g1;c369656_g1;c372489_g1;c372489_g4;c372972_g1;c373526_g1;c373720_g2;c373863_g1;c375906_g2;c380534_g3;c380…
GO:0043169	e	cation binding	1278/29037	13150/331498	8.87e-05	0.499	molecular_function	c100186_g1;c100226_g1;c101934_g1;c102005_g1;c103112_g1;c103821_g1;c106262_g1;c11005_g1;c114177_g1;c115748_g1;c116213_g1;c126395_g1;c134068_g1;c134259_g1;c134982_g1;c141200_g1;c141817_g1;c143168_g1;c145942_g1;c147320_g1;c147875_g1;c15771_g1;c165185_g1;c176297_g1;c194016_g1;c194751_g1;c203519_g1;c207827_g1;c224650_g1;c233739_g1;c235076_g1;c237685_g1;c238817_g1;c239656_g1;c240280_g1;c241257_g1;c2419…
GO:0020037	e	heme binding	151/29037	1257/331498	9.29e-05	0.523	molecular_function	c101934_g1;c139925_g1;c147320_g1;c147875_g1;c15771_g1;c237685_g1;c239656_g1;c241911_g1;c254287_g1;c255013_g1;c265968_g1;c283916_g1;c286138_g1;c286757_g1;c290042_g2;c290042_g3;c298301_g1;c308646_g1;c308814_g1;c309369_g1;c310631_g1;c315816_g1;c317542_g1;c322704_g1;c327190_g1;c331297_g1;c336680_g2;c337605_g1;c337919_g2;c337942_g1;c338035_g1;c341190_g1;c344997_g2;c345177_g1;c345600_g1;c347258_g1;c347…
GO:0016651	e	oxidoreductase activity, acting on NAD(P)H	80/29037	587/331498	9.73e-05	0.548	molecular_function	c156131_g1;c238980_g1;c256427_g1;c280423_g1;c285348_g1;c293732_g1;c30370_g1;c313528_g1;c335106_g1;c34191_g1;c354016_g1;c354506_g1;c355441_g1;c356827_g1;c362557_g4;c362927_g1;c363605_g2;c369257_g2;c371214_g1;c373810_g2;c374843_g1;c375417_g1;c377097_g1;c379476_g2;c380295_g1;c380902_g2;c381080_g1;c382056_g1;c382894_g1;c383160_g1;c387171_g1;c387171_g2;c387385_g1;c390491_g1;c390858_g1;c390865_g1;c3910…
GO:0043565	e	sequence-specific DNA binding	88/29037	660/331498	0.000104	0.585	molecular_function	c137050_g1;c199726_g1;c200899_g1;c207546_g1;c252107_g1;c254582_g1;c264923_g1;c266961_g1;c288372_g1;c301570_g1;c303757_g1;c316223_g1;c318756_g1;c332380_g1;c337456_g1;c338258_g1;c347088_g1;c349937_g1;c352134_g1;c352134_g3;c354805_g1;c359437_g1;c359437_g2;c359437_g3;c365052_g1;c365052_g2;c367356_g1;c368156_g1;c370065_g1;c373629_g1;c374264_g1;c375633_g1;c375971_g2;c376196_g1;c377792_g1;c379854_g1;c38…
GO:0000271	e	polysaccharide biosynthetic process	64/29037	447/331498	0.000105	0.594	biological_process	c239321_g2;c265549_g2;c267707_g1;c295259_g1;c326459_g1;c348044_g2;c354211_g1;c364738_g1;c367073_g1;c375562_g1;c375562_g2;c375906_g1;c375906_g2;c378855_g1;c382470_g1;c387069_g2;c388812_g4;c390907_g1;c390964_g1;c391040_g1;c392160_g1;c392850_g4;c394398_g1;c394398_g4;c394612_g1;c395116_g1;c395413_g10;c395413_g12;c395413_g5;c395413_g6;c396377_g1;c396481_g1;c398264_g1;c398264_g2;c398879_g2;c402040_g3;c…
GO:0005773	e	vacuole	62/29037	429/331498	0.000106	0.598	cellular_component	c267132_g1;c286138_g1;c299460_g1;c330873_g1;c331634_g1;c333002_g1;c343047_g2;c350584_g2;c354784_g2;c366993_g2;c366993_g4;c372152_g1;c374610_g1;c377341_g1;c379446_g1;c385259_g1;c387444_g1;c389724_g2;c389943_g1;c391525_g1;c392609_g4;c395883_g1;c396730_g1;c397869_g2;c399018_g4;c400954_g1;c402915_g2;c402937_g3;c403043_g1;c403266_g6;c403424_g1;c403424_g2;c403709_g6;c404603_g2;c405191_g2;c405368_g1;c40…
GO:0006120	e	mitochondrial electron transport, NADH to ubiquinone	31/29037	171/331498	0.000107	0.6	biological_process	c256427_g1;c280423_g1;c30370_g1;c34191_g1;c354506_g1;c362557_g4;c362927_g1;c363605_g2;c374843_g1;c375417_g1;c379476_g2;c382894_g1;c383160_g1;c393416_g1;c393416_g2;c395504_g2;c395861_g1;c396257_g1;c403032_g3;c407044_g1;c413279_g5;c413897_g2;c413912_g1;c414540_g2;c414562_g6;c416493_g1;c418205_g2;c418750_g2;c498914_g1;c579533_g1;c706956_g1
GO:0044272	e	sulfur compound biosynthetic process	107/29037	839/331498	0.00011	0.617	biological_process	c103601_g1;c165185_g1;c224650_g1;c242844_g1;c251354_g1;c294668_g1;c314955_g1;c315250_g1;c322824_g1;c346054_g1;c347095_g1;c347374_g1;c350756_g1;c360587_g2;c362064_g1;c363516_g1;c363517_g1;c363653_g1;c364179_g1;c366172_g1;c367243_g1;c368858_g1;c369008_g3;c370349_g1;c373047_g2;c373972_g2;c376893_g1;c377341_g1;c377613_g1;c379413_g1;c380115_g1;c381327_g1;c381387_g1;c382516_g1;c384131_g2;c384307_g1;c38…
GO:0034637	e	cellular carbohydrate biosynthetic process	78/29037	573/331498	0.000111	0.624	biological_process	c139238_g1;c239321_g2;c265549_g2;c267707_g1;c326459_g1;c348044_g2;c354211_g1;c364372_g1;c364738_g1;c367073_g1;c370812_g1;c375562_g1;c375562_g2;c375906_g1;c375906_g2;c378855_g1;c382470_g1;c387069_g2;c388812_g4;c390907_g1;c390964_g1;c391040_g1;c392160_g1;c392850_g4;c394398_g1;c394398_g4;c394612_g1;c395116_g1;c395413_g10;c395413_g12;c395413_g5;c395413_g6;c395904_g2;c396377_g1;c396481_g1;c398264_g1;c…
GO:0004185	e	serine-type carboxypeptidase activity	21/29037	99/331498	0.000117	0.658	molecular_function	c233749_g1;c250918_g1;c253367_g1;c308464_g1;c350584_g2;c366993_g2;c366993_g4;c370686_g1;c385010_g1;c387366_g1;c395641_g2;c396420_g1;c399689_g1;c400199_g1;c402998_g1;c403043_g1;c412073_g2;c417103_g1;c422011_g3;c422011_g4;c701027_g1
GO:0016655	e	oxidoreductase activity, acting on NAD(P)H, quinone or similar compound as acceptor	36/29037	211/331498	0.000121	0.679	molecular_function	c156131_g1;c256427_g1;c280423_g1;c30370_g1;c313528_g1;c34191_g1;c354506_g1;c362557_g4;c362927_g1;c363605_g2;c374843_g1;c375417_g1;c379476_g2;c382894_g1;c383160_g1;c390858_g1;c393416_g1;c393416_g2;c395504_g2;c395861_g1;c396257_g1;c403032_g3;c403062_g1;c407044_g1;c413279_g5;c413897_g2;c413912_g1;c414540_g2;c414562_g3;c414562_g6;c416493_g1;c418205_g2;c418750_g2;c498914_g1;c579533_g1;c706956_g1
GO:0046487	e	glyoxylate metabolic process	67/29037	475/331498	0.000121	0.681	biological_process	c234059_g1;c238896_g2;c289997_g1;c302753_g1;c310676_g1;c311737_g2;c337248_g1;c357054_g1;c361846_g1;c371129_g1;c375614_g1;c378694_g1;c381814_g1;c381814_g2;c382236_g3;c383796_g1;c383981_g2;c386962_g2;c388539_g1;c394096_g2;c396702_g1;c397395_g1;c397395_g6;c397619_g1;c398842_g4;c398842_g6;c399043_g1;c399043_g2;c400032_g1;c400648_g1;c400648_g2;c401407_g3;c402001_g2;c402001_g5;c402247_g2;c402521_g4;c40…
GO:0016679	e	oxidoreductase activity, acting on diphenols and related substances as donors	23/29037	111/331498	0.000121	0.682	molecular_function	c309515_g3;c342016_g2;c345437_g1;c353013_g1;c357849_g2;c368117_g1;c369297_g1;c369867_g1;c372747_g1;c373030_g1;c375664_g1;c390349_g1;c391911_g2;c401712_g1;c405277_g2;c405277_g4;c409715_g3;c411742_g1;c415132_g2;c416028_g2;c420702_g1;c420702_g2;c421793_g1
GO:0015556	e	C4-dicarboxylate transmembrane transporter activity	7/29037	15/331498	0.000135	0.759	molecular_function	c380773_g1;c382376_g1;c389748_g2;c391876_g1;c399723_g2;c421556_g1;c421556_g2
GO:0009773	e	photosynthetic electron transport in photosystem I	7/29037	15/331498	0.000135	0.759	biological_process	c389946_g6;c397444_g1;c401082_g5;c407687_g4;c415201_g3;c419761_g2;c420597_g2
GO:0003333	e	amino acid transmembrane transport	55/29037	370/331498	0.000139	0.781	biological_process	c133972_g1;c252349_g1;c267972_g1;c281943_g1;c315951_g1;c334012_g1;c347594_g2;c347784_g1;c358869_g1;c370788_g1;c375323_g1;c377060_g1;c377308_g1;c377997_g1;c381681_g1;c381812_g1;c383936_g2;c383995_g1;c389030_g2;c397338_g1;c398354_g1;c399815_g1;c400518_g1;c400518_g3;c401315_g2;c401315_g3;c401315_g4;c401578_g1;c403317_g2;c405415_g1;c406308_g3;c406437_g2;c406437_g4;c406437_g5;c407485_g1;c407718_g1;c40…
GO:0016667	e	oxidoreductase activity, acting on a sulfur group of donors	70/29037	504/331498	0.000139	0.784	molecular_function	c137441_g1;c238273_g1;c242844_g1;c254000_g1;c265515_g1;c293732_g1;c302500_g1;c306065_g1;c330873_g1;c335106_g1;c341939_g1;c346054_g1;c349347_g1;c350756_g1;c353945_g1;c354642_g1;c354806_g1;c368813_g1;c369161_g1;c369257_g2;c371121_g1;c375830_g1;c377097_g1;c380295_g1;c381252_g2;c381904_g1;c382134_g2;c382379_g1;c382379_g2;c382516_g1;c383874_g1;c386254_g1;c387139_g1;c388928_g1;c389972_g1;c390025_g1;c39…
GO:0019001	e	guanyl nucleotide binding	288/29037	2638/331498	0.00014	0.788	molecular_function	c117990_g1;c135437_g1;c150703_g1;c192258_g1;c234124_g1;c235231_g1;c247251_g1;c252329_g1;c252622_g1;c254304_g2;c258549_g1;c280775_g1;c282581_g1;c291022_g1;c301766_g1;c304604_g1;c304839_g1;c306789_g1;c310430_g2;c316198_g1;c317143_g1;c318027_g1;c318399_g1;c331103_g1;c332207_g1;c332872_g1;c335298_g1;c339251_g1;c339619_g1;c34145_g1;c342626_g1;c344057_g1;c345934_g2;c347139_g1;c347180_g1;c348303_g1;c348…
GO:0009522	e	photosystem I	12/29037	41/331498	0.000142	0.802	cellular_component	c364087_g2;c364087_g3;c379361_g1;c381166_g2;c389946_g6;c397068_g1;c401082_g5;c418573_g1;c419239_g3;c419339_g2;c420179_g2;c422210_g1
GO:0046961	e	proton-transporting ATPase activity, rotational mechanism	41/29037	255/331498	0.000143	0.803	molecular_function	c301823_g1;c311449_g1;c333610_g1;c333815_g1;c336698_g1;c339200_g1;c345050_g1;c348278_g1;c355446_g2;c357002_g1;c357171_g1;c357907_g1;c359909_g1;c364195_g1;c371275_g1;c373586_g1;c376828_g1;c380996_g1;c382230_g1;c384105_g1;c384593_g1;c386566_g2;c391164_g1;c393522_g1;c394649_g1;c398037_g1;c400421_g1;c400954_g1;c401126_g1;c401126_g2;c405507_g2;c406016_g3;c406524_g3;c409116_g1;c411843_g1;c414417_g1;c41…
GO:0031966	e	mitochondrial membrane	78/29037	577/331498	0.000156	0.877	cellular_component	c101934_g1;c144010_g1;c252311_g2;c252844_g1;c254287_g1;c30370_g1;c333099_g1;c339124_g1;c340305_g1;c34191_g1;c343235_g1;c344005_g1;c344005_g2;c344332_g1;c348963_g1;c354147_g1;c356827_g1;c362064_g1;c362614_g1;c366723_g1;c367720_g1;c368207_g1;c377974_g1;c378448_g1;c379505_g2;c382630_g1;c383961_g2;c384004_g1;c385618_g1;c385618_g3;c385664_g1;c387748_g7;c387748_g9;c387830_g2;c388484_g1;c388796_g2;c3894…
GO:0016758	e	transferase activity, transferring hexosyl groups	119/29037	963/331498	0.000159	0.893	molecular_function	c221849_g1;c265549_g2;c266485_g1;c280563_g2;c288910_g1;c298301_g1;c303607_g2;c326459_g1;c330512_g1;c332433_g1;c339492_g1;c342241_g1;c344794_g1;c348044_g2;c355335_g1;c359559_g1;c361072_g1;c361167_g1;c364738_g1;c365712_g1;c367073_g1;c367243_g1;c370812_g1;c374242_g1;c375485_g1;c375562_g1;c375562_g2;c376192_g1;c376192_g2;c376192_g4;c377952_g3;c378139_g1;c381311_g2;c381311_g3;c381904_g1;c382571_g1;c38…
GO:0071214	e	cellular response to abiotic stimulus	18/29037	80/331498	0.00016	0.899	biological_process	c371972_g1;c393852_g1;c395883_g1;c400045_g1;c405531_g1;c407022_g1;c413882_g1;c414726_g1;c415102_g1;c415199_g1;c415199_g2;c417883_g5;c418006_g2;c419577_g1;c420933_g7;c422188_g1;c422592_g1;c80838_g1
GO:0009573	e	chloroplast ribulose bisphosphate carboxylase complex	8/29037	20/331498	0.000166	0.934	cellular_component	c400032_g1;c402001_g2;c402001_g5;c414467_g2;c414467_g4;c417378_g1;c417378_g3;c417378_g4
GO:0016984	e	ribulose-bisphosphate carboxylase activity	8/29037	20/331498	0.000166	0.934	molecular_function	c400032_g1;c402001_g2;c402001_g5;c414467_g2;c414467_g4;c417378_g1;c417378_g3;c417378_g4
GO:0048492	e	ribulose bisphosphate carboxylase complex	8/29037	20/331498	0.000166	0.934	cellular_component	c400032_g1;c402001_g2;c402001_g5;c414467_g2;c414467_g4;c417378_g1;c417378_g3;c417378_g4
GO:0043155	e	negative regulation of photosynthesis, light reaction	9/29037	25/331498	0.000168	0.946	biological_process	c384536_g1;c408955_g2;c414709_g1;c416868_g1;c417871_g1;c418318_g5;c418321_g1;c418321_g2;c421982_g1
GO:0010205	e	photoinhibition	9/29037	25/331498	0.000168	0.946	biological_process	c384536_g1;c408955_g2;c414709_g1;c416868_g1;c417871_g1;c418318_g5;c418321_g1;c418321_g2;c421982_g1
GO:0006118	e	obsolete electron transport	156/29037	1324/331498	0.000173	0.972	biological_process	c117495_g1;c147875_g1;c234183_g1;c238273_g1;c239656_g1;c286079_g1;c286138_g1;c293732_g1;c302500_g1;c305693_g1;c306065_g1;c307591_g1;c307591_g2;c308814_g1;c313528_g1;c327879_g1;c328762_g1;c330873_g1;c331011_g1;c333501_g1;c335106_g1;c337605_g1;c337919_g2;c342016_g2;c344997_g2;c345437_g1;c348796_g1;c349347_g1;c354016_g1;c354506_g1;c354642_g1;c356730_g1;c357849_g2;c359029_g1;c359040_g1;c36202_g1;c363…
GO:0010608	e	posttranscriptional regulation of gene expression	222/29037	1979/331498	0.000174	0.981	biological_process	c101977_g1;c10683_g1;c121515_g1;c160509_g1;c222382_g1;c252413_g1;c253452_g1;c266373_g1;c267848_g1;c279903_g1;c279939_g1;c296723_g1;c298124_g3;c298874_g1;c299234_g1;c305104_g1;c310143_g1;c310430_g2;c312902_g1;c321119_g1;c325999_g1;c327505_g1;c331524_g1;c336732_g1;c336891_g1;c340231_g2;c344057_g1;c345705_g1;c345934_g2;c346622_g1;c347084_g1;c348453_g1;c349621_g1;c350315_g1;c350754_g1;c351107_g2;c355…
GO:0000479	e	endonucleolytic cleavage of tricistronic rRNA transcript (SSU-rRNA, 5.8S rRNA, LSU-rRNA)	13/29037	48/331498	0.000182	1	biological_process	c210140_g1;c304289_g1;c305059_g2;c333811_g1;c346296_g2;c365042_g2;c378712_g1;c393540_g1;c397909_g1;c401276_g2;c407589_g1;c417210_g7;c421042_g4
GO:0033178	e	proton-transporting two-sector ATPase complex, catalytic domain	54/29037	365/331498	0.000183	1	cellular_component	c301823_g1;c311449_g1;c333815_g1;c336698_g1;c348278_g1;c355446_g2;c357002_g1;c357171_g1;c359828_g2;c364195_g1;c371275_g1;c373586_g1;c376828_g1;c377337_g1;c382230_g1;c383372_g1;c384105_g1;c384593_g1;c386253_g1;c386253_g3;c386262_g2;c386566_g2;c387868_g1;c391164_g1;c392093_g1;c394337_g1;c394649_g1;c396324_g1;c398037_g1;c400954_g1;c401126_g1;c401126_g2;c402278_g4;c405507_g2;c405685_g1;c406016_g3;c40…
GO:0080167	e	response to karrikin	15/29037	61/331498	0.000195	1	biological_process	c361191_g1;c365022_g1;c391291_g1;c398354_g1;c409249_g1;c409375_g1;c409401_g1;c409715_g3;c410832_g5;c415439_g2;c417109_g1;c417442_g2;c420702_g1;c420702_g2;c421793_g1
GO:0070469	e	respiratory chain	26/29037	139/331498	0.000219	1	cellular_component	c283916_g1;c30370_g1;c308814_g1;c340305_g1;c34191_g1;c342016_g2;c345437_g1;c363390_g1;c369867_g1;c373699_g2;c375664_g1;c379448_g1;c390349_g1;c401712_g1;c405277_g2;c405277_g4;c408638_g3;c408638_g4;c408638_g5;c413912_g1;c414468_g1;c418031_g2;c437419_g1;c567453_g1;c642038_g1;c706956_g1
GO:0019725	e	cellular homeostasis	85/29037	651/331498	0.000226	1	biological_process	c207827_g1;c238273_g1;c266171_g1;c284071_g1;c293732_g1;c295259_g1;c301656_g1;c302500_g1;c303514_g1;c306065_g1;c310975_g2;c314650_g1;c315265_g1;c330036_g1;c330873_g1;c339529_g1;c345741_g1;c349347_g1;c351722_g1;c353945_g1;c354642_g1;c355446_g2;c357099_g1;c357861_g1;c366878_g1;c369161_g1;c369257_g2;c371121_g1;c374681_g1;c375531_g2;c375830_g1;c377097_g1;c377337_g1;c377367_g1;c380265_g1;c380295_g1;c38…
GO:0000478	e	endonucleolytic cleavage involved in rRNA processing	13/29037	49/331498	0.000227	1	biological_process	c210140_g1;c304289_g1;c305059_g2;c333811_g1;c346296_g2;c365042_g2;c378712_g1;c393540_g1;c397909_g1;c401276_g2;c407589_g1;c417210_g7;c421042_g4
GO:0034248	e	regulation of cellular amide metabolic process	216/29037	1927/331498	0.000231	1	biological_process	c101977_g1;c10683_g1;c121515_g1;c160509_g1;c222382_g1;c252413_g1;c253452_g1;c266373_g1;c267848_g1;c279903_g1;c279939_g1;c296723_g1;c298124_g3;c298874_g1;c299234_g1;c305104_g1;c310143_g1;c310430_g2;c312902_g1;c321119_g1;c325999_g1;c327505_g1;c331524_g1;c336732_g1;c336891_g1;c340231_g2;c344057_g1;c345705_g1;c345934_g2;c346622_g1;c347084_g1;c348453_g1;c349621_g1;c350315_g1;c350754_g1;c351107_g2;c355…
GO:0006417	e	regulation of translation	217/29037	1938/331498	0.00024	1	biological_process	c101977_g1;c10683_g1;c121515_g1;c160509_g1;c222382_g1;c252413_g1;c253452_g1;c266373_g1;c267848_g1;c279903_g1;c279939_g1;c296723_g1;c298124_g3;c298874_g1;c299234_g1;c305104_g1;c310143_g1;c310430_g2;c312902_g1;c321119_g1;c325999_g1;c327505_g1;c331524_g1;c336732_g1;c336891_g1;c340231_g2;c344057_g1;c345705_g1;c345934_g2;c346622_g1;c347084_g1;c348453_g1;c349621_g1;c350315_g1;c350754_g1;c351107_g2;c355…
GO:0032268	e	regulation of cellular protein metabolic process	257/29037	2344/331498	0.000242	1	biological_process	c101977_g1;c10683_g1;c121515_g1;c142657_g1;c160509_g1;c222382_g1;c235076_g1;c252413_g1;c252622_g1;c253086_g2;c253452_g1;c266373_g1;c267848_g1;c279903_g1;c279939_g1;c296723_g1;c298124_g3;c298874_g1;c299234_g1;c302074_g1;c303703_g1;c305104_g1;c310143_g1;c310430_g2;c312007_g1;c312902_g1;c31536_g1;c321119_g1;c325999_g1;c327505_g1;c331015_g1;c331524_g1;c333166_g1;c335530_g1;c336732_g1;c336891_g1;c3389…
GO:0005525	e	GTP binding	281/29037	2592/331498	0.000247	1	molecular_function	c117990_g1;c135437_g1;c150703_g1;c192258_g1;c234124_g1;c235231_g1;c247251_g1;c252329_g1;c252622_g1;c254304_g2;c258549_g1;c282581_g1;c291022_g1;c301766_g1;c304604_g1;c306789_g1;c310430_g2;c316198_g1;c317143_g1;c318027_g1;c318399_g1;c331103_g1;c332207_g1;c332872_g1;c335298_g1;c339251_g1;c339619_g1;c34145_g1;c342626_g1;c344057_g1;c345934_g2;c347139_g1;c347180_g1;c348303_g1;c348453_g1;c351107_g2;c353…
GO:0032561	e	guanyl ribonucleotide binding	282/29037	2598/331498	0.00025	1	molecular_function	c117990_g1;c135437_g1;c150703_g1;c192258_g1;c234124_g1;c235231_g1;c247251_g1;c252329_g1;c252622_g1;c254304_g2;c258549_g1;c282581_g1;c291022_g1;c301766_g1;c304604_g1;c306789_g1;c310430_g2;c316198_g1;c317143_g1;c318027_g1;c318399_g1;c331103_g1;c332207_g1;c332872_g1;c335298_g1;c339251_g1;c339619_g1;c34145_g1;c342626_g1;c344057_g1;c345934_g2;c347139_g1;c347180_g1;c348303_g1;c348453_g1;c351107_g2;c353…
GO:0006970	e	response to osmotic stress	76/29037	569/331498	0.000257	1	biological_process	c147208_g1;c256273_g1;c279429_g2;c301207_g1;c333811_g1;c335530_g1;c347145_g1;c362012_g1;c363633_g1;c363901_g1;c371121_g1;c371516_g2;c371972_g1;c372591_g1;c373854_g1;c376531_g1;c382470_g1;c383489_g1;c384307_g1;c387420_g1;c389101_g1;c390454_g1;c390754_g1;c392987_g3;c395727_g2;c395883_g1;c396103_g1;c396221_g2;c396312_g3;c396525_g1;c397302_g1;c398140_g3;c398297_g4;c398842_g4;c400954_g1;c401276_g2;c40…
GO:0006097	e	glyoxylate cycle	21/29037	102/331498	0.000269	1	biological_process	c289997_g1;c302753_g1;c310676_g1;c375614_g1;c378694_g1;c381814_g1;c381814_g2;c386962_g2;c394096_g2;c396702_g1;c399043_g1;c399043_g2;c400648_g1;c400648_g2;c402907_g1;c408952_g1;c410088_g2;c412631_g1;c413153_g1;c413153_g4;c421612_g1
GO:0046872	e	metal ion binding	1241/29037	12850/331498	0.000284	1	molecular_function	c100186_g1;c100226_g1;c101934_g1;c102005_g1;c103112_g1;c103821_g1;c106262_g1;c11005_g1;c114177_g1;c115748_g1;c116213_g1;c126395_g1;c134068_g1;c134259_g1;c134982_g1;c141200_g1;c141817_g1;c143168_g1;c145942_g1;c147320_g1;c147875_g1;c15771_g1;c165185_g1;c176297_g1;c194016_g1;c194751_g1;c203519_g1;c207827_g1;c224650_g1;c233739_g1;c235076_g1;c237685_g1;c238817_g1;c239656_g1;c240280_g1;c241257_g1;c2419…
GO:0003727	e	single-stranded RNA binding	16/29037	70/331498	0.000299	1	molecular_function	c300152_g1;c372176_g1;c373845_g1;c383317_g1;c386485_g1;c393008_g1;c402911_g1;c412778_g1;c412994_g1;c414182_g1;c416940_g1;c417712_g2;c417871_g1;c418300_g2;c420597_g2;c421940_g2
GO:0005829	e	cytosol	215/29037	1927/331498	0.000316	1	cellular_component	c102638_g1;c107849_g1;c221123_g1;c266530_g1;c277280_g1;c289553_g1;c293732_g1;c295259_g1;c303576_g1;c311737_g2;c314599_g1;c322824_g1;c323154_g1;c329103_g1;c330873_g1;c333099_g1;c333166_g1;c334671_g2;c345250_g1;c346252_g1;c352765_g1;c356841_g1;c359966_g1;c361034_g1;c361293_g1;c361991_g3;c363517_g1;c364832_g1;c367783_g1;c367952_g1;c368496_g1;c368858_g1;c369634_g1;c372040_g1;c376283_g1;c376517_g3;c37…
GO:0004612	e	phosphoenolpyruvate carboxykinase (ATP) activity	15/29037	64/331498	0.000342	1	molecular_function	c350465_g1;c369508_g1;c377799_g1;c384471_g5;c392808_g3;c399352_g2;c400087_g2;c400087_g3;c402021_g1;c408702_g1;c411020_g1;c412091_g1;c415219_g4;c415590_g2;c415590_g3
GO:0016846	e	carbon-sulfur lyase activity	21/29037	105/331498	0.000343	1	molecular_function	c143379_g1;c313622_g1;c325376_g1;c340265_g2;c34288_g1;c348410_g1;c367124_g1;c369008_g3;c377235_g1;c384286_g1;c387260_g1;c391113_g1;c391637_g1;c392803_g2;c416463_g2;c425717_g1;c495294_g1;c630853_g1;c655072_g1;c702221_g1;c89397_g2
GO:0031176	e	endo-1,4-beta-xylanase activity	7/29037	17/331498	0.000348	1	molecular_function	c240299_g1;c294172_g1;c329771_g1;c331155_g1;c386168_g1;c389474_g2;c508474_g1
GO:0050525	e	cutinase activity	7/29037	17/331498	0.000348	1	molecular_function	c118803_g1;c303759_g1;c323460_g1;c363347_g1;c365037_g1;c494192_g1;c565475_g1
GO:0006184	e	obsolete GTP catabolic process	176/29037	1543/331498	0.000358	1	biological_process	c143168_g1;c247251_g1;c252622_g1;c304604_g1;c306789_g1;c310430_g2;c332207_g1;c332872_g1;c335298_g1;c343424_g1;c343424_g2;c344057_g1;c345934_g2;c348303_g1;c351107_g2;c355015_g1;c355631_g1;c355723_g1;c360138_g1;c362689_g2;c363300_g1;c363637_g1;c364029_g2;c365194_g1;c366120_g1;c366209_g1;c366723_g1;c367015_g2;c368039_g1;c368340_g1;c368505_g1;c372778_g1;c372841_g1;c372971_g4;c373287_g3;c373808_g1;c37…
GO:0006790	e	sulfur compound metabolic process	205/29037	1834/331498	0.000364	1	biological_process	c103601_g1;c165185_g1;c171792_g1;c224650_g1;c232634_g1;c242844_g1;c251354_g1;c278161_g1;c282890_g1;c294668_g1;c300174_g1;c305057_g1;c313021_g2;c314955_g1;c315148_g2;c315250_g1;c317119_g1;c322824_g1;c332380_g1;c335945_g2;c339694_g1;c341821_g1;c346054_g1;c346482_g1;c347095_g1;c347374_g1;c347579_g1;c348668_g1;c348668_g2;c350756_g1;c351096_g2;c353107_g1;c354016_g1;c354840_g1;c357206_g1;c357381_g1;c35…
GO:0000165	e	MAPK cascade	22/29037	114/331498	0.00037	1	biological_process	c342283_g1;c342283_g2;c347180_g1;c365541_g1;c367386_g1;c380960_g1;c387594_g1;c387962_g3;c391190_g3;c394384_g5;c395443_g2;c395567_g1;c404571_g1;c412304_g3;c412642_g1;c412642_g3;c413657_g2;c415801_g3;c419272_g1;c420597_g2;c420702_g1;c420702_g2
GO:0008810	e	cellulase activity	12/29037	45/331498	0.000373	1	molecular_function	c132321_g1;c240318_g1;c250849_g2;c296695_g1;c311178_g1;c318335_g1;c319131_g1;c337465_g1;c370108_g1;c385107_g1;c413088_g3;c60878_g1
GO:0044455	e	mitochondrial membrane part	64/29037	464/331498	0.000373	1	cellular_component	c18920_g1;c280753_g1;c301734_g1;c315428_g1;c317565_g1;c333610_g1;c339200_g1;c340594_g1;c345050_g1;c347974_g2;c357887_g1;c357907_g1;c359029_g1;c359909_g1;c361721_g1;c363390_g1;c366738_g1;c370669_g3;c376192_g2;c376376_g1;c376959_g1;c379105_g1;c379448_g1;c379476_g2;c380996_g1;c381129_g1;c382230_g1;c388323_g1;c388398_g2;c388515_g1;c390858_g1;c392097_g1;c393205_g1;c394649_g1;c395861_g1;c396809_g1;c397…
GO:0016671	e	oxidoreductase activity, acting on a sulfur group of donors, disulfide as acceptor	21/29037	106/331498	0.000378	1	molecular_function	c242844_g1;c254000_g1;c265515_g1;c341939_g1;c346054_g1;c350756_g1;c354806_g1;c368813_g1;c382134_g2;c382516_g1;c387139_g1;c391136_g1;c391592_g1;c391592_g2;c394016_g1;c398516_g1;c407961_g1;c411274_g1;c416181_g1;c417442_g2;c634767_g1
GO:0051246	e	regulation of protein metabolic process	266/29037	2456/331498	0.000386	1	biological_process	c101977_g1;c10683_g1;c121515_g1;c142657_g1;c160509_g1;c222382_g1;c235076_g1;c252413_g1;c252622_g1;c253086_g2;c253452_g1;c255537_g1;c266373_g1;c267848_g1;c279903_g1;c279939_g1;c296723_g1;c298124_g3;c298874_g1;c299234_g1;c302074_g1;c303703_g1;c305104_g1;c310143_g1;c310430_g2;c312007_g1;c312902_g1;c31536_g1;c321119_g1;c325999_g1;c327505_g1;c331015_g1;c331524_g1;c333166_g1;c335530_g1;c336732_g1;c3368…
GO:0001883	e	purine nucleoside binding	283/29037	2631/331498	0.000408	1	molecular_function	c117990_g1;c135437_g1;c150703_g1;c192258_g1;c234124_g1;c235231_g1;c247251_g1;c252329_g1;c252622_g1;c254304_g2;c258549_g1;c282581_g1;c291022_g1;c301766_g1;c304604_g1;c304616_g1;c306789_g1;c310430_g2;c316198_g1;c317143_g1;c318027_g1;c318399_g1;c331103_g1;c332207_g1;c332872_g1;c335298_g1;c339251_g1;c339619_g1;c34145_g1;c342626_g1;c344057_g1;c345934_g2;c347139_g1;c347180_g1;c348303_g1;c348453_g1;c351…
GO:0032550	e	purine ribonucleoside binding	283/29037	2631/331498	0.000408	1	molecular_function	c117990_g1;c135437_g1;c150703_g1;c192258_g1;c234124_g1;c235231_g1;c247251_g1;c252329_g1;c252622_g1;c254304_g2;c258549_g1;c282581_g1;c291022_g1;c301766_g1;c304604_g1;c304616_g1;c306789_g1;c310430_g2;c316198_g1;c317143_g1;c318027_g1;c318399_g1;c331103_g1;c332207_g1;c332872_g1;c335298_g1;c339251_g1;c339619_g1;c34145_g1;c342626_g1;c344057_g1;c345934_g2;c347139_g1;c347180_g1;c348303_g1;c348453_g1;c351…
GO:0016616	e	oxidoreductase activity, acting on the CH-OH group of donors, NAD or NADP as acceptor	168/29037	1465/331498	0.00042	1	molecular_function	c139677_g1;c224991_g1;c226168_g1;c238896_g2;c239321_g2;c251354_g1;c255582_g1;c266384_g1;c278067_g1;c282038_g1;c282476_g1;c305964_g1;c312577_g1;c316874_g2;c322988_g1;c325019_g1;c325864_g1;c328656_g2;c328848_g1;c328848_g2;c331867_g1;c338487_g2;c338956_g1;c345693_g1;c346125_g1;c348037_g1;c350101_g1;c350398_g1;c354211_g1;c357054_g1;c358773_g1;c361101_g1;c361656_g1;c361846_g1;c363516_g1;c366105_g1;c36…
GO:0009772	e	photosynthetic electron transport in photosystem II	6/29037	13/331498	0.00045	1	biological_process	c401126_g1;c409116_g1;c411843_g1;c412940_g7;c414417_g1;c414471_g7
GO:0043891	e	glyceraldehyde-3-phosphate dehydrogenase (NAD(P)+) (phosphorylating) activity	14/29037	59/331498	0.000466	1	molecular_function	c344399_g1;c390258_g1;c394303_g1;c399441_g1;c399441_g5;c399441_g6;c400104_g1;c401399_g1;c416291_g1;c416291_g4;c418110_g1;c418110_g2;c418110_g5;c420025_g1
GO:0010114	e	response to red light	11/29037	40/331498	0.000486	1	biological_process	c399619_g1;c399906_g3;c406193_g1;c406193_g5;c414467_g2;c414467_g4;c417378_g3;c419761_g2;c420179_g2;c421453_g1;c422269_g1
GO:0009651	e	response to salt stress	68/29037	506/331498	0.000495	1	biological_process	c147208_g1;c279429_g2;c301207_g1;c333811_g1;c362012_g1;c363633_g1;c363901_g1;c371516_g2;c372591_g1;c373854_g1;c382470_g1;c383489_g1;c384307_g1;c387420_g1;c389101_g1;c390454_g1;c390754_g1;c392987_g3;c395727_g2;c395883_g1;c396103_g1;c396221_g2;c396312_g3;c396525_g1;c397302_g1;c398140_g3;c398297_g4;c398842_g4;c400954_g1;c401276_g2;c401280_g1;c401398_g4;c401398_g6;c402676_g1;c403513_g4;c405884_g1;c40…
GO:0009056	e	catabolic process	467/29037	4564/331498	0.0005	1	biological_process	c103678_g1;c107849_g1;c126395_g1;c132321_g1;c134808_g1;c142165_g1;c177709_g1;c182775_g1;c222615_g1;c223709_g1;c240299_g1;c240318_g1;c240473_g1;c240767_g1;c241911_g1;c243425_g1;c243550_g2;c250849_g2;c251526_g1;c252105_g1;c255809_g1;c264555_g2;c266023_g1;c266186_g1;c266683_g1;c272694_g1;c276841_g1;c280990_g1;c283900_g1;c286648_g1;c290042_g2;c290042_g3;c294172_g1;c295259_g1;c296155_g1;c298344_g1;c30…
GO:0045261	e	proton-transporting ATP synthase complex, catalytic core F(1)	34/29037	209/331498	0.0005	1	cellular_component	c301823_g1;c311449_g1;c336698_g1;c359828_g2;c364195_g1;c371275_g1;c373586_g1;c376828_g1;c382230_g1;c386253_g1;c386253_g3;c386262_g2;c386566_g2;c394649_g1;c396324_g1;c401126_g1;c401126_g2;c405507_g2;c406016_g3;c406524_g3;c409116_g1;c411843_g1;c412994_g1;c414417_g1;c416216_g1;c416940_g1;c417992_g8;c418656_g2;c421940_g1;c421940_g2;c422417_g5;c422622_g3;c57772_g1;c68825_g1
GO:0042549	e	photosystem II stabilization	7/29037	18/331498	0.000527	1	biological_process	c396685_g2;c414970_g2;c414970_g3;c414970_g5;c414970_g6;c417871_g1;c417871_g2
GO:0006066	e	alcohol metabolic process	93/29037	740/331498	0.000532	1	biological_process	c126395_g1;c14805_g1;c177709_g1;c239321_g2;c251526_g1;c266023_g1;c266384_g1;c309330_g1;c322938_g4;c327847_g1;c328848_g1;c328848_g2;c336532_g1;c336532_g2;c342510_g1;c350707_g2;c350707_g3;c352278_g1;c354211_g1;c356930_g1;c359282_g1;c363461_g1;c364372_g1;c372489_g1;c372489_g4;c372972_g1;c373526_g1;c373720_g2;c373863_g1;c375906_g2;c380927_g1;c381884_g1;c385997_g1;c386760_g5;c386932_g1;c387142_g1;c388…
GO:0008643	e	carbohydrate transport	59/29037	426/331498	0.00055	1	biological_process	c141197_g1;c166368_g1;c278056_g1;c287407_g1;c296781_g1;c320759_g1;c320759_g2;c329148_g1;c330542_g1;c346619_g1;c346932_g1;c346932_g2;c350356_g1;c360944_g1;c362121_g1;c363889_g1;c367849_g1;c373489_g2;c373993_g1;c377321_g1;c383658_g1;c384236_g2;c384607_g1;c385800_g2;c386271_g2;c386271_g3;c387265_g1;c388315_g3;c391525_g1;c393140_g3;c393692_g1;c393692_g2;c394743_g1;c395473_g1;c396430_g1;c397082_g2;c39…
GO:0005794	e	Golgi apparatus	74/29037	563/331498	0.000559	1	cellular_component	c155624_g2;c252622_g1;c266530_g1;c288910_g1;c330873_g1;c359818_g1;c361191_g1;c368340_g1;c368496_g1;c373854_g1;c377341_g1;c380330_g2;c381628_g1;c383840_g6;c384105_g1;c386266_g1;c387868_g1;c390964_g1;c391117_g4;c391117_g6;c396312_g3;c396372_g1;c396881_g3;c397302_g1;c398700_g1;c399881_g1;c400954_g1;c401250_g1;c401263_g1;c403266_g6;c403907_g1;c404089_g3;c404999_g1;c405803_g3;c405948_g1;c406664_g1;c40…
GO:0009719	e	response to endogenous stimulus	59/29037	429/331498	0.000586	1	biological_process	c290802_g1;c332433_g1;c341093_g1;c356841_g1;c366724_g1;c370943_g1;c380849_g2;c382470_g1;c383614_g1;c386474_g4;c388599_g6;c389946_g6;c390610_g1;c391190_g3;c396772_g4;c397702_g1;c397771_g6;c398297_g4;c398757_g2;c400475_g6;c400957_g1;c400957_g2;c402730_g5;c403513_g4;c403885_g2;c404478_g2;c405399_g2;c405884_g1;c407022_g1;c408480_g1;c409046_g3;c409046_g5;c409194_g2;c409194_g4;c409499_g1;c410197_g2;c41…
GO:0010207	e	photosystem II assembly	11/29037	41/331498	0.000612	1	biological_process	c377892_g1;c388487_g1;c397707_g2;c410546_g4;c417871_g1;c417958_g1;c419761_g2;c420597_g2;c420702_g1;c420702_g2;c563391_g1
GO:0019866	e	organelle inner membrane	57/29037	412/331498	0.000623	1	cellular_component	c101934_g1;c144010_g1;c252311_g2;c254287_g1;c266665_g1;c30370_g1;c333099_g1;c339124_g1;c340305_g1;c343235_g1;c344005_g1;c344005_g2;c348963_g1;c354147_g1;c356827_g1;c362614_g1;c378448_g1;c379505_g2;c382630_g1;c383961_g2;c384004_g1;c387748_g7;c387748_g9;c388484_g1;c389460_g1;c389460_g3;c390047_g3;c390349_g1;c393639_g1;c393968_g3;c394705_g5;c397633_g1;c399753_g1;c399753_g5;c401013_g1;c401712_g1;c402…
GO:0036442	e	hydrogen-exporting ATPase activity	42/29037	280/331498	0.000632	1	molecular_function	c301823_g1;c311449_g1;c333610_g1;c333815_g1;c336698_g1;c339200_g1;c345050_g1;c348278_g1;c355446_g2;c357002_g1;c357171_g1;c357907_g1;c359909_g1;c364195_g1;c371275_g1;c373586_g1;c376828_g1;c380996_g1;c382230_g1;c384105_g1;c384593_g1;c386566_g2;c391164_g1;c393522_g1;c394649_g1;c398037_g1;c400421_g1;c400954_g1;c401126_g1;c401126_g2;c405507_g2;c406016_g3;c406524_g3;c409116_g1;c411843_g1;c414417_g1;c41…
GO:0009725	e	response to hormone	57/29037	414/331498	0.000659	1	biological_process	c290802_g1;c332433_g1;c341093_g1;c356841_g1;c366724_g1;c370943_g1;c380849_g2;c382470_g1;c383614_g1;c386474_g4;c388599_g6;c389946_g6;c390610_g1;c391190_g3;c396772_g4;c397702_g1;c397771_g6;c398297_g4;c398757_g2;c400475_g6;c400957_g1;c400957_g2;c402730_g5;c403513_g4;c403885_g2;c404478_g2;c405399_g2;c405884_g1;c407022_g1;c408480_g1;c409046_g3;c409046_g5;c409194_g2;c409194_g4;c409499_g1;c410197_g2;c41…
GO:0046408	e	chlorophyll synthetase activity	3/29037	3/331498	0.000672	1	molecular_function	c376868_g1;c406782_g6;c415888_g1
GO:0034112	e	positive regulation of homotypic cell-cell adhesion	3/29037	3/331498	0.000672	1	biological_process	c341243_g1;c388100_g2;c404696_g1
GO:0034110	e	regulation of homotypic cell-cell adhesion	3/29037	3/331498	0.000672	1	biological_process	c341243_g1;c388100_g2;c404696_g1
GO:0034118	e	regulation of erythrocyte aggregation	3/29037	3/331498	0.000672	1	biological_process	c341243_g1;c388100_g2;c404696_g1
GO:0034120	e	positive regulation of erythrocyte aggregation	3/29037	3/331498	0.000672	1	biological_process	c341243_g1;c388100_g2;c404696_g1
GO:0045275	e	respiratory chain complex III	19/29037	95/331498	0.000694	1	cellular_component	c342016_g2;c357849_g2;c368117_g1;c369297_g1;c373030_g1;c375664_g1;c390349_g1;c391911_g2;c392097_g1;c401712_g1;c405277_g2;c405277_g4;c407707_g2;c409715_g3;c411742_g1;c416028_g2;c420702_g1;c420702_g2
GO:0045550	e	geranylgeranyl reductase activity	6/29037	14/331498	0.000729	1	molecular_function	c364741_g1;c385557_g2;c406272_g1;c406811_g1;c415583_g2;c421924_g1
GO:0009595	e	detection of biotic stimulus	4/29037	6/331498	0.000764	1	biological_process	c412095_g1;c420597_g2;c420702_g1;c420702_g2
GO:2000067	e	regulation of root morphogenesis	4/29037	6/331498	0.000764	1	biological_process	c401126_g1;c409116_g1;c411843_g1;c414417_g1
GO:0009853	e	photorespiration	11/29037	42/331498	0.000765	1	biological_process	c396372_g1;c400032_g1;c402001_g2;c402001_g5;c409499_g1;c414467_g2;c414467_g4;c417378_g1;c417378_g3;c417378_g4;c418300_g2
GO:0005507	e	copper ion binding	71/29037	542/331498	0.00077	1	molecular_function	c266608_g1;c282890_g1;c301207_g1;c305263_g1;c311737_g2;c329235_g1;c345615_g2;c346882_g1;c36202_g1;c362054_g1;c367138_g1;c368210_g1;c371516_g2;c372747_g1;c373699_g2;c376851_g1;c377367_g1;c383961_g2;c385332_g1;c385692_g1;c389232_g1;c391374_g1;c395593_g5;c396231_g1;c397005_g1;c398842_g4;c401135_g2;c401135_g3;c402437_g1;c402682_g1;c402723_g4;c403005_g2;c403144_g5;c403387_g2;c403387_g3;c404587_g2;c405…
GO:0016730	e	oxidoreductase activity, acting on iron-sulfur proteins as donors	7/29037	19/331498	0.000771	1	molecular_function	c386750_g1;c402682_g1;c407687_g4;c416921_g1;c420597_g2;c421480_g1;c421480_g2
GO:0005751	e	mitochondrial respiratory chain complex IV	7/29037	19/331498	0.000771	1	cellular_component	c340594_g1;c361721_g1;c370669_g3;c388398_g2;c393205_g1;c397212_g1;c522408_g1
GO:0045454	e	cell redox homeostasis	58/29037	426/331498	0.000789	1	biological_process	c207827_g1;c238273_g1;c266171_g1;c293732_g1;c301656_g1;c302500_g1;c303514_g1;c306065_g1;c310975_g2;c315265_g1;c330036_g1;c330873_g1;c345741_g1;c349347_g1;c351722_g1;c353945_g1;c354642_g1;c369161_g1;c369257_g2;c371121_g1;c375531_g2;c375830_g1;c377097_g1;c380295_g1;c381252_g2;c381890_g1;c381904_g1;c382379_g1;c382379_g2;c383260_g1;c383332_g1;c383874_g1;c386254_g1;c388928_g1;c389972_g1;c390025_g1;c39…
GO:0006662	e	glycerol ether metabolic process	16/29037	76/331498	0.00079	1	biological_process	c238273_g1;c302500_g1;c306065_g1;c349347_g1;c354642_g1;c369161_g1;c381904_g1;c382379_g1;c382379_g2;c386254_g1;c389972_g1;c390025_g1;c408639_g7;c409368_g3;c411072_g5;c781290_g1
GO:0018904	e	ether metabolic process	16/29037	76/331498	0.00079	1	biological_process	c238273_g1;c302500_g1;c306065_g1;c349347_g1;c354642_g1;c369161_g1;c381904_g1;c382379_g1;c382379_g2;c386254_g1;c389972_g1;c390025_g1;c408639_g7;c409368_g3;c411072_g5;c781290_g1
GO:0006796	e	phosphate-containing compound metabolic process	927/29037	9531/331498	0.000819	1	biological_process	c102928_g1;c103601_g1;c104884_g1;c11005_g1;c132390_g1;c133555_g1;c134808_g1;c14211_g1;c147061_g1;c147807_g1;c177709_g1;c18920_g1;c202940_g1;c226168_g1;c234183_g1;c234431_g1;c235666_g1;c238980_g1;c240169_g1;c240176_g2;c241568_g1;c242314_g1;c243425_g1;c247186_g2;c251362_g1;c251409_g1;c251515_g1;c252606_g1;c252844_g1;c253687_g1;c255582_g1;c266616_g1;c266683_g1;c267859_g1;c276862_g2;c277010_g1;c27748…
GO:0051287	e	NAD binding	82/29037	649/331498	0.000828	1	molecular_function	c251515_g1;c278067_g1;c305964_g1;c307902_g1;c312577_g1;c316874_g2;c338956_g1;c344399_g1;c350398_g1;c358773_g1;c359230_g1;c360470_g1;c361101_g1;c361846_g1;c366105_g1;c366324_g1;c366443_g1;c367796_g1;c383019_g1;c386677_g2;c387171_g1;c387171_g2;c387909_g2;c388539_g1;c390066_g1;c390258_g1;c391330_g1;c394088_g2;c394303_g1;c394490_g1;c395339_g1;c395504_g2;c395526_g1;c395669_g1;c395861_g1;c399441_g1;c39…
GO:0050662	e	coenzyme binding	284/29037	2670/331498	0.000846	1	molecular_function	c100226_g1;c117495_g1;c139677_g1;c14805_g1;c207827_g1;c224991_g1;c226168_g1;c238980_g1;c251354_g1;c251515_g1;c255582_g1;c278067_g1;c282038_g1;c282476_g1;c291243_g1;c293732_g1;c301364_g2;c303813_g1;c305964_g1;c307902_g1;c311686_g1;c312577_g1;c315571_g1;c316874_g2;c322988_g1;c325019_g1;c325864_g1;c328656_g2;c330127_g1;c330586_g1;c331867_g1;c332407_g1;c335106_g1;c337605_g1;c337884_g1;c338487_g2;c338…
GO:0003924	e	GTPase activity	162/29037	1429/331498	0.000854	1	molecular_function	c143168_g1;c252622_g1;c304604_g1;c310430_g2;c332207_g1;c343424_g1;c343424_g2;c344057_g1;c345934_g2;c347180_g1;c348303_g1;c351107_g2;c355015_g1;c355631_g1;c355723_g1;c360138_g1;c362689_g2;c363300_g1;c363637_g1;c364029_g2;c365194_g1;c366120_g1;c366209_g1;c366723_g1;c367015_g2;c368340_g1;c368505_g1;c372778_g1;c373287_g3;c374138_g1;c374173_g2;c376923_g1;c377915_g1;c378499_g1;c380558_g1;c381747_g1;c38…
GO:0071423	e	malate transmembrane transport	5/29037	10/331498	0.000891	1	biological_process	c380773_g1;c389748_g2;c391876_g1;c421556_g1;c421556_g2
GO:0051119	e	sugar transmembrane transporter activity	16/29037	77/331498	0.000917	1	molecular_function	c330542_g1;c350356_g1;c373993_g1;c377321_g1;c384607_g1;c391525_g1;c394743_g1;c395473_g1;c397082_g2;c405884_g1;c406788_g1;c411714_g1;c414358_g2;c418351_g3;c418391_g5;c418628_g2
GO:0071482	e	cellular response to light stimulus	11/29037	43/331498	0.000947	1	biological_process	c393852_g1;c400045_g1;c405531_g1;c407022_g1;c415102_g1;c415199_g1;c415199_g2;c419577_g1;c422188_g1;c422592_g1;c80838_g1
GO:0006744	e	ubiquinone biosynthetic process	34/29037	216/331498	0.000981	1	biological_process	c188405_g1;c256427_g1;c274767_g1;c280423_g1;c30370_g1;c354016_g1;c354506_g1;c362557_g4;c362927_g1;c363605_g2;c369894_g2;c374843_g1;c375417_g1;c379476_g2;c380283_g1;c382894_g1;c383160_g1;c393416_g1;c393416_g2;c395504_g2;c395861_g1;c396257_g1;c403032_g3;c407044_g1;c413279_g5;c413897_g2;c413912_g1;c414540_g2;c414562_g6;c416493_g1;c418205_g2;c418750_g2;c498914_g1;c706956_g1
GO:0006743	e	ubiquinone metabolic process	34/29037	216/331498	0.000981	1	biological_process	c188405_g1;c256427_g1;c274767_g1;c280423_g1;c30370_g1;c354016_g1;c354506_g1;c362557_g4;c362927_g1;c363605_g2;c369894_g2;c374843_g1;c375417_g1;c379476_g2;c380283_g1;c382894_g1;c383160_g1;c393416_g1;c393416_g2;c395504_g2;c395861_g1;c396257_g1;c403032_g3;c407044_g1;c413279_g5;c413897_g2;c413912_g1;c414540_g2;c414562_g6;c416493_g1;c418205_g2;c418750_g2;c498914_g1;c706956_g1
GO:0004332	e	fructose-bisphosphate aldolase activity	19/29037	99/331498	0.00101	1	molecular_function	c322938_g4;c386760_g5;c388599_g1;c388599_g6;c388599_g7;c395900_g1;c396406_g2;c396772_g1;c396772_g4;c400957_g1;c400957_g2;c403148_g5;c404626_g2;c409046_g3;c409046_g5;c415439_g2;c417109_g1;c417109_g4;c420170_g1
GO:0098798	e	mitochondrial protein complex	60/29037	448/331498	0.00105	1	cellular_component	c18920_g1;c223709_g1;c280753_g1;c301734_g1;c315428_g1;c317565_g1;c333610_g1;c339200_g1;c340594_g1;c345050_g1;c347974_g2;c357887_g1;c357907_g1;c359029_g1;c359909_g1;c360350_g1;c361721_g1;c366738_g1;c370669_g3;c376192_g2;c376376_g1;c376959_g1;c379105_g1;c379476_g2;c380996_g1;c381129_g1;c382230_g1;c388323_g1;c388398_g2;c388515_g1;c390858_g1;c392097_g1;c393205_g1;c394649_g1;c395861_g1;c396809_g1;c397…
GO:0009228	e	thiamine biosynthetic process	18/29037	91/331498	0.00108	1	biological_process	c103601_g1;c314955_g1;c322824_g1;c363517_g1;c379413_g1;c395511_g1;c396855_g1;c398280_g1;c399528_g1;c403742_g2;c403994_g1;c403994_g2;c411989_g2;c414652_g3;c414652_g6;c416163_g1;c416163_g2;c422201_g2
GO:0042724	e	thiamine-containing compound biosynthetic process	18/29037	91/331498	0.00108	1	biological_process	c103601_g1;c314955_g1;c322824_g1;c363517_g1;c379413_g1;c395511_g1;c396855_g1;c398280_g1;c399528_g1;c403742_g2;c403994_g1;c403994_g2;c411989_g2;c414652_g3;c414652_g6;c416163_g1;c416163_g2;c422201_g2
GO:0015740	e	C4-dicarboxylate transport	7/29037	20/331498	0.0011	1	biological_process	c380773_g1;c382376_g1;c389748_g2;c391876_g1;c399723_g2;c421556_g1;c421556_g2
GO:0042180	e	cellular ketone metabolic process	40/29037	270/331498	0.00111	1	biological_process	c188405_g1;c256427_g1;c274767_g1;c280423_g1;c30370_g1;c354016_g1;c354506_g1;c362557_g4;c362927_g1;c363605_g2;c367124_g1;c369894_g2;c374843_g1;c375417_g1;c379476_g2;c380283_g1;c382894_g1;c383160_g1;c393416_g1;c393416_g2;c395504_g2;c395798_g1;c395861_g1;c396257_g1;c398730_g2;c403032_g3;c403184_g2;c407044_g1;c413148_g1;c413279_g5;c413897_g2;c413912_g1;c414540_g2;c414562_g6;c416493_g1;c418205_g2;c418…
GO:0000469	e	cleavage involved in rRNA processing	14/29037	64/331498	0.00111	1	biological_process	c210140_g1;c304289_g1;c305059_g2;c333811_g1;c346296_g2;c365042_g2;c378712_g1;c393540_g1;c397909_g1;c401276_g2;c407589_g1;c414182_g1;c417210_g7;c421042_g4
GO:0009512	e	cytochrome b6f complex	6/29037	15/331498	0.00113	1	cellular_component	c409715_g3;c409887_g1;c410009_g2;c411742_g1;c420702_g1;c420702_g2
GO:0045263	e	proton-transporting ATP synthase complex, coupling factor F(o)	21/29037	113/331498	0.00115	1	cellular_component	c18920_g1;c251362_g1;c252844_g1;c315428_g1;c317565_g1;c333610_g1;c338261_g1;c351204_g1;c351204_g2;c363120_g1;c376192_g2;c376376_g1;c376959_g1;c379105_g1;c381129_g1;c388515_g1;c402632_g1;c411843_g1;c497437_g1;c629911_g1;c773391_g1
GO:0070008	e	serine-type exopeptidase activity	21/29037	113/331498	0.00115	1	molecular_function	c233749_g1;c250918_g1;c253367_g1;c308464_g1;c350584_g2;c366993_g2;c366993_g4;c370686_g1;c385010_g1;c387366_g1;c395641_g2;c396420_g1;c399689_g1;c400199_g1;c402998_g1;c403043_g1;c412073_g2;c417103_g1;c422011_g3;c422011_g4;c701027_g1
GO:0097159	e	organic cyclic compound binding	2994/29037	32374/331498	0.00116	1	molecular_function	c100226_g1;c100286_g1;c101934_g1;c101977_g1;c102928_g1;c103397_g1;c103678_g1;c10683_g1;c11005_g1;c11202_g1;c117495_g1;c117990_g1;c118750_g1;c121515_g1;c127513_g1;c132738_g1;c133555_g1;c133761_g1;c134131_g1;c135437_g1;c136204_g1;c136700_g1;c137050_g1;c137085_g1;c139677_g1;c139925_g1;c141200_g1;c143168_g1;c145514_g1;c14579_g1;c145942_g1;c147320_g1;c147807_g1;c147875_g1;c14805_g1;c150703_g1;c15771_g…
GO:0071478	e	cellular response to radiation	11/29037	44/331498	0.00116	1	biological_process	c393852_g1;c400045_g1;c405531_g1;c407022_g1;c415102_g1;c415199_g1;c415199_g2;c419577_g1;c422188_g1;c422592_g1;c80838_g1
GO:1901363	e	heterocyclic compound binding	2993/29037	32368/331498	0.0012	1	molecular_function	c100226_g1;c100286_g1;c101934_g1;c101977_g1;c102928_g1;c103397_g1;c103678_g1;c10683_g1;c11005_g1;c11202_g1;c117495_g1;c117990_g1;c118750_g1;c121515_g1;c127513_g1;c132738_g1;c133555_g1;c133761_g1;c134131_g1;c135437_g1;c136204_g1;c136700_g1;c137050_g1;c137085_g1;c139677_g1;c139925_g1;c141200_g1;c143168_g1;c145514_g1;c14579_g1;c145942_g1;c147320_g1;c147807_g1;c147875_g1;c14805_g1;c150703_g1;c15771_g…
GO:0005506	e	iron ion binding	142/29037	1242/331498	0.00127	1	molecular_function	c101934_g1;c103821_g1;c126395_g1;c147320_g1;c147875_g1;c238817_g1;c254287_g1;c263824_g1;c265968_g1;c283916_g1;c286138_g1;c286757_g1;c300174_g1;c301379_g1;c305057_g1;c308646_g1;c308814_g1;c309369_g1;c310631_g1;c310934_g1;c315816_g1;c327190_g1;c331297_g1;c331445_g1;c336680_g2;c337919_g2;c338035_g1;c339529_g1;c341190_g1;c344997_g2;c345177_g1;c345600_g1;c347374_g1;c347862_g1;c352212_g1;c357381_g1;c35…
GO:0004451	e	isocitrate lyase activity	13/29037	58/331498	0.0013	1	molecular_function	c310676_g1;c378694_g1;c381814_g1;c381814_g2;c386962_g2;c396702_g1;c399043_g1;c399043_g2;c400648_g1;c400648_g2;c402907_g1;c412631_g1;c421612_g1
GO:0098800	e	inner mitochondrial membrane protein complex	52/29037	378/331498	0.00133	1	cellular_component	c18920_g1;c280753_g1;c315428_g1;c317565_g1;c333610_g1;c339200_g1;c340594_g1;c345050_g1;c347974_g2;c357907_g1;c359029_g1;c359909_g1;c361721_g1;c370669_g3;c376192_g2;c376376_g1;c376959_g1;c379105_g1;c379476_g2;c380996_g1;c381129_g1;c382230_g1;c388398_g2;c388515_g1;c390858_g1;c392097_g1;c393205_g1;c394649_g1;c395861_g1;c396809_g1;c397212_g1;c400421_g1;c402632_g1;c402714_g2;c402714_g5;c405507_g2;c406…
GO:1901663	e	quinone biosynthetic process	35/29037	228/331498	0.00136	1	biological_process	c188405_g1;c256427_g1;c274767_g1;c280423_g1;c30370_g1;c354016_g1;c354506_g1;c362557_g4;c362927_g1;c363605_g2;c369894_g2;c374843_g1;c375417_g1;c379476_g2;c380283_g1;c382894_g1;c383160_g1;c393416_g1;c393416_g2;c395504_g2;c395861_g1;c396257_g1;c398730_g2;c403032_g3;c407044_g1;c413279_g5;c413897_g2;c413912_g1;c414540_g2;c414562_g6;c416493_g1;c418205_g2;c418750_g2;c498914_g1;c706956_g1
GO:0042181	e	ketone biosynthetic process	35/29037	229/331498	0.00139	1	biological_process	c188405_g1;c256427_g1;c274767_g1;c280423_g1;c30370_g1;c354016_g1;c354506_g1;c362557_g4;c362927_g1;c363605_g2;c369894_g2;c374843_g1;c375417_g1;c379476_g2;c380283_g1;c382894_g1;c383160_g1;c393416_g1;c393416_g2;c395504_g2;c395861_g1;c396257_g1;c398730_g2;c403032_g3;c407044_g1;c413279_g5;c413897_g2;c413912_g1;c414540_g2;c414562_g6;c416493_g1;c418205_g2;c418750_g2;c498914_g1;c706956_g1
GO:0016832	e	aldehyde-lyase activity	27/29037	165/331498	0.0014	1	molecular_function	c251231_g1;c322938_g4;c371759_g1;c373121_g1;c386760_g5;c387762_g1;c388599_g1;c388599_g6;c388599_g7;c395900_g1;c396406_g2;c396772_g1;c396772_g4;c400957_g1;c400957_g2;c403148_g5;c404626_g2;c409046_g3;c409046_g5;c415439_g2;c416455_g2;c416455_g5;c416455_g7;c417109_g1;c417109_g4;c420170_g1;c700275_g1
GO:0006814	e	sodium ion transport	41/29037	282/331498	0.00142	1	biological_process	c256427_g1;c280423_g1;c30370_g1;c345737_g1;c354506_g1;c362030_g2;c362557_g4;c362927_g1;c363605_g2;c374843_g1;c375417_g1;c375507_g1;c379476_g2;c380773_g1;c382376_g1;c382894_g1;c383160_g1;c388781_g1;c389748_g2;c390927_g2;c391876_g1;c393416_g1;c393416_g2;c395504_g2;c395861_g1;c396257_g1;c397270_g1;c403032_g3;c407044_g1;c413279_g5;c413897_g2;c413912_g1;c414540_g2;c414562_g6;c416493_g1;c418205_g2;c418…
GO:0042592	e	homeostatic process	107/29037	902/331498	0.00143	1	biological_process	c200899_g1;c207827_g1;c238273_g1;c266171_g1;c284071_g1;c293732_g1;c295259_g1;c300647_g2;c301656_g1;c302500_g1;c303514_g1;c306065_g1;c310975_g2;c314650_g1;c315265_g1;c330036_g1;c330873_g1;c339529_g1;c345741_g1;c349347_g1;c351722_g1;c353945_g1;c354642_g1;c355446_g2;c357099_g1;c357861_g1;c359030_g1;c362030_g2;c366878_g1;c367371_g1;c369161_g1;c369257_g2;c371121_g1;c374681_g1;c375531_g2;c375830_g1;c37…
GO:1901661	e	quinone metabolic process	35/29037	231/331498	0.00149	1	biological_process	c188405_g1;c256427_g1;c274767_g1;c280423_g1;c30370_g1;c354016_g1;c354506_g1;c362557_g4;c362927_g1;c363605_g2;c369894_g2;c374843_g1;c375417_g1;c379476_g2;c380283_g1;c382894_g1;c383160_g1;c393416_g1;c393416_g2;c395504_g2;c395861_g1;c396257_g1;c398730_g2;c403032_g3;c407044_g1;c413279_g5;c413897_g2;c413912_g1;c414540_g2;c414562_g6;c416493_g1;c418205_g2;c418750_g2;c498914_g1;c706956_g1
GO:0015140	e	malate transmembrane transporter activity	5/29037	11/331498	0.00152	1	molecular_function	c380773_g1;c389748_g2;c391876_g1;c421556_g1;c421556_g2
GO:0030929	e	ADPG pyrophosphorylase complex	5/29037	11/331498	0.00152	1	cellular_component	c394398_g1;c406646_g14;c406646_g16;c406646_g17;c422563_g1
GO:0010196	e	nonphotochemical quenching	5/29037	11/331498	0.00152	1	biological_process	c388402_g1;c406193_g1;c409715_g3;c420702_g1;c420702_g2
GO:0015729	e	oxaloacetate transport	5/29037	11/331498	0.00152	1	biological_process	c380773_g1;c382376_g1;c389748_g2;c421556_g1;c421556_g2
GO:1990066	e	energy quenching	5/29037	11/331498	0.00152	1	biological_process	c388402_g1;c406193_g1;c409715_g3;c420702_g1;c420702_g2
GO:0030931	e	heterotetrameric ADPG pyrophosphorylase complex	5/29037	11/331498	0.00152	1	cellular_component	c394398_g1;c406646_g14;c406646_g16;c406646_g17;c422563_g1
GO:0009743	e	response to carbohydrate	17/29037	86/331498	0.00154	1	biological_process	c352019_g1;c361456_g1;c372238_g1;c387420_g1;c397702_g1;c402037_g1;c404089_g3;c405531_g1;c406322_g4;c410832_g5;c418110_g1;c418110_g5;c418573_g1;c419761_g2;c420809_g1;c420929_g1;c422592_g1
GO:0009168	e	purine ribonucleoside monophosphate biosynthetic process	102/29037	851/331498	0.00154	1	biological_process	c18920_g1;c251362_g1;c252844_g1;c301823_g1;c311449_g1;c315428_g1;c317565_g1;c318064_g1;c330816_g1;c333099_g1;c333407_g1;c333610_g1;c336698_g1;c338261_g1;c339124_g1;c339200_g1;c345050_g1;c345693_g1;c351204_g1;c351204_g2;c357907_g1;c359402_g3;c359828_g2;c359909_g1;c363120_g1;c364195_g1;c371275_g1;c373586_g1;c376192_g2;c376376_g1;c376828_g1;c376959_g1;c379105_g1;c380996_g1;c381129_g1;c382230_g1;c384…
GO:0009127	e	purine nucleoside monophosphate biosynthetic process	102/29037	851/331498	0.00154	1	biological_process	c18920_g1;c251362_g1;c252844_g1;c301823_g1;c311449_g1;c315428_g1;c317565_g1;c318064_g1;c330816_g1;c333099_g1;c333407_g1;c333610_g1;c336698_g1;c338261_g1;c339124_g1;c339200_g1;c345050_g1;c345693_g1;c351204_g1;c351204_g2;c357907_g1;c359402_g3;c359828_g2;c359909_g1;c363120_g1;c364195_g1;c371275_g1;c373586_g1;c376192_g2;c376376_g1;c376828_g1;c376959_g1;c379105_g1;c380996_g1;c381129_g1;c382230_g1;c384…
GO:0006793	e	phosphorus metabolic process	944/29037	9768/331498	0.00157	1	biological_process	c102928_g1;c103601_g1;c104884_g1;c11005_g1;c132390_g1;c133555_g1;c134808_g1;c14211_g1;c147061_g1;c147807_g1;c171792_g1;c177709_g1;c18920_g1;c202940_g1;c226168_g1;c234183_g1;c234431_g1;c235666_g1;c238980_g1;c240169_g1;c240176_g2;c241568_g1;c242314_g1;c243425_g1;c247186_g2;c251362_g1;c251409_g1;c251515_g1;c252606_g1;c252844_g1;c253687_g1;c255582_g1;c266616_g1;c266683_g1;c267859_g1;c276862_g2;c27701…
GO:0071702	e	organic substance transport	433/29037	4270/331498	0.00157	1	biological_process	c102638_g1;c117990_g1;c133972_g1;c135437_g1;c141197_g1;c150703_g1;c166368_g1;c174286_g1;c234124_g1;c235285_g1;c237798_g1;c246927_g1;c250713_g1;c252349_g1;c253279_g1;c258549_g1;c266377_g1;c267490_g1;c267972_g1;c270210_g1;c278056_g1;c281943_g1;c286537_g2;c287158_g1;c287407_g1;c291022_g1;c294585_g1;c296781_g1;c300152_g1;c301734_g1;c301766_g1;c304604_g1;c305154_g1;c306167_g1;c311026_g1;c311068_g1;c31…
GO:0003755	e	peptidyl-prolyl cis-trans isomerase activity	48/29037	347/331498	0.00162	1	molecular_function	c235055_g1;c266530_g1;c267355_g1;c323154_g1;c332784_g2;c341100_g1;c346071_g1;c365734_g1;c366780_g1;c368141_g1;c370702_g1;c375577_g1;c376779_g1;c378688_g1;c381138_g1;c382404_g1;c382918_g4;c383295_g1;c386784_g1;c387144_g4;c387444_g1;c387626_g1;c390037_g2;c390343_g5;c390508_g3;c390508_g4;c396953_g2;c397707_g2;c398668_g4;c400532_g1;c400918_g3;c401263_g1;c402220_g1;c403160_g1;c403806_g2;c404793_g1;c40…
GO:0000413	e	protein peptidyl-prolyl isomerization	48/29037	347/331498	0.00162	1	biological_process	c235055_g1;c266530_g1;c267355_g1;c323154_g1;c332784_g2;c341100_g1;c346071_g1;c365734_g1;c366780_g1;c368141_g1;c370702_g1;c375577_g1;c376779_g1;c378688_g1;c381138_g1;c382404_g1;c382918_g4;c383295_g1;c386784_g1;c387144_g4;c387444_g1;c387626_g1;c390037_g2;c390343_g5;c390508_g3;c390508_g4;c396953_g2;c397707_g2;c398668_g4;c400532_g1;c400918_g3;c401263_g1;c402220_g1;c403160_g1;c403806_g2;c404793_g1;c40…
GO:0009696	e	salicylic acid metabolic process	4/29037	7/331498	0.00166	1	biological_process	c392693_g1;c420597_g2;c420702_g1;c420702_g2
GO:0005504	e	fatty acid binding	4/29037	7/331498	0.00166	1	molecular_function	c359220_g1;c359220_g2;c369333_g1;c379887_g2
GO:0016731	e	oxidoreductase activity, acting on iron-sulfur proteins as donors, NAD or NADP as acceptor	4/29037	7/331498	0.00166	1	molecular_function	c402682_g1;c420597_g2;c421480_g1;c421480_g2
GO:0010333	e	terpene synthase activity	4/29037	7/331498	0.00166	1	molecular_function	c298216_g1;c379613_g1;c409871_g2;c417301_g2
GO:0004324	e	ferredoxin-NADP+ reductase activity	4/29037	7/331498	0.00166	1	molecular_function	c402682_g1;c420597_g2;c421480_g1;c421480_g2
GO:0047100	e	glyceraldehyde-3-phosphate dehydrogenase (NADP+) (phosphorylating) activity	4/29037	7/331498	0.00166	1	molecular_function	c401399_g1;c418110_g1;c418110_g2;c418110_g5
GO:0015711	e	organic anion transport	96/29037	797/331498	0.00166	1	biological_process	c133972_g1;c235285_g1;c252349_g1;c267972_g1;c281943_g1;c315951_g1;c334012_g1;c345737_g1;c347594_g2;c347784_g1;c351013_g1;c358869_g1;c363611_g1;c370788_g1;c375323_g1;c377060_g1;c377308_g1;c377997_g1;c380773_g1;c381681_g1;c381812_g1;c382376_g1;c383936_g2;c383995_g1;c389030_g2;c389570_g1;c389748_g2;c390047_g3;c391876_g1;c392903_g1;c393639_g1;c393968_g3;c396191_g1;c396881_g3;c397270_g1;c397338_g1;c39…
GO:0016802	e	trialkylsulfonium hydrolase activity	17/29037	87/331498	0.00167	1	molecular_function	c346482_g1;c347579_g1;c354840_g1;c377559_g3;c380624_g3;c381911_g3;c396666_g1;c397389_g3;c401135_g2;c401135_g3;c403144_g3;c403144_g5;c403144_g8;c404958_g1;c404958_g3;c413955_g7;c419589_g6
GO:0004013	e	adenosylhomocysteinase activity	17/29037	87/331498	0.00167	1	molecular_function	c346482_g1;c347579_g1;c354840_g1;c377559_g3;c380624_g3;c381911_g3;c396666_g1;c397389_g3;c401135_g2;c401135_g3;c403144_g3;c403144_g5;c403144_g8;c404958_g1;c404958_g3;c413955_g7;c419589_g6
GO:0000447	e	endonucleolytic cleavage in ITS1 to separate SSU-rRNA from 5.8S rRNA and LSU-rRNA from tricistronic rRNA transcript (SSU-rRNA, 5.8S rRNA, LSU-rRNA)	11/29037	46/331498	0.00172	1	biological_process	c210140_g1;c305059_g2;c333811_g1;c346296_g2;c365042_g2;c378712_g1;c393540_g1;c397909_g1;c401276_g2;c407589_g1;c421042_g4
GO:0045493	e	xylan catabolic process	12/29037	53/331498	0.00179	1	biological_process	c240299_g1;c250849_g2;c280990_g1;c294172_g1;c310654_g1;c329771_g1;c331155_g1;c366579_g1;c379641_g2;c386168_g1;c389474_g2;c508474_g1
GO:0016801	e	hydrolase activity, acting on ether bonds	20/29037	110/331498	0.00183	1	molecular_function	c345187_g1;c346482_g1;c347579_g1;c349417_g1;c354840_g1;c377559_g3;c380624_g3;c381911_g3;c396666_g1;c397389_g3;c401135_g2;c401135_g3;c403144_g3;c403144_g5;c403144_g8;c404958_g1;c404958_g3;c408722_g2;c413955_g7;c419589_g6
GO:0016774	e	phosphotransferase activity, carboxyl group as acceptor	23/29037	134/331498	0.00183	1	molecular_function	c251515_g1;c296155_g1;c345434_g1;c362967_g2;c380431_g1;c388070_g2;c391047_g1;c399440_g2;c403198_g1;c403198_g3;c403564_g2;c403564_g4;c407447_g1;c407447_g3;c408777_g1;c408777_g3;c412835_g1;c415484_g1;c415694_g1;c417361_g1;c417361_g2;c420194_g1;c421221_g1
GO:0071554	e	cell wall organization or biogenesis	32/29037	207/331498	0.00184	1	biological_process	c243704_g1;c247106_g1;c284071_g1;c287964_g1;c295259_g1;c305227_g1;c305764_g2;c309885_g1;c331146_g1;c332433_g1;c333780_g1;c350355_g1;c378030_g1;c387420_g1;c387507_g2;c387968_g1;c388111_g1;c390358_g2;c390964_g1;c397493_g2;c397771_g6;c399619_g1;c399619_g4;c399906_g3;c401381_g2;c401998_g2;c406223_g1;c406974_g1;c411388_g1;c411388_g4;c421840_g1;c568007_g1
GO:0009124	e	nucleoside monophosphate biosynthetic process	115/29037	984/331498	0.00185	1	biological_process	c18920_g1;c251362_g1;c252844_g1;c301823_g1;c307511_g1;c311449_g1;c315428_g1;c317565_g1;c318064_g1;c330816_g1;c333099_g1;c333407_g1;c333610_g1;c335686_g1;c336698_g1;c338261_g1;c339124_g1;c339200_g1;c345050_g1;c345693_g1;c351204_g1;c351204_g2;c357907_g1;c359402_g3;c359828_g2;c359909_g1;c363120_g1;c364195_g1;c369849_g1;c371275_g1;c373586_g1;c376192_g2;c376376_g1;c376828_g1;c376959_g1;c379105_g1;c380…
GO:0019751	e	polyol metabolic process	62/29037	474/331498	0.00189	1	biological_process	c126395_g1;c177709_g1;c239321_g2;c251526_g1;c266023_g1;c309330_g1;c322938_g4;c327847_g1;c336532_g1;c336532_g2;c342510_g1;c354211_g1;c356930_g1;c359282_g1;c363461_g1;c364372_g1;c372489_g1;c372489_g4;c373526_g1;c373720_g2;c375906_g2;c380927_g1;c385997_g1;c386760_g5;c386932_g1;c387142_g1;c388599_g1;c388599_g6;c388599_g7;c392420_g1;c394540_g6;c394612_g1;c396406_g2;c396772_g1;c396772_g4;c397752_g2;c39…
GO:0006099	e	tricarboxylic acid cycle	130/29037	1136/331498	0.0019	1	biological_process	c223709_g1;c234059_g1;c238896_g2;c254496_g1;c276476_g1;c289997_g1;c300490_g1;c302753_g1;c310676_g1;c312577_g1;c315571_g1;c327879_g1;c328762_g1;c337248_g1;c337884_g1;c338322_g1;c338845_g1;c348796_g1;c350465_g1;c357054_g1;c359029_g1;c367284_g2;c367842_g3;c368858_g1;c369228_g5;c369257_g2;c369508_g1;c371129_g1;c375614_g1;c376893_g1;c377097_g1;c377799_g1;c378707_g1;c381505_g2;c382196_g1;c382236_g3;c38…
GO:0033290	e	eukaryotic 48S preinitiation complex	38/29037	260/331498	0.00193	1	cellular_component	c222382_g1;c279939_g1;c299234_g1;c312902_g1;c331524_g1;c336891_g1;c350315_g1;c365821_g1;c370471_g1;c379773_g1;c379773_g2;c389101_g1;c389961_g2;c390754_g1;c395422_g5;c399645_g2;c401470_g2;c401875_g3;c401894_g2;c401894_g3;c402345_g1;c406701_g2;c409371_g1;c409371_g3;c412041_g1;c413772_g1;c413772_g2;c414157_g1;c414559_g1;c416054_g2;c416054_g3;c416147_g3;c418064_g2;c419058_g1;c419516_g4;c419552_g2;c64…
GO:0001731	e	formation of translation preinitiation complex	38/29037	261/331498	0.00199	1	biological_process	c222382_g1;c279939_g1;c299234_g1;c312902_g1;c331524_g1;c336891_g1;c350315_g1;c365821_g1;c370471_g1;c379773_g1;c379773_g2;c389101_g1;c389961_g2;c390754_g1;c395422_g5;c399645_g2;c401470_g2;c401875_g3;c401894_g2;c401894_g3;c402345_g1;c406701_g2;c409371_g1;c409371_g3;c412041_g1;c413772_g1;c413772_g2;c414157_g1;c414559_g1;c416054_g2;c416054_g3;c416147_g3;c418064_g2;c419058_g1;c419516_g4;c419552_g2;c64…
GO:0016282	e	eukaryotic 43S preinitiation complex	38/29037	262/331498	0.00206	1	cellular_component	c222382_g1;c279939_g1;c299234_g1;c312902_g1;c331524_g1;c336891_g1;c350315_g1;c365821_g1;c370471_g1;c379773_g1;c379773_g2;c389101_g1;c389961_g2;c390754_g1;c395422_g5;c399645_g2;c401470_g2;c401875_g3;c401894_g2;c401894_g3;c402345_g1;c406701_g2;c409371_g1;c409371_g3;c412041_g1;c413772_g1;c413772_g2;c414157_g1;c414559_g1;c416054_g2;c416054_g3;c416147_g3;c418064_g2;c419058_g1;c419516_g4;c419552_g2;c64…
GO:0010200	e	response to chitin	9/29037	34/331498	0.00209	1	biological_process	c353976_g1;c381630_g1;c386478_g1;c410197_g2;c412095_g1;c418291_g1;c420597_g2;c420702_g1;c420702_g2
GO:0031348	e	negative regulation of defense response	9/29037	34/331498	0.00209	1	biological_process	c259210_g1;c359030_g1;c391190_g3;c397771_g6;c410961_g1;c416469_g1;c420597_g2;c420702_g1;c420702_g2
GO:0004365	e	glyceraldehyde-3-phosphate dehydrogenase (NAD+) (phosphorylating) activity	12/29037	54/331498	0.00212	1	molecular_function	c344399_g1;c390258_g1;c394303_g1;c399441_g1;c399441_g5;c399441_g6;c400104_g1;c416291_g1;c416291_g4;c418110_g1;c418110_g5;c420025_g1
GO:0072522	e	purine-containing compound biosynthetic process	125/29037	1089/331498	0.00217	1	biological_process	c18920_g1;c251362_g1;c252844_g1;c267859_g1;c280753_g1;c293875_g1;c301823_g1;c302163_g1;c311449_g1;c315428_g1;c317565_g1;c318064_g1;c330816_g1;c333099_g1;c333407_g1;c333610_g1;c336698_g1;c338261_g1;c339124_g1;c339200_g1;c345050_g1;c345693_g1;c351204_g1;c351204_g2;c357907_g1;c359402_g3;c359828_g2;c359909_g1;c363120_g1;c364195_g1;c367162_g1;c367162_g2;c367243_g1;c371275_g1;c373586_g1;c376192_g2;c376…
GO:0015991	e	ATP hydrolysis coupled proton transport	60/29037	461/331498	0.00218	1	biological_process	c252844_g1;c314650_g1;c333815_g1;c338261_g1;c348278_g1;c351204_g1;c351204_g2;c355446_g2;c357002_g1;c357171_g1;c357683_g1;c359828_g2;c363563_g1;c364195_g1;c367184_g1;c376828_g1;c377337_g1;c383372_g1;c384105_g1;c384593_g1;c386191_g3;c386253_g1;c386253_g3;c386262_g2;c386566_g2;c387245_g1;c387868_g1;c389155_g1;c391164_g1;c391492_g2;c392093_g1;c392313_g3;c393522_g1;c394337_g1;c396324_g1;c398037_g1;c40…
GO:0090662	e	ATP hydrolysis coupled transmembrane transport	60/29037	461/331498	0.00218	1	biological_process	c252844_g1;c314650_g1;c333815_g1;c338261_g1;c348278_g1;c351204_g1;c351204_g2;c355446_g2;c357002_g1;c357171_g1;c357683_g1;c359828_g2;c363563_g1;c364195_g1;c367184_g1;c376828_g1;c377337_g1;c383372_g1;c384105_g1;c384593_g1;c386191_g3;c386253_g1;c386253_g3;c386262_g2;c386566_g2;c387245_g1;c387868_g1;c389155_g1;c391164_g1;c391492_g2;c392093_g1;c392313_g3;c393522_g1;c394337_g1;c396324_g1;c398037_g1;c40…
GO:0099131	e	ATP hydrolysis coupled ion transmembrane transport	60/29037	461/331498	0.00218	1	biological_process	c252844_g1;c314650_g1;c333815_g1;c338261_g1;c348278_g1;c351204_g1;c351204_g2;c355446_g2;c357002_g1;c357171_g1;c357683_g1;c359828_g2;c363563_g1;c364195_g1;c367184_g1;c376828_g1;c377337_g1;c383372_g1;c384105_g1;c384593_g1;c386191_g3;c386253_g1;c386253_g3;c386262_g2;c386566_g2;c387245_g1;c387868_g1;c389155_g1;c391164_g1;c391492_g2;c392093_g1;c392313_g3;c393522_g1;c394337_g1;c396324_g1;c398037_g1;c40…
GO:0099132	e	ATP hydrolysis coupled cation transmembrane transport	60/29037	461/331498	0.00218	1	biological_process	c252844_g1;c314650_g1;c333815_g1;c338261_g1;c348278_g1;c351204_g1;c351204_g2;c355446_g2;c357002_g1;c357171_g1;c357683_g1;c359828_g2;c363563_g1;c364195_g1;c367184_g1;c376828_g1;c377337_g1;c383372_g1;c384105_g1;c384593_g1;c386191_g3;c386253_g1;c386253_g3;c386262_g2;c386566_g2;c387245_g1;c387868_g1;c389155_g1;c391164_g1;c391492_g2;c392093_g1;c392313_g3;c393522_g1;c394337_g1;c396324_g1;c398037_g1;c40…
GO:0015988	e	energy coupled proton transmembrane transport, against electrochemical gradient	60/29037	461/331498	0.00218	1	biological_process	c252844_g1;c314650_g1;c333815_g1;c338261_g1;c348278_g1;c351204_g1;c351204_g2;c355446_g2;c357002_g1;c357171_g1;c357683_g1;c359828_g2;c363563_g1;c364195_g1;c367184_g1;c376828_g1;c377337_g1;c383372_g1;c384105_g1;c384593_g1;c386191_g3;c386253_g1;c386253_g3;c386262_g2;c386566_g2;c387245_g1;c387868_g1;c389155_g1;c391164_g1;c391492_g2;c392093_g1;c392313_g3;c393522_g1;c394337_g1;c396324_g1;c398037_g1;c40…
GO:0006101	e	citrate metabolic process	130/29037	1139/331498	0.00228	1	biological_process	c223709_g1;c234059_g1;c238896_g2;c254496_g1;c276476_g1;c289997_g1;c300490_g1;c302753_g1;c310676_g1;c312577_g1;c315571_g1;c327879_g1;c328762_g1;c337248_g1;c337884_g1;c338322_g1;c338845_g1;c348796_g1;c350465_g1;c357054_g1;c359029_g1;c367284_g2;c367842_g3;c368858_g1;c369228_g5;c369257_g2;c369508_g1;c371129_g1;c375614_g1;c376893_g1;c377097_g1;c377799_g1;c378707_g1;c381505_g2;c382196_g1;c382236_g3;c38…
GO:0072350	e	tricarboxylic acid metabolic process	130/29037	1140/331498	0.00229	1	biological_process	c223709_g1;c234059_g1;c238896_g2;c254496_g1;c276476_g1;c289997_g1;c300490_g1;c302753_g1;c310676_g1;c312577_g1;c315571_g1;c327879_g1;c328762_g1;c337248_g1;c337884_g1;c338322_g1;c338845_g1;c348796_g1;c350465_g1;c357054_g1;c359029_g1;c367284_g2;c367842_g3;c368858_g1;c369228_g5;c369257_g2;c369508_g1;c371129_g1;c375614_g1;c376893_g1;c377097_g1;c377799_g1;c378707_g1;c381505_g2;c382196_g1;c382236_g3;c38…
GO:0004853	e	uroporphyrinogen decarboxylase activity	6/29037	17/331498	0.00239	1	molecular_function	c347286_g1;c385216_g1;c411452_g1;c420067_g1;c420067_g2;c420067_g3
GO:0045491	e	xylan metabolic process	13/29037	62/331498	0.00246	1	biological_process	c240299_g1;c250849_g2;c280990_g1;c294172_g1;c310654_g1;c329771_g1;c331155_g1;c366579_g1;c379641_g2;c386168_g1;c389474_g2;c411388_g1;c508474_g1
GO:0009744	e	response to sucrose	12/29037	55/331498	0.0025	1	biological_process	c372238_g1;c402037_g1;c404089_g3;c405531_g1;c406322_g4;c410832_g5;c418110_g1;c418110_g5;c418573_g1;c419761_g2;c420929_g1;c422592_g1
GO:0009547	e	plastid ribosome	3/29037	4/331498	0.00251	1	cellular_component	c373845_g1;c383317_g1;c417712_g2
GO:0019841	e	retinol binding	3/29037	4/331498	0.00251	1	molecular_function	c359220_g1;c359220_g2;c369333_g1
GO:0005501	e	retinoid binding	3/29037	4/331498	0.00251	1	molecular_function	c359220_g1;c359220_g2;c369333_g1
GO:0010179	e	IAA-Ala conjugate hydrolase activity	3/29037	4/331498	0.00251	1	molecular_function	c403907_g1;c411127_g4;c411127_g7
GO:0016844	e	strictosidine synthase activity	3/29037	4/331498	0.00251	1	molecular_function	c374835_g2;c410297_g3;c410297_g4
GO:0009652	e	thigmotropism	3/29037	4/331498	0.00251	1	biological_process	c387110_g1;c387110_g2;c408742_g1
GO:0009156	e	ribonucleoside monophosphate biosynthetic process	113/29037	973/331498	0.00255	1	biological_process	c18920_g1;c251362_g1;c252844_g1;c301823_g1;c307511_g1;c311449_g1;c315428_g1;c317565_g1;c318064_g1;c330816_g1;c333099_g1;c333407_g1;c333610_g1;c336698_g1;c338261_g1;c339124_g1;c339200_g1;c345050_g1;c345693_g1;c351204_g1;c351204_g2;c357907_g1;c359402_g3;c359828_g2;c359909_g1;c363120_g1;c364195_g1;c369849_g1;c371275_g1;c373586_g1;c376192_g2;c376376_g1;c376828_g1;c376959_g1;c379105_g1;c380996_g1;c381…
GO:0005743	e	mitochondrial inner membrane	51/29037	382/331498	0.00267	1	cellular_component	c101934_g1;c144010_g1;c252311_g2;c254287_g1;c30370_g1;c333099_g1;c339124_g1;c340305_g1;c343235_g1;c344005_g1;c344005_g2;c348963_g1;c354147_g1;c356827_g1;c362614_g1;c378448_g1;c379505_g2;c382630_g1;c383961_g2;c384004_g1;c387748_g7;c387748_g9;c388484_g1;c389460_g1;c389460_g3;c390047_g3;c390349_g1;c393639_g1;c393968_g3;c394705_g5;c397633_g1;c399753_g1;c399753_g5;c401013_g1;c401712_g1;c402317_g1;c403…
GO:0005783	e	endoplasmic reticulum	96/29037	807/331498	0.00269	1	cellular_component	c147320_g1;c183481_g1;c266171_g1;c266485_g1;c286537_g2;c309369_g1;c310631_g1;c315265_g1;c321178_g2;c324368_g1;c327365_g1;c330036_g1;c331297_g1;c341183_g1;c342660_g1;c343028_g1;c346884_g1;c346994_g1;c359343_g1;c359818_g1;c361277_g2;c361456_g1;c363071_g1;c365757_g1;c366589_g1;c368505_g1;c369967_g1;c370702_g1;c372431_g1;c375531_g2;c378325_g1;c378978_g1;c380330_g2;c381537_g2;c381890_g1;c382134_g2;c38…
GO:0052837	e	thiazole biosynthetic process	8/29037	29/331498	0.00277	1	biological_process	c322824_g1;c363517_g1;c395511_g1;c396855_g1;c398280_g1;c403742_g2;c416163_g1;c416163_g2
GO:0052838	e	thiazole metabolic process	8/29037	29/331498	0.00277	1	biological_process	c322824_g1;c363517_g1;c395511_g1;c396855_g1;c398280_g1;c403742_g2;c416163_g1;c416163_g2
GO:0044712	e	single-organism catabolic process	267/29037	2551/331498	0.00279	1	biological_process	c107849_g1;c126395_g1;c134808_g1;c177709_g1;c223709_g1;c240473_g1;c243425_g1;c251526_g1;c252105_g1;c264555_g2;c266023_g1;c266186_g1;c266683_g1;c280990_g1;c286648_g1;c295259_g1;c296155_g1;c305024_g1;c309330_g1;c310498_g2;c311582_g1;c315381_g1;c322938_g4;c327124_g1;c328692_g2;c33046_g1;c330816_g1;c332380_g1;c336532_g1;c336532_g2;c337742_g1;c341073_g1;c344399_g1;c344408_g1;c345434_g1;c347095_g1;c348…
GO:1901136	e	carbohydrate derivative catabolic process	29/29037	189/331498	0.00284	1	biological_process	c328222_g1;c328222_g2;c338956_g1;c344707_g1;c344707_g2;c363953_g1;c367796_g1;c369899_g1;c371364_g1;c371759_g1;c374598_g1;c378975_g1;c390066_g1;c393113_g1;c397771_g6;c401339_g1;c40539_g1;c405621_g3;c408240_g1;c408240_g2;c409801_g1;c410861_g1;c415841_g3;c415841_g7;c416481_g1;c416758_g2;c422067_g2;c422280_g2;c503534_g1
GO:0006067	e	ethanol metabolic process	13/29037	63/331498	0.00285	1	biological_process	c266384_g1;c328848_g1;c328848_g2;c373863_g1;c395774_g8;c402089_g1;c402089_g2;c402089_g3;c405570_g2;c405570_g3;c405949_g5;c415564_g4;c416185_g3
GO:0031669	e	cellular response to nutrient levels	22/29037	131/331498	0.00286	1	biological_process	c344389_g1;c347689_g1;c351722_g1;c369849_g1;c385292_g2;c385292_g3;c389155_g1;c394687_g1;c394699_g1;c397765_g4;c404172_g1;c405852_g1;c407229_g2;c410340_g2;c414072_g1;c414856_g1;c415590_g2;c420079_g1;c421048_g2;c421403_g4;c421793_g1;c712583_g1
GO:0006633	e	fatty acid biosynthetic process	100/29037	852/331498	0.00291	1	biological_process	c103821_g1;c147320_g1;c179667_g1;c266932_g1;c303897_g1;c309369_g1;c309511_g1;c310631_g1;c310669_g1;c327365_g1;c331297_g1;c337337_g2;c346233_g1;c350101_g1;c352212_g1;c363071_g1;c364567_g1;c366589_g1;c367667_g2;c371810_g1;c372431_g1;c372570_g1;c373539_g1;c374541_g4;c375196_g2;c376171_g1;c377928_g1;c378325_g1;c380534_g3;c381061_g2;c381505_g2;c382539_g1;c382539_g3;c383816_g1;c384265_g2;c385546_g1;c38…
GO:0006820	e	anion transport	123/29037	1076/331498	0.00291	1	biological_process	c133972_g1;c235285_g1;c252349_g1;c267972_g1;c281943_g1;c298807_g1;c315951_g1;c334012_g1;c345737_g1;c347594_g2;c347784_g1;c351013_g1;c354538_g2;c358869_g1;c363611_g1;c370788_g1;c375323_g1;c377060_g1;c377308_g1;c377697_g4;c377997_g1;c378944_g1;c379676_g2;c380773_g1;c381681_g1;c381812_g1;c382376_g1;c383936_g2;c383995_g1;c385564_g1;c387942_g1;c389030_g2;c389570_g1;c389748_g2;c390047_g3;c390927_g2;c39…
GO:0034285	e	response to disaccharide	12/29037	56/331498	0.00293	1	biological_process	c372238_g1;c402037_g1;c404089_g3;c405531_g1;c406322_g4;c410832_g5;c418110_g1;c418110_g5;c418573_g1;c419761_g2;c420929_g1;c422592_g1
GO:0016226	e	iron-sulfur cluster assembly	29/29037	190/331498	0.00298	1	biological_process	c300174_g1;c305057_g1;c335945_g2;c354016_g1;c357206_g1;c357381_g1;c357381_g2;c370498_g1;c375781_g1;c390908_g3;c395302_g3;c398143_g7;c401546_g1;c403387_g2;c403387_g3;c406842_g1;c406842_g2;c407312_g5;c409185_g1;c409185_g4;c413332_g3;c415145_g1;c415239_g3;c416297_g1;c420887_g2;c508268_g1;c527214_g1;c57807_g1;c578114_g1
GO:0031163	e	metallo-sulfur cluster assembly	29/29037	190/331498	0.00298	1	biological_process	c300174_g1;c305057_g1;c335945_g2;c354016_g1;c357206_g1;c357381_g1;c357381_g2;c370498_g1;c375781_g1;c390908_g3;c395302_g3;c398143_g7;c401546_g1;c403387_g2;c403387_g3;c406842_g1;c406842_g2;c407312_g5;c409185_g1;c409185_g4;c413332_g3;c415145_g1;c415239_g3;c416297_g1;c420887_g2;c508268_g1;c527214_g1;c57807_g1;c578114_g1
GO:1902356	e	oxaloacetate(2-) transmembrane transport	4/29037	8/331498	0.00309	1	biological_process	c380773_g1;c389748_g2;c421556_g1;c421556_g2
GO:0009496	e	plastoquinol--plastocyanin reductase activity	4/29037	8/331498	0.00309	1	molecular_function	c409715_g3;c411742_g1;c420702_g1;c420702_g2
GO:0060258	e	negative regulation of filamentous growth	4/29037	8/331498	0.00309	1	biological_process	c359437_g1;c359437_g2;c359437_g3;c405341_g2
GO:0060257	e	negative regulation of flocculation	4/29037	8/331498	0.00309	1	biological_process	c359437_g1;c359437_g2;c359437_g3;c405341_g2
GO:0060256	e	regulation of flocculation	4/29037	8/331498	0.00309	1	biological_process	c359437_g1;c359437_g2;c359437_g3;c405341_g2
GO:0006949	e	syncytium formation	4/29037	8/331498	0.00309	1	biological_process	c347180_g1;c399619_g1;c399906_g3;c407057_g2
GO:0052880	e	oxidoreductase activity, acting on diphenols and related substances as donors, with copper protein as acceptor	4/29037	8/331498	0.00309	1	molecular_function	c409715_g3;c411742_g1;c420702_g1;c420702_g2
GO:0015131	e	oxaloacetate transmembrane transporter activity	4/29037	8/331498	0.00309	1	molecular_function	c380773_g1;c389748_g2;c421556_g1;c421556_g2
GO:0045158	e	electron transporter, transferring electrons within cytochrome b6/f complex of photosystem II activity	4/29037	8/331498	0.00309	1	molecular_function	c409715_g3;c409887_g1;c420702_g1;c420702_g2
GO:0009612	e	response to mechanical stimulus	4/29037	8/331498	0.00309	1	biological_process	c387110_g1;c387110_g2;c397302_g1;c408742_g1
GO:0010218	e	response to far red light	9/29037	36/331498	0.0032	1	biological_process	c386932_g1;c406193_g1;c406193_g5;c414467_g2;c414467_g4;c417378_g3;c419761_g2;c420179_g2;c421453_g1
GO:0030686	e	90S preribosome	13/29037	64/331498	0.00329	1	cellular_component	c259905_g1;c305059_g2;c333811_g1;c346296_g2;c378712_g1;c397909_g1;c401276_g2;c407589_g1;c412443_g1;c414745_g2;c414745_g4;c416148_g1;c421042_g4
GO:0006879	e	cellular iron ion homeostasis	11/29037	50/331498	0.00348	1	biological_process	c314650_g1;c339529_g1;c374681_g1;c377367_g1;c380265_g1;c391492_g2;c392168_g10;c409185_g1;c409185_g4;c416297_g1;c420259_g2
GO:0030570	e	pectate lyase activity	8/29037	30/331498	0.00349	1	molecular_function	c133456_g1;c1482_g1;c349089_g1;c361781_g1;c365041_g1;c366468_g1;c373484_g1;c395880_g1
GO:0018131	e	oxazole or thiazole biosynthetic process	8/29037	30/331498	0.00349	1	biological_process	c322824_g1;c363517_g1;c395511_g1;c396855_g1;c398280_g1;c403742_g2;c416163_g1;c416163_g2
GO:0046484	e	oxazole or thiazole metabolic process	8/29037	30/331498	0.00349	1	biological_process	c322824_g1;c363517_g1;c395511_g1;c396855_g1;c398280_g1;c403742_g2;c416163_g1;c416163_g2
GO:0005852	e	eukaryotic translation initiation factor 3 complex	38/29037	270/331498	0.00349	1	cellular_component	c222382_g1;c279939_g1;c299234_g1;c312902_g1;c331524_g1;c336891_g1;c350315_g1;c365821_g1;c370471_g1;c379773_g1;c379773_g2;c389101_g1;c389961_g2;c390754_g1;c395422_g5;c399645_g2;c401470_g2;c401875_g3;c401894_g2;c401894_g3;c402345_g1;c406701_g2;c409371_g1;c409371_g3;c412041_g1;c413772_g1;c413772_g2;c414157_g1;c414559_g1;c416054_g2;c416054_g3;c416147_g3;c418064_g2;c419058_g1;c419516_g4;c419552_g2;c64…
GO:0018208	e	peptidyl-proline modification	48/29037	358/331498	0.00352	1	biological_process	c235055_g1;c266530_g1;c267355_g1;c323154_g1;c332784_g2;c341100_g1;c346071_g1;c365734_g1;c366780_g1;c368141_g1;c370702_g1;c375577_g1;c376779_g1;c378688_g1;c381138_g1;c382404_g1;c382918_g4;c383295_g1;c386784_g1;c387144_g4;c387444_g1;c387626_g1;c390037_g2;c390343_g5;c390508_g3;c390508_g4;c396953_g2;c397707_g2;c398668_g4;c400532_g1;c400918_g3;c401263_g1;c402220_g1;c403160_g1;c403806_g2;c404793_g1;c40…
GO:0016859	e	cis-trans isomerase activity	48/29037	359/331498	0.00358	1	molecular_function	c235055_g1;c266530_g1;c267355_g1;c323154_g1;c332784_g2;c341100_g1;c346071_g1;c365734_g1;c366780_g1;c368141_g1;c370702_g1;c375577_g1;c376779_g1;c378688_g1;c381138_g1;c382404_g1;c382918_g4;c383295_g1;c386784_g1;c387144_g4;c387444_g1;c387626_g1;c390037_g2;c390343_g5;c390508_g3;c390508_g4;c396953_g2;c397707_g2;c398668_g4;c400532_g1;c400918_g3;c401263_g1;c402220_g1;c403160_g1;c403806_g2;c404793_g1;c40…
GO:0010363	e	regulation of plant-type hypersensitive response	7/29037	24/331498	0.00359	1	biological_process	c259210_g1;c391190_g3;c410961_g1;c418291_g1;c420597_g2;c420702_g1;c420702_g2
GO:0000462	e	maturation of SSU-rRNA from tricistronic rRNA transcript (SSU-rRNA, 5.8S rRNA, LSU-rRNA)	5/29037	13/331498	0.00364	1	biological_process	c264856_g1;c264856_g2;c304289_g1;c402042_g2;c417210_g7
GO:0015743	e	malate transport	5/29037	13/331498	0.00364	1	biological_process	c380773_g1;c389748_g2;c391876_g1;c421556_g1;c421556_g2
GO:0006772	e	thiamine metabolic process	18/29037	100/331498	0.00366	1	biological_process	c103601_g1;c314955_g1;c322824_g1;c363517_g1;c379413_g1;c395511_g1;c396855_g1;c398280_g1;c399528_g1;c403742_g2;c403994_g1;c403994_g2;c411989_g2;c414652_g3;c414652_g6;c416163_g1;c416163_g2;c422201_g2
GO:0042723	e	thiamine-containing compound metabolic process	18/29037	100/331498	0.00366	1	biological_process	c103601_g1;c314955_g1;c322824_g1;c363517_g1;c379413_g1;c395511_g1;c396855_g1;c398280_g1;c399528_g1;c403742_g2;c403994_g1;c403994_g2;c411989_g2;c414652_g3;c414652_g6;c416163_g1;c416163_g2;c422201_g2
GO:0009737	e	response to abscisic acid	30/29037	200/331498	0.00367	1	biological_process	c386474_g4;c388599_g6;c389946_g6;c391190_g3;c396772_g4;c397702_g1;c397771_g6;c400957_g1;c400957_g2;c402730_g5;c403885_g2;c405884_g1;c407022_g1;c409046_g3;c409046_g5;c409194_g2;c409194_g4;c410961_g1;c413308_g1;c414072_g1;c414358_g2;c414935_g1;c415199_g1;c415199_g2;c415360_g1;c416246_g8;c417620_g1;c418318_g5;c420170_g1;c421387_g3
GO:1901137	e	carbohydrate derivative biosynthetic process	197/29037	1836/331498	0.00372	1	biological_process	c100186_g1;c18920_g1;c239321_g2;c251362_g1;c252844_g1;c267707_g1;c282591_g1;c286984_g1;c293875_g1;c301823_g1;c302163_g1;c311449_g1;c315428_g1;c317565_g1;c318064_g1;c333099_g1;c333407_g1;c333610_g1;c333780_g1;c335686_g1;c336532_g1;c336532_g2;c336698_g1;c338261_g1;c339124_g1;c339200_g1;c344389_g1;c345050_g1;c345693_g1;c351204_g1;c351204_g2;c351890_g1;c353759_g1;c354211_g1;c357907_g1;c359402_g3;c359…
GO:0009606	e	tropism	9/29037	37/331498	0.00391	1	biological_process	c387110_g1;c387110_g2;c388111_g1;c396881_g3;c400475_g6;c408742_g1;c417075_g8;c419577_g1;c421166_g2
GO:0006020	e	inositol metabolic process	37/29037	259/331498	0.00392	1	biological_process	c126395_g1;c251526_g1;c266023_g1;c309330_g1;c322938_g4;c359282_g1;c364372_g1;c372489_g1;c372489_g4;c380927_g1;c386760_g5;c387142_g1;c388599_g1;c388599_g6;c388599_g7;c392420_g1;c394540_g6;c396406_g2;c396772_g1;c396772_g4;c400957_g1;c400957_g2;c402633_g1;c403148_g5;c404626_g2;c407057_g2;c409046_g3;c409046_g5;c413397_g2;c415439_g2;c416573_g2;c417109_g1;c417109_g4;c418327_g1;c420170_g1;c420426_g4;c42…
GO:0009658	e	chloroplast organization	18/29037	102/331498	0.00413	1	biological_process	c369145_g1;c372778_g1;c390704_g1;c391798_g1;c400100_g1;c400247_g1;c401546_g1;c403395_g1;c408142_g4;c412680_g3;c413530_g1;c413882_g1;c418006_g2;c418277_g1;c418277_g2;c420933_g7;c422112_g4;c422395_g2
GO:0009408	e	response to heat	46/29037	345/331498	0.00414	1	biological_process	c137441_g1;c147208_g1;c253868_g1;c328138_g1;c329093_g1;c332433_g1;c340677_g1;c357861_g1;c361191_g1;c368496_g1;c372238_g1;c376531_g1;c381075_g2;c381630_g1;c382303_g1;c382470_g1;c383840_g6;c385116_g1;c388852_g2;c38920_g1;c390522_g1;c390801_g1;c395749_g1;c397302_g1;c397569_g1;c398700_g1;c400085_g6;c402280_g3;c402280_g5;c402280_g6;c402855_g1;c406513_g1;c406513_g3;c407091_g3;c409249_g1;c410249_g4;c410…
GO:0034622	e	cellular macromolecular complex assembly	139/29037	1250/331498	0.00422	1	biological_process	c100286_g1;c137085_g1;c222382_g1;c255417_g2;c259191_g1;c266384_g1;c279939_g1;c299234_g1;c311664_g1;c312902_g1;c315879_g1;c316198_g1;c321327_g1;c325761_g1;c331524_g1;c333610_g1;c333811_g1;c336891_g1;c350315_g1;c355631_g1;c356841_g1;c363637_g1;c365821_g1;c367935_g1;c370471_g1;c373838_g1;c376902_g1;c377892_g1;c378283_g1;c378610_g1;c379773_g1;c379773_g2;c380625_g1;c382222_g1;c383686_g1;c383823_g1;c38…
GO:0006164	e	purine nucleotide biosynthetic process	115/29037	1008/331498	0.00435	1	biological_process	c18920_g1;c251362_g1;c252844_g1;c267859_g1;c280753_g1;c301823_g1;c302163_g1;c311449_g1;c315428_g1;c317565_g1;c318064_g1;c333099_g1;c333407_g1;c333610_g1;c336698_g1;c338261_g1;c339124_g1;c339200_g1;c345050_g1;c345693_g1;c351204_g1;c351204_g2;c357907_g1;c359402_g3;c359828_g2;c359909_g1;c363120_g1;c364195_g1;c367162_g1;c367162_g2;c371275_g1;c373586_g1;c376192_g2;c376376_g1;c376828_g1;c376959_g1;c379…
GO:0016717	e	oxidoreductase activity, acting on paired donors, with oxidation of a pair of donors resulting in the reduction of molecular oxygen to two molecules of water	25/29037	159/331498	0.00442	1	molecular_function	c147320_g1;c309369_g1;c310631_g1;c351454_g1;c352212_g1;c363071_g1;c366589_g1;c373539_g1;c390348_g1;c394655_g1;c394655_g2;c394655_g3;c397454_g1;c399915_g1;c400213_g10;c400213_g7;c406669_g7;c409375_g1;c412182_g1;c412182_g2;c415969_g1;c416580_g2;c420610_g5;c421982_g1;c70030_g1
GO:0012505	e	endomembrane system	18/29037	103/331498	0.00442	1	cellular_component	c374232_g2;c386072_g1;c388332_g1;c392386_g1;c393867_g1;c396103_g1;c401795_g3;c402706_g1;c405070_g1;c411101_g2;c412400_g2;c413648_g1;c413705_g1;c414812_g1;c415109_g2;c418492_g4;c418743_g1;c421793_g4
GO:0034471	e	ncRNA 5'-end processing	6/29037	19/331498	0.00449	1	biological_process	c305059_g2;c346296_g2;c365042_g2;c378712_g1;c407589_g1;c421042_g4
GO:0035435	e	phosphate ion transmembrane transport	6/29037	19/331498	0.00449	1	biological_process	c390927_g2;c396273_g1;c399646_g5;c400475_g6;c417734_g4;c421403_g4
GO:0000472	e	endonucleolytic cleavage to generate mature 5'-end of SSU-rRNA from (SSU-rRNA, 5.8S rRNA, LSU-rRNA)	6/29037	19/331498	0.00449	1	biological_process	c305059_g2;c346296_g2;c365042_g2;c378712_g1;c407589_g1;c421042_g4
GO:0000967	e	rRNA 5'-end processing	6/29037	19/331498	0.00449	1	biological_process	c305059_g2;c346296_g2;c365042_g2;c378712_g1;c407589_g1;c421042_g4
GO:0000966	e	RNA 5'-end processing	6/29037	19/331498	0.00449	1	biological_process	c305059_g2;c346296_g2;c365042_g2;c378712_g1;c407589_g1;c421042_g4
GO:0000480	e	endonucleolytic cleavage in 5'-ETS of tricistronic rRNA transcript (SSU-rRNA, 5.8S rRNA, LSU-rRNA)	6/29037	19/331498	0.00449	1	biological_process	c305059_g2;c346296_g2;c365042_g2;c378712_g1;c407589_g1;c421042_g4
GO:0050661	e	NADP binding	58/29037	455/331498	0.00458	1	molecular_function	c238980_g1;c251354_g1;c255582_g1;c282476_g1;c293732_g1;c307902_g1;c344399_g1;c348037_g1;c363516_g1;c371214_g1;c377613_g1;c380295_g1;c390258_g1;c390491_g1;c394303_g1;c394490_g1;c395339_g1;c396525_g1;c398140_g3;c398419_g1;c399441_g1;c399441_g5;c399441_g6;c399963_g2;c399963_g4;c400104_g1;c401399_g1;c402448_g4;c403307_g1;c403383_g1;c406419_g1;c406740_g1;c411530_g2;c411876_g1;c413543_g2;c413543_g4;c41…
GO:0055072	e	iron ion homeostasis	12/29037	59/331498	0.0046	1	biological_process	c314650_g1;c339529_g1;c374681_g1;c377367_g1;c380265_g1;c391492_g2;c392168_g10;c395996_g1;c409185_g1;c409185_g4;c416297_g1;c420259_g2
GO:0009789	e	positive regulation of abscisic acid-activated signaling pathway	7/29037	25/331498	0.00461	1	biological_process	c380534_g3;c398297_g4;c402890_g5;c402890_g7;c403513_g4;c409499_g1;c420467_g1
GO:1905959	e	positive regulation of cellular response to alcohol	7/29037	25/331498	0.00461	1	biological_process	c380534_g3;c398297_g4;c402890_g5;c402890_g7;c403513_g4;c409499_g1;c420467_g1
GO:1901421	e	positive regulation of response to alcohol	7/29037	25/331498	0.00461	1	biological_process	c380534_g3;c398297_g4;c402890_g5;c402890_g7;c403513_g4;c409499_g1;c420467_g1
GO:0010410	e	hemicellulose metabolic process	14/29037	71/331498	0.00461	1	biological_process	c240299_g1;c250849_g2;c280990_g1;c294172_g1;c310654_g1;c329771_g1;c331155_g1;c366579_g1;c379641_g2;c386168_g1;c389474_g2;c411388_g1;c421840_g1;c508474_g1
GO:0006030	e	chitin metabolic process	20/29037	118/331498	0.0047	1	biological_process	c267707_g1;c328222_g1;c328222_g2;c361167_g1;c363953_g1;c378975_g1;c381311_g2;c381311_g3;c391040_g1;c391149_g1;c393113_g1;c394731_g2;c397047_g1;c398227_g1;c405621_g3;c406939_g10;c406939_g3;c408240_g1;c408240_g2;c409801_g1
GO:0071944	e	cell periphery	15/29037	81/331498	0.00484	1	cellular_component	c118750_g1;c137441_g1;c377957_g1;c378920_g2;c391721_g1;c391981_g2;c393547_g1;c404172_g1;c406506_g1;c408434_g3;c413397_g2;c414856_g1;c422275_g1;c709570_g1;c781290_g1
GO:0019427	e	acetyl-CoA biosynthetic process from acetate	10/29037	45/331498	0.00485	1	biological_process	c368858_g1;c376893_g1;c387608_g1;c396066_g1;c399493_g1;c405693_g1;c406100_g4;c416454_g3;c418881_g2;c422230_g1
GO:0016208	e	AMP binding	10/29037	45/331498	0.00485	1	molecular_function	c368858_g1;c376893_g1;c387608_g1;c396066_g1;c399493_g1;c405693_g1;c406100_g4;c416454_g3;c418881_g2;c422230_g1
GO:0045727	e	positive regulation of translation	23/29037	145/331498	0.00485	1	biological_process	c101977_g1;c121515_g1;c252413_g1;c267848_g1;c325999_g1;c344057_g1;c351107_g2;c366002_g1;c378699_g2;c378699_g4;c378699_g5;c378699_g7;c378699_g8;c383673_g1;c386485_g1;c404850_g4;c405011_g2;c412778_g1;c413882_g1;c418006_g2;c420933_g7;c421428_g2;c429729_g1
GO:0034250	e	positive regulation of cellular amide metabolic process	23/29037	145/331498	0.00485	1	biological_process	c101977_g1;c121515_g1;c252413_g1;c267848_g1;c325999_g1;c344057_g1;c351107_g2;c366002_g1;c378699_g2;c378699_g4;c378699_g5;c378699_g7;c378699_g8;c383673_g1;c386485_g1;c404850_g4;c405011_g2;c412778_g1;c413882_g1;c418006_g2;c420933_g7;c421428_g2;c429729_g1
GO:0030001	e	metal ion transport	125/29037	1115/331498	0.00487	1	biological_process	c143168_g1;c249019_g1;c256427_g1;c266263_g1;c280423_g1;c300647_g2;c30370_g1;c305263_g1;c309554_g1;c325340_g1;c330354_g1;c331736_g1;c339529_g1;c341047_g1;c342660_g1;c343241_g1;c343424_g1;c343424_g2;c345737_g1;c346255_g1;c346882_g1;c346994_g1;c347348_g1;c354506_g1;c357099_g1;c359165_g1;c361277_g2;c362030_g2;c362054_g1;c362557_g4;c362927_g1;c363605_g2;c367138_g1;c370356_g1;c372360_g2;c374843_g1;c375…
GO:0015035	e	protein disulfide oxidoreductase activity	27/29037	178/331498	0.0049	1	molecular_function	c238273_g1;c302500_g1;c306065_g1;c330873_g1;c349347_g1;c353945_g1;c354642_g1;c369161_g1;c371121_g1;c375830_g1;c381252_g2;c381904_g1;c382379_g1;c382379_g2;c383874_g1;c386254_g1;c388928_g1;c389972_g1;c390025_g1;c393952_g1;c408639_g7;c409368_g3;c411072_g5;c413086_g1;c413516_g6;c414707_g1;c781290_g1
GO:0004650	e	polygalacturonase activity	14/29037	72/331498	0.00492	1	molecular_function	c174336_g1;c289831_g1;c342266_g2;c354959_g1;c354959_g3;c360717_g1;c406026_g4;c407969_g1;c407969_g2;c407969_g3;c415102_g1;c717864_g1;c744642_g1;c781289_g1
GO:0015144	e	carbohydrate transmembrane transporter activity	17/29037	94/331498	0.00496	1	molecular_function	c330542_g1;c350356_g1;c373993_g1;c377321_g1;c384607_g1;c391525_g1;c394743_g1;c395473_g1;c397082_g2;c405884_g1;c406788_g1;c410832_g5;c411714_g1;c414358_g2;c418351_g3;c418391_g5;c418628_g2
GO:1901476	e	carbohydrate transporter activity	17/29037	94/331498	0.00496	1	molecular_function	c330542_g1;c350356_g1;c373993_g1;c377321_g1;c384607_g1;c391525_g1;c394743_g1;c395473_g1;c397082_g2;c405884_g1;c406788_g1;c410832_g5;c411714_g1;c414358_g2;c418351_g3;c418391_g5;c418628_g2
GO:0032549	e	ribonucleoside binding	285/29037	2769/331498	0.00506	1	molecular_function	c117990_g1;c135437_g1;c150703_g1;c192258_g1;c234124_g1;c235231_g1;c247251_g1;c252329_g1;c252622_g1;c254304_g2;c258549_g1;c282581_g1;c291022_g1;c301766_g1;c304604_g1;c304616_g1;c306789_g1;c310430_g2;c316198_g1;c317143_g1;c318027_g1;c318399_g1;c331103_g1;c332207_g1;c332872_g1;c335298_g1;c339251_g1;c339619_g1;c34145_g1;c342626_g1;c344057_g1;c345934_g2;c347139_g1;c347180_g1;c348303_g1;c348453_g1;c351…
GO:0001882	e	nucleoside binding	286/29037	2779/331498	0.00513	1	molecular_function	c117990_g1;c135437_g1;c150703_g1;c192258_g1;c234124_g1;c235231_g1;c247251_g1;c252329_g1;c252622_g1;c254304_g2;c258549_g1;c282581_g1;c291022_g1;c301766_g1;c304604_g1;c304616_g1;c306789_g1;c310430_g2;c316198_g1;c317143_g1;c318027_g1;c318399_g1;c331103_g1;c332207_g1;c332872_g1;c335298_g1;c339251_g1;c339619_g1;c34145_g1;c342626_g1;c344057_g1;c345934_g2;c347139_g1;c347180_g1;c348252_g1;c348303_g1;c348…
GO:0009439	e	cyanate metabolic process	4/29037	9/331498	0.00517	1	biological_process	c356837_g1;c360737_g1;c378243_g1;c400409_g2
GO:0008824	e	cyanate hydratase activity	4/29037	9/331498	0.00517	1	molecular_function	c356837_g1;c360737_g1;c378243_g1;c400409_g2
GO:0008926	e	mannitol-1-phosphate 5-dehydrogenase activity	4/29037	9/331498	0.00517	1	molecular_function	c373526_g1;c373720_g2;c385997_g1;c417298_g4
GO:0010570	e	regulation of filamentous growth	4/29037	9/331498	0.00517	1	biological_process	c359437_g1;c359437_g2;c359437_g3;c405341_g2
GO:0019853	e	L-ascorbic acid biosynthetic process	4/29037	9/331498	0.00517	1	biological_process	c367952_g1;c382470_g1;c407535_g1;c410156_g1
GO:0030490	e	maturation of SSU-rRNA	5/29037	14/331498	0.00525	1	biological_process	c264856_g1;c264856_g2;c304289_g1;c402042_g2;c417210_g7
GO:0009608	e	response to symbiont	5/29037	14/331498	0.00525	1	biological_process	c359030_g1;c389943_g1;c411678_g3;c421344_g3;c421413_g1
GO:0008974	e	phosphoribulokinase activity	5/29037	14/331498	0.00525	1	molecular_function	c374300_g1;c375315_g1;c409696_g1;c416235_g2;c416235_g3
GO:0030091	e	protein repair	14/29037	73/331498	0.0053	1	biological_process	c265515_g1;c341939_g1;c354806_g1;c368813_g1;c384536_g1;c391136_g1;c391592_g1;c391592_g2;c394016_g1;c402169_g2;c411274_g1;c416868_g1;c417442_g2;c634767_g1
GO:0046501	e	protoporphyrinogen IX metabolic process	12/29037	60/331498	0.0053	1	biological_process	c347286_g1;c385216_g1;c387605_g1;c388514_g1;c405638_g1;c411452_g1;c420067_g1;c420067_g2;c420067_g3;c420539_g1;c421821_g1;c704651_g1
GO:0006782	e	protoporphyrinogen IX biosynthetic process	12/29037	60/331498	0.0053	1	biological_process	c347286_g1;c385216_g1;c387605_g1;c388514_g1;c405638_g1;c411452_g1;c420067_g1;c420067_g2;c420067_g3;c420539_g1;c421821_g1;c704651_g1
GO:0009624	e	response to nematode	12/29037	60/331498	0.0053	1	biological_process	c380773_g1;c383620_g1;c389748_g2;c395473_g1;c396881_g3;c398401_g7;c410592_g1;c410832_g5;c415157_g3;c417547_g2;c421556_g1;c421556_g2
GO:0033993	e	response to lipid	36/29037	257/331498	0.00541	1	biological_process	c341093_g1;c386474_g4;c388599_g6;c389946_g6;c391190_g3;c396772_g4;c397702_g1;c397771_g6;c398297_g4;c400957_g1;c400957_g2;c402730_g5;c403513_g4;c403885_g2;c404478_g2;c405884_g1;c407022_g1;c409046_g3;c409046_g5;c409194_g2;c409194_g4;c410197_g2;c410961_g1;c413308_g1;c414072_g1;c414183_g2;c414358_g2;c414935_g1;c415199_g1;c415199_g2;c415360_g1;c416246_g8;c417620_g1;c418318_g5;c420170_g1;c421387_g3
GO:0010383	e	cell wall polysaccharide metabolic process	17/29037	96/331498	0.00548	1	biological_process	c240299_g1;c250849_g2;c267707_g1;c280990_g1;c294172_g1;c310654_g1;c329771_g1;c331155_g1;c366579_g1;c379641_g2;c386168_g1;c389474_g2;c391040_g1;c407121_g2;c411388_g1;c421840_g1;c508474_g1
GO:0050832	e	defense response to fungus	18/29037	106/331498	0.00553	1	biological_process	c289553_g1;c334671_g2;c341243_g1;c348741_g1;c361191_g1;c380259_g1;c388100_g2;c397332_g1;c397771_g6;c404696_g1;c409249_g1;c410961_g1;c415249_g1;c415590_g2;c416573_g2;c420597_g2;c420702_g1;c420702_g2
GO:0009277	e	fungal-type cell wall	11/29037	53/331498	0.00557	1	cellular_component	c277263_g1;c305227_g1;c305764_g2;c309885_g1;c386575_g1;c395125_g1;c401381_g2;c403700_g1;c410247_g1;c415245_g5;c99729_g1
GO:0004568	e	chitinase activity	9/29037	39/331498	0.00568	1	molecular_function	c328222_g1;c328222_g2;c363953_g1;c378975_g1;c393113_g1;c405621_g3;c408240_g1;c408240_g2;c409801_g1
GO:0010119	e	regulation of stomatal movement	9/29037	39/331498	0.00568	1	biological_process	c353976_g1;c386478_g1;c398297_g4;c399619_g1;c399906_g3;c409499_g1;c410961_g1;c415428_g1;c416246_g8
GO:0006032	e	chitin catabolic process	9/29037	39/331498	0.00568	1	biological_process	c328222_g1;c328222_g2;c363953_g1;c378975_g1;c393113_g1;c405621_g3;c408240_g1;c408240_g2;c409801_g1
GO:0007015	e	actin filament organization	26/29037	169/331498	0.0058	1	biological_process	c145571_g1;c252136_g1;c277346_g1;c28338_g1;c299551_g1;c305402_g1;c308669_g1;c316428_g1;c328150_g1;c336243_g1;c347180_g1;c349896_g1;c350381_g1;c350960_g1;c369364_g1;c371246_g2;c378030_g1;c379963_g2;c387701_g1;c387868_g1;c393041_g1;c393751_g1;c400247_g1;c419298_g2;c50615_g1;c78532_g1
GO:0097599	e	xylanase activity	7/29037	26/331498	0.00584	1	molecular_function	c240299_g1;c294172_g1;c329771_g1;c331155_g1;c386168_g1;c389474_g2;c508474_g1
GO:0010297	e	heteropolysaccharide binding	3/29037	5/331498	0.00587	1	molecular_function	c413882_g1;c418006_g2;c420933_g7
GO:0042431	e	indole metabolic process	3/29037	5/331498	0.00587	1	biological_process	c374835_g2;c410297_g3;c410297_g4
GO:0046246	e	terpene biosynthetic process	3/29037	5/331498	0.00587	1	biological_process	c365131_g1;c379613_g1;c409871_g2
GO:0040031	e	snRNA modification	3/29037	5/331498	0.00587	1	biological_process	c259905_g1;c414745_g2;c414745_g4
GO:0000495	e	box H/ACA snoRNA 3'-end processing	3/29037	5/331498	0.00587	1	biological_process	c259905_g1;c414745_g2;c414745_g4
GO:0031118	e	rRNA pseudouridine synthesis	3/29037	5/331498	0.00587	1	biological_process	c259905_g1;c414745_g2;c414745_g4
GO:0042432	e	indole biosynthetic process	3/29037	5/331498	0.00587	1	biological_process	c374835_g2;c410297_g3;c410297_g4
GO:0005537	e	mannose binding	3/29037	5/331498	0.00587	1	molecular_function	c341243_g1;c388100_g2;c404696_g1
GO:0033979	e	box H/ACA snoRNA metabolic process	3/29037	5/331498	0.00587	1	biological_process	c259905_g1;c414745_g2;c414745_g4
GO:0031120	e	snRNA pseudouridine synthesis	3/29037	5/331498	0.00587	1	biological_process	c259905_g1;c414745_g2;c414745_g4
GO:0034964	e	box H/ACA snoRNA processing	3/29037	5/331498	0.00587	1	biological_process	c259905_g1;c414745_g2;c414745_g4
GO:1902495	e	transmembrane transporter complex	30/29037	205/331498	0.006	1	cellular_component	c266263_g1;c342016_g2;c343768_g1;c356454_g1;c357849_g2;c366878_g1;c368117_g1;c369297_g1;c373030_g1;c375664_g1;c380047_g1;c380047_g2;c390349_g1;c391911_g2;c392097_g1;c401712_g1;c403928_g1;c405277_g2;c405277_g4;c407707_g2;c409715_g3;c411435_g2;c411742_g1;c413837_g2;c415428_g1;c415645_g1;c416028_g2;c416252_g4;c420702_g1;c420702_g2
GO:1901575	e	organic substance catabolic process	427/29037	4287/331498	0.00601	1	biological_process	c103678_g1;c107849_g1;c126395_g1;c132321_g1;c134808_g1;c142165_g1;c177709_g1;c182775_g1;c222615_g1;c223709_g1;c240299_g1;c240318_g1;c240473_g1;c240767_g1;c243425_g1;c243550_g2;c250849_g2;c251526_g1;c252105_g1;c255809_g1;c264555_g2;c266023_g1;c266186_g1;c266683_g1;c272694_g1;c276841_g1;c280990_g1;c283900_g1;c286648_g1;c294172_g1;c295259_g1;c296155_g1;c298344_g1;c302133_g1;c303759_g1;c305024_g1;c30…
GO:0016757	e	transferase activity, transferring glycosyl groups	158/29037	1457/331498	0.00609	1	molecular_function	c160509_g1;c221849_g1;c265549_g2;c266485_g1;c280563_g2;c288910_g1;c289937_g1;c298301_g1;c303607_g2;c307511_g1;c326459_g1;c330512_g1;c330792_g1;c332433_g1;c338185_g1;c339405_g1;c339492_g1;c342241_g1;c342373_g1;c343238_g1;c344794_g1;c345736_g2;c348044_g2;c355335_g1;c359559_g1;c361072_g1;c361167_g1;c364738_g1;c365712_g1;c367073_g1;c367243_g1;c367465_g1;c370812_g1;c374242_g1;c375485_g1;c375562_g1;c37…
GO:0009152	e	purine ribonucleotide biosynthetic process	110/29037	969/331498	0.00619	1	biological_process	c18920_g1;c251362_g1;c252844_g1;c301823_g1;c302163_g1;c311449_g1;c315428_g1;c317565_g1;c318064_g1;c333099_g1;c333407_g1;c333610_g1;c336698_g1;c338261_g1;c339124_g1;c339200_g1;c345050_g1;c345693_g1;c351204_g1;c351204_g2;c357907_g1;c359402_g3;c359828_g2;c359909_g1;c363120_g1;c364195_g1;c367162_g1;c367162_g2;c371275_g1;c373586_g1;c376192_g2;c376376_g1;c376828_g1;c376959_g1;c379105_g1;c379792_g1;c380…
GO:0045735	e	nutrient reservoir activity	8/29037	33/331498	0.00653	1	molecular_function	c303307_g2;c314712_g1;c343248_g1;c355608_g2;c388464_g1;c389155_g1;c390601_g2;c422541_g1
GO:0006026	e	aminoglycan catabolic process	19/29037	113/331498	0.00657	1	biological_process	c328222_g1;c328222_g2;c344707_g1;c344707_g2;c363953_g1;c371364_g1;c378975_g1;c393113_g1;c40539_g1;c405621_g3;c408240_g1;c408240_g2;c409801_g1;c415841_g3;c415841_g7;c416481_g1;c416758_g2;c422067_g2;c503534_g1
GO:0008236	e	serine-type peptidase activity	81/29037	684/331498	0.0066	1	molecular_function	c233749_g1;c250594_g1;c250918_g1;c253367_g1;c280066_g1;c308464_g1;c329706_g1;c331715_g1;c332648_g1;c338044_g1;c350584_g2;c357608_g1;c359024_g2;c361831_g1;c364287_g1;c366637_g1;c366993_g2;c366993_g4;c370686_g1;c377617_g1;c384589_g1;c385010_g1;c387160_g1;c387366_g1;c387918_g1;c388530_g1;c388530_g2;c38920_g1;c389715_g1;c391546_g1;c391968_g1;c391968_g3;c392718_g1;c394351_g4;c395641_g2;c395798_g1;c396…
GO:0017171	e	serine hydrolase activity	81/29037	684/331498	0.0066	1	molecular_function	c233749_g1;c250594_g1;c250918_g1;c253367_g1;c280066_g1;c308464_g1;c329706_g1;c331715_g1;c332648_g1;c338044_g1;c350584_g2;c357608_g1;c359024_g2;c361831_g1;c364287_g1;c366637_g1;c366993_g2;c366993_g4;c370686_g1;c377617_g1;c384589_g1;c385010_g1;c387160_g1;c387366_g1;c387918_g1;c388530_g1;c388530_g2;c38920_g1;c389715_g1;c391546_g1;c391968_g1;c391968_g3;c392718_g1;c394351_g4;c395641_g2;c395798_g1;c396…
GO:0016851	e	magnesium chelatase activity	9/29037	40/331498	0.00677	1	molecular_function	c372325_g1;c383653_g1;c386750_g1;c396534_g1;c398434_g2;c398434_g3;c417409_g4;c419314_g5;c422753_g1
GO:1901072	e	glucosamine-containing compound catabolic process	9/29037	40/331498	0.00677	1	biological_process	c328222_g1;c328222_g2;c363953_g1;c378975_g1;c393113_g1;c405621_g3;c408240_g1;c408240_g2;c409801_g1
GO:0030042	e	actin filament depolymerization	9/29037	40/331498	0.00677	1	biological_process	c145571_g1;c252136_g1;c28338_g1;c299551_g1;c316428_g1;c371246_g2;c393751_g1;c50615_g1;c78532_g1
GO:0046348	e	amino sugar catabolic process	9/29037	40/331498	0.00677	1	biological_process	c328222_g1;c328222_g2;c363953_g1;c378975_g1;c393113_g1;c405621_g3;c408240_g1;c408240_g2;c409801_g1
GO:0045229	e	external encapsulating structure organization	24/29037	157/331498	0.0068	1	biological_process	c247106_g1;c277263_g1;c284071_g1;c287964_g1;c295259_g1;c332433_g1;c333780_g1;c350355_g1;c373711_g1;c378030_g1;c387507_g2;c387968_g1;c388111_g1;c390358_g2;c390964_g1;c397771_g6;c399619_g1;c399619_g4;c399906_g3;c401998_g2;c406223_g1;c406974_g1;c568007_g1;c99729_g1
GO:0019203	e	carbohydrate phosphatase activity	19/29037	114/331498	0.00685	1	molecular_function	c243425_g1;c373283_g1;c378855_g1;c381224_g2;c388768_g2;c392160_g1;c395763_g1;c396908_g1;c397444_g1;c398879_g2;c400650_g1;c403112_g1;c410882_g4;c410889_g2;c410979_g5;c413590_g1;c413646_g3;c415201_g3;c418083_g1
GO:0008430	e	selenium binding	5/29037	15/331498	0.00732	1	molecular_function	c301656_g1;c303514_g1;c369855_g1;c413234_g5;c418531_g1
GO:0010310	e	regulation of hydrogen peroxide metabolic process	5/29037	15/331498	0.00732	1	biological_process	c391190_g3;c419118_g1;c420597_g2;c420702_g1;c420702_g2
GO:0031323	e	regulation of cellular metabolic process	592/29037	6082/331498	0.00739	1	biological_process	c101977_g1;c10683_g1;c121515_g1;c134131_g1;c137050_g1;c142657_g1;c14579_g1;c145942_g1;c160509_g1;c199726_g1;c222382_g1;c235076_g1;c252413_g1;c252622_g1;c253086_g2;c253452_g1;c254582_g1;c255537_g1;c264923_g1;c266257_g1;c266373_g1;c267532_g1;c267848_g1;c278523_g1;c279903_g1;c279939_g1;c288372_g1;c291873_g2;c296723_g1;c298124_g3;c298874_g1;c299234_g1;c300815_g1;c301570_g1;c302074_g1;c303703_g1;c3037…
GO:0046406	e	magnesium protoporphyrin IX methyltransferase activity	2/29037	2/331498	0.00767	1	molecular_function	c358624_g1;c417512_g2
GO:0019654	e	acetate fermentation	2/29037	2/331498	0.00767	1	biological_process	c399493_g1;c418881_g2
GO:0005903	e	brush border	2/29037	2/331498	0.00767	1	cellular_component	c355446_g2;c390927_g2
GO:0098862	e	cluster of actin-based cell projections	2/29037	2/331498	0.00767	1	cellular_component	c355446_g2;c390927_g2
GO:0010110	e	regulation of photosynthesis, dark reaction	2/29037	2/331498	0.00767	1	biological_process	c372238_g1;c402037_g1
GO:0080152	e	regulation of reductive pentose-phosphate cycle	2/29037	2/331498	0.00767	1	biological_process	c372238_g1;c402037_g1
GO:0080153	e	negative regulation of reductive pentose-phosphate cycle	2/29037	2/331498	0.00767	1	biological_process	c372238_g1;c402037_g1
GO:0080158	e	chloroplast ribulose bisphosphate carboxylase complex biogenesis	2/29037	2/331498	0.00767	1	biological_process	c414467_g4;c417378_g3
GO:0009828	e	plant-type cell wall loosening	2/29037	2/331498	0.00767	1	biological_process	c399619_g1;c399906_g3
GO:0019605	e	butyrate metabolic process	2/29037	2/331498	0.00767	1	biological_process	c410088_g2;c412590_g4
GO:0046028	e	electron transporter, transferring electrons from cytochrome b6/f complex of photosystem II activity	2/29037	2/331498	0.00767	1	molecular_function	c420702_g1;c420702_g2
GO:0009299	e	mRNA transcription	2/29037	2/331498	0.00767	1	biological_process	c310506_g2;c391251_g1
GO:0004707	e	MAP kinase activity	17/29037	101/331498	0.00768	1	molecular_function	c342283_g1;c342283_g2;c365541_g1;c367386_g1;c380960_g1;c387594_g1;c387962_g3;c394384_g5;c395443_g2;c395567_g1;c404571_g1;c412304_g3;c412642_g1;c412642_g3;c413657_g2;c415801_g3;c419272_g1
GO:0005310	e	dicarboxylic acid transmembrane transporter activity	10/29037	48/331498	0.00781	1	molecular_function	c380773_g1;c382376_g1;c389748_g2;c391876_g1;c396191_g1;c399723_g2;c415279_g3;c421556_g1;c421556_g2;c422748_g1
GO:0003987	e	acetate-CoA ligase activity	10/29037	48/331498	0.00781	1	molecular_function	c368858_g1;c376893_g1;c387608_g1;c396066_g1;c399493_g1;c405693_g1;c406100_g4;c416454_g3;c418881_g2;c422230_g1
GO:2000377	e	regulation of reactive oxygen species metabolic process	9/29037	41/331498	0.00801	1	biological_process	c391190_g3;c398297_g4;c405948_g1;c411682_g2;c415600_g3;c419118_g1;c420597_g2;c420702_g1;c420702_g2
GO:0042611	e	MHC protein complex	4/29037	10/331498	0.00802	1	cellular_component	c328368_g1;c373187_g1;c392012_g1;c395446_g1
GO:0003841	e	1-acylglycerol-3-phosphate O-acyltransferase activity	4/29037	10/331498	0.00802	1	molecular_function	c314459_g2;c378821_g2;c394642_g4;c413653_g1
GO:0016074	e	snoRNA metabolic process	4/29037	10/331498	0.00802	1	biological_process	c259905_g1;c414182_g1;c414745_g2;c414745_g4
GO:0009785	e	blue light signaling pathway	4/29037	10/331498	0.00802	1	biological_process	c407022_g1;c415199_g1;c415199_g2;c419577_g1
GO:1905421	e	regulation of plant organ morphogenesis	4/29037	10/331498	0.00802	1	biological_process	c401126_g1;c409116_g1;c411843_g1;c414417_g1
GO:0043144	e	snoRNA processing	4/29037	10/331498	0.00802	1	biological_process	c259905_g1;c414182_g1;c414745_g2;c414745_g4
GO:0060919	e	auxin influx	4/29037	10/331498	0.00802	1	biological_process	c384697_g1;c396881_g3;c400475_g6;c417075_g8
GO:0071483	e	cellular response to blue light	4/29037	10/331498	0.00802	1	biological_process	c407022_g1;c415199_g1;c415199_g2;c419577_g1
GO:0031126	e	snoRNA 3'-end processing	4/29037	10/331498	0.00802	1	biological_process	c259905_g1;c414182_g1;c414745_g2;c414745_g4
GO:0004768	e	stearoyl-CoA 9-desaturase activity	14/29037	78/331498	0.00824	1	molecular_function	c147320_g1;c309369_g1;c310631_g1;c363071_g1;c366589_g1;c390348_g1;c394655_g1;c394655_g2;c394655_g3;c400213_g10;c400213_g7;c412182_g1;c412182_g2;c420610_g5
GO:0046184	e	aldehyde biosynthetic process	14/29037	78/331498	0.00824	1	biological_process	c369656_g1;c383341_g1;c384016_g1;c396103_g1;c396103_g6;c400570_g1;c402703_g1;c403994_g1;c403994_g2;c406837_g1;c410854_g1;c411989_g2;c466043_g1;c723958_g1
GO:0071496	e	cellular response to external stimulus	25/29037	166/331498	0.00824	1	biological_process	c344389_g1;c347689_g1;c351722_g1;c369849_g1;c385292_g2;c385292_g3;c389155_g1;c394687_g1;c394699_g1;c397765_g4;c404172_g1;c405852_g1;c407229_g2;c410340_g2;c413882_g1;c414072_g1;c414856_g1;c415590_g2;c418006_g2;c420079_g1;c420933_g7;c421048_g2;c421403_g4;c421793_g1;c712583_g1
GO:0031668	e	cellular response to extracellular stimulus	25/29037	166/331498	0.00824	1	biological_process	c344389_g1;c347689_g1;c351722_g1;c369849_g1;c385292_g2;c385292_g3;c389155_g1;c394687_g1;c394699_g1;c397765_g4;c404172_g1;c405852_g1;c407229_g2;c410340_g2;c413882_g1;c414072_g1;c414856_g1;c415590_g2;c418006_g2;c420079_g1;c420933_g7;c421048_g2;c421403_g4;c421793_g1;c712583_g1
GO:0006083	e	acetate metabolic process	11/29037	56/331498	0.00853	1	biological_process	c368858_g1;c376893_g1;c387608_g1;c396066_g1;c399493_g1;c405693_g1;c406100_g4;c410088_g2;c416454_g3;c418881_g2;c422230_g1
GO:0015036	e	disulfide oxidoreductase activity	34/29037	246/331498	0.00889	1	molecular_function	c238273_g1;c293732_g1;c302500_g1;c306065_g1;c330873_g1;c335106_g1;c349347_g1;c353945_g1;c354642_g1;c369161_g1;c371121_g1;c375830_g1;c380295_g1;c381252_g2;c381904_g1;c382379_g1;c382379_g2;c383874_g1;c386254_g1;c388928_g1;c389972_g1;c390025_g1;c390491_g1;c391058_g1;c393952_g1;c401547_g3;c408639_g7;c409368_g3;c411072_g5;c413086_g1;c413516_g6;c414707_g1;c781290_g1;c89033_g1
GO:0004645	e	phosphorylase activity	14/29037	79/331498	0.00906	1	molecular_function	c280563_g2;c330512_g1;c332433_g1;c365712_g1;c367243_g1;c382571_g1;c392709_g2;c394318_g1;c396500_g1;c396856_g1;c399776_g1;c399776_g2;c401681_g2;c422365_g3
GO:0016831	e	carboxy-lyase activity	55/29037	444/331498	0.00908	1	molecular_function	c293417_g1;c329955_g1;c347286_g1;c350465_g1;c353107_g1;c361094_g1;c369508_g1;c375580_g1;c377539_g1;c377799_g1;c381831_g2;c382485_g1;c384471_g5;c385216_g1;c388443_g1;c389952_g1;c392321_g1;c392808_g3;c394687_g1;c396096_g1;c396290_g1;c399352_g2;c400032_g1;c400087_g2;c400087_g3;c400250_g1;c402001_g2;c402001_g5;c402021_g1;c406502_g1;c408702_g1;c409149_g1;c411020_g1;c411452_g1;c411452_g2;c411718_g1;c41…
GO:0000096	e	sulfur amino acid metabolic process	89/29037	776/331498	0.00911	1	biological_process	c242844_g1;c251354_g1;c282890_g1;c294668_g1;c313021_g2;c315250_g1;c332380_g1;c335945_g2;c339694_g1;c341821_g1;c346054_g1;c346482_g1;c347374_g1;c347579_g1;c350756_g1;c354840_g1;c360587_g2;c362064_g1;c363516_g1;c364179_g1;c366172_g1;c367243_g1;c369008_g3;c370349_g1;c373047_g2;c373972_g2;c374934_g1;c377341_g1;c377559_g3;c377613_g1;c380624_g3;c381327_g1;c381911_g3;c382516_g1;c384307_g1;c385041_g4;c38…
GO:0007178	e	transmembrane receptor protein serine/threonine kinase signaling pathway	18/29037	108/331498	0.00917	1	biological_process	c342283_g1;c342283_g2;c346977_g1;c365541_g1;c367386_g1;c380960_g1;c387594_g1;c387962_g3;c394384_g5;c395567_g1;c404571_g1;c412304_g3;c412642_g1;c412642_g3;c412925_g4;c413657_g2;c415801_g3;c419272_g1
GO:0006631	e	fatty acid metabolic process	123/29037	1118/331498	0.00938	1	biological_process	c103821_g1;c147320_g1;c155624_g2;c179667_g1;c266932_g1;c303897_g1;c309369_g1;c309511_g1;c310631_g1;c310669_g1;c315148_g2;c327365_g1;c331297_g1;c337337_g2;c346233_g1;c348668_g1;c348668_g2;c350101_g1;c352212_g1;c362942_g1;c363071_g1;c363195_g1;c364567_g1;c365580_g1;c366589_g1;c367667_g2;c371810_g1;c372431_g1;c372570_g1;c373539_g1;c374541_g4;c375196_g2;c376171_g1;c377928_g1;c378325_g1;c380534_g3;c38…
GO:0051261	e	protein depolymerization	9/29037	42/331498	0.00941	1	biological_process	c145571_g1;c252136_g1;c28338_g1;c299551_g1;c316428_g1;c371246_g2;c393751_g1;c50615_g1;c78532_g1
GO:0051002	e	ligase activity, forming nitrogen-metal bonds	9/29037	42/331498	0.00941	1	molecular_function	c372325_g1;c383653_g1;c386750_g1;c396534_g1;c398434_g2;c398434_g3;c417409_g4;c419314_g5;c422753_g1
GO:0051003	e	ligase activity, forming nitrogen-metal bonds, forming coordination complexes	9/29037	42/331498	0.00941	1	molecular_function	c372325_g1;c383653_g1;c386750_g1;c396534_g1;c398434_g2;c398434_g3;c417409_g4;c419314_g5;c422753_g1
GO:0046185	e	aldehyde catabolic process	8/29037	35/331498	0.00946	1	biological_process	c107849_g1;c264555_g2;c348410_g1;c367124_g1;c390398_g1;c391637_g1;c395798_g1;c403184_g2
GO:1990351	e	transporter complex	30/29037	211/331498	0.0098	1	cellular_component	c266263_g1;c342016_g2;c343768_g1;c356454_g1;c357849_g2;c366878_g1;c368117_g1;c369297_g1;c373030_g1;c375664_g1;c380047_g1;c380047_g2;c390349_g1;c391911_g2;c392097_g1;c401712_g1;c403928_g1;c405277_g2;c405277_g4;c407707_g2;c409715_g3;c411435_g2;c411742_g1;c413837_g2;c415428_g1;c415645_g1;c416028_g2;c416252_g4;c420702_g1;c420702_g2
GO:0045926	e	negative regulation of growth	6/29037	22/331498	0.00984	1	biological_process	c355130_g1;c356810_g2;c359437_g1;c359437_g2;c359437_g3;c405341_g2
GO:0009850	e	auxin metabolic process	5/29037	16/331498	0.00988	1	biological_process	c388301_g1;c400001_g1;c403907_g1;c411127_g4;c411127_g7
GO:0000097	e	sulfur amino acid biosynthetic process	48/29037	381/331498	0.0109	1	biological_process	c242844_g1;c251354_g1;c294668_g1;c315250_g1;c346054_g1;c347374_g1;c350756_g1;c360587_g2;c362064_g1;c363516_g1;c364179_g1;c367243_g1;c369008_g3;c373047_g2;c377341_g1;c377613_g1;c381327_g1;c382516_g1;c384307_g1;c387260_g1;c387420_g1;c389250_g2;c390641_g1;c392059_g3;c394490_g1;c395339_g1;c395529_g1;c396856_g1;c397555_g1;c397555_g3;c401082_g5;c403607_g1;c403951_g1;c405183_g1;c405948_g1;c406161_g2;c40…
GO:0005667	e	transcription factor complex	101/29037	899/331498	0.0109	1	cellular_component	c137050_g1;c199726_g1;c253452_g1;c254582_g1;c264923_g1;c288372_g1;c301570_g1;c303757_g1;c314982_g1;c323780_g1;c329356_g1;c336789_g1;c337456_g1;c338258_g1;c347088_g1;c350391_g1;c352134_g1;c354805_g1;c354957_g1;c356350_g1;c358043_g2;c359437_g1;c359437_g2;c359437_g3;c361063_g2;c363294_g1;c363901_g3;c365052_g1;c365052_g2;c366892_g1;c367356_g1;c368210_g1;c371095_g1;c371955_g1;c373629_g1;c374264_g1;c37…
GO:0001906	e	cell killing	3/29037	6/331498	0.011	1	biological_process	c274283_g1;c380259_g1;c404696_g1
GO:0009697	e	salicylic acid biosynthetic process	3/29037	6/331498	0.011	1	biological_process	c420597_g2;c420702_g1;c420702_g2
GO:0071493	e	cellular response to UV-B	3/29037	6/331498	0.011	1	biological_process	c393852_g1;c400045_g1;c415102_g1
GO:0044364	e	disruption of cells of other organism	3/29037	6/331498	0.011	1	biological_process	c274283_g1;c380259_g1;c404696_g1
GO:0031640	e	killing of cells of other organism	3/29037	6/331498	0.011	1	biological_process	c274283_g1;c380259_g1;c404696_g1
GO:0047632	e	agmatine deiminase activity	3/29037	6/331498	0.011	1	molecular_function	c395152_g1;c395391_g1;c420652_g3
GO:0050242	e	pyruvate, phosphate dikinase activity	3/29037	6/331498	0.011	1	molecular_function	c358794_g1;c421391_g6;c422495_g7
GO:0016843	e	amine-lyase activity	3/29037	6/331498	0.011	1	molecular_function	c374835_g2;c410297_g3;c410297_g4
GO:0071258	e	cellular response to gravity	3/29037	6/331498	0.011	1	biological_process	c395883_g1;c414726_g1;c417883_g5
GO:0043562	e	cellular response to nitrogen levels	7/29037	29/331498	0.011	1	biological_process	c351722_g1;c369849_g1;c394699_g1;c397765_g4;c410340_g2;c414072_g1;c712583_g1
GO:0008610	e	lipid biosynthetic process	190/29037	1813/331498	0.011	1	biological_process	c103821_g1;c147320_g1;c179667_g1;c210849_g1;c240169_g1;c243269_g1;c266932_g1;c282476_g1;c303897_g1;c309369_g1;c309511_g1;c310631_g1;c310669_g1;c314459_g2;c327365_g1;c331297_g1;c333780_g1;c337337_g2;c337828_g1;c343028_g1;c343509_g1;c344389_g1;c346233_g1;c350101_g1;c350659_g1;c352212_g1;c353140_g1;c353253_g1;c353759_g1;c356419_g1;c361094_g1;c363071_g1;c364372_g1;c364567_g1;c364733_g1;c365131_g1;c36…
GO:0008154	e	actin polymerization or depolymerization	9/29037	43/331498	0.011	1	biological_process	c145571_g1;c252136_g1;c28338_g1;c299551_g1;c316428_g1;c371246_g2;c393751_g1;c50615_g1;c78532_g1
GO:0004702	e	signal transducer, downstream of receptor, with serine/threonine kinase activity	18/29037	112/331498	0.0111	1	molecular_function	c342283_g1;c342283_g2;c365541_g1;c367386_g1;c380960_g1;c387594_g1;c387962_g3;c394384_g5;c395443_g2;c395567_g1;c404571_g1;c412304_g3;c412642_g1;c412642_g3;c412925_g4;c413657_g2;c415801_g3;c419272_g1
GO:0097305	e	response to alcohol	30/29037	216/331498	0.0111	1	biological_process	c386474_g4;c388599_g6;c389946_g6;c391190_g3;c396772_g4;c397702_g1;c397771_g6;c400957_g1;c400957_g2;c402730_g5;c403885_g2;c405884_g1;c407022_g1;c409046_g3;c409046_g5;c409194_g2;c409194_g4;c410961_g1;c413308_g1;c414072_g1;c414358_g2;c414935_g1;c415199_g1;c415199_g2;c415360_g1;c416246_g8;c417620_g1;c418318_g5;c420170_g1;c421387_g3
GO:0043933	e	macromolecular complex subunit organization	158/29037	1480/331498	0.0112	1	biological_process	c100286_g1;c137085_g1;c145571_g1;c147208_g1;c222382_g1;c236407_g1;c252136_g1;c255417_g2;c259191_g1;c266384_g1;c279939_g1;c28338_g1;c299234_g1;c299551_g1;c311664_g1;c312902_g1;c315879_g1;c316198_g1;c316428_g1;c321327_g1;c325761_g1;c331524_g1;c333610_g1;c333811_g1;c336891_g1;c338072_g1;c339200_g1;c348423_g2;c350315_g1;c355631_g1;c356841_g1;c363637_g1;c365821_g1;c367935_g1;c370471_g1;c371246_g2;c372…
GO:0051540	e	metal cluster binding	119/29037	1081/331498	0.0112	1	molecular_function	c110885_g1;c207827_g1;c224650_g1;c305057_g1;c305693_g1;c309515_g3;c327879_g1;c328016_g1;c328762_g1;c329692_g3;c331011_g1;c333501_g1;c337248_g1;c342016_g2;c353347_g1;c354016_g1;c355441_g1;c357206_g1;c357381_g1;c357381_g2;c359029_g1;c362927_g1;c363605_g2;c370498_g1;c373810_g2;c375370_g1;c375664_g1;c375693_g2;c375781_g1;c375868_g1;c378160_g1;c379476_g2;c379660_g1;c379980_g1;c381334_g1;c382236_g3;c38…
GO:0051536	e	iron-sulfur cluster binding	119/29037	1081/331498	0.0112	1	molecular_function	c110885_g1;c207827_g1;c224650_g1;c305057_g1;c305693_g1;c309515_g3;c327879_g1;c328016_g1;c328762_g1;c329692_g3;c331011_g1;c333501_g1;c337248_g1;c342016_g2;c353347_g1;c354016_g1;c355441_g1;c357206_g1;c357381_g1;c357381_g2;c359029_g1;c362927_g1;c363605_g2;c370498_g1;c373810_g2;c375370_g1;c375664_g1;c375693_g2;c375781_g1;c375868_g1;c378160_g1;c379476_g2;c379660_g1;c379980_g1;c381334_g1;c382236_g3;c38…
GO:0010007	e	magnesium chelatase complex	8/29037	36/331498	0.0113	1	cellular_component	c372325_g1;c383653_g1;c396534_g1;c398434_g2;c398434_g3;c417409_g4;c419314_g5;c422753_g1
GO:0009260	e	ribonucleotide biosynthetic process	124/29037	1133/331498	0.0114	1	biological_process	c18920_g1;c251362_g1;c252844_g1;c282591_g1;c301823_g1;c302163_g1;c311449_g1;c315428_g1;c317565_g1;c318064_g1;c333099_g1;c333407_g1;c333610_g1;c336698_g1;c338261_g1;c339124_g1;c339200_g1;c345050_g1;c345693_g1;c351204_g1;c351204_g2;c357907_g1;c359402_g3;c359828_g2;c359909_g1;c363120_g1;c364195_g1;c367162_g1;c367162_g2;c369849_g1;c371275_g1;c373586_g1;c376192_g2;c376376_g1;c376828_g1;c376959_g1;c378…
GO:0046390	e	ribose phosphate biosynthetic process	124/29037	1135/331498	0.0115	1	biological_process	c18920_g1;c251362_g1;c252844_g1;c282591_g1;c301823_g1;c302163_g1;c311449_g1;c315428_g1;c317565_g1;c318064_g1;c333099_g1;c333407_g1;c333610_g1;c336698_g1;c338261_g1;c339124_g1;c339200_g1;c345050_g1;c345693_g1;c351204_g1;c351204_g2;c357907_g1;c359402_g3;c359828_g2;c359909_g1;c363120_g1;c364195_g1;c367162_g1;c367162_g2;c369849_g1;c371275_g1;c373586_g1;c376192_g2;c376376_g1;c376828_g1;c376959_g1;c378…
GO:0016744	e	transferase activity, transferring aldehyde or ketonic groups	28/29037	199/331498	0.0117	1	molecular_function	c317842_g1;c332407_g1;c342510_g1;c361546_g2;c362161_g2;c363209_g1;c366375_g1;c372834_g1;c372970_g3;c375800_g2;c380153_g1;c383947_g1;c385029_g2;c385678_g1;c387420_g1;c389065_g2;c392924_g2;c405383_g1;c405383_g2;c406425_g1;c407185_g1;c412157_g1;c413057_g1;c415404_g1;c420718_g3;c420767_g2;c421888_g1;c422383_g2
GO:0006784	e	heme a biosynthetic process	4/29037	11/331498	0.0117	1	biological_process	c354016_g1;c379000_g1;c416205_g1;c416205_g2
GO:0046160	e	heme a metabolic process	4/29037	11/331498	0.0117	1	biological_process	c354016_g1;c379000_g1;c416205_g1;c416205_g2
GO:0019594	e	mannitol metabolic process	4/29037	11/331498	0.0117	1	biological_process	c373526_g1;c373720_g2;c385997_g1;c417298_g4
GO:0010270	e	photosystem II oxygen evolving complex assembly	4/29037	11/331498	0.0117	1	biological_process	c377892_g1;c410546_g4;c417958_g1;c563391_g1
GO:0004604	e	phosphoadenylyl-sulfate reductase (thioredoxin) activity	4/29037	11/331498	0.0117	1	molecular_function	c242844_g1;c346054_g1;c350756_g1;c382516_g1
GO:0019379	e	sulfate assimilation, phosphoadenylyl sulfate reduction by phosphoadenylyl-sulfate reductase (thioredoxin)	4/29037	11/331498	0.0117	1	biological_process	c242844_g1;c346054_g1;c350756_g1;c382516_g1
GO:0048366	e	leaf development	10/29037	51/331498	0.012	1	biological_process	c349560_g1;c397302_g1;c398297_g4;c403351_g1;c409522_g2;c411606_g2;c412222_g10;c420017_g1;c422318_g1;c422450_g2
GO:0045744	e	negative regulation of G-protein coupled receptor protein signaling pathway	10/29037	51/331498	0.012	1	biological_process	c317041_g1;c344558_g1;c344691_g1;c347880_g1;c366487_g1;c376260_g3;c388865_g1;c400746_g2;c655096_g1;c81327_g1
GO:0038032	e	termination of G-protein coupled receptor signaling pathway	10/29037	51/331498	0.012	1	biological_process	c317041_g1;c344558_g1;c344691_g1;c347880_g1;c366487_g1;c376260_g3;c388865_g1;c400746_g2;c655096_g1;c81327_g1
GO:0023021	e	termination of signal transduction	10/29037	51/331498	0.012	1	biological_process	c317041_g1;c344558_g1;c344691_g1;c347880_g1;c366487_g1;c376260_g3;c388865_g1;c400746_g2;c655096_g1;c81327_g1
GO:0022838	e	substrate-specific channel activity	33/29037	245/331498	0.0126	1	molecular_function	c132547_g1;c249078_g1;c266263_g1;c337227_g1;c351006_g1;c356454_g1;c368207_g1;c380047_g1;c380047_g2;c382075_g1;c382075_g2;c384627_g1;c387830_g2;c389144_g1;c389144_g3;c394724_g5;c396928_g1;c399900_g1;c403885_g2;c406365_g1;c406365_g2;c408041_g1;c408041_g2;c408041_g3;c409520_g1;c411435_g2;c415345_g2;c415348_g1;c415428_g1;c415645_g1;c417478_g4;c418444_g1;c418574_g2
GO:0016860	e	intramolecular oxidoreductase activity	33/29037	245/331498	0.0126	1	molecular_function	c100186_g1;c243269_g1;c309330_g1;c315265_g1;c357424_g1;c359282_g1;c368087_g1;c372489_g1;c372489_g4;c374513_g1;c377853_g1;c378219_g1;c380927_g1;c381890_g1;c382134_g2;c382558_g1;c383332_g1;c385527_g1;c387139_g1;c390763_g1;c391087_g2;c392126_g1;c392420_g1;c394275_g2;c397332_g1;c403838_g1;c412923_g1;c413397_g2;c415119_g1;c415119_g2;c415239_g3;c416262_g2;c418024_g1
GO:0009629	e	response to gravity	9/29037	44/331498	0.0128	1	biological_process	c388111_g1;c395883_g1;c396881_g3;c400475_g6;c414726_g1;c417075_g8;c417883_g5;c421166_g2;c421837_g1
GO:0005267	e	potassium channel activity	9/29037	44/331498	0.0128	1	molecular_function	c266263_g1;c380047_g1;c380047_g2;c399900_g1;c409520_g1;c411435_g2;c415428_g1;c415645_g1;c418444_g1
GO:0035303	e	regulation of dephosphorylation	9/29037	44/331498	0.0128	1	biological_process	c333166_g1;c338989_g1;c366878_g1;c379872_g2;c387626_g1;c391190_g3;c397421_g1;c409499_g1;c417871_g1
GO:1901698	e	response to nitrogen compound	20/29037	131/331498	0.0128	1	biological_process	c353976_g1;c370943_g1;c381628_g1;c381630_g1;c382470_g1;c386478_g1;c397771_g6;c410197_g2;c410915_g4;c412095_g1;c414108_g1;c418291_g1;c419879_g4;c420259_g2;c420597_g2;c420702_g1;c420702_g2;c420882_g1;c421732_g2;c421957_g2
GO:0043901	e	negative regulation of multi-organism process	5/29037	17/331498	0.013	1	biological_process	c359437_g1;c359437_g2;c359437_g3;c405341_g2;c770579_g1
GO:0004373	e	glycogen (starch) synthase activity	7/29037	30/331498	0.0133	1	molecular_function	c326459_g1;c390907_g1;c398264_g1;c398264_g2;c402080_g1;c402080_g2;c421107_g1
GO:0016899	e	oxidoreductase activity, acting on the CH-OH group of donors, oxygen as acceptor	8/29037	37/331498	0.0133	1	molecular_function	c282038_g1;c346864_g1;c375885_g1;c397619_g1;c403184_g2;c408881_g1;c423306_g1;c495748_g1
GO:0031667	e	response to nutrient levels	22/29037	149/331498	0.0135	1	biological_process	c344389_g1;c347689_g1;c351722_g1;c369849_g1;c385292_g2;c385292_g3;c389155_g1;c394687_g1;c394699_g1;c397765_g4;c404172_g1;c405852_g1;c407229_g2;c410340_g2;c414072_g1;c414856_g1;c415590_g2;c420079_g1;c421048_g2;c421403_g4;c421793_g1;c712583_g1
GO:0044036	e	cell wall macromolecule metabolic process	39/29037	300/331498	0.0137	1	biological_process	c240299_g1;c250849_g2;c267707_g1;c276841_g1;c280990_g1;c286984_g1;c294172_g1;c310654_g1;c328222_g1;c328222_g2;c329771_g1;c331155_g1;c342512_g1;c351890_g1;c366579_g1;c373384_g1;c379641_g2;c386168_g1;c389474_g2;c391040_g1;c397493_g2;c400792_g2;c401834_g1;c404046_g3;c404582_g1;c405621_g3;c407009_g2;c407009_g3;c407009_g5;c407121_g2;c408240_g1;c408240_g2;c409801_g1;c411388_g1;c421840_g1;c422054_g1;c49…
GO:0004611	e	phosphoenolpyruvate carboxykinase activity	19/29037	120/331498	0.0138	1	molecular_function	c350465_g1;c369508_g1;c377799_g1;c382485_g1;c384471_g5;c392808_g3;c399352_g2;c400087_g2;c400087_g3;c402021_g1;c408702_g1;c411020_g1;c412091_g1;c415219_g4;c415590_g2;c415590_g3;c422310_g1;c422310_g2;c422366_g3
GO:0006534	e	cysteine metabolic process	39/29037	303/331498	0.0145	1	biological_process	c242844_g1;c282890_g1;c294668_g1;c313021_g2;c335945_g2;c339694_g1;c346054_g1;c350756_g1;c360587_g2;c362064_g1;c364179_g1;c369008_g3;c374934_g1;c382516_g1;c385041_g4;c387260_g1;c387420_g1;c390641_g1;c396666_g1;c401082_g5;c403607_g1;c405797_g1;c405948_g1;c406161_g2;c407983_g2;c409185_g1;c409185_g4;c412536_g2;c413372_g6;c415600_g3;c416297_g1;c416463_g2;c416905_g2;c419118_g1;c419784_g4;c419932_g2;c42…
GO:0008194	e	UDP-glycosyltransferase activity	39/29037	303/331498	0.0145	1	molecular_function	c326459_g1;c332433_g1;c348044_g2;c361167_g1;c367073_g1;c370812_g1;c381311_g2;c381311_g3;c381904_g1;c386254_g1;c390907_g1;c391149_g1;c392850_g4;c394731_g2;c396815_g2;c397047_g1;c398227_g1;c398264_g1;c398264_g2;c398875_g2;c402080_g1;c402080_g2;c404582_g1;c404816_g1;c405635_g3;c406939_g10;c406939_g3;c410882_g4;c410979_g5;c411388_g1;c412475_g1;c414763_g2;c415693_g5;c417938_g5;c420545_g3;c420630_g1;c4…
GO:0016215	e	acyl-CoA desaturase activity	14/29037	80/331498	0.015	1	molecular_function	c147320_g1;c309369_g1;c310631_g1;c363071_g1;c366589_g1;c390348_g1;c394655_g1;c394655_g2;c394655_g3;c400213_g10;c400213_g7;c412182_g1;c412182_g2;c420610_g5
GO:0042132	e	fructose 1,6-bisphosphate 1-phosphatase activity	11/29037	57/331498	0.0151	1	molecular_function	c243425_g1;c378855_g1;c392160_g1;c395763_g1;c396908_g1;c397444_g1;c398879_g2;c400650_g1;c413590_g1;c415201_g3;c418083_g1
GO:0009620	e	response to fungus	23/29037	157/331498	0.0152	1	biological_process	c289553_g1;c334671_g2;c341243_g1;c348741_g1;c361191_g1;c380259_g1;c388100_g2;c389943_g1;c397332_g1;c397771_g6;c402929_g1;c402929_g2;c404696_g1;c409249_g1;c410839_g3;c410961_g1;c415249_g1;c415590_g2;c416573_g2;c420597_g2;c420702_g1;c420702_g2;c421344_g3
GO:0034219	e	carbohydrate transmembrane transport	6/29037	24/331498	0.0153	1	biological_process	c377321_g1;c397082_g2;c405884_g1;c406788_g1;c414358_g2;c418351_g3
GO:0071555	e	cell wall organization	21/29037	140/331498	0.0154	1	biological_process	c247106_g1;c284071_g1;c287964_g1;c295259_g1;c332433_g1;c333780_g1;c350355_g1;c378030_g1;c387507_g2;c387968_g1;c388111_g1;c390358_g2;c390964_g1;c397771_g6;c399619_g1;c399619_g4;c399906_g3;c401998_g2;c406223_g1;c406974_g1;c568007_g1
GO:0009867	e	jasmonic acid mediated signaling pathway	8/29037	38/331498	0.0156	1	biological_process	c378561_g1;c380306_g2;c391190_g3;c410961_g1;c418291_g1;c420597_g2;c420702_g1;c420702_g2
GO:0006069	e	ethanol oxidation	8/29037	38/331498	0.0156	1	biological_process	c266384_g1;c328848_g1;c328848_g2;c373863_g1;c402089_g1;c402089_g2;c402089_g3;c416185_g3
GO:0031071	e	cysteine desulfurase activity	7/29037	31/331498	0.0159	1	molecular_function	c335945_g2;c339694_g1;c405797_g1;c409185_g1;c409185_g4;c416297_g1;c420887_g2
GO:0001575	e	globoside metabolic process	7/29037	31/331498	0.0159	1	biological_process	c371364_g1;c387151_g1;c399611_g1;c40539_g1;c415841_g3;c415841_g7;c416481_g1
GO:0008171	e	O-methyltransferase activity	15/29037	92/331498	0.0159	1	molecular_function	c278161_g1;c335850_g1;c352643_g1;c358624_g1;c358918_g3;c364039_g1;c373398_g1;c377962_g1;c400473_g1;c412074_g1;c412074_g2;c417512_g2;c417768_g1;c420634_g5;c579023_g1
GO:0019222	e	regulation of metabolic process	621/29037	6464/331498	0.0164	1	biological_process	c101977_g1;c10683_g1;c121515_g1;c134131_g1;c137050_g1;c142657_g1;c14579_g1;c145942_g1;c160509_g1;c199726_g1;c222382_g1;c235076_g1;c252413_g1;c252622_g1;c253086_g2;c253452_g1;c254582_g1;c255537_g1;c264923_g1;c266257_g1;c266373_g1;c267532_g1;c267848_g1;c272694_g1;c278523_g1;c279903_g1;c279939_g1;c288372_g1;c291873_g2;c296723_g1;c298124_g3;c298874_g1;c299234_g1;c300815_g1;c301570_g1;c302074_g1;c3021…
GO:0006346	e	methylation-dependent chromatin silencing	4/29037	12/331498	0.0164	1	biological_process	c401135_g2;c401135_g3;c403144_g5;c413955_g7
GO:0000229	e	cytoplasmic chromosome	4/29037	12/331498	0.0164	1	cellular_component	c365364_g1;c389946_g6;c400851_g1;c567209_g1
GO:0015114	e	phosphate ion transmembrane transporter activity	4/29037	12/331498	0.0164	1	molecular_function	c390927_g2;c396273_g1;c400475_g6;c421403_g4
GO:0022407	e	regulation of cell-cell adhesion	4/29037	12/331498	0.0164	1	biological_process	c252622_g1;c341243_g1;c388100_g2;c404696_g1
GO:1901677	e	phosphate transmembrane transporter activity	4/29037	12/331498	0.0164	1	molecular_function	c390927_g2;c396273_g1;c400475_g6;c421403_g4
GO:0097435	e	supramolecular fiber organization	28/29037	202/331498	0.017	1	biological_process	c145571_g1;c252136_g1;c277346_g1;c28338_g1;c299551_g1;c305402_g1;c308669_g1;c316428_g1;c328150_g1;c336243_g1;c347180_g1;c349896_g1;c350381_g1;c350960_g1;c369364_g1;c371246_g2;c378030_g1;c379963_g2;c387701_g1;c387868_g1;c393041_g1;c393751_g1;c400247_g1;c416298_g2;c419298_g2;c429103_g1;c50615_g1;c78532_g1
GO:0015267	e	channel activity	33/29037	249/331498	0.0178	1	molecular_function	c132547_g1;c249078_g1;c266263_g1;c337227_g1;c351006_g1;c356454_g1;c368207_g1;c380047_g1;c380047_g2;c382075_g1;c382075_g2;c384627_g1;c387830_g2;c389144_g1;c389144_g3;c394724_g5;c396928_g1;c399900_g1;c403885_g2;c406365_g1;c406365_g2;c408041_g1;c408041_g2;c408041_g3;c409520_g1;c411435_g2;c415345_g2;c415348_g1;c415428_g1;c415645_g1;c417478_g4;c418444_g1;c418574_g2
GO:0022803	e	passive transmembrane transporter activity	33/29037	249/331498	0.0178	1	molecular_function	c132547_g1;c249078_g1;c266263_g1;c337227_g1;c351006_g1;c356454_g1;c368207_g1;c380047_g1;c380047_g2;c382075_g1;c382075_g2;c384627_g1;c387830_g2;c389144_g1;c389144_g3;c394724_g5;c396928_g1;c399900_g1;c403885_g2;c406365_g1;c406365_g2;c408041_g1;c408041_g2;c408041_g3;c409520_g1;c411435_g2;c415345_g2;c415348_g1;c415428_g1;c415645_g1;c417478_g4;c418444_g1;c418574_g2
GO:0007623	e	circadian rhythm	12/29037	69/331498	0.0179	1	biological_process	c136700_g1;c305944_g1;c391190_g3;c391203_g2;c397752_g2;c401429_g1;c406525_g2;c413882_g1;c418006_g2;c418300_g2;c419217_g1;c420933_g7
GO:1901016	e	regulation of potassium ion transmembrane transporter activity	3/29037	7/331498	0.018	1	biological_process	c333166_g1;c402890_g5;c402890_g7
GO:0019840	e	isoprenoid binding	3/29037	7/331498	0.018	1	molecular_function	c359220_g1;c359220_g2;c369333_g1
GO:0004476	e	mannose-6-phosphate isomerase activity	3/29037	7/331498	0.018	1	molecular_function	c100186_g1;c378219_g1;c385527_g1
GO:0048529	e	magnesium-protoporphyrin IX monomethyl ester (oxidative) cyclase activity	3/29037	7/331498	0.018	1	molecular_function	c400100_g1;c403395_g1;c421033_g1
GO:0003796	e	lysozyme activity	3/29037	7/331498	0.018	1	molecular_function	c380008_g1;c393259_g1;c503534_g1
GO:0045156	e	electron transporter, transferring electrons within the cyclic electron transport pathway of photosynthesis activity	3/29037	7/331498	0.018	1	molecular_function	c412940_g7;c414471_g7;c420597_g2
GO:0070903	e	mitochondrial tRNA thio-modification	3/29037	7/331498	0.018	1	biological_process	c409185_g1;c409185_g4;c416297_g1
GO:0051903	e	S-(hydroxymethyl)glutathione dehydrogenase activity	8/29037	39/331498	0.0181	1	molecular_function	c266384_g1;c328848_g1;c328848_g2;c373863_g1;c402089_g1;c402089_g2;c402089_g3;c416185_g3
GO:0004683	e	calmodulin-dependent protein kinase activity	6/29037	25/331498	0.0186	1	molecular_function	c402890_g5;c402890_g7;c407403_g1;c415729_g2;c416098_g4;c418365_g1
GO:0004367	e	glycerol-3-phosphate dehydrogenase [NAD+] activity	6/29037	25/331498	0.0186	1	molecular_function	c338956_g1;c367796_g1;c390066_g1;c401339_g1;c410861_g1;c422280_g2
GO:0005057	e	signal transducer activity, downstream of receptor	18/29037	115/331498	0.019	1	molecular_function	c342283_g1;c342283_g2;c365541_g1;c367386_g1;c380960_g1;c387594_g1;c387962_g3;c394384_g5;c395443_g2;c395567_g1;c404571_g1;c412304_g3;c412642_g1;c412642_g3;c412925_g4;c413657_g2;c415801_g3;c419272_g1
GO:0043243	e	positive regulation of protein complex disassembly	12/29037	70/331498	0.0196	1	biological_process	c101977_g1;c121515_g1;c252413_g1;c366002_g1;c378699_g2;c378699_g4;c378699_g5;c378699_g7;c404850_g4;c405011_g2;c421428_g2;c429729_g1
GO:0045905	e	positive regulation of translational termination	12/29037	70/331498	0.0196	1	biological_process	c101977_g1;c121515_g1;c252413_g1;c366002_g1;c378699_g2;c378699_g4;c378699_g5;c378699_g7;c404850_g4;c405011_g2;c421428_g2;c429729_g1
GO:0033180	e	proton-transporting V-type ATPase, V1 domain	20/29037	135/331498	0.0208	1	cellular_component	c333815_g1;c348278_g1;c355446_g2;c357002_g1;c357171_g1;c377337_g1;c383372_g1;c384105_g1;c384593_g1;c387868_g1;c391164_g1;c392093_g1;c394337_g1;c398037_g1;c400954_g1;c402278_g4;c405685_g1;c417861_g1;c421441_g3;c422107_g1
GO:0033743	e	peptide-methionine (R)-S-oxide reductase activity	8/29037	40/331498	0.0209	1	molecular_function	c265515_g1;c354806_g1;c391136_g1;c391592_g1;c391592_g2;c411274_g1;c416181_g1;c634767_g1
GO:0035304	e	regulation of protein dephosphorylation	8/29037	40/331498	0.0209	1	biological_process	c333166_g1;c338989_g1;c366878_g1;c379872_g2;c387626_g1;c391190_g3;c409499_g1;c417871_g1
GO:0004857	e	enzyme inhibitor activity	16/29037	102/331498	0.021	1	molecular_function	c335530_g1;c338838_g1;c338989_g1;c352765_g1;c356810_g2;c366208_g2;c366208_g3;c379872_g2;c380557_g2;c381904_g1;c390358_g2;c394563_g3;c395751_g1;c401998_g2;c411072_g5;c55625_g1
GO:0030060	e	L-malate dehydrogenase activity	16/29037	102/331498	0.021	1	molecular_function	c238896_g2;c357054_g1;c369228_g5;c371129_g1;c398842_g4;c398842_g6;c402247_g2;c404184_g1;c409827_g1;c411396_g6;c411725_g1;c411821_g2;c417473_g1;c419066_g2;c419424_g2;c772288_g1
GO:0043167	e	ion binding	2628/29037	28793/331498	0.0214	1	molecular_function	c100186_g1;c100226_g1;c101934_g1;c102005_g1;c102928_g1;c103112_g1;c103678_g1;c103821_g1;c106262_g1;c11005_g1;c11202_g1;c114177_g1;c115748_g1;c116213_g1;c117495_g1;c117990_g1;c126395_g1;c127513_g1;c134068_g1;c134131_g1;c134259_g1;c134982_g1;c135437_g1;c136204_g1;c136700_g1;c139677_g1;c141200_g1;c141817_g1;c143168_g1;c14579_g1;c145942_g1;c147320_g1;c147807_g1;c147875_g1;c14805_g1;c150703_g1;c15771_…
GO:0042822	e	pyridoxal phosphate metabolic process	13/29037	75/331498	0.0214	1	biological_process	c369656_g1;c383341_g1;c384016_g1;c396103_g1;c396103_g6;c400570_g1;c402703_g1;c403994_g1;c403994_g2;c406837_g1;c411989_g2;c466043_g1;c723958_g1
GO:0042823	e	pyridoxal phosphate biosynthetic process	13/29037	75/331498	0.0214	1	biological_process	c369656_g1;c383341_g1;c384016_g1;c396103_g1;c396103_g6;c400570_g1;c402703_g1;c403994_g1;c403994_g2;c406837_g1;c411989_g2;c466043_g1;c723958_g1
GO:0070898	e	RNA polymerase III transcriptional preinitiation complex assembly	2/29037	3/331498	0.0217	1	biological_process	c386706_g2;c409660_g7
GO:0009513	e	etioplast	2/29037	3/331498	0.0217	1	cellular_component	c387496_g1;c410441_g3
GO:0051123	e	RNA polymerase II transcriptional preinitiation complex assembly	2/29037	3/331498	0.0217	1	biological_process	c386706_g2;c409660_g7
GO:0035339	e	SPOTS complex	2/29037	3/331498	0.0217	1	cellular_component	c350681_g1;c391013_g1
GO:0042613	e	MHC class II protein complex	2/29037	3/331498	0.0217	1	cellular_component	c328368_g1;c395446_g1
GO:0070897	e	DNA-templated transcriptional preinitiation complex assembly	2/29037	3/331498	0.0217	1	biological_process	c386706_g2;c409660_g7
GO:0008891	e	glycolate oxidase activity	2/29037	3/331498	0.0217	1	molecular_function	c403184_g2;c408881_g1
GO:0009339	e	glycolate oxidase complex	2/29037	3/331498	0.0217	1	cellular_component	c403184_g2;c408881_g1
GO:0030093	e	chloroplast photosystem I	2/29037	3/331498	0.0217	1	cellular_component	c389946_g6;c401082_g5
GO:0004462	e	lactoylglutathione lyase activity	4/29037	13/331498	0.0221	1	molecular_function	c340265_g2;c367124_g1;c391113_g1;c702221_g1
GO:0006059	e	hexitol metabolic process	4/29037	13/331498	0.0221	1	biological_process	c373526_g1;c373720_g2;c385997_g1;c417298_g4
GO:0098807	e	chloroplast thylakoid membrane protein complex	4/29037	13/331498	0.0221	1	cellular_component	c389946_g6;c401082_g5;c406193_g1;c420179_g2
GO:0030076	e	light-harvesting complex	4/29037	13/331498	0.0221	1	cellular_component	c386932_g1;c406193_g1;c414471_g7;c420179_g2
GO:0004712	e	protein serine/threonine/tyrosine kinase activity	4/29037	13/331498	0.0221	1	molecular_function	c400247_g1;c400719_g1;c404582_g1;c419411_g2
GO:0046857	e	oxidoreductase activity, acting on other nitrogenous compounds as donors, with NAD or NADP as acceptor	7/29037	33/331498	0.0221	1	molecular_function	c377832_g1;c389943_g1;c392448_g1;c399087_g2;c401059_g1;c421344_g3;c422320_g1
GO:0006913	e	nucleocytoplasmic transport	40/29037	319/331498	0.0221	1	biological_process	c102638_g1;c300152_g1;c304604_g1;c305154_g1;c316198_g1;c333703_g1;c333811_g1;c344968_g3;c362689_g2;c366120_g1;c368340_g1;c372040_g1;c372040_g2;c373190_g2;c379078_g1;c382545_g1;c383816_g1;c388835_g3;c392149_g1;c396302_g3;c401250_g1;c401276_g2;c401306_g2;c402707_g4;c402920_g1;c403654_g3;c405299_g1;c406529_g1;c406529_g3;c409720_g2;c410746_g1;c411678_g2;c411678_g3;c411934_g1;c411934_g2;c415281_g4;c41…
GO:0051169	e	nuclear transport	40/29037	319/331498	0.0221	1	biological_process	c102638_g1;c300152_g1;c304604_g1;c305154_g1;c316198_g1;c333703_g1;c333811_g1;c344968_g3;c362689_g2;c366120_g1;c368340_g1;c372040_g1;c372040_g2;c373190_g2;c379078_g1;c382545_g1;c383816_g1;c388835_g3;c392149_g1;c396302_g3;c401250_g1;c401276_g2;c401306_g2;c402707_g4;c402920_g1;c403654_g3;c405299_g1;c406529_g1;c406529_g3;c409720_g2;c410746_g1;c411678_g2;c411678_g3;c411934_g1;c411934_g2;c415281_g4;c41…
GO:0042545	e	cell wall modification	10/29037	52/331498	0.0222	1	biological_process	c247106_g1;c287964_g1;c332433_g1;c388111_g1;c390358_g2;c397771_g6;c399619_g1;c399906_g3;c401998_g2;c568007_g1
GO:0046168	e	glycerol-3-phosphate catabolic process	6/29037	26/331498	0.0225	1	biological_process	c338956_g1;c367796_g1;c390066_g1;c401339_g1;c410861_g1;c422280_g2
GO:0045901	e	positive regulation of translational elongation	13/29037	77/331498	0.0231	1	biological_process	c101977_g1;c121515_g1;c252413_g1;c366002_g1;c378699_g2;c378699_g4;c378699_g5;c378699_g7;c383673_g1;c404850_g4;c405011_g2;c421428_g2;c429729_g1
GO:0050897	e	cobalt ion binding	13/29037	77/331498	0.0231	1	molecular_function	c351722_g1;c367284_g2;c383489_g1;c387160_g1;c395798_g1;c412997_g3;c414072_g1;c416791_g1;c416791_g2;c420816_g4;c421200_g1;c422467_g1;c712583_g1
GO:0006817	e	phosphate ion transport	11/29037	63/331498	0.0232	1	biological_process	c378944_g1;c387942_g1;c390927_g2;c396273_g1;c399646_g5;c400475_g6;c410832_g5;c414188_g2;c416472_g2;c417734_g4;c421403_g4
GO:1905957	e	regulation of cellular response to alcohol	8/29037	41/331498	0.0241	1	biological_process	c380534_g3;c398297_g4;c402890_g5;c402890_g7;c403513_g4;c409499_g1;c420467_g1;c422351_g1
GO:0009787	e	regulation of abscisic acid-activated signaling pathway	8/29037	41/331498	0.0241	1	biological_process	c380534_g3;c398297_g4;c402890_g5;c402890_g7;c403513_g4;c409499_g1;c420467_g1;c422351_g1
GO:1901419	e	regulation of response to alcohol	8/29037	41/331498	0.0241	1	biological_process	c380534_g3;c398297_g4;c402890_g5;c402890_g7;c403513_g4;c409499_g1;c420467_g1;c422351_g1
GO:0004602	e	glutathione peroxidase activity	8/29037	41/331498	0.0241	1	molecular_function	c232634_g1;c306425_g1;c317119_g1;c351096_g2;c359030_g1;c370185_g1;c390416_g3;c399340_g2
GO:0046527	e	glucosyltransferase activity	30/29037	227/331498	0.0247	1	molecular_function	c326459_g1;c332433_g1;c348044_g2;c367073_g1;c370812_g1;c387069_g2;c387735_g1;c390907_g1;c392850_g4;c396481_g1;c398264_g1;c398264_g2;c398875_g2;c402080_g1;c402080_g2;c404816_g1;c410335_g3;c410882_g4;c410979_g5;c411922_g2;c412475_g1;c413597_g7;c414763_g2;c415693_g5;c417938_g5;c419567_g1;c420630_g1;c420809_g1;c421107_g1;c770096_g1
GO:0008277	e	regulation of G-protein coupled receptor protein signaling pathway	10/29037	54/331498	0.0248	1	biological_process	c317041_g1;c344558_g1;c344691_g1;c347880_g1;c366487_g1;c376260_g3;c388865_g1;c400746_g2;c655096_g1;c81327_g1
GO:0004353	e	glutamate dehydrogenase [NAD(P)+] activity	10/29037	54/331498	0.0248	1	molecular_function	c367952_g1;c376656_g1;c395718_g1;c398699_g1;c403667_g6;c407489_g1;c417902_g10;c417902_g13;c417971_g1;c420816_g4
GO:0055082	e	cellular chemical homeostasis	27/29037	202/331498	0.0249	1	biological_process	c284071_g1;c295259_g1;c314650_g1;c339529_g1;c355446_g2;c357099_g1;c357861_g1;c366878_g1;c374681_g1;c377337_g1;c377367_g1;c380265_g1;c383961_g2;c387968_g1;c390927_g2;c391492_g2;c392168_g10;c401082_g5;c402278_g4;c405531_g1;c408324_g2;c409185_g1;c409185_g4;c416297_g1;c417504_g3;c420259_g2;c422592_g1
GO:0007264	e	small GTPase mediated signal transduction	104/29037	959/331498	0.0255	1	biological_process	c117990_g1;c135437_g1;c150703_g1;c192258_g1;c234124_g1;c247251_g1;c252329_g1;c254304_g2;c258549_g1;c291022_g1;c301766_g1;c304604_g1;c306789_g1;c314345_g1;c317143_g1;c318027_g1;c318399_g1;c331103_g1;c332872_g1;c335298_g1;c339251_g1;c34145_g1;c342626_g1;c347139_g1;c347180_g1;c353693_g1;c354755_g1;c354797_g2;c354797_g3;c356717_g1;c358565_g1;c361851_g1;c362383_g1;c362689_g2;c363162_g1;c363300_g1;c363…
GO:0048511	e	rhythmic process	13/29037	79/331498	0.0256	1	biological_process	c136700_g1;c305944_g1;c356810_g2;c391190_g3;c391203_g2;c397752_g2;c401429_g1;c406525_g2;c413882_g1;c418006_g2;c418300_g2;c419217_g1;c420933_g7
GO:0006955	e	immune response	21/29037	145/331498	0.0258	1	biological_process	c328368_g1;c339529_g1;c347180_g1;c368496_g1;c373187_g1;c395308_g10;c395446_g1;c397302_g1;c397332_g1;c397771_g6;c401339_g1;c403424_g1;c403424_g2;c407753_g2;c410631_g3;c411745_g2;c415492_g3;c415590_g2;c418228_g2;c418298_g13;c422280_g2
GO:0051275	e	beta-glucan catabolic process	7/29037	34/331498	0.0258	1	biological_process	c132321_g1;c222615_g1;c250849_g2;c308862_g2;c367390_g1;c404884_g3;c636817_g1
GO:0030245	e	cellulose catabolic process	7/29037	34/331498	0.0258	1	biological_process	c132321_g1;c222615_g1;c250849_g2;c308862_g2;c367390_g1;c404884_g3;c636817_g1
GO:0070566	e	adenylyltransferase activity	17/29037	110/331498	0.026	1	molecular_function	c394398_g1;c394398_g4;c395116_g1;c395413_g10;c395413_g12;c395413_g5;c395413_g6;c402040_g3;c406646_g14;c406646_g16;c406646_g17;c412536_g2;c413756_g1;c419784_g4;c421168_g1;c422390_g1;c422563_g1
GO:0046658	e	anchored component of plasma membrane	5/29037	20/331498	0.0262	1	cellular_component	c331634_g1;c387391_g2;c404084_g5;c416829_g4;c419789_g2
GO:0046292	e	formaldehyde metabolic process	5/29037	20/331498	0.0262	1	biological_process	c107849_g1;c264555_g2;c348410_g1;c390398_g1;c391637_g1
GO:0046294	e	formaldehyde catabolic process	5/29037	20/331498	0.0262	1	biological_process	c107849_g1;c264555_g2;c348410_g1;c390398_g1;c391637_g1
GO:0005199	e	structural constituent of cell wall	5/29037	20/331498	0.0262	1	molecular_function	c243704_g1;c305227_g1;c305764_g2;c309885_g1;c401381_g2
GO:0006555	e	methionine metabolic process	62/29037	537/331498	0.0265	1	biological_process	c242844_g1;c251354_g1;c315250_g1;c341821_g1;c346054_g1;c346482_g1;c347374_g1;c347579_g1;c350756_g1;c354840_g1;c363516_g1;c364179_g1;c366172_g1;c367243_g1;c369008_g3;c370349_g1;c373047_g2;c373972_g2;c377341_g1;c377559_g3;c377613_g1;c380624_g3;c381327_g1;c381911_g3;c382516_g1;c384307_g1;c387260_g1;c389250_g2;c392059_g3;c394490_g1;c394619_g1;c395339_g1;c395529_g1;c396666_g1;c396856_g1;c397389_g3;c39…
GO:0050789	e	regulation of biological process	1039/29037	11116/331498	0.0265	1	biological_process	c101977_g1;c10683_g1;c117990_g1;c118750_g1;c121515_g1;c134131_g1;c135437_g1;c137050_g1;c137441_g1;c142657_g1;c14579_g1;c145942_g1;c150703_g1;c160509_g1;c162853_g1;c192258_g1;c199726_g1;c207827_g1;c209430_g1;c222382_g1;c224376_g2;c234124_g1;c235076_g1;c238273_g1;c247251_g1;c252329_g1;c252413_g1;c252622_g1;c253086_g2;c253115_g1;c253452_g1;c254304_g2;c254582_g1;c255537_g1;c258549_g1;c259210_g1;c2649…
GO:0008076	e	voltage-gated potassium channel complex	6/29037	27/331498	0.0268	1	cellular_component	c266263_g1;c380047_g1;c380047_g2;c411435_g2;c415428_g1;c415645_g1
GO:0034705	e	potassium channel complex	6/29037	27/331498	0.0268	1	cellular_component	c266263_g1;c380047_g1;c380047_g2;c411435_g2;c415428_g1;c415645_g1
GO:0005249	e	voltage-gated potassium channel activity	6/29037	27/331498	0.0268	1	molecular_function	c266263_g1;c380047_g1;c380047_g2;c411435_g2;c415428_g1;c415645_g1
GO:0009991	e	response to extracellular stimulus	25/29037	185/331498	0.0268	1	biological_process	c344389_g1;c347689_g1;c351722_g1;c369849_g1;c385292_g2;c385292_g3;c389155_g1;c394687_g1;c394699_g1;c397765_g4;c404172_g1;c405852_g1;c407229_g2;c410340_g2;c413882_g1;c414072_g1;c414856_g1;c415590_g2;c418006_g2;c420079_g1;c420933_g7;c421048_g2;c421403_g4;c421793_g1;c712583_g1
GO:0009643	e	photosynthetic acclimation	3/29037	8/331498	0.0269	1	biological_process	c410832_g5;c419118_g1;c419761_g2
GO:0009368	e	endopeptidase Clp complex	3/29037	8/331498	0.0269	1	cellular_component	c387160_g1;c395798_g1;c404297_g2
GO:0036355	e	2-iminoacetate synthase activity	3/29037	8/331498	0.0269	1	molecular_function	c403994_g1;c403994_g2;c411989_g2
GO:0009886	e	post-embryonic animal morphogenesis	3/29037	8/331498	0.0269	1	biological_process	c310506_g2;c347180_g1;c391251_g1
GO:0009840	e	chloroplastic endopeptidase Clp complex	3/29037	8/331498	0.0269	1	cellular_component	c387160_g1;c395798_g1;c404297_g2
GO:1901379	e	regulation of potassium ion transmembrane transport	3/29037	8/331498	0.0269	1	biological_process	c333166_g1;c402890_g5;c402890_g7
GO:0009092	e	homoserine metabolic process	3/29037	8/331498	0.0269	1	biological_process	c369008_g3;c383295_g1;c407983_g2
GO:0019344	e	cysteine biosynthetic process	21/29037	147/331498	0.027	1	biological_process	c242844_g1;c294668_g1;c346054_g1;c350756_g1;c360587_g2;c362064_g1;c364179_g1;c369008_g3;c382516_g1;c387420_g1;c390641_g1;c401082_g5;c403607_g1;c405948_g1;c406161_g2;c407983_g2;c412536_g2;c415600_g3;c416905_g2;c419118_g1;c419784_g4
GO:0033177	e	proton-transporting two-sector ATPase complex, proton-transporting domain	36/29037	285/331498	0.027	1	cellular_component	c18920_g1;c251362_g1;c252844_g1;c314650_g1;c315428_g1;c317565_g1;c333610_g1;c338261_g1;c351204_g1;c351204_g2;c357683_g1;c363120_g1;c363563_g1;c367184_g1;c368035_g1;c376192_g2;c376376_g1;c376959_g1;c379105_g1;c381129_g1;c386191_g3;c387245_g1;c388515_g1;c389155_g1;c391492_g2;c392313_g3;c393522_g1;c402504_g2;c402632_g1;c411843_g1;c412675_g1;c422434_g1;c497437_g1;c527550_g1;c629911_g1;c773391_g1
GO:0044255	e	cellular lipid metabolic process	272/29037	2729/331498	0.0271	1	biological_process	c103821_g1;c134808_g1;c147320_g1;c155624_g2;c177709_g1;c179667_g1;c210849_g1;c234183_g1;c240169_g1;c240473_g1;c243269_g1;c266932_g1;c282476_g1;c303897_g1;c309330_g1;c309369_g1;c309511_g1;c310631_g1;c310669_g1;c314459_g2;c315148_g2;c327365_g1;c327847_g1;c33046_g1;c331297_g1;c333780_g1;c337337_g2;c337828_g1;c338956_g1;c341073_g1;c343028_g1;c343509_g1;c344389_g1;c344707_g1;c344707_g2;c345533_g1;c346…
GO:0009814	e	defense response, incompatible interaction	13/29037	80/331498	0.0271	1	biological_process	c368496_g1;c395308_g10;c397302_g1;c397332_g1;c397771_g6;c401339_g1;c407753_g2;c410631_g3;c411745_g2;c415590_g2;c418228_g2;c418298_g13;c422280_g2
GO:0016857	e	racemase and epimerase activity, acting on carbohydrates and derivatives	13/29037	80/331498	0.0271	1	molecular_function	c315179_g1;c363488_g1;c380870_g1;c381710_g1;c383620_g1;c387754_g2;c394612_g1;c398401_g7;c414165_g1;c415157_g1;c415157_g3;c421840_g1;c438308_g1
GO:0042819	e	vitamin B6 biosynthetic process	13/29037	80/331498	0.0271	1	biological_process	c369656_g1;c383341_g1;c384016_g1;c396103_g1;c396103_g6;c400570_g1;c402703_g1;c403994_g1;c403994_g2;c406837_g1;c411989_g2;c466043_g1;c723958_g1
GO:0007189	e	adenylate cyclase-activating G-protein coupled receptor signaling pathway	8/29037	42/331498	0.0275	1	biological_process	c365194_g1;c366209_g1;c376923_g1;c377915_g1;c385233_g2;c406492_g1;c406492_g6;c719282_g1
GO:0032270	e	positive regulation of cellular protein metabolic process	33/29037	259/331498	0.0277	1	biological_process	c101977_g1;c121515_g1;c235076_g1;c252413_g1;c267848_g1;c31536_g1;c325999_g1;c344057_g1;c351107_g2;c356810_g2;c357149_g1;c363901_g3;c366002_g1;c366878_g1;c378699_g2;c378699_g4;c378699_g5;c378699_g7;c378699_g8;c379792_g1;c383673_g1;c386485_g1;c387626_g1;c395125_g1;c404850_g4;c405011_g2;c412778_g1;c412925_g4;c413882_g1;c418006_g2;c420933_g7;c421428_g2;c429729_g1
GO:0005216	e	ion channel activity	31/29037	237/331498	0.0279	1	molecular_function	c132547_g1;c249078_g1;c266263_g1;c337227_g1;c351006_g1;c356454_g1;c368207_g1;c380047_g1;c380047_g2;c382075_g1;c382075_g2;c384627_g1;c387830_g2;c389144_g1;c389144_g3;c394724_g5;c399900_g1;c406365_g1;c406365_g2;c408041_g1;c408041_g2;c408041_g3;c409520_g1;c411435_g2;c415345_g2;c415348_g1;c415428_g1;c415645_g1;c417478_g4;c418444_g1;c418574_g2
GO:0009267	e	cellular response to starvation	17/29037	113/331498	0.0283	1	biological_process	c344389_g1;c347689_g1;c351722_g1;c385292_g2;c385292_g3;c394687_g1;c404172_g1;c405852_g1;c407229_g2;c414072_g1;c414856_g1;c415590_g2;c420079_g1;c421048_g2;c421403_g4;c421793_g1;c712583_g1
GO:0015291	e	secondary active transmembrane transporter activity	56/29037	479/331498	0.0285	1	molecular_function	c235285_g1;c300647_g2;c329288_g1;c330542_g1;c337825_g1;c345737_g1;c348252_g1;c350356_g1;c351013_g1;c354538_g2;c357099_g1;c362030_g2;c373993_g1;c375507_g1;c375830_g1;c378944_g1;c383658_g1;c387562_g2;c387942_g1;c390927_g2;c391274_g2;c393692_g1;c393692_g2;c394743_g1;c395583_g1;c396273_g1;c396881_g3;c397270_g1;c397537_g2;c399100_g1;c399646_g5;c403005_g2;c405884_g1;c407618_g1;c407810_g3;c407895_g1;c41…
GO:0009415	e	response to water	23/29037	168/331498	0.0287	1	biological_process	c289553_g1;c334671_g2;c335530_g1;c352019_g1;c363633_g1;c376531_g1;c392709_g2;c397302_g1;c398140_g3;c398297_g4;c403513_g4;c403885_g2;c405884_g1;c413882_g1;c414358_g2;c415428_g1;c416246_g8;c418006_g2;c418291_g1;c420809_g1;c420933_g7;c422269_g1;c422318_g1
GO:0034308	e	primary alcohol metabolic process	13/29037	81/331498	0.0288	1	biological_process	c266384_g1;c328848_g1;c328848_g2;c373863_g1;c395774_g8;c402089_g1;c402089_g2;c402089_g3;c405570_g2;c405570_g3;c405949_g5;c415564_g4;c416185_g3
GO:0071617	e	lysophospholipid acyltransferase activity	4/29037	14/331498	0.0288	1	molecular_function	c314459_g2;c378821_g2;c394642_g4;c413653_g1
GO:0045269	e	proton-transporting ATP synthase, central stalk	4/29037	14/331498	0.0288	1	cellular_component	c345050_g1;c359909_g1;c380996_g1;c445501_g1
GO:0042171	e	lysophosphatidic acid acyltransferase activity	4/29037	14/331498	0.0288	1	molecular_function	c314459_g2;c378821_g2;c394642_g4;c413653_g1
GO:0005756	e	mitochondrial proton-transporting ATP synthase, central stalk	4/29037	14/331498	0.0288	1	cellular_component	c345050_g1;c359909_g1;c380996_g1;c445501_g1
GO:0008612	e	peptidyl-lysine modification to peptidyl-hypusine	15/29037	97/331498	0.0289	1	biological_process	c101977_g1;c121515_g1;c252413_g1;c366002_g1;c378699_g2;c378699_g4;c378699_g5;c378699_g7;c381211_g1;c404850_g4;c405011_g2;c411604_g1;c417509_g1;c421428_g2;c429729_g1
GO:0006446	e	regulation of translational initiation	98/29037	904/331498	0.0292	1	biological_process	c101977_g1;c121515_g1;c222382_g1;c252413_g1;c253452_g1;c266373_g1;c279903_g1;c279939_g1;c296723_g1;c298124_g3;c298874_g1;c299234_g1;c310143_g1;c312902_g1;c321119_g1;c327505_g1;c331524_g1;c336891_g1;c340231_g2;c344057_g1;c345705_g1;c347084_g1;c350315_g1;c350754_g1;c351107_g2;c355015_g1;c362812_g2;c365821_g1;c366002_g1;c370471_g1;c371955_g1;c378699_g2;c378699_g4;c378699_g5;c378699_g7;c378826_g1;c37…
GO:0044092	e	negative regulation of molecular function	21/29037	150/331498	0.0295	1	biological_process	c252622_g1;c253868_g1;c335530_g1;c338838_g1;c338989_g1;c356810_g2;c363901_g3;c366208_g2;c366208_g3;c379872_g2;c381904_g1;c390358_g2;c391040_g1;c395751_g1;c401998_g2;c410454_g2;c411072_g5;c419577_g1;c422351_g1;c55625_g1;c566593_g1
GO:0051258	e	protein polymerization	31/29037	241/331498	0.0298	1	biological_process	c355631_g1;c363637_g1;c390927_g2;c390927_g5;c391117_g4;c391117_g6;c392966_g2;c394280_g5;c395883_g1;c396312_g3;c401550_g3;c402324_g3;c402324_g7;c406847_g1;c412930_g4;c413530_g1;c414572_g3;c414572_g5;c414726_g1;c416298_g2;c416416_g1;c417883_g2;c417883_g3;c417883_g5;c418082_g2;c418277_g1;c418277_g2;c418408_g2;c418728_g2;c418728_g3;c429103_g1
GO:0008615	e	pyridoxine biosynthetic process	7/29037	35/331498	0.0299	1	biological_process	c383341_g1;c384016_g1;c396103_g1;c402703_g1;c406837_g1;c466043_g1;c723958_g1
GO:0008614	e	pyridoxine metabolic process	7/29037	35/331498	0.0299	1	biological_process	c383341_g1;c384016_g1;c396103_g1;c402703_g1;c406837_g1;c466043_g1;c723958_g1
GO:0022618	e	ribonucleoprotein complex assembly	53/29037	452/331498	0.0301	1	biological_process	c222382_g1;c255417_g2;c259191_g1;c279939_g1;c299234_g1;c312902_g1;c316198_g1;c331524_g1;c333811_g1;c336891_g1;c350315_g1;c365821_g1;c370471_g1;c373838_g1;c376902_g1;c378283_g1;c379773_g1;c379773_g2;c389101_g1;c389961_g2;c390754_g1;c391590_g1;c392610_g1;c393193_g1;c395422_g5;c399645_g2;c401276_g2;c401470_g2;c401875_g3;c401894_g2;c401894_g3;c402345_g1;c402753_g1;c406535_g3;c406701_g2;c409371_g1;c40…
GO:0050308	e	sugar-phosphatase activity	15/29037	98/331498	0.0303	1	molecular_function	c243425_g1;c373283_g1;c378855_g1;c388768_g2;c392160_g1;c395763_g1;c396908_g1;c397444_g1;c398879_g2;c400650_g1;c403112_g1;c410889_g2;c413590_g1;c415201_g3;c418083_g1
GO:0015605	e	organophosphate ester transmembrane transporter activity	10/29037	57/331498	0.0306	1	molecular_function	c235285_g1;c374681_g1;c396267_g1;c403005_g2;c407618_g1;c410832_g5;c413267_g5;c415667_g1;c420158_g1;c422379_g1
GO:0065003	e	macromolecular complex assembly	144/29037	1380/331498	0.0316	1	biological_process	c100286_g1;c137085_g1;c147208_g1;c222382_g1;c255417_g2;c259191_g1;c266384_g1;c279939_g1;c299234_g1;c311664_g1;c312902_g1;c315879_g1;c316198_g1;c321327_g1;c325761_g1;c331524_g1;c333610_g1;c333811_g1;c336891_g1;c338072_g1;c339200_g1;c350315_g1;c355631_g1;c356841_g1;c363637_g1;c365821_g1;c367935_g1;c370471_g1;c373838_g1;c376902_g1;c377892_g1;c378283_g1;c378610_g1;c379773_g1;c379773_g2;c380625_g1;c38…
GO:0009955	e	adaxial/abaxial pattern specification	6/29037	28/331498	0.0316	1	biological_process	c374245_g2;c387589_g2;c401754_g4;c416406_g1;c416406_g2;c416406_g3
GO:0004563	e	beta-N-acetylhexosaminidase activity	5/29037	21/331498	0.0319	1	molecular_function	c371364_g1;c40539_g1;c415841_g3;c415841_g7;c416481_g1
GO:0008378	e	galactosyltransferase activity	5/29037	21/331498	0.0319	1	molecular_function	c288910_g1;c407763_g2;c411332_g1;c418259_g4;c421432_g5
GO:0009862	e	systemic acquired resistance, salicylic acid mediated signaling pathway	5/29037	21/331498	0.0319	1	biological_process	c391190_g3;c417205_g2;c420597_g2;c420702_g1;c420702_g2
GO:0010286	e	heat acclimation	5/29037	21/331498	0.0319	1	biological_process	c147208_g1;c328138_g1;c381630_g1;c385116_g1;c397302_g1
GO:0051170	e	nuclear import	13/29037	83/331498	0.0327	1	biological_process	c102638_g1;c300152_g1;c344968_g3;c372040_g1;c372040_g2;c373190_g2;c383816_g1;c392149_g1;c402920_g1;c411678_g2;c411678_g3;c415521_g1;c421413_g1
GO:0003743	e	translation initiation factor activity	102/29037	948/331498	0.0331	1	molecular_function	c101977_g1;c121515_g1;c222382_g1;c252413_g1;c252586_g1;c253452_g1;c266373_g1;c279903_g1;c279939_g1;c296723_g1;c298124_g3;c298874_g1;c299234_g1;c310143_g1;c312902_g1;c321119_g1;c327505_g1;c331524_g1;c336891_g1;c340231_g2;c344057_g1;c345705_g1;c346945_g1;c347084_g1;c350315_g1;c350754_g1;c351107_g2;c355015_g1;c362812_g2;c365821_g1;c366002_g1;c370471_g1;c371095_g1;c371955_g1;c375657_g1;c378699_g2;c37…
GO:0009505	e	plant-type cell wall	17/29037	117/331498	0.0332	1	cellular_component	c222416_g1;c331634_g1;c346977_g1;c390964_g1;c395674_g2;c399619_g1;c399906_g3;c406974_g1;c409290_g4;c409401_g1;c410066_g1;c411130_g1;c413989_g4;c416829_g4;c420809_g1;c421456_g1;c422011_g4
GO:0007154	e	cell communication	27/29037	203/331498	0.0334	1	biological_process	c344389_g1;c347180_g1;c347689_g1;c351722_g1;c369849_g1;c385292_g2;c385292_g3;c389155_g1;c394687_g1;c394699_g1;c397765_g4;c404172_g1;c405852_g1;c407229_g2;c410340_g2;c413882_g1;c414072_g1;c414856_g1;c415590_g2;c418006_g2;c420079_g1;c420933_g7;c421048_g2;c421403_g4;c421793_g1;c422932_g1;c712583_g1
GO:0015931	e	nucleobase-containing compound transport	38/29037	308/331498	0.0335	1	biological_process	c235285_g1;c300152_g1;c305154_g1;c316198_g1;c329288_g1;c330542_g1;c333328_g1;c333703_g1;c333811_g1;c348040_g1;c348252_g1;c363889_g1;c373440_g2;c374681_g1;c379078_g1;c386197_g1;c387965_g2;c388835_g3;c392903_g1;c396302_g3;c401276_g2;c401306_g2;c402707_g4;c403005_g2;c403654_g3;c403789_g1;c406529_g1;c406529_g3;c407618_g1;c407895_g1;c409720_g2;c410746_g1;c413267_g5;c415281_g4;c418852_g3;c419602_g2;c42…
GO:1901071	e	glucosamine-containing compound metabolic process	20/29037	140/331498	0.0342	1	biological_process	c267707_g1;c328222_g1;c328222_g2;c361167_g1;c363953_g1;c378975_g1;c381311_g2;c381311_g3;c391040_g1;c391149_g1;c393113_g1;c394731_g2;c397047_g1;c398227_g1;c405621_g3;c406939_g10;c406939_g3;c408240_g1;c408240_g2;c409801_g1
GO:0005740	e	mitochondrial envelope	7/29037	36/331498	0.0344	1	cellular_component	c360174_g1;c376283_g1;c382624_g3;c389247_g1;c403519_g1;c415439_g2;c417109_g1
GO:0004807	e	triose-phosphate isomerase activity	7/29037	36/331498	0.0344	1	molecular_function	c309330_g1;c359282_g1;c372489_g1;c372489_g4;c380927_g1;c392420_g1;c413397_g2
GO:0016310	e	phosphorylation	562/29037	5894/331498	0.0344	1	biological_process	c102928_g1;c103601_g1;c11005_g1;c133555_g1;c14211_g1;c147061_g1;c147807_g1;c202940_g1;c234431_g1;c235666_g1;c240176_g2;c241568_g1;c242314_g1;c243425_g1;c247186_g2;c251515_g1;c266683_g1;c276862_g2;c277487_g1;c282591_g1;c286757_g1;c296155_g1;c298548_g1;c301823_g1;c303536_g1;c305349_g2;c307511_g1;c308287_g1;c309330_g1;c311281_g1;c311449_g1;c311582_g1;c314221_g1;c314955_g1;c315235_g1;c315381_g1;c3171…
GO:0005856	e	cytoskeleton	45/29037	374/331498	0.0346	1	cellular_component	c236407_g1;c252136_g1;c259408_g1;c28338_g1;c299551_g1;c300152_g1;c316428_g1;c337020_g2;c341888_g1;c350997_g1;c356810_g2;c357350_g1;c362169_g1;c367755_g1;c371246_g2;c371926_g1;c374387_g1;c378648_g1;c380422_g2;c382877_g1;c390335_g1;c391543_g1;c393372_g2;c393751_g1;c394560_g1;c395125_g1;c395486_g1;c398457_g2;c398533_g3;c398905_g4;c404380_g3;c405674_g2;c405674_g4;c405729_g3;c408434_g3;c408884_g2;c410…
GO:0005622	e	intracellular	137/29037	1311/331498	0.0351	1	cellular_component	c131957_g1;c162853_g1;c218127_g1;c236268_g1;c237593_g1;c252308_g1;c253115_g1;c253776_g1;c254304_g2;c269738_g1;c274283_g1;c279208_g1;c283900_g1;c300102_g1;c300501_g1;c301952_g1;c302893_g1;c304632_g1;c308586_g1;c310154_g1;c314345_g1;c316336_g2;c329629_g1;c331103_g1;c333267_g1;c333966_g1;c334696_g1;c339155_g1;c339251_g1;c34145_g1;c342626_g1;c344911_g1;c347139_g1;c349937_g1;c350572_g1;c351304_g1;c353…
GO:0022607	e	cellular component assembly	181/29037	1777/331498	0.0353	1	biological_process	c100286_g1;c137085_g1;c147208_g1;c222382_g1;c255417_g2;c259191_g1;c266384_g1;c279939_g1;c299234_g1;c300174_g1;c305057_g1;c311664_g1;c312902_g1;c315879_g1;c316198_g1;c321327_g1;c325761_g1;c328150_g1;c331524_g1;c333610_g1;c333811_g1;c335945_g2;c336891_g1;c338072_g1;c339200_g1;c347180_g1;c350315_g1;c354016_g1;c355631_g1;c356841_g1;c357206_g1;c357381_g1;c357381_g2;c363637_g1;c365821_g1;c367935_g1;c37…
GO:0016998	e	cell wall macromolecule catabolic process	10/29037	59/331498	0.0358	1	biological_process	c276841_g1;c328222_g1;c328222_g2;c342512_g1;c405621_g3;c408240_g1;c408240_g2;c409801_g1;c498144_g1;c503534_g1
GO:0016036	e	cellular response to phosphate starvation	10/29037	59/331498	0.0358	1	biological_process	c344389_g1;c347689_g1;c351722_g1;c394687_g1;c414072_g1;c415590_g2;c420079_g1;c421048_g2;c421403_g4;c421793_g1
GO:0050794	e	regulation of cellular process	970/29037	10390/331498	0.0359	1	biological_process	c101977_g1;c10683_g1;c117990_g1;c118750_g1;c121515_g1;c134131_g1;c135437_g1;c137050_g1;c142657_g1;c14579_g1;c145942_g1;c150703_g1;c160509_g1;c162853_g1;c192258_g1;c199726_g1;c207827_g1;c209430_g1;c222382_g1;c224376_g2;c234124_g1;c235076_g1;c238273_g1;c247251_g1;c252329_g1;c252413_g1;c252622_g1;c253086_g2;c253115_g1;c253452_g1;c254304_g2;c254582_g1;c255537_g1;c258549_g1;c259210_g1;c264923_g1;c2661…
GO:0017038	e	protein import	25/29037	186/331498	0.0363	1	biological_process	c102638_g1;c250713_g1;c301734_g1;c344968_g3;c347974_g2;c357887_g1;c372040_g1;c372040_g2;c373190_g2;c378303_g1;c378448_g1;c378448_g2;c383816_g1;c387070_g3;c392149_g1;c402920_g1;c404538_g1;c407500_g2;c408131_g1;c411678_g2;c411678_g3;c415521_g1;c418019_g2;c421413_g1;c422395_g2
GO:0019676	e	ammonia assimilation cycle	4/29037	15/331498	0.0366	1	biological_process	c380773_g1;c389748_g2;c421556_g1;c421556_g2
GO:0005672	e	transcription factor TFIIA complex	4/29037	15/331498	0.0366	1	cellular_component	c253452_g1;c350391_g1;c371095_g1;c371955_g1
GO:0031221	e	arabinan metabolic process	4/29037	15/331498	0.0366	1	biological_process	c252105_g1;c280990_g1;c286648_g1;c585596_g1
GO:0009438	e	methylglyoxal metabolic process	4/29037	15/331498	0.0366	1	biological_process	c367124_g1;c395798_g1;c403184_g2;c413148_g1
GO:0019419	e	sulfate reduction	4/29037	15/331498	0.0366	1	biological_process	c242844_g1;c346054_g1;c350756_g1;c382516_g1
GO:0042624	e	ATPase activity, uncoupled	4/29037	15/331498	0.0366	1	molecular_function	c403654_g3;c406529_g1;c406529_g3;c410746_g1
GO:0031429	e	box H/ACA snoRNP complex	4/29037	15/331498	0.0366	1	cellular_component	c259905_g1;c414745_g2;c414745_g4;c632354_g1
GO:0009086	e	methionine biosynthetic process	33/29037	262/331498	0.0368	1	biological_process	c242844_g1;c251354_g1;c315250_g1;c346054_g1;c347374_g1;c350756_g1;c363516_g1;c367243_g1;c373047_g2;c377341_g1;c377613_g1;c381327_g1;c382516_g1;c384307_g1;c387260_g1;c389250_g2;c392059_g3;c394490_g1;c395339_g1;c395529_g1;c396856_g1;c397555_g1;c397555_g3;c403951_g1;c405183_g1;c412536_g2;c416463_g2;c419784_g4;c421096_g4;c421096_g5;c48717_g1;c57023_g1;c653441_g1
GO:0009528	e	plastid inner membrane	6/29037	29/331498	0.037	1	cellular_component	c266665_g1;c402308_g3;c409598_g2;c420935_g2;c421556_g1;c422395_g2
GO:0006629	e	lipid metabolic process	329/29037	3364/331498	0.0371	1	biological_process	c103821_g1;c134808_g1;c147320_g1;c155624_g2;c174936_g1;c177709_g1;c179667_g1;c210849_g1;c218176_g1;c234183_g1;c240169_g1;c240473_g1;c243269_g1;c254673_g1;c266932_g1;c282476_g1;c301191_g1;c303897_g1;c307666_g2;c309330_g1;c309369_g1;c309511_g1;c310631_g1;c310669_g1;c313579_g2;c314459_g2;c315148_g2;c327365_g1;c327847_g1;c33046_g1;c331297_g1;c333780_g1;c337337_g2;c337828_g1;c338956_g1;c341073_g1;c341…
GO:0009414	e	response to water deprivation	22/29037	163/331498	0.0375	1	biological_process	c289553_g1;c334671_g2;c335530_g1;c363633_g1;c376531_g1;c392709_g2;c397302_g1;c398140_g3;c398297_g4;c403513_g4;c403885_g2;c405884_g1;c413882_g1;c414358_g2;c415428_g1;c416246_g8;c418006_g2;c418291_g1;c420809_g1;c420933_g7;c422269_g1;c422318_g1
GO:0005509	e	calcium ion binding	101/29037	942/331498	0.0375	1	molecular_function	c100226_g1;c106262_g1;c115748_g1;c260881_g1;c277346_g1;c284071_g1;c299201_g1;c302140_g1;c302140_g2;c320611_g1;c321536_g1;c323780_g1;c328840_g1;c341687_g1;c356424_g1;c356424_g2;c361046_g1;c362550_g4;c365757_g1;c366878_g1;c368505_g1;c372176_g1;c372407_g2;c372633_g2;c373689_g1;c374849_g1;c374993_g4;c376504_g1;c379859_g1;c380115_g1;c381537_g2;c381733_g1;c382489_g1;c382617_g1;c385733_g1;c387110_g1;c38…
GO:0070993	e	translation preinitiation complex	39/29037	321/331498	0.0375	1	cellular_component	c222382_g1;c279939_g1;c299234_g1;c312902_g1;c331524_g1;c336891_g1;c350315_g1;c365821_g1;c370471_g1;c379773_g1;c379773_g2;c389101_g1;c389961_g2;c390754_g1;c395422_g5;c399645_g2;c401470_g2;c401875_g3;c401894_g2;c401894_g3;c402345_g1;c406701_g2;c409371_g1;c409371_g3;c412041_g1;c413772_g1;c413772_g2;c414157_g1;c414559_g1;c416054_g2;c416054_g3;c416147_g3;c417637_g1;c418064_g2;c419058_g1;c419516_g4;c41…
GO:0071826	e	ribonucleoprotein complex subunit organization	53/29037	456/331498	0.0377	1	biological_process	c222382_g1;c255417_g2;c259191_g1;c279939_g1;c299234_g1;c312902_g1;c316198_g1;c331524_g1;c333811_g1;c336891_g1;c350315_g1;c365821_g1;c370471_g1;c373838_g1;c376902_g1;c378283_g1;c379773_g1;c379773_g2;c389101_g1;c389961_g2;c390754_g1;c391590_g1;c392610_g1;c393193_g1;c395422_g5;c399645_g2;c401276_g2;c401470_g2;c401875_g3;c401894_g2;c401894_g3;c402345_g1;c402753_g1;c406535_g3;c406701_g2;c409371_g1;c40…
GO:0004668	e	protein-arginine deiminase activity	3/29037	9/331498	0.0377	1	molecular_function	c395152_g1;c395391_g1;c420652_g3
GO:0050667	e	homocysteine metabolic process	3/29037	9/331498	0.0377	1	biological_process	c332380_g1;c369008_g3;c407983_g2
GO:0003973	e	(S)-2-hydroxy-acid oxidase activity	3/29037	9/331498	0.0377	1	molecular_function	c397619_g1;c403184_g2;c408881_g1
GO:0010328	e	auxin influx transmembrane transporter activity	3/29037	9/331498	0.0377	1	molecular_function	c396881_g3;c400475_g6;c417075_g8
GO:0005986	e	sucrose biosynthetic process	3/29037	9/331498	0.0377	1	biological_process	c378855_g1;c392160_g1;c398879_g2
GO:0030552	e	cAMP binding	3/29037	9/331498	0.0377	1	molecular_function	c302074_g1;c373839_g2;c395053_g1
GO:0043266	e	regulation of potassium ion transport	3/29037	9/331498	0.0377	1	biological_process	c333166_g1;c402890_g5;c402890_g7
GO:0015086	e	cadmium ion transmembrane transporter activity	3/29037	9/331498	0.0377	1	molecular_function	c397771_g6;c403928_g1;c412075_g2
GO:0045267	e	proton-transporting ATP synthase, catalytic core	3/29037	9/331498	0.0377	1	cellular_component	c409118_g1;c409118_g2;c409118_g3
GO:0010178	e	IAA-amino acid conjugate hydrolase activity	3/29037	9/331498	0.0377	1	molecular_function	c403907_g1;c411127_g4;c411127_g7
GO:0070574	e	cadmium ion transmembrane transport	3/29037	9/331498	0.0377	1	biological_process	c397771_g6;c403928_g1;c412075_g2
GO:0051304	e	chromosome separation	3/29037	9/331498	0.0377	1	biological_process	c378129_g1;c378129_g2;c400719_g1
GO:0005754	e	mitochondrial proton-transporting ATP synthase, catalytic core	3/29037	9/331498	0.0377	1	cellular_component	c409118_g1;c409118_g2;c409118_g3
GO:0015691	e	cadmium ion transport	3/29037	9/331498	0.0377	1	biological_process	c397771_g6;c403928_g1;c412075_g2
GO:0016872	e	intramolecular lyase activity	12/29037	75/331498	0.0379	1	molecular_function	c364372_g1;c391454_g1;c393244_g1;c393952_g2;c402633_g1;c409900_g2;c409935_g1;c412410_g2;c416573_g2;c418327_g1;c420426_g4;c420694_g3
GO:0000276	e	mitochondrial proton-transporting ATP synthase complex, coupling factor F(o)	12/29037	75/331498	0.0379	1	cellular_component	c18920_g1;c315428_g1;c317565_g1;c333610_g1;c376192_g2;c376376_g1;c376959_g1;c379105_g1;c381129_g1;c388515_g1;c402632_g1;c629911_g1
GO:0009070	e	serine family amino acid biosynthetic process	30/29037	237/331498	0.0383	1	biological_process	c242844_g1;c278067_g1;c294668_g1;c335686_g1;c346054_g1;c350756_g1;c358773_g1;c360587_g2;c361101_g1;c362064_g1;c364179_g1;c369008_g3;c375734_g1;c382516_g1;c387420_g1;c390641_g1;c401082_g5;c403607_g1;c405948_g1;c406161_g2;c406949_g1;c407983_g2;c412536_g2;c414286_g1;c415600_g3;c416905_g2;c418061_g1;c419118_g1;c419784_g4;c428351_g1
GO:0003756	e	protein disulfide isomerase activity	9/29037	50/331498	0.0384	1	molecular_function	c315265_g1;c381890_g1;c382134_g2;c383332_g1;c387139_g1;c391087_g2;c394275_g2;c403838_g1;c416262_g2
GO:0016864	e	intramolecular oxidoreductase activity, transposing S-S bonds	9/29037	50/331498	0.0384	1	molecular_function	c315265_g1;c381890_g1;c382134_g2;c383332_g1;c387139_g1;c391087_g2;c394275_g2;c403838_g1;c416262_g2
GO:0042085	e	5-methyltetrahydropteroyltri-L-glutamate-dependent methyltransferase activity	10/29037	60/331498	0.0388	1	molecular_function	c381327_g1;c389250_g2;c392059_g3;c397555_g1;c397555_g3;c421096_g4;c421096_g5;c48717_g1;c57023_g1;c653441_g1
GO:0003871	e	5-methyltetrahydropteroyltriglutamate-homocysteine S-methyltransferase activity	10/29037	60/331498	0.0388	1	molecular_function	c381327_g1;c389250_g2;c392059_g3;c397555_g1;c397555_g3;c421096_g4;c421096_g5;c48717_g1;c57023_g1;c653441_g1
GO:0010029	e	regulation of seed germination	7/29037	37/331498	0.0393	1	biological_process	c361191_g1;c391190_g3;c397302_g1;c398297_g4;c403513_g4;c409249_g1;c416415_g1
GO:0042128	e	nitrate assimilation	7/29037	37/331498	0.0393	1	biological_process	c377832_g1;c389943_g1;c392448_g1;c399087_g2;c401059_g1;c421344_g3;c422320_g1
GO:0004180	e	carboxypeptidase activity	28/29037	216/331498	0.0394	1	molecular_function	c14199_g1;c233749_g1;c250918_g1;c253367_g1;c284386_g2;c308464_g1;c313926_g2;c350584_g2;c366993_g2;c366993_g4;c370686_g1;c384014_g1;c385010_g1;c387366_g1;c395641_g2;c396420_g1;c399689_g1;c400199_g1;c402998_g1;c403043_g1;c412073_g2;c414731_g2;c417103_g1;c421362_g1;c422011_g3;c422011_g4;c576941_g1;c701027_g1
GO:0016854	e	racemase and epimerase activity	16/29037	109/331498	0.0397	1	molecular_function	c315179_g1;c363488_g1;c368537_g1;c380114_g1;c380870_g1;c381710_g1;c383620_g1;c387754_g2;c394612_g1;c398401_g7;c408882_g2;c414165_g1;c415157_g1;c415157_g3;c421840_g1;c438308_g1
GO:0030687	e	preribosome, large subunit precursor	14/29037	92/331498	0.0398	1	cellular_component	c264856_g1;c264856_g2;c354103_g1;c379078_g1;c388835_g3;c391590_g1;c398952_g6;c398952_g7;c400473_g1;c402707_g4;c402753_g1;c408984_g2;c410259_g1;c419602_g2
GO:0034728	e	nucleosome organization	31/29037	244/331498	0.0402	1	biological_process	c100286_g1;c137085_g1;c266384_g1;c311664_g1;c315879_g1;c321327_g1;c325761_g1;c367935_g1;c378610_g1;c380625_g1;c382222_g1;c383686_g1;c386706_g2;c388393_g7;c393478_g2;c393478_g3;c396480_g4;c396480_g6;c396971_g1;c397826_g1;c399853_g1;c400023_g2;c400023_g6;c405368_g1;c409360_g4;c409660_g7;c411387_g3;c413463_g5;c416185_g3;c500521_g1;c633982_g1
GO:0001736	e	establishment of planar polarity	2/29037	4/331498	0.0408	1	biological_process	c347180_g1;c396881_g3
GO:1902583	e	multi-organism intracellular transport	2/29037	4/331498	0.0408	1	biological_process	c411678_g3;c421413_g1
GO:1902581	e	multi-organism cellular localization	2/29037	4/331498	0.0408	1	biological_process	c411678_g3;c421413_g1
GO:0050278	e	sedoheptulose-bisphosphatase activity	2/29037	4/331498	0.0408	1	molecular_function	c378855_g1;c392160_g1
GO:1905950	e	monosaccharide transmembrane transport	2/29037	4/331498	0.0408	1	biological_process	c405884_g1;c414358_g2
GO:0051708	e	intracellular protein transport in other organism involved in symbiotic interaction	2/29037	4/331498	0.0408	1	biological_process	c411678_g3;c421413_g1
GO:0005356	e	hydrogen:glucose symporter activity	2/29037	4/331498	0.0408	1	molecular_function	c405884_g1;c414358_g2
GO:0005358	e	high-affinity hydrogen:glucose symporter activity	2/29037	4/331498	0.0408	1	molecular_function	c405884_g1;c414358_g2
GO:0047490	e	pectin lyase activity	2/29037	4/331498	0.0408	1	molecular_function	c340153_g1;c361405_g1
GO:0000262	e	mitochondrial chromosome	2/29037	4/331498	0.0408	1	cellular_component	c365364_g1;c567209_g1
GO:0034618	e	arginine binding	2/29037	4/331498	0.0408	1	molecular_function	c380431_g1;c391047_g1
GO:0035428	e	hexose transmembrane transport	2/29037	4/331498	0.0408	1	biological_process	c405884_g1;c414358_g2
GO:0046524	e	sucrose-phosphate synthase activity	2/29037	4/331498	0.0408	1	molecular_function	c414763_g2;c420630_g1
GO:0019346	e	transsulfuration	2/29037	4/331498	0.0408	1	biological_process	c369008_g3;c407983_g2
GO:0050518	e	2-C-methyl-D-erythritol 4-phosphate cytidylyltransferase activity	2/29037	4/331498	0.0408	1	molecular_function	c415809_g1;c415809_g2
GO:0030604	e	1-deoxy-D-xylulose-5-phosphate reductoisomerase activity	2/29037	4/331498	0.0408	1	molecular_function	c415809_g1;c415809_g2
GO:0003959	e	NADPH dehydrogenase activity	2/29037	4/331498	0.0408	1	molecular_function	c416507_g2;c420597_g2
GO:0044396	e	actin cortical patch organization	2/29037	4/331498	0.0408	1	biological_process	c328150_g1;c393041_g1
GO:0000147	e	actin cortical patch assembly	2/29037	4/331498	0.0408	1	biological_process	c328150_g1;c393041_g1
GO:0080034	e	host response to induction by symbiont of tumor, nodule or growth in host	2/29037	4/331498	0.0408	1	biological_process	c411678_g3;c421413_g1
GO:0030581	e	symbiont intracellular protein transport in host	2/29037	4/331498	0.0408	1	biological_process	c411678_g3;c421413_g1
GO:0015139	e	alpha-ketoglutarate transmembrane transporter activity	2/29037	4/331498	0.0408	1	molecular_function	c380773_g1;c389748_g2
GO:0009852	e	auxin catabolic process	2/29037	4/331498	0.0408	1	biological_process	c388301_g1;c400001_g1
GO:0046914	e	transition metal ion binding	600/29037	6326/331498	0.041	1	molecular_function	c100186_g1;c101934_g1;c102005_g1;c103112_g1;c103821_g1;c114177_g1;c116213_g1;c126395_g1;c134982_g1;c143168_g1;c145942_g1;c147320_g1;c147875_g1;c165185_g1;c194016_g1;c194751_g1;c233739_g1;c235076_g1;c238817_g1;c239656_g1;c240280_g1;c250713_g1;c252309_g2;c252908_g1;c253115_g1;c254287_g1;c263824_g1;c265968_g1;c266257_g1;c266347_g1;c266373_g1;c266384_g1;c266608_g1;c266747_g1;c267490_g1;c267532_g1;c26…
GO:0000079	e	regulation of cyclin-dependent protein serine/threonine kinase activity	18/29037	129/331498	0.0426	1	biological_process	c142657_g1;c252622_g1;c253086_g2;c312007_g1;c331015_g1;c338967_g1;c338967_g2;c340937_g1;c365731_g1;c367989_g1;c371236_g2;c380483_g1;c389444_g1;c390471_g1;c404577_g2;c415626_g1;c417990_g5;c420796_g1
GO:1904029	e	regulation of cyclin-dependent protein kinase activity	18/29037	129/331498	0.0426	1	biological_process	c142657_g1;c252622_g1;c253086_g2;c312007_g1;c331015_g1;c338967_g1;c338967_g2;c340937_g1;c365731_g1;c367989_g1;c371236_g2;c380483_g1;c389444_g1;c390471_g1;c404577_g2;c415626_g1;c417990_g5;c420796_g1
GO:0019220	e	regulation of phosphate metabolic process	44/29037	372/331498	0.0429	1	biological_process	c142657_g1;c235076_g1;c252622_g1;c253086_g2;c302074_g1;c303703_g1;c312007_g1;c331015_g1;c333166_g1;c337020_g2;c338838_g1;c338967_g1;c338967_g2;c338989_g1;c340937_g1;c356810_g2;c357149_g1;c365731_g1;c366208_g2;c366208_g3;c366878_g1;c367989_g1;c371236_g2;c373839_g2;c379792_g1;c379872_g2;c380483_g1;c387626_g1;c389444_g1;c390471_g1;c391190_g3;c395053_g1;c395125_g1;c397421_g1;c404577_g2;c409499_g1;c41…
GO:0051174	e	regulation of phosphorus metabolic process	44/29037	372/331498	0.0429	1	biological_process	c142657_g1;c235076_g1;c252622_g1;c253086_g2;c302074_g1;c303703_g1;c312007_g1;c331015_g1;c333166_g1;c337020_g2;c338838_g1;c338967_g1;c338967_g2;c338989_g1;c340937_g1;c356810_g2;c357149_g1;c365731_g1;c366208_g2;c366208_g3;c366878_g1;c367989_g1;c371236_g2;c373839_g2;c379792_g1;c379872_g2;c380483_g1;c387626_g1;c389444_g1;c390471_g1;c391190_g3;c395053_g1;c395125_g1;c397421_g1;c404577_g2;c409499_g1;c41…
GO:0005471	e	ATP:ADP antiporter activity	6/29037	30/331498	0.043	1	molecular_function	c235285_g1;c403005_g2;c407618_g1;c413267_g5;c420158_g1;c422379_g1
GO:0045490	e	pectin catabolic process	6/29037	30/331498	0.043	1	biological_process	c340153_g1;c349089_g1;c361405_g1;c373484_g1;c390358_g2;c401998_g2
GO:0043332	e	mating projection tip	9/29037	52/331498	0.0439	1	cellular_component	c316198_g1;c352765_g1;c394563_g3;c395125_g1;c401398_g4;c401398_g6;c422060_g2;c79617_g1;c83416_g1
GO:0008299	e	isoprenoid biosynthetic process	38/29037	313/331498	0.0445	1	biological_process	c210849_g1;c243269_g1;c282476_g1;c337828_g1;c343028_g1;c365131_g1;c368087_g1;c374835_g2;c375580_g1;c379613_g1;c382558_g1;c383947_g1;c385029_g2;c385678_g1;c387496_g1;c388429_g1;c389134_g6;c390777_g1;c394910_g1;c394910_g2;c395496_g5;c398609_g1;c402550_g1;c406425_g1;c406740_g1;c409733_g1;c409871_g2;c410297_g3;c410297_g4;c410441_g3;c412304_g3;c415809_g1;c415809_g2;c416760_g1;c418084_g7;c421689_g1;c42…
GO:0009863	e	salicylic acid mediated signaling pathway	7/29037	38/331498	0.0447	1	biological_process	c391190_g3;c410961_g1;c417205_g2;c418291_g1;c420597_g2;c420702_g1;c420702_g2
GO:0042126	e	nitrate metabolic process	7/29037	38/331498	0.0447	1	biological_process	c377832_g1;c389943_g1;c392448_g1;c399087_g2;c401059_g1;c421344_g3;c422320_g1
GO:1900140	e	regulation of seedling development	7/29037	38/331498	0.0447	1	biological_process	c361191_g1;c391190_g3;c397302_g1;c398297_g4;c403513_g4;c409249_g1;c416415_g1
GO:0006452	e	translational frameshifting	11/29037	66/331498	0.0449	1	biological_process	c101977_g1;c121515_g1;c252413_g1;c366002_g1;c378699_g2;c378699_g4;c378699_g5;c378699_g7;c404850_g4;c421428_g2;c429729_g1
GO:0048827	e	phyllome development	12/29037	78/331498	0.0452	1	biological_process	c349560_g1;c397302_g1;c398297_g4;c403351_g1;c409499_g1;c409522_g2;c411606_g2;c412222_g10;c420017_g1;c420356_g3;c422318_g1;c422450_g2
GO:0016701	e	oxidoreductase activity, acting on single donors with incorporation of molecular oxygen	32/29037	256/331498	0.0453	1	molecular_function	c126395_g1;c238817_g1;c241959_g1;c263824_g1;c266186_g1;c310934_g1;c331445_g1;c347374_g1;c350979_g2;c353868_g1;c376416_g1;c377156_g1;c378304_g4;c385118_g1;c386301_g1;c389314_g1;c392833_g1;c397794_g1;c403951_g1;c407057_g2;c408299_g1;c413146_g1;c414539_g1;c416275_g1;c420935_g1;c420935_g2;c421387_g3;c421839_g4;c444871_g1;c493144_g1;c658494_g1;c71424_g1
GO:0003885	e	D-arabinono-1,4-lactone oxidase activity	4/29037	16/331498	0.0455	1	molecular_function	c282038_g1;c375885_g1;c423306_g1;c495748_g1
GO:0043178	e	alcohol binding	4/29037	16/331498	0.0455	1	molecular_function	c359220_g1;c359220_g2;c369333_g1;c397421_g1
GO:0008661	e	1-deoxy-D-xylulose-5-phosphate synthase activity	4/29037	16/331498	0.0455	1	molecular_function	c383947_g1;c385029_g2;c385678_g1;c406425_g1
GO:0016073	e	snRNA metabolic process	4/29037	16/331498	0.0455	1	biological_process	c259905_g1;c414182_g1;c414745_g2;c414745_g4
GO:0048569	e	post-embryonic animal organ development	4/29037	16/331498	0.0455	1	biological_process	c387589_g2;c416406_g1;c416406_g2;c416406_g3
GO:0019882	e	antigen processing and presentation	4/29037	16/331498	0.0455	1	biological_process	c328368_g1;c373187_g1;c392012_g1;c395446_g1
GO:1901617	e	organic hydroxy compound biosynthetic process	45/29037	382/331498	0.0456	1	biological_process	c239321_g2;c336532_g1;c336532_g2;c354211_g1;c363461_g1;c364372_g1;c369656_g1;c375906_g2;c380534_g3;c383341_g1;c384016_g1;c386932_g1;c394612_g1;c395774_g8;c396103_g1;c396103_g6;c397752_g2;c400570_g1;c402633_g1;c402703_g1;c402915_g2;c403147_g1;c403994_g1;c403994_g2;c405570_g2;c405570_g3;c406837_g1;c407591_g3;c407591_g4;c410854_g1;c411989_g2;c416573_g2;c416760_g1;c418327_g1;c420426_g4;c420467_g1;c42…
GO:0000221	e	vacuolar proton-transporting V-type ATPase, V1 domain	5/29037	23/331498	0.0457	1	cellular_component	c348278_g1;c355446_g2;c357002_g1;c377337_g1;c402278_g4
GO:0009627	e	systemic acquired resistance	5/29037	23/331498	0.0457	1	biological_process	c397771_g6;c401339_g1;c410631_g3;c411745_g2;c422280_g2
GO:0015929	e	hexosaminidase activity	5/29037	23/331498	0.0457	1	molecular_function	c371364_g1;c40539_g1;c415841_g3;c415841_g7;c416481_g1
GO:0005839	e	proteasome core complex	21/29037	156/331498	0.0461	1	cellular_component	c249126_g1;c328720_g1;c328757_g1;c334161_g1;c335870_g1;c353841_g1;c357318_g1;c357453_g1;c374175_g1;c376503_g1;c387517_g1;c394039_g1;c404603_g2;c405053_g1;c408580_g1;c411039_g2;c414818_g1;c416703_g1;c417371_g1;c495885_g1;c704683_g1
GO:0008219	e	cell death	29/29037	230/331498	0.0464	1	biological_process	c110885_g1;c300152_g1;c302235_g1;c323787_g1;c348963_g1;c350568_g1;c351556_g1;c351722_g1;c352086_g1;c367371_g1;c368762_g1;c373854_g1;c374138_g1;c375495_g1;c377366_g1;c377366_g2;c387140_g1;c388267_g1;c393418_g5;c395948_g7;c400085_g6;c403386_g6;c411745_g2;c415492_g3;c420532_g1;c420728_g1;c420728_g2;c457047_g1;c637268_g1
GO:0042546	e	cell wall biogenesis	11/29037	67/331498	0.0465	1	biological_process	c243704_g1;c305227_g1;c305764_g2;c309885_g1;c331146_g1;c387420_g1;c397493_g2;c401381_g2;c411388_g1;c411388_g4;c421840_g1
GO:0005885	e	Arp2/3 protein complex	11/29037	67/331498	0.0465	1	cellular_component	c305402_g1;c308669_g1;c328150_g1;c336243_g1;c349896_g1;c350381_g1;c350960_g1;c378030_g1;c379963_g2;c393041_g1;c419298_g2
GO:0006873	e	cellular ion homeostasis	24/29037	182/331498	0.0474	1	biological_process	c284071_g1;c314650_g1;c339529_g1;c355446_g2;c357099_g1;c357861_g1;c366878_g1;c374681_g1;c377337_g1;c377367_g1;c380265_g1;c383961_g2;c387968_g1;c390927_g2;c391492_g2;c392168_g10;c401082_g5;c402278_g4;c408324_g2;c409185_g1;c409185_g4;c416297_g1;c417504_g3;c420259_g2
GO:0016114	e	terpenoid biosynthetic process	24/29037	183/331498	0.0482	1	biological_process	c343028_g1;c365131_g1;c368087_g1;c374835_g2;c382558_g1;c383947_g1;c385029_g2;c385678_g1;c388429_g1;c389134_g6;c390777_g1;c394910_g1;c394910_g2;c395496_g5;c398609_g1;c402550_g1;c406425_g1;c409733_g1;c410297_g3;c410297_g4;c410441_g3;c421689_g1;c422242_g1;c422269_g1
GO:0005635	e	nuclear envelope	11/29037	68/331498	0.0484	1	cellular_component	c102638_g1;c372040_g1;c373190_g2;c378129_g1;c378129_g2;c392149_g1;c399340_g2;c411281_g4;c411678_g3;c421413_g1;c422172_g1
GO:0042594	e	response to starvation	17/29037	119/331498	0.0488	1	biological_process	c344389_g1;c347689_g1;c351722_g1;c385292_g2;c385292_g3;c394687_g1;c404172_g1;c405852_g1;c407229_g2;c414072_g1;c414856_g1;c415590_g2;c420079_g1;c421048_g2;c421403_g4;c421793_g1;c712583_g1
GO:0090407	e	organophosphate biosynthetic process	212/29037	2122/331498	0.0493	1	biological_process	c14211_g1;c18920_g1;c240169_g1;c251362_g1;c252844_g1;c267859_g1;c280753_g1;c282591_g1;c301823_g1;c302163_g1;c307511_g1;c311449_g1;c314459_g2;c315428_g1;c317565_g1;c318064_g1;c328870_g1;c329692_g3;c330816_g1;c333099_g1;c333407_g1;c333610_g1;c333780_g1;c335686_g1;c336698_g1;c338261_g1;c339124_g1;c339200_g1;c343028_g1;c343509_g1;c344408_g1;c345050_g1;c345693_g1;c350659_g1;c351204_g1;c351204_g2;c3531…
GO:0016703	e	oxidoreductase activity, acting on single donors with incorporation of molecular oxygen, incorporation of one atom of oxygen (internal monooxygenases or internal mixed function oxidases)	13/29037	84/331498	0.0494	1	molecular_function	c241959_g1;c350979_g2;c376416_g1;c378304_g4;c385118_g1;c389314_g1;c392833_g1;c397794_g1;c408299_g1;c414539_g1;c420935_g1;c420935_g2;c71424_g1
GO:0043546	e	molybdopterin cofactor binding	6/29037	31/331498	0.0495	1	molecular_function	c377832_g1;c389943_g1;c399087_g2;c401059_g1;c421344_g3;c422320_g1
GO:0009011	e	starch synthase activity	6/29037	31/331498	0.0495	1	molecular_function	c387069_g2;c396481_g1;c410335_g3;c411922_g2;c419567_g1;c421107_g1
GO:0015866	e	ADP transport	6/29037	31/331498	0.0495	1	biological_process	c235285_g1;c403005_g2;c407618_g1;c413267_g5;c420158_g1;c422379_g1
GO:0004733	e	pyridoxamine-phosphate oxidase activity	6/29037	31/331498	0.0495	1	molecular_function	c383341_g1;c384016_g1;c402703_g1;c406837_g1;c466043_g1;c723958_g1
GO:0015217	e	ADP transmembrane transporter activity	6/29037	31/331498	0.0495	1	molecular_function	c235285_g1;c403005_g2;c407618_g1;c413267_g5;c420158_g1;c422379_g1
