# Supplementary material for: Analysis of Dendrobium huoshanense transcriptome unveils putative genes associated with active ingredients synthesis
Source: BMC Genomics. 2018 Dec 29;19:978. doi: 10.1186/s12864-018-5305-6 (PMC6310986; doi:10.1186/s12864-018-5305-6)
Supplement: Supplementary file 9 — Detailed information about unigenes associated with putative alkaloid biosynthesis in D. huoshanense. (XLSX 60 kb) [file 12864_2018_5305_MOESM9_ESM.xlsx]

## Sheet: Sheet2
Gene name	Unigenes ID	Annotation	Sequences
DHS	c338653_g2	Fusarium fujikuroi IMI 58289 related to DAHP synthase class II (FFUJ_01718), partial mRNA	GCTACCATGATATTTACTGCTCCTATTTTGTTCCAATGTACATTTTCGTCATGTCAAATTTTAGTGTCACTCATATGCTCAGGCCGATCGTGCCTTGTTCTCCCTAGAGAAATGATCCGCAACCAGGAAGGCCAACTCGAGAGCCTGCTTCTCGTTGAGTCTTGGGTCACAGAAACTAGTGTAGTTTGTCGACAAATCATCCTCATCCAATCCCTCACTGCCACCCAAACACTCTGTAACAGCATCACCAGTGAGCTCAAGGTGCATACCACCAAGGTTGCTACCCTCCTCTTTGTGAATGCGTAGTGTCTCCTCAAGCTCACGGTAGATATCGCCGAAACGACGTGTCTTGATGCCTGTGGGTGTGGATAGTGTGTTGCCGTGCATGGGGTCACATTG…
	c282110_g1	PF00793.17|DAHP_synth_1|DAHP synthetase I family|m.1883:79-216	GAGACCGGAGGCAAGCTCACGGTGCAATTGTGATTCGGTGGTTCTCGCTCCGATTGCACCAAGAGAGATGAGATCGGCAAGGAATTGAGGAGAGATTGTATCCAGCATTTCGGTAGCAATTGGCATTCCGCTGTTTGTGAGGTCGCAGAAGAGCTGACGACTAATTCGCAGACCCTTATTGATCTTGAAAGACTCGTCGAGATCTGGGTCATTGATCAAACCCTTCCATCCGACGGTAGTACGAGGCTTCTCAAGATAAGCTCGCATAATTATGCAGAGGTCACCGGAGAGCTTGTCCGAGAGGGCCTTCAATCGTGAAGCATATTCAACGGCTGTGGCGGGGTCGTGGAGACTGCAAGGTCCGCAGATGACGAGCAGGCGGTCATTTTTGGCGGTAAT…
	c410038_g2	Fusarium fujikuroi IMI 58289 probable 3-deoxy-D-arabino-heptulosonate 7-phosphate (DAHP) synthase isoenzyme (FFUJ_05823), partial mRNA	GGAATATTCATGAGTGTATATGATAAAAAGATCAGGCATTGTGCCAATTTCCATGCAACCTATGTGCGCCGACTTTTCCATCACCTGACCTTTCTACCTAGGTCTATTCATTAACTCCCAAAACAACACAGCATTTTTAACTAAATCCTCGTATTCCACTCCTTCTACTCCACAGGTGCAACCTTCTAAGAGCGGTTGACCTTGCGGCGAGTGCGGACAGCATCAGCCAAGTCCTCGAGCACAACGGCTGTGTCCTCCCAGTTGATGCAAGCATCAGTGATGCTGACACCACGCTGGAGAGCAGCAGGACCCTCAGCGGGAACCTTTTGGTTACCCTCGCCAATGTTGGACTCGATCATGACACCAATGATGGCCTTCTCACCCTCACGAAGTTGTTCA…
	c414565_g5	Oryza sativa Japonica Group DAHPS1 mRNA for 3-deoxy-D-arabino heptulosonate-7-phosphate synthase, complete cds	ATGACCGGACCTAATAATTTGCCCTAGACCAGAGCGGTGGTAGTTGGAATGATTGGTGCGAATCATCAATTCTTAAATGTGAAAGTATATGATGATGGCTATTTTAATTTATTTGAACAGCACTAACGTATTATTTATAAAAATATATTTTAATGATGTCATTAAATCAAATAATTGACATATTTTAATAGCATAACATTAGATAAATCAAATAATTGATATCTGCCAATAATATATCATCACATGACAGATAATCAGATATTAATAAACCAACAAATCCTAATAAATTTCAATAATTTGGACAGGTATGACAGGTTAAAGAATACCTAATAAACAAACGTCGAATAAACAAATACCACAAAAAAAATTTAGTAAATGATCAATAAAGAAAGTATATAA…
	c398722_g1	Aspergillus vadensis CBS 113365 Phe-inhibited DAHP synthase AroG (BO88DRAFT_407606), mRNA	GATAGGAAGACGGGCTCAGCGATGAAGTGACGATATGACTTCAAAAGGCGAACCAAACAACTTTTCAGTACCTACGCGTTCCTGTGGTATAACCATACAAAACACCAACGCCATGCTAGCTCAGCCACCCTGAGCATTTTCTTCCCGAGTCATTGGACGGACTCTACGCCGAGCCGTTGTGCTTCTCCATGTTCAGTCCAAGCTTCTCTCTGCGAGCAGCAACAGCTGAAGCGAGCTCAGCGAGGACCTTCTCAGTGTCCTCCCAGCCAATGCAGGCATCGGTGATCGAAACGCCGTACTTGAGACCGGCCTTGCCCTCGGCAGGAACCTTTTGCGCACCCTCGTTGATGTTCGACTCGATCATCACGCCCATGATCGCAGTCTCGCCGGCGCGCATCT…
	c405926_g2	Oryza sativa Japonica Group DAHPS2 mRNA for 3-deoxy-D-arabino heptulosonate-7-phosphate synthase, complete cds	CCACGGCACCAACAACAAGCTCACCAACCCCGACCAGCCAACTCTTCCCTATATGTACCCGCCATTTCTCTTCCGAAATTCTCAGGGCTCTCTCTCTTCATCTCCCTTACTAACTCGAGCCCCAAGAGAAGAAGGTATACTGAGCACAATGGCTCTAACCTACTCTGCTATCTCCACCAAATCTCTCCTCCAACCCCACTCCGACTCCGCTACCGCTTTCGTCGGCGCCGCTCCCCAACTCCGATCCGTCATACCCGCTGGCGGCCGTCCCCGCCTCATCACCGCCGTCCATGCGGCGGATCCTGCCAAGAACCCGACTGTCACCGAGAAGCCATCTCCGGCAACCACGGTTCTGTCGCCGGCGACTGCGAGGCCGGGAAAGTGGACTCTTGACAGCTG…
	c385847_g1	3-deoxy-D-arabino-heptulosonate 7-phosphate synthetase [Coccomyxa subellipsoidea C-169]	CTGGGAGAAGCTCTCGGCGCAGTCACCTCCTTGTAGCCAGAAGGATTCCCCTGTGGCACACTTGGCTAGCCTGGCCTGCAGGTTGCGGCACTCCCCAGCAAAGACCAGGGGCGGCATCCGGGATAGCTCCTCAGAAGCATCTCTAACCGCCTTCTCGTCAGGGTACTCCGGCTGCTGGCCAACCTTCCGCTCCCTCCAACTCTGCGGTGTCCATTTTTGAAGATGCTGGGCATCTTGCCGGAAGGGCAGCACAGGAGGCTCAGCGATCGCCCTCGCGCGGTGGCTGGTGCTTCTTCTGGACTGGAGCTTGCATCGCCGAACAGTCTGTACTGCGTTGCCTAAAATTGGAGTCTGGCAGGCAGGCAGCCCTCGTGCACACGGCTGCGCTTGCATCTCTCC…
	c403377_g2	Coccomyxa subellipsoidea C-169 3-deoxy-D-arabino-heptulosonate 7-phosphate synthetase partial mRNA	CTTTTTTCCTTGCCTGCATGCACCAGCCTGTGTGAACCCTGGCTGCTGGCTCAGGCCATCCTGCTGTGCTCAAACTTCATCATGCATCTCCCGCAAGGACGAGTAATTTGCCACCTTTACAGAGAGACCATGCAGAAACATATATCGGCAAGGTGCTCAGCAGTACTTCTCACTCTCTTCGACATGACTGCACAGGCAGGGATGTCTCCTGTACGAATTCTCTTCAGCATTCAGGGAACCTACATGACATCGGCGGACTCGCCTGACGCCCAGGGACACAGTGTACATACTTCACAGGGGTACTGCAAATTCAAGCAAGCAAGCTATTGTGATCGGAGGCGGCACATCAGCTTCTCACGTCTACGGAGGCGGGAGGCCACGTAGAAGGACATCTCTAGG…
	c420077_g1	Coccomyxa subellipsoidea C-169 3-deoxy-D-arabino-heptulosonate 7-phosphate synthetase partial mRNA	TCTTGTGTTCTTCCCGATTATCCGATTACAGGGCAAGGTGGGATGCAGGAGTTGAACCCCAACAAATGCATCTTCGTCTAGTCTATTGCCCCGACACCTCTCATCACTGGAATGTATACGTAGGTACTCTCATAATTAGTGTTCTGTGGCAACAGCAAATCTCTTCAAAACAAATCCCAGCATTGCCCTTCGCATAGGAGAGGGCACAGCTGCAGGGAGGACATAGCAGATCAGAACAGAGTGGCCCCTGGAATCTCAGCAGATCTTGTCAGCTGAGCTGCAGCTTCCAAAGCCCGCTTTTCCTTCCGTCTGCGGAGTCGGGATGCCACGTAGAAGGACATCTCCAGGGCCTGCTCGGCGTTGAGGCGCGGGTCGCAGTGTGTGTGGTAGCGGGAGTTG…
	c302126_g1	Aspergillus campestris IBT 28561 phospho-2-dehydro-3-deoxyheptonate aldolase (P168DRAFT_276250), mRNA	CCGAATCGCAAGAATGGCAGGACAGTATGCTAAGCCTAGGAGTTCGCCCATGGAGACTGTCGATGGAAAGCAGATTCCCAGCTTCCGTGGCGACATCCTCAACGGCTTCGCTCCCGATGCGAGAGATCTTGACCCCGAGCGTCTAGTCCAGGCTTACTTCCACTCTGCGGCAACTCTCAACTATGTGCGTGCGCAGATTTCATCTGGCATCGCTGACTTGCACAACCCTCTGGATTGGGGCCTTGGCCACGTCGCCGACCAGGAACTGCAGGCCAAGTACAGCACGATTGTTAACAGCATTCGCGAGTCACTACGCTTCATGAAAACTATTGGTGCCGACACTTCTGGCCAGCTCCAAGCCATTGATCTCTTCACCTCCCACGAAGGTCTGCTCCTTGA…
	c410038_g1	Aspergillus heteromorphus CBS 117.55 3-deoxy-D-arabino-heptulosonate 7-phosphate synthase (BO70DRAFT_365850), mRNA	TGCCGCCTAACACAGCCCACAATCTAACGTCGCAGCTGGAAGGATGTCGCATATTTGGCGAGTGCGAGATCAGGTAGACACATACCAAATGTGTGCTGTAACAGTGGCAAAGCGGCGAGCAGGTACCCATGATGCCCCAGAGCATGCGTATGACGGCTGTACCAGGAGCTTCACCGTGAACAATCCATAATCGCAGGACTCAATCAACCAAAGCATATCGGATCAAAGCGACGTTTCATTATACCTTGCCAAATAACATCCCAATGCCATGCCGTACCATGCCCGTGCCGTGCTTTTACTGTCACTGCTTTTCTCTGTCGTCGTCTTTTTTATCGTTCCAACAATGCAATCCAACGCCTCATGCTATCATATTCCACACAACGCAAGTTTCCAGTCGCA…
	c282046_g1	PF01474.13|DAHP_synth_2|Class-II DAHP synthetase family|m.20255:100-328	TGGCTGACGTAGAACTCCGTCTCGCTCATGATGGGGCTGCTGCTCTGCAGGCCCGCCGCGTTCATGAACTGCACCGCCATGTCCACCTGCCTCGCCAGCTCCTGATATGCCTGGCCCTCGTCGGACTTGTTCATGAAGTCCAGGTTCCACTTGAGCACCCGGTCCAGGCCCGCGTAGCCGCCCGTGCTGAAGCCGCGCAGCAGGTTCAGGGTGCTGGCGCTCTGGTGGTACGCCCGCACCAGCCGCTGGGGGTCGGGCACGCGCGACGCCTCTGTGAACTCTGGGCTGTTGATGATGTCGCCGCGGTAGGATGGCAGTGACACGCCATCGATTGTCTCCATGTCTGCTGAGCGCGGCTTGGCAAACTGCCCCGCCATGCGCCCGATCTTCACAATGGGC…
	c414565_g6	PREDICTED: Dendrobium catenatum phospho-2-dehydro-3-deoxyheptonate aldolase 2, chloroplastic-like (LOC110109170), mRNA	GCAATCGCCGCCCTGGAGGAGGAAGGCCTTGCCGAGGGCAGCATCTCCGAGTCGTTCCTCCAGGTTTCGGGCCTCGCCAGCGAATACAATCGGCGGGAAGTTCTCGATAGTGCGTAGAACCGAGTCCAGTTCTTCCTTTTTAGGATACACCGGAAGCTGCAGCGCCTTCTTAGACGTCCAGCTGTCCGGGGTCCACTTCCCAGGCCTCGTCACCAGCGAGGGCTTGTCGGTGAAGACAGGGTTCTTGGTTGGCTCCGCCGCGTGCACGGCGGAGATTGATCTGGTGGCCGAAAAAGGCTTGGATGGTAAGATCGCCTGTTGCTGTAAATTAGAGGAGCCAGCGATTGTGGTGGCTGAGGCTGAAGGGAGGTGGTGGCGTTTCAAGAGGGGGTTGGTGGA…
	c367470_g2	Fusarium oxysporum f. sp. lycopersici 4287 phospho-2-dehydro-3-deoxyheptonate aldolase, phenylalanine-inhibited mRNA	GGGTCTGATCAACGACCCTGATATTGATGGTAGCTTCCAGATCAACAAGGGTCTGCGAATCTCTCGCCAACTCTTTGTCGACCTTACTGCCAAGGGTATGCCCATTGCCAGTGAAATGCTGGACACTATCTCTCCCCAGTTCCTCGCCGATCTGCTCTCAGTGGGTGCCATTGGCGCCCGTACAACCGAGAGCCAGCTTCACCGTGAGCTTGCCAGTGGTCTGAGTTTCCCTGTGGGCTTCAAGAACGGAACTGATGGTTCTTTGAACGTCGCCATTGATGCCATTGGTGCAGCCCAGCACCCCCACCACTTCCTCTCCGTTACCAAGCCTGGCGTTGTCGCCATTGTTGGTACCGAGGGCAACAATGATTGCTTCGTCATCCTTCGCGGTGGCTCTAA…
	c410038_g3	Leptosphaeria maculans JN3 similar to phospho-2-dehydro-3-deoxyheptonate aldolase (LEMA_P065740.1), partial mRNA	GCCAAAAGTCTGAGAGAGTATCAAGGGAAGTAAACTTTTCAATGATGTCCATTGACACCGAGAAGCGACCTTCGCTTGGCGACAGCCTGCGCGAGCTCCTCAAGAACTTTTTCTGTATCGTCCCAGTTGATGCAGGCGTCAGTTATCGAGACACCGTACTTGAGACCGGACTTGCCCTCCGCAGGAACCTTCTGATTACCTTCGTTGATGTTGGACTCGATCATGACACCCATGATGGCATCCTCACCAGCCGCGATCTGTTCAGCCAAGACAGCTGCAACCTTGGGCTGGTTCCTGTGGTTCTTTTCTGAGTTGCCGTGACTGCAGTCGATCATCAGACGGGCATTCAGGCCCTTGGACTCGAGCTTCTCGCGCGACTCCTTGATGCTCTTTGCGTCG…
	c407167_g7	PREDICTED: Dendrobium catenatum phospho-2-dehydro-3-deoxyheptonate aldolase 2, chloroplastic-like (LOC110107813), mRNA	CTGCATTTAATCACGATTGTATGTCTAAAAAATAGCATACTCAGTATATCAAATCCACCACTACAGTAGACTGTTCAAAGAAAATATGGAAATTATATATAGTAAGACCATGTAATGGATAGATTTCAACGTTTTAAAACCCTAGCATAAAATTGGAAACAAAAAGTGAAAAATAAACCAGGGAAGTAGCTGTAAATACAAAAACCACATCAGCTTATTATTCCCTTATACAACAGCAGTCTTCTGCTGATCGTCAAAAACCCAGTTCTTCCACGATCTTGCTCTTCTCTTCCTCAGCCTCTCAGCAACAGCGAAAGCCAGCTCTAAAGACTGTGAAGCATTCAGTCTGGGATCACAGTGTGTGTGATATCTAGAGCTCAAATCATCGAAGGTCACAGC…
DHQS	c63579_g2	Fusarium oxysporum f. sp. lycopersici 4287 3-dehydroquinate synthase mRNA	CTTGTTTGTATTTTGAATCGAAAGTAAAACCGTGGATGCTGAGTGATTTATCATCTCGCTCTCAGACCCGGTATCATAATGCTAAAAGGACTAGGATGTAAAGCAATCCCAGTCAACTAACCCAAATACTTAGCAAGCGTATACTCATTTCCCAATGCAATGAACTTTGTTTTTGTTTTAGATGCAATTATTGGCTCTCAACAGTGACAGCCTTGGCGATCTGGGTCTGAAGTCCATTCGCCTTCTCCTTTAGATCACTTAGGATACCCTTGCCCTGGTGACCGTTGGTCTTGGAAGAGCTGACGACATAATCATCGTCGCTGCTGGAGTCTTGCTGAAGACCATCGACACCCTCGGGACCAGAGGCATGAAGCTTGGCGTTCTCGACTCCATTGAGGG…
	c63579_g1	Fusarium oxysporum f. sp. lycopersici 4287 3-dehydroquinate synthase mRNA	ACATCCTCTACACCCTTCCATCCCTATTGTACTACCCCAAAAACACCACCCACCATGTCTGATATGAGTGCTACCGTCGAGCCCACCACCAAGGGTTTCGCTGTCTGTGGCTACGAGAAGATCGAGTATGACTTTGAGTTTCTCGACGGTGTTTTCAACACTGCCAATCCTCAGCTATACCAGCTCTACTCCCCCTGGGGACGATGTCTGGCTGTGATGGACCTCAACATCTTTAACCTCTATGGGAATGAGATGCAGAGGTACTTTGATCATTATGGCATTCCTCTTACTATTCATAAGACGATGATCGGTGAGAAGGCGAAGAGCATGGATACGTTGTTGTCGATTGTTGATTCTATGACCGATTTTGGTATTTACCGAAAGGAGCCTGTTCTTGTT…
	c398847_g4	PREDICTED: Dendrobium catenatum 3-dehydroquinate synthase, chloroplastic-like (LOC110103066), mRNA	CCAAACCGACCATACCCGTTTAGGAAAACGGGTTAGAAATTCAGACTCAGACCAGACCCGTCGAGTTTCCAGATTGACCCAACCCGCTAACTCGGGTTCCAATAAGCTAGCAAGATGAGCGACGCGAGCGGGCGAGAGATGAGGGCAAGGCGCGAGGTGTGCAATACAAGAGTGAGTGCGGGGTGAGCAAAGAGCGGTTGGGTACTACGCGAGCGCGATGCAAGTGCAGGGTGCAAGCAGTCACGCGTGATGGGTGCGACGCAAGCACGATTGATGTCCGGGCCAGGAGCAGAATCAAGAAGAGAATGAGAGAGAATAACCAATCGCCACCCACACGGGTTGCATTCGGCCCACCTTCGAGTTTTCGGGTTAACCCGAGCTCGACTTGGTTTTCGAAAC…
	c398847_g3	PREDICTED: Dendrobium catenatum 3-dehydroquinate synthase, chloroplastic-like (LOC110103066), mRNA	ATATCCAAAGCCTGATTCTATAGCATGCCCAAATGTATGACCCAAGTTCAAGGTAGCCCTTAGCCCACTTTCCTTCTCATCTAAGGAAACAACTTCAGCTTTGTTTTCACATGAGCGCTTGATGGCATATGCTAAGGCACTTGAATCCCTTGCCAGAAGTGCCTCCATATTCCTCTCTTGCCACTCAAAGAACTTTGCATCCCTGATAAGCCCATATTTGATAACTTCACCTATACCCGAAGCAAGTTCTCTATCGGGCAGCGTGTTTAGAGTATCAGTATCTATAAGAACACATTGTGGTTGGTAGAATGCGCCAATCATGTTCTTGGCTAGTGGATGATTTATTCCAGTCTTCCCACCAACAGATGAGTCCACCTGAGCCATCAGAGTCGTCGGGAT…
	c376706_g1	3-dehydroquinate synthase AroB [Coccomyxa subellipsoidea C-169]	GCGCCAATCATGTTCTTGCCCAGTGGGTGGTTGACACCCGTTTTGCCCCCCACGGAAGAGTCCACTGTGGCCATCACTGTGGTCGGTACCTGGATGAAGTTGACCCCTCGCTGATAAGACGCGGCGGCGTAGCCGGTCATGTCGCCGATCACGCCGCCCCCCAGGGCCAGGAAGGTGCAATTCCGGTTGAGGCGTTTCCGGAGGGCTTCGTCCCAAACCAGGCTGACCACTTCCAGCGTCTTGTACTGCTCCCCATCCGGAAGGATCACCACTTCCACTTGCAGCCCTGACAGCGCTTTCTTGCACCTTTCCAGGTACAGTGGCGCTATCGTCTCATTCGTGACAATGAGGACTTGCTTCCCAGGGATGTGGCGCTGCAGCAGCTCTCCCTGATCGAGA…
	c394133_g1	PF01761.17|DHQ_synthase|3-dehydroquinate synthase|m.38228:1-157	GAAGTCCTCCACCGTCATCCCCTTTGGGGGGGCATCAGGGAGCTCTGCGCGTTGTATGAGGTGCCGCGTCCGCTCAAACAGTGACTCATCAATCCAGCCCAGCCTGAGGGACAGATCTGCGGCCATCACGATTCCAGCTGCCACAGCCTCGCCGTGCAGCCAGACACCATAGCCTTGCCACGTTTCTATGGCATGTCCAAAAGTGTGTCCAAGATTTAAAGTTGCTCGCACTCCTCCTTCCCTTTCATCTGCTGCTACCACCTCTGCCTTGTTGATGCATGACTGCTCAATTGCGTGCTTGACTGCCTGAGGCTCCTTGTCCAGCAGGGCCTGCATGTTGTCCTCCAGCCAGGCGAACAGCTGCGCGTCGCGGATGAGGCCGTACTTGATGATCTCCGA…
	c418543_g1	Dehydroquinate synthase-like protein [Coccomyxa subellipsoidea C-169]	GGATCATTCTCTCAGCATGCATTCACTTCTGTGTACCAAGCCAGAAGCACCGAAGTCGGTCGTTGCAAAGAATGGAAAACAAATATAAGCCCCTGCAGGTGCAAGTAGAGGGAGAGATGCCCAAGGAAAGCACACTTCCAGGTACTTGCGCACTGCCCTACAAAATGTCTAACAAAAAGCTCAGCTACTACACCTCGAACAGCATCACAAAGCATGGGTCAATGCACCACAACTGCTTGGGATACAATATACCAACAGAGCACAAAGGTAGCAGGGTACGTTGTGTAGCATAGGGCACACTGAATATAGTCCACCGGGTCTATTGCAGGTGGATCGACCTGAAAATTGGCAGCTATGCTGTTACCGAAAGCAAACACTAGGAGACACACATACTTGCAA…
	c394242_g1	Dehydroquinate synthase-like protein [Glarea lozoyensis ATCC 20868]	GAGAAAGCCTATCAAACTCGAACTATGGAAATAAATCTATCATGCTTTTGTGGGCTCAACAACGTGAGCATGCCCATTCCTGTTCACCTCTTTCTCGGTGATCGACCCCTTGCGAACACCGTTGGTCTGCGTCTTGTTTTTGTTTGTGTGATGATCATGAGTACCATTGGTGTCTTTGTCAATACCACTCCCGTTGGGGCTCTGAATCTTTCCGTTGGCACCGTTCAAGCTCCCTGCCTTCTTGGCGGCAGCTTCCACCATTCTCTCTTCTTCGGCCTGTGGATTCTCTGTGTATCCAGTATCAGAAGCATCGACGTAGGCTTCAATACCTTCGCCGTTTCTCGGGTACTCCTTCATGAGCTGCTTGTGTCTGCGGAGAGCCTCATTCATCTCCTCGGC…
	c394392_g1	Pseudogymnoascus destructans 3-dehydroquinate dehydratase (3-dehydroquinase) (ARO1), mRNA	CTGTGCCGAACATTGGCTCTGCATCCTTGCAGGGTGACGCGAGGTTCGCTGTTGATGTGCTGAAGCCAATGGGCTGCGCCGTGAAGCAGACCGAAACCAGCACCACTGTCACTGGCCCGCCAATCGGCGAGCTCATCCCCCTGCCTGAAGTAGACATGGAGCCCATGACTGACGCTTTCCTTACTGCTTGCGTGCTCGCTGCAGTCGCAAAACCGAACGAGAAGGGTGCAACTACCAGAATCACTGGCATCGCCAACCAGAGACAGAAGGAATGCAACCGCATCAAGGCCATGTACGACGAGCTCGCCAAATTTGGTGTCACTTGCCGTGAACTCGAGGATGGTATTGAAGTTGATGGCCGCGGTATGGAGATTCAGCAGGCTAGCGAGTCGATCCACT…
	c345758_g2	Fusarium oxysporum f. sp. lycopersici 4287 3-phosphoshikimate 1-carboxyvinyltransferase partial mRNA	TAGTACTGAATCCACGACGCATTCTTCCAAGACATAGTACCCTTCGGGTCATGGTGAGAGGCGATTATGCGTGAATACCCGCGAGATTCTGTTATAGACTGGATGATGTCGTCGGGAAGCGTCATTTCAACATCGACGTACTCCAGACCCATCTGCAAAGCCAGGCGGTAGAGTTGGAGACCTTCCTCGTAGGCACTGTCAGGGAATTTACCACCCTGAGACTCGGTCCTCAACGTGAAAACGATAGGTTTCTTCGCTGAGGCGCGAAGAGTCGAGATCTGACGAGTAACAGAGTCAATGGAACGATCCTGGAGCAGATCAACCCTTAGCTCGACTGCGTCAGAGCCAACCACAACCTCTGGCACTAGGGCAACAGCCTCGTCTACGTCAGGCACAGTC…
	c345758_g1	Fusarium oxysporum f. sp. lycopersici 4287 3-phosphoshikimate 1-carboxyvinyltransferase partial mRNA	ACCGCACCGCACCGCACCGCACCATAGCCATACCCCTTCCTTAGCTCAACTCAACTCAACTGATCTCTCCACCAACGCCATAGTCTTCTTGCACCTTATATCTGAGCGCCCCAGCAAGCAGAAACAAAGTGGCCGGCATCGCAGGAGCCCACAATTTGTGCCAAATTACGTCGCCGTTGTTTTATTCGAGTCAAGGCCTTCCATCACAGGCCGAGAACGGCTGCGCGGGCGTCCTTGTAAAGGGGTGTAATTCCCGTCCAGAGCTCAAACTGAAATAGACCAGATTAGTTGGGTGAACTATCCTTCCTACCACAGACAAACTATAGTCATGTCATAAGTGAACTTACCTGATACCACCCCTGAGAGGCAAGAACCTCTAGCCCTGGAATTGTGGTCCAG…
DHD	c348795_g1	3-dehydroquinate dehydratase [Ascochyta rabiei]	GTGTCGAATATGCACCGCTGGGCTCGTTGGAGACCATGCTTTCAAAAGCGAACTTCGGCGGCGCCTTCCTCAACCCACCCCTACCAGCAACAACAGCCAGCTACATTCCCACACTTTCCGAGGCTGCTGTTGCTATTGGGCAAATCGACACTGTGGTCGCGCATACCAAGAACGGTACTGGCACCGCATCCCTCGTGGGTGACAATGCTACCTGGAAGGGCATACGTGCCACTTTGACTGCCGACTACATCCCGTCGGCCTACACCGAGCGACCAGCGCTCATACTCGCGAGCACTGAATCACAAGCGGCAGCCGCCATATTTGCGCTTCAGAGCCTCAACATCGGGCCAATTTACACCATCGGCTTCAAAGCAAAGTCCACGTATACCGCCGACGTAC…
	c347952_g4	Fusarium oxysporum f. sp. lycopersici 4287 3-dehydroquinate dehydratase I mRNA	TCGGCGTATGCTCAAGAGGTATTCCAAAGATCTATACCCTACGCGGATATCATCAAAATGATTGCTATAATCAACGAACACAACGAGAACTTTGAGCTAGAGTATTTCCGTTCCAAGATGCGTGCCGAGTATCCCAATGCGCCACCATTCTCCGCCGTCAACATGGGCGAAGTCGGCCAGTTCTCAAGGACTCTGAACCCTGTCTTCACACCTATTACCCACCCACTTCTTCCTCTCATCGCTGCTCCCGGGCAATTGAGCGCTGCCGAGATCAATGCTGCTTTATCACTTCTGGGTCAGCTTCCAAGAAAGCGCATCTATGGCATCAACAGCTCGTCGTCTCGAAACGCCACGCCGCAGGCTCCCTTCTATGAAAAGTGTATAAACGAACTGGGTCTT…
	c416327_g1	dehydroquinate dehydratase [Chlamydomonas reinhardtii]	TCTAAGAACTATCTGAAATCTTCTGTGAGCTGTGCAATGGCAACACTGAAGCATACCCAGAAAAGCGTTCAGCTACTTGAGCGCTGTAAACAAAGCTAACCAATGGCAAGAGTGGCAAACGAACATGCAGCATCAAAAAAACAAAAACAAAAACTTTTGAAGTTCTGAGCAACAACCACATGAGCATATTGCACAGCTATGCTCCACTGTATTGAAATCTGATGGCATGAGTGGCTGTGACTTTCTTTCTCTGCACAATGTGCCTCAGGGTCTGAAAATGGACATTACACCATGGCATCCCGGCACAGATGCCCGCCCAAGTTCTTCCGATGAAGCTCAGCAGTTTTAGGCCTACTTACTGCTCCCGCTGAGACTTATGTACGTTTGCACCCGCTTCCA…
	c393790_g1	shikimate 5-dehydrogenase, partial [Coccomyxa subellipsoidea C-169]	TAGCCATTCAAATCTAGATGACAGCTCTGACATTTGAGTGAAAAGATTGTATACGCGTACCCTGCCCTTAGTACGCTGTGCATGCCAGAAAAGATCCTCAACTTGCCAATAGCTAATTTGCTTTAAAGCTTCATACCTGGCTGTCCTACTTTCAGTTAATGCTACTCCCTTCCTTCACCTGCCTGTGACACACATACACTCTCCAGTTGATCCAGCGCTAGCATTGAGAAGCTGCTGCCTTCCGGACACCTTCTACCCCTGAGAGATGGTGGATATGCGCATGCAGCTCCTTGTGCACAAAATCTATCTAGAATGGGTCACACACACCTGCGGCACACCTAGGCCTGCAAGCGCAATGGTAGGATTTGCAGCAGGAGATACTCCTCATACCCAGCAGCA…
	c387871_g1	PF01487.12|DHquinase_I|Type I 3-dehydroquinase|m.303651:97-287	GGAGGCCAGCAGCCTGGAGGGGAGACCCTTCTCCCCCATGGCCAGCCCGATCACCGGGCCCTCGGATCTCCCAGGCAGCTGCAGCAGTCTGAGAGCGTCAGAGACGTCGGTGGCGGTGGTGGCGATCTTGGCGATGTCGGCCCCCGCCTCATACATCTTGGCCACCAGGGCGTCCAGCTCCTCGTCCGTGGGGGTGCCCGCGTAGTCGTGGTGCGAGAGGATGACGTTGGTGCCGATGGGCACAGTCCCAGCACCTGAGAAGAAGAAATCGGCGGCCAGCAGCTCGACGTCTATGTAAGCTGGCTGCAGGGTGGAGGCAAACTTCAAAATTGCAAGCCGTATTGCTTCCGGGCCGCTGAATTTTCCCCCTTCCCAGTCTGGTCGGAAGGTGACAATTCC…
	c394392_g1	Pseudogymnoascus destructans 3-dehydroquinate dehydratase (3-dehydroquinase) (ARO1), mRNA	CTGTGCCGAACATTGGCTCTGCATCCTTGCAGGGTGACGCGAGGTTCGCTGTTGATGTGCTGAAGCCAATGGGCTGCGCCGTGAAGCAGACCGAAACCAGCACCACTGTCACTGGCCCGCCAATCGGCGAGCTCATCCCCCTGCCTGAAGTAGACATGGAGCCCATGACTGACGCTTTCCTTACTGCTTGCGTGCTCGCTGCAGTCGCAAAACCGAACGAGAAGGGTGCAACTACCAGAATCACTGGCATCGCCAACCAGAGACAGAAGGAATGCAACCGCATCAAGGCCATGTACGACGAGCTCGCCAAATTTGGTGTCACTTGCCGTGAACTCGAGGATGGTATTGAAGTTGATGGCCGCGGTATGGAGATTCAGCAGGCTAGCGAGTCGATCCACT…
	c345758_g2	dehydroquinase class 1 [Grosmannia clavigera kw1407]	TAGTACTGAATCCACGACGCATTCTTCCAAGACATAGTACCCTTCGGGTCATGGTGAGAGGCGATTATGCGTGAATACCCGCGAGATTCTGTTATAGACTGGATGATGTCGTCGGGAAGCGTCATTTCAACATCGACGTACTCCAGACCCATCTGCAAAGCCAGGCGGTAGAGTTGGAGACCTTCCTCGTAGGCACTGTCAGGGAATTTACCACCCTGAGACTCGGTCCTCAACGTGAAAACGATAGGTTTCTTCGCTGAGGCGCGAAGAGTCGAGATCTGACGAGTAACAGAGTCAATGGAACGATCCTGGAGCAGATCAACCCTTAGCTCGACTGCGTCAGAGCCAACCACAACCTCTGGCACTAGGGCAACAGCCTCGTCTACGTCAGGCACAGTC…
	c345758_g1	putative 3-dehydroquinate synthase [Nilaparvata lugens]	ACCGCACCGCACCGCACCGCACCATAGCCATACCCCTTCCTTAGCTCAACTCAACTCAACTGATCTCTCCACCAACGCCATAGTCTTCTTGCACCTTATATCTGAGCGCCCCAGCAAGCAGAAACAAAGTGGCCGGCATCGCAGGAGCCCACAATTTGTGCCAAATTACGTCGCCGTTGTTTTATTCGAGTCAAGGCCTTCCATCACAGGCCGAGAACGGCTGCGCGGGCGTCCTTGTAAAGGGGTGTAATTCCCGTCCAGAGCTCAAACTGAAATAGACCAGATTAGTTGGGTGAACTATCCTTCCTACCACAGACAAACTATAGTCATGTCATAAGTGAACTTACCTGATACCACCCCTGAGAGGCAAGAACCTCTAGCCCTGGAATTGTGGTCCAG…
SKDH	c416327_g1	Monoraphidium neglectum dehydroquinate dehydratase/ shikimate dehydrogenase mRNA	TCTAAGAACTATCTGAAATCTTCTGTGAGCTGTGCAATGGCAACACTGAAGCATACCCAGAAAAGCGTTCAGCTACTTGAGCGCTGTAAACAAAGCTAACCAATGGCAAGAGTGGCAAACGAACATGCAGCATCAAAAAAACAAAAACAAAAACTTTTGAAGTTCTGAGCAACAACCACATGAGCATATTGCACAGCTATGCTCCACTGTATTGAAATCTGATGGCATGAGTGGCTGTGACTTTCTTTCTCTGCACAATGTGCCTCAGGGTCTGAAAATGGACATTACACCATGGCATCCCGGCACAGATGCCCGCCCAAGTTCTTCCGATGAAGCTCAGCAGTTTTAGGCCTACTTACTGCTCCCGCTGAGACTTATGTACGTTTGCACCCGCTTCCA…
	c393790_g1	shikimate 5-dehydrogenase, partial [Coccomyxa subellipsoidea C-169]	TAGCCATTCAAATCTAGATGACAGCTCTGACATTTGAGTGAAAAGATTGTATACGCGTACCCTGCCCTTAGTACGCTGTGCATGCCAGAAAAGATCCTCAACTTGCCAATAGCTAATTTGCTTTAAAGCTTCATACCTGGCTGTCCTACTTTCAGTTAATGCTACTCCCTTCCTTCACCTGCCTGTGACACACATACACTCTCCAGTTGATCCAGCGCTAGCATTGAGAAGCTGCTGCCTTCCGGACACCTTCTACCCCTGAGAGATGGTGGATATGCGCATGCAGCTCCTTGTGCACAAAATCTATCTAGAATGGGTCACACACACCTGCGGCACACCTAGGCCTGCAAGCGCAATGGTAGGATTTGCAGCAGGAGATACTCCTCATACCCAGCAGCA…
	c387871_g1	shikimate 5-dehydrogenase [Coccomyxa subellipsoidea C-169]	GGAGGCCAGCAGCCTGGAGGGGAGACCCTTCTCCCCCATGGCCAGCCCGATCACCGGGCCCTCGGATCTCCCAGGCAGCTGCAGCAGTCTGAGAGCGTCAGAGACGTCGGTGGCGGTGGTGGCGATCTTGGCGATGTCGGCCCCCGCCTCATACATCTTGGCCACCAGGGCGTCCAGCTCCTCGTCCGTGGGGGTGCCCGCGTAGTCGTGGTGCGAGAGGATGACGTTGGTGCCGATGGGCACAGTCCCAGCACCTGAGAAGAAGAAATCGGCGGCCAGCAGCTCGACGTCTATGTAAGCTGGCTGCAGGGTGGAGGCAAACTTCAAAATTGCAAGCCGTATTGCTTCCGGGCCGCTGAATTTTCCCCCTTCCCAGTCTGGTCGGAAGGTGACAATTCC…
	c394392_g1	shikimate dehydrogenase [Aureobasidium pullulans EXF-150]	CTGTGCCGAACATTGGCTCTGCATCCTTGCAGGGTGACGCGAGGTTCGCTGTTGATGTGCTGAAGCCAATGGGCTGCGCCGTGAAGCAGACCGAAACCAGCACCACTGTCACTGGCCCGCCAATCGGCGAGCTCATCCCCCTGCCTGAAGTAGACATGGAGCCCATGACTGACGCTTTCCTTACTGCTTGCGTGCTCGCTGCAGTCGCAAAACCGAACGAGAAGGGTGCAACTACCAGAATCACTGGCATCGCCAACCAGAGACAGAAGGAATGCAACCGCATCAAGGCCATGTACGACGAGCTCGCCAAATTTGGTGTCACTTGCCGTGAACTCGAGGATGGTATTGAAGTTGATGGCCGCGGTATGGAGATTCAGCAGGCTAGCGAGTCGATCCACT…
	c345758_g2	PF00275.17|EPSP_synthase|EPSP synthase (3-phosphoshikimate 1-carboxyvinyltransferase)|m.294366:1-350;PF01202.19|SKI|Shikimate kinase|m.294366:387-531;PF01487.12|DHquinase_I|Type I 3-dehydroquinase|m.294366:570-699	TAGTACTGAATCCACGACGCATTCTTCCAAGACATAGTACCCTTCGGGTCATGGTGAGAGGCGATTATGCGTGAATACCCGCGAGATTCTGTTATAGACTGGATGATGTCGTCGGGAAGCGTCATTTCAACATCGACGTACTCCAGACCCATCTGCAAAGCCAGGCGGTAGAGTTGGAGACCTTCCTCGTAGGCACTGTCAGGGAATTTACCACCCTGAGACTCGGTCCTCAACGTGAAAACGATAGGTTTCTTCGCTGAGGCGCGAAGAGTCGAGATCTGACGAGTAACAGAGTCAATGGAACGATCCTGGAGCAGATCAACCCTTAGCTCGACTGCGTCAGAGCCAACCACAACCTCTGGCACTAGGGCAACAGCCTCGTCTACGTCAGGCACAGTC…
	c345758_g1	PF08501.8|Shikimate_dh_N|Shikimate dehydrogenase substrate binding domain|m.305126:109-189;PF01487.12|DHquinase_I|Type I 3-dehydroquinase|m.305126:5-96;PF01488.17|Shikimate_DH|Shikimate / quinate 5-dehydrogenase|m.305126:232-310	ACCGCACCGCACCGCACCGCACCATAGCCATACCCCTTCCTTAGCTCAACTCAACTCAACTGATCTCTCCACCAACGCCATAGTCTTCTTGCACCTTATATCTGAGCGCCCCAGCAAGCAGAAACAAAGTGGCCGGCATCGCAGGAGCCCACAATTTGTGCCAAATTACGTCGCCGTTGTTTTATTCGAGTCAAGGCCTTCCATCACAGGCCGAGAACGGCTGCGCGGGCGTCCTTGTAAAGGGGTGTAATTCCCGTCCAGAGCTCAAACTGAAATAGACCAGATTAGTTGGGTGAACTATCCTTCCTACCACAGACAAACTATAGTCATGTCATAAGTGAACTTACCTGATACCACCCCTGAGAGGCAAGAACCTCTAGCCCTGGAATTGTGGTCCAG…
EPSP	c411521_g1	AltName: Full=5-enolpyruvylshikimate-3-phosphate synthase; Short=EPSP synthase;	CCCAATCACTCACTCAATCATACCATCGTCTCCTGGATGCTACGCGCACCTAAAAGACACATGTCCCAATGTTCCACTCAGACACATTTGGTGGGATGACGCTCCTCCAGAATTGAGATGGCTACCAGCCATCTGAACACACAAAAACAGCTTACAATTCAGGCAGCTGTGTAGCCTTCCGTCTGATGGACACTCGCAAACCCCAAGAAAGCTGCAGGTCTACGCAGCCTGCTCCTTCACCGAGACCTGGTCGAGGACGCTGAAGTAGTAAGGGTAGGTCTTCCGGACGCAGCCGGGATCATTGATGACCAGTGGTGTGGGCGCACAGGCTGCCAGCGCAAAGGCCATGGCCATGCGGTGGTCGTCGTATGTGTCGATGGCCACCACCTGCGGCTCAGC…
	c367091_g1	AltName: Full=5-enolpyruvylshikimate-3-phosphate synthase; Short=EPSP synthase	GACGAGTTCTGGCTCCTCATCTACGATCATATCGTATCGCTTCAAGTAACGACCTCTGTGCTGCGGGTCGGTGACATTTCATCGACCATTTACGCTTGGTCTGAGGAAAATATTCTCAATGCCCACTCACAAGTGTGCATTGTGGCAAAGAGGGAGAATAGCTAAATTACCATCCCAGCTGCCAAGACAGCTGATCAGCTGTCCTCACCCTGCTGACCGACAGTACTCCTCGCATCACATTGCTGGAGCGAACCAAGCCTGCACAGCGAGAAGAATTCGGCACCAGGTGTTCCGTGCTGGAGCACAGCAGACTGAGGTAGCCTCTGAGACGGAGTCAAGCTTGGATGCCGCTGAGCCTGAAGCTGATGCTCGCTTAGCGGGCACAACAGCACTGGAGGT…
	c399503_g1	AltName: Full=5-enolpyruvylshikimate-3-phosphate synthase; Short=EPSP synthase;	ATTTTGCAAGAGTTATGTGCAAAGCAACGGCGGAGTAACTCGGGTCTTTGGTAGGTGGCGACTCCTAAGAACCAGACGACGACGGCGGTGTTTGGTGGGAGAGCATCAATCTTCTTATTATATCTTCAATTGATCTCACTCACCTTTAGCGAAACCGAGGGAGGAAAGCAGAGAAATGGAGATGGCCCAATCGTCAATAGCGAAGGGTGTTTCCACCTACCCCCGGTCTTCACCTTCGCCGCGTTTCTCCCCGGCACGGCGGCAAGCTCTGCTTTCCTCTTCAATTAGGCTAGGCTACGTTTCCGATCGGAAGGGATTCTCTTCTTTTAGAAAAGTAGACAGCCGGAGGTCGCACGGCCATGTTACAGTGTCGCCCATGAGATCCCTTAGGATTTCGGC…
	c394392_g1	AltName: Full=5-enolpyruvylshikimate-3-phosphate synthase;Short=EPSP synthase;	CTGTGCCGAACATTGGCTCTGCATCCTTGCAGGGTGACGCGAGGTTCGCTGTTGATGTGCTGAAGCCAATGGGCTGCGCCGTGAAGCAGACCGAAACCAGCACCACTGTCACTGGCCCGCCAATCGGCGAGCTCATCCCCCTGCCTGAAGTAGACATGGAGCCCATGACTGACGCTTTCCTTACTGCTTGCGTGCTCGCTGCAGTCGCAAAACCGAACGAGAAGGGTGCAACTACCAGAATCACTGGCATCGCCAACCAGAGACAGAAGGAATGCAACCGCATCAAGGCCATGTACGACGAGCTCGCCAAATTTGGTGTCACTTGCCGTGAACTCGAGGATGGTATTGAAGTTGATGGCCGCGGTATGGAGATTCAGCAGGCTAGCGAGTCGATCCACT…
	c345758_g2	PF00275.17|EPSP_synthase|EPSP synthase (3-phosphoshikimate 1-carboxyvinyltransferase)|m.294366:1-350;PF01202.19|SKI|Shikimate kinase|m.294366:387-531;PF01487.12|DHquinase_I|Type I 3-dehydroquinase|m.294366:570-699	TAGTACTGAATCCACGACGCATTCTTCCAAGACATAGTACCCTTCGGGTCATGGTGAGAGGCGATTATGCGTGAATACCCGCGAGATTCTGTTATAGACTGGATGATGTCGTCGGGAAGCGTCATTTCAACATCGACGTACTCCAGACCCATCTGCAAAGCCAGGCGGTAGAGTTGGAGACCTTCCTCGTAGGCACTGTCAGGGAATTTACCACCCTGAGACTCGGTCCTCAACGTGAAAACGATAGGTTTCTTCGCTGAGGCGCGAAGAGTCGAGATCTGACGAGTAACAGAGTCAATGGAACGATCCTGGAGCAGATCAACCCTTAGCTCGACTGCGTCAGAGCCAACCACAACCTCTGGCACTAGGGCAACAGCCTCGTCTACGTCAGGCACAGTC…
FPS	c343028_g1	Aureobasidium namibiae CBS 147.97 ERG20 farnesyl diphosphate synthase partial mRNA	GTTTCCGACGACATCATGGACTCGTCCAAGACCCGCCGTGGCCAGCCCTGCTGGTACCTCCAGCCAAAGGTCGGCATGATCGCCATCAACGACGCGTTCATGCTCGAGTCCTCCATCTTCATCCTCCTCAAGAAGTACTTCCGCAGCCACTCTGCCTACATCGACATCGTCGAGCTCTTCCAGGAAGTCGCCTTCCAGACCGAGCTTGGCCAGACCTGCGATCTGCTCACCGCACCTGAAGACCACGTCGACCTCGACAACTTCAGCCTCGAGAAGTACTCCTTCATCGTCATCTACAAGACCGCATACTACAGCTTCTACCTCCCCGTCGCTCTCGCCATGCTCTACACCGGCAAGGCTTCACCCGCCAACCTCAAGCAGGCAGAGGACATCCTCATC…
	c402550_g1	Dendrobium huoshanense farnesyl pyrophosphate synthetase 2 mRNA, complete cds	GTTGTGTGCATGTGTGTTGTTGGATTTTAAAACAAACTAAAGCAAGCTTCAGGGGAATATACTTTTCTGAACACAGAGATATATATTTTATTCTTATTGTTTGACATTTTATTCTTATTGTTTGACCCGGATGCAATGTTTGAATCTAGAAGTTAGGGAAAACATAGATGTGTTTGTTGGAAGAGAAAAATAATATACTTTATAGTTGAAGTTTGGAGTTGCGTTTAGTGATAAAAATGTTGATGGCTTTCAAATAGTTTAGGTTCTCTTAAGTTCGTCATATCAGTACCTTGTGGCCGAGATGGGGATTGGAAGTTGTTTTCATGATAAGGATTAAATGCGGTTGTTATCCTTCAAATAAATAGTGGATTAGTAAGGTTGAATTTCATTTTTCCCTTT…
	c387734_g1	PF00348.14|polyprenyl_synt|Polyprenyl synthetase|m.116546:130-371	AGACAAGACAGGGCCAAACACCACGTATACGGCATTTGTTTATTATTTCGCTTCCGTCCCATATTGATTTTTGCCTCTCTTTCTACAGTTAGCATCTCCAAATATCTTCAGCAGCGTCATCGATTATCCGTCAAAAAAAGGACCCCTCCCCCTCCTCCTCTTCTCTTTTTCCCTTAGACGAATCGCATTCTATACCCCCAAAAACTTAACACGCATGATCCCCACGGCCGACCCCATCCTCTCTCTCAACCCTGAGGCATTGCCCCCGTCGGCCTTACACATGCTGTCGCTCTCGCCAAAGGCAATGGAGAAGATGCCTGGCATCTCCAACCCACTTATATCTCCCAACGCAATTCCACCTCGCACTTCAAGCACCGGCATCCCGACCTCTCTCAACGC…
	c210849_g1	PF00348.14|polyprenyl_synt|Polyprenyl synthetase|m.180263:78-276	TATTGGCATTGATGCTATTTACAAGAACTTAGTAGACTAGCCGGTAATACATCTCCAAACCTTGAACCAAGTGCAACCTCAACTACACCTATATGAGATTTGGCCTCTGCATGAAAGGGAAGCCAGATCTAGTCCAATCACACTTTCGCTGCCACTTCGGCCAGTGACTTGAGATATTCCAGGTACTTCTTCATGGCCTGGTTGTCAGTGCCAGCCGCCTGGTCAATTGCCTCGACCTCGCGCATCAGCTCATCATGGGACCCATCCAGCACTGACTTAGTATAGTCAAGGCTACCGGCCTCCTTGATGAGCTCAACAGCCCGAGCCTTGGCCTTTCGTGGTAGACCGTCCGGGTCGCACCGGGACTTCATGATATCAATCAGCTCGGTTTTGCCGGCT…
	c410441_g3	PREDICTED: Amborella trichopoda geranylgeranyl pyrophosphate synthase, chloroplastic (LOC18443331), mRNA	GTTGCTAATATCCTTTCCCAAGTGTGGTCAGAAGGTCACAAACAGTGTTGCTCATTCAATACCTCAGAAGCCCCCCTCCTAGCAGGGAACATCGGTTGGAACTACTGTACAAGCCAGATCCTTCAGCGTACAAACCAAAGACAGCCCATTGCAGGCTCGCAGATGTCCTGGAAACCAAAGGGTGGTGTCACGCCCCTTCATGGCATGCACAAACTGGGTTCGCACTCCTGGTGCACTGGCAAGAAGGCTCTGGCACAAATCGGGCTCCTAGCACCCAGCATGTGAACCCCTTTGTCTCTCTCTCCTTGCCCCTAAACACACACCTTGCTTTTCACATCGCAATAATAACCTCCAGGGCTCAGGCGTTGCTCCTGCGCATTGCTGAGTTTCTCTCTCTGC…
	c379694_g1	PREDICTED: Dendrobium catenatum heterodimeric geranylgeranyl pyrophosphate synthase small subunit, chloroplastic (LOC110104072), mRNA	GTGAAATTAGGGCAGGTAGTGCAGCAACGCCGCCCTTTCTCTCGACCCAAGCTCGCTCACATGGCCTTCTCCTCCACCGTCTTCCTCTCCCTCAATTACTCCCTTCCTCAAATCCTTTCACCTTTCTCTCAAATATACAAACCCCGATACCGACCCTTCCGCATCCGCTGCTCTGAACCCATCGCAACTTCGCCTCATATGTCTTCGTCCTTCGACCTCCGATCCTACTGGACCTCCATGATCTCTCACATCGAAGCCGATCTCGACGCCGCCATTCCGATCGCTTATCCTGAAAAAATCTACGAATCCATGCGGTACTCCGTCCTCGCCAACGGCGCCAAGCGCGCTTCCCCTATCATGTGCATAGCCACCTGCGAACTCGTCGGCGGCGATCGATCC…
	c387496_g1	PREDICTED: Dendrobium catenatum heterodimeric geranylgeranyl pyrophosphate synthase large subunit 1, chloroplastic-like (LOC110105288), mRNA	GGGCATAAGAAAAAAAATTTAAGATAAATAAATATAATAAAATATGCAACGATTGGATAAGTACCTCCTCCACGAACCACTTTTGAGCATCTCCTCTCCTCTTCCCTGCCCAATCTACGATGACCGCGGCTCTCAACGGCAAAAGCTCTTTCTCCGCCTCCTCCTCCTCTCCCTCTTCCTCTTCCTTCCTATAAAAGAATATAAAGTTCTCTGACAGAACTGAAAGCTTCTAATTTTAGCTTTATAATCCAGCACAAAAGCAGCTCGAAGCAGCCGCTTTACATGGCTTCCTTTCTTCAACTCACATTTAACCCGATGGGTTACAGCGTCCTTCGCTCCCCTTCCATGCCGCCGGCTCCATCACGCACGCTTTCTCTCTCTTTCACTTCCCCAAACGCG…
AACT	c401878_g3	Cordyceps militaris CM01 acetyl-CoA acetyltransferase (CCM_07659), partial mRNA	TCCATTTTCAATGCAGATCGTCTAGAATGTGTAATCGCGAAAATTATGCTACCCAATGCCCGCCTTTCATAAACCCTGCTTTTTTTGCAACAACAAGACATTTTCATAGCTCTAAAGCTTCTCGATAACCATAGCGCTGGCTCCGCCGCCGCCGTTGCAGATACCGACGCAGCCAACCTTGCCGTTCTTCTCCTTGAGCACGCCGAGGAGGGTGGTGATGATCCTGGCGCCGGAACCGCCGAGAGGGTGGCCGAGAGCGACGGCACCGCCGTGGAGGTTGACCTTCTCCTCGTTGATGTTGAGGAGCTTCATGTTGGCGAGAGCGACGACGGAGAAGGCCTCGTTGATCTCGTAGGCGTCGATCTGGGACTCGGTCACGCCGGCGTGCTTGAGAGCCTT…
	c304279_g1	Fusarium oxysporum f. sp. lycopersici 4287 acetyl-CoA C-acetyltransferase mRNA	CTTTTCTCTCTGTTCTGCCTGTCCTGTTACGTCTTGATACCCCCTCATATACATCAAAATGTCTCCTGCTCAACTAAGATCCGCTGGCCGGCTGGCCCAGCTTGCTGGACATGTGAATGGCGCGCGACAGTTCTCTACACGGCCGGCTCTGCGTAAAGAGATTCAGGACGCCTATATCCTGAGCGCCGCTCGAACTCCTACAGCAAAGTTCAACGGCTCGTTCCTGTCAGTATCGGCTCCTAAGCTCGGCGCTGTCGCTATCAAGTCCGCCCTGGAAAAGTCAAAGGTCCCCGTCGAGAAGATCACCGATGTATACATGGGCAACGTTCTCCAAGGCTCTGTTGGCCAAGCGCCCGCTCGACAGGCCGCCATCTTCGCTGGTCTGCCCAAGGAGATCGA…
	c401878_g2	Fusarium oxysporum f. sp. lycopersici 4287 acetyl-CoA C-acetyltransferase mRNA	TTTTTTTTTTAAAAATGGTATTTATATCTCTTCCTAAATGGCTATGTAAGGGTATACCGTGGAGCAGTCAGATATCGTAGGCCATATCAAGATGTGTCGGATACAGCAAGACAAAACTTTTCGTTCCATCGCACCACATGCCTGTTTAATGTGTCATCTAAATCGTCAATTATCCCAGTCGCCCCTTTTATTGCAGGTTCTCGATAACCATAGCAGAAGCACCACCACCACCGTTGCAGATACCAACGGCACCAATCTTGGCCTTCTTCTCCTTGAGGACGGAGGTAAGGGTGGTGACAATACGGGCACCAGAGCATCCAAGAGGGTGGCCGATGGCAACGGAACCACCGTAGACATTAACCTGGTCAGGGTTCAGACCAAGGATCTTCATGTTAGCGA…
	c365113_g1	Marssonina brunnea f. sp. 'multigermtubi' MB_m1 acetyl-CoA acetyltransferase (MBM_01634), mRNA	GTCTTTCTTTCTGCCTTCTCTTTGTGACTTTTCTTCCGATCCATCATGTCTTTCCGAACAGCAAGAACAGCTATGGCTTCCCTACGGTCACCGACTGCTTCTACACAGCGATTGTCGCAAGTACAACGTCATTTCAGTGCCACTACCTCGGCCAAACAAGAGGTCCAGGAAGCGTATATTTTGAGTGCTGCTAGAACACCTACAGCTAAGTTCAATGGCTCCTACACCACAGTTTCGGCTCCTCAACTCGGCGCCGTGGCAATTAAATCAGCCCTCGAGAAATCCAAAGTCCCAGTCTCCAAAATAACAGATGTATACATGGGCAACGTCCTTCAAGCTTCTGTCGGCCAATCTCCCGCTCGGCAAGCAGCCATCTTTGCTGGTCTACCAAATACAATC…
HMGS	c417926_g2	PREDICTED: Phalaenopsis equestris hydroxymethylglutaryl-CoA synthase (LOC110029104), mRNA	TTTGGTCTCTCAAGTCCTTAAAAAAGAGCCAAAATAGTCCTACGATCCCTTGCTATAATTGGGGATCATTTTGATTCTTTCATGAAGAGTTACCTTTTCTCTTTTAATATAGCTGATTTGTGACTCTACAAGGAAATTTTTTTGGCTTCACTATCATATATAGGATTGCTTATTGCACATCAAGATTTAGTCACTTGAATACAACTGAGATTTATTTCATGAAACAAAGCTAGAAAACTTGAAAAAAAATATTAAAAAAGGGGAATAATGAACATTACAAATATCCGCAAAATAATGGAAGGCATACAATTTAGAGAATAAAAGGTTGACACTAATTTATAAAAATGATTTCGAATGGAAAAACACCCCTCATATGGTTGCATATACAACTACAATAAA…
	c406644_g5	PREDICTED: Quercus suber hydroxymethylglutaryl-CoA synthase-like (LOC112018183), mRNA	CATGTTACCACACTGAGTGGGAACATTGATGCTAGGCTGAACGCGCGAAGCGAATCGCTTCTTGGCGAGTGCCATGAACGTCTTCTCCACCGTCTTGTCGGTCAAAGACGTGGCATAGTCCATGTCCCTGAGTTCTGCAGGAACCTCGGCGAAGATGGAGCTGCTGGGGTTGACAAGGTAGTCGTTGTACAGGAGTCGCGCATATGACTTGGACACGAGCTTGCAAGTGGGCGCATGGAAGGCCATGTAATCGAATCGGTCAAGTGGGGTTTCCTGGTCTTGCTCGTGGCCGTTGACGCCATTGCCGTTTTGCTGCGACTTCAGCGTCTGTTCGCGCGCGTTGTAGGCCTTGTAGCAGGCATCGACAGCCTCGGTGTAGCAGCGGAGGGAGAAGTGACC…
	c406644_g3	Fusarium oxysporum f. sp. lycopersici 4287 hydroxymethylglutaryl-CoA synthase mRNA	CAAGTATCGTAAACTCTTCTAAGCGCCAAATGACCAGGTCTATATGGTACGGGCCTTGACAAACTTCCTCGTAAATCTCCCAGGAGAGACGGGGCCCAGTACTTCCACAAGCCATAATGCCCATCATTATTAGCTCAATTAGAGGACCTTGATGTCAATCTCCACTGCGCGAATTGCGCTTCTATCATCATCCGCTGTATTCTTCTTCCCTGTGCGTCTAAGTTTTCTCCCATTGAAGTCATCATGTTCATGATATGCTTACTGCCCGGTCCATAGCTGTAATGGAACCAAGTCTAGAAGCGAAAAATGTCTCGTATAAAAAGTTGTTCGAGCAAGGATTCTTTAGATTTTCAAAGGATGATCTTTACTCCTTGATAGCGTACTCGCGCTTGAACATGT…
	c338628_g1	hydroxymethylglutaryl-CoA synthase [Coccomyxa subellipsoidea C-169]	TGCATCTGGGCCTACGAGCAAGGCTATAGCACCGCAGCCCCCAGAGGGTCGAGCTGGGCCAGCGGCATAGATGGCCACATCTGCAGCCACCACGACTGCAAAGCGGCCGTCCCAGGACCTGGACTCTATCCAATTGACGGCGTTCAACAGGGCTGAGGTGCCACCGTAGCAGGCGTTGATGCAGTCCACTCCCAGTATGTCAGAGTTGCCGCTCTGCTGAAAGAGCTGCATGAGGTGTGACTTCACGGACTTGCTCCTGTCGAGGGAGCTCTCTGTGCCCACTTCTAGCCTTCCAATCTGCATGGCATCTATTGAGAATTTCTCCATGAGTGACCGGACTACTGTCAGGCTCATGCTGATGACATCTTCATTGTCGGCCACAAAGCTCATGGCCCTCTG…
	c416760_g1	Aureobasidium namibiae CBS 147.97 hydroxymethylglutaryl-CoA synthase partial mRNA	CATTAAAAACGTGAATGATATTTCGTCAGAAAACCGCTATATATGAGGTATCCTCTTTCTCCCTAGTATTTTTCTCCCAGAAAAACTTGTAACTCCAATCATGCAAGAGATGCGGAAAAAAGAATCTATTGCTTGATCTCGTACTTGCGCCTGAACATCTCGTCGACCTTGGTCAGGTAGTAAGTGCCGGGCAGAAGAGTCTCGACGGAACCTGTGGGCTCGAAGTTGCTCTTGAGGTGGGCCTTCTCGCGGAGGTTGCACATCTCGTCGTAGACTTCGGGTGCGACGGTACGGCGGGAGTCGAGGCGAGACTGAAGGTCGACCTGCTTGGAGAGCTCCTCAGTGCTGCCACGGACCTTGAGGGAGAACATGGAAGCGGCGAGACCAGAACCGTAGGAG…
	c421273_g1	PREDICTED: Dendrobium catenatum hydroxymethylglutaryl-CoA synthase-like (LOC110110910), partial mRNA	TTTTTTTAAAGCAAGCAAATTTAACATAATAAAGTCCAAAGAATCTAATAAATAAACAAAGAACCACAAATACTTGCCAGAACTAACAGAAACAAATTAGAAAAAGGCTTTCACTTACTGAGCTCATCAGAGGAATACAGTACAGATAAATAGAAGGGGATCTAAGCATATCACCACTGGCACCTATTCTAGTGGCCATTGGCAAGGAAACTGGCATTCAGGCCAGCAACTTGTCCAGCCGCACTGGTCACAACAGCACCCTTCTTGGCATAAAATCTTCGGTACATGGCATCGACATGCGTGAGGTAGAACGTACCAGGAGAGAGCAAGCTGGTGTCTTTCGTCGTCACAAAATCCTTCGCTCCATAGCGATGCTCCATCAGCTTCATTGTCTCGATG…
	c391237_g1	PREDICTED: Serinus canaria 3-hydroxy-3-methylglutaryl-CoA synthase 2 (HMGCS2), mRNA	AGGACTTGCGAGCATACGTCCTATGATGTCTGCTGTCCACACTCTCAAGGTAGTAAGTGCCAAGCACCAGCTCATCGGCAGATGCGCTCGGCCTATAGCTGTCTTTCTCATGGCGCTCTTCCAAGCTGCTGAGGGCTTGGGTGAATGCTGCTGGGGATCTGCGTATCCTCCGGGCCAGCCTAGCCTCCAGGTCCAGCTGTTCAGCAATGTGCTTCAAGGAGAAGCGCCCCTCCACCGCCCTGGCTTGCAGGCAGAACATGGAGGCGGCAAGTCCTGATCCAAAGCTGTAAACCAGTATCCTCTGCCCTTCCAGAGCAGAGACCTCGCTGGAGACAAGGGACGCCAAGCTGGCCCATACCGATGCTGTGTATTGGTTGCCGCATTCCACGCCGAGCGACG…
	c50266_g1	Kwoniella dejecticola CBS 10117 hydroxymethylglutaryl-CoA synthase partial mRNA	GAGGATACGAGTCTGGGTCTGAGGAAAATGGACACCTTCGGCGAGACTATTGCTTGACAGAGTAGGTCCTTCGGTACAGCTCATCAACACCGTTGAGGTAATAAGCTCCAGGCCAGACATTGTCGAGTGATCCTTGGGGAGTGTACTTGACGGCATTGTGGTTCTCCTCTCGTAGCTTCAAGGCAGTCACGTACTCCTCGCATGGCCTGACATCCATGCTCGCCAATCGCTGCTTGAGCTGCATCTTGTCGGCCATCTCTTTCGTCGAGCCGTTGACTCGCAGACCGTAGAAAGAAGCGGCACATCCAGATCCGAAAGCGTACATTCCGATTCGCTTACCGATGTCAATACCGTCTGGGTGAGACGAGATCAGAGAGGCTAGGAAACCGTACAGACTGG…
HMGR	c406740_g1	PREDICTED: Scleropages formosus 3-hydroxy-3-methylglutaryl-CoA reductase (hmgcr)	GCTTGCTTGCTTGCTTGCCTGCTTGACTGACTCTCTCTATCTGATCTTCTGGCCAGGCAGGTGCGACTTTGTCCCATGAGCACTGCGCCGTGAAGAAGGAAGCCGAGAATAATCAAACCAATTCAACAAACAACAATACTAAGGCTTGTGCTCGCAACGACAAGGGAAGCAAGCACCACCGCCGCCACCCTGTGACACACGCTCACACCCCTCGCACACCCACACCCCTCCCTCCCGAGAGCTTCAACATGCTCGAGTCCCTCATTCCCACGCGCTGGCGGCGCAACTACGATCCCACCAACCCAGACAAGCCGGGCTTCTACAACCGCCAGATCACCCCCTACCTGCAGACCGTCTCGCACAAGGCCTGCACCCACCCCGTCTACACCCTCTCCTTCT…
	c301772_g1	PREDICTED: Scleropages formosus 3-hydroxy-3-methylglutaryl-CoA reductase (hmgcr), transcript variant X2, mRNA	TGGTGGTGTCAAAACGGTTGTTTTGAGAGATGGTATGACTCGAGGACCTGCGGTCGAGTTTACGTCGGTGAAGGAAGCTGCGTCTTGTATGAGGTGGTTGGTCGGTTCTCATGGGGTCACCTATCTGGACGATGAGGATGATCAACAACGGGAGGAAGAAGACTTTTTGAACTTTGGTTCGACAGAAGGTGCCGGTCGTGGACCTGGATATTCGATCATCAAATCTGCCTTCGAGTCAACGTCGAGGTTTGCCAAGCTCGTGTCTCTTAAATGCACAATCGCAGGTCGGACGTTGTTCATCCGGTTCACGACGACGACTGGTGATGCTATGGGGATGAACATGATTTCCAAGGGTACAGAAGCTGCTTTGGCCCTTCTTCAGACACATTATCCTTCGAC…
	c368929_g1	3-hydroxy-3-methylglutaryl CoA reductase [Vibrionales bacterium SWAT-3]	CGTGATTAAACAGCCAAAAAAGAAAAGTTTTCGGTTATTACTGTGCACAATAAACAATGAACACTTTTATCGAGGCGATCAACAAGGATACTACAGGAGAATGGATGAATAGAATGAAGCCAAAAGGACCTCTAAAGACTGAGATCCCAAGAGGCTACAGCAAACAAACGATCGACGATAGATGGAAGCTCATTCACAGTAATCAACGATTAAAAGACTATCAAAAAGAGAATCAAATTCAATCTGATATGAATGATCTATCAGGTACTCCTTCATACTCTGGTGATATTCAAAAGATCTTGTACGATGAAACAACAGAAAGAGAAAGTGTATTATTCAAGGATAATATTGAGAATTTTATTGGAACCGTAAAAATTCCTCTCGGTATTGCTGGTCCTC…
	c282476_g1	PREDICTED: Ceratotherium simum simum 3-hydroxy-3-methylglutaryl-CoA reductase (LOC101391127), mRNA	GCTGTGGTGGTGGAGAGCATTTATTTGACGTATGTCAGTGCGTGAGCTTTTCCCGTTCTTCAAGTGGGGATTCAGCCTTCGCAGATCAAATTTCCTGGTGCCCATCTTAAGTAATAATGTAATTGTTACTGGCGAGGAGGCTGTTGGGTTTTCAGACAGTTCCCGCAAATCACCAGTCCAAGAAGTGGCTCTCCCATCTATCCCCGTGGAGGGGAAACCCAACCCCATTGACAAGGCTATCGCCATGCTCACAAATGCAGAAATCATTTCAAAGGTAGAAGATGGATCCCTGCCGCAATACAAGCTAGAGAGCGAGCTCAACGACCTAACACGCGCTGTGGAGATCCGCCGTCAAGTTTTAACAAGGAACATGGAACACGACGTGTCTTTGCGTGGTCT…
	c418084_g7	PREDICTED: Dendrobium catenatum 3-hydroxy-3-methylglutaryl-coenzyme A reductase 3-like (LOC110098248), mRNA	GGGGTGTAGCGGTTCATATTCTTCCCTCTCTTCTCTTGCTCCGCGGTCTACTACTTCACATTCCTTTTCACTTTTGTCCCCACACTCAACATGGAGACCCGCCGGAGATTCCCTCCTCCATCCTGCACCTCGCCCTCCTCCGCCGCCACTCTCCGCTCCCTTCCGGCGGCGCCTCGCTCTTCCGGCGACCGCATTCAAGCCTCCGACGCCCTTCCAATCCCTATCCGCCACACCAACCTCCTCTTCTCCCTCCTATTCGTCTGCTCCATTGTCTTTCTCATGCGCCGCTGGCGTGACAAGGTCCGGGAATCGATCCCTCTCCACGCCGTCGACCTCTCTGAGCTCGTCTCCATCATTTCCGTCGTCGCATCCCTCATCTACCTCATCAGCTTTTTCGGC…
MVK	c355539_g1	Fusarium verticillioides 7600 mevalonate kinase (FVEG_04521), mRNA	CATCAACCTACGTCTAGACTTTAGCTAACACTTCTTCTGTGACGCTACTATCCCTTTCATTATCGTCTTTGACTTGCATTGCATTGTTGGGAGTCAAAGGTCCTTCCGTTGTTGCCCGCTTCCTAACTATTTTAACTTATCACACCCCCGCTCTCGAATTTAAAGAAGCTACTTTCCACCCCCTGACGATGGTCAAGAAAGGCAACCACTAATTTACCGAATTAAGCAACTTTCCTCCTTCATCTTATACTTTTCTTTCTACCGTTAAATTCAATTATCTTCATACAATCTTTTACTCCTATTTCTCGCTATTCACTTTCTACGAAACATACCGCAGGCAATCATCACGACAGGGGGCAGATCACGTAGTTGGAGACAATATCAACACCAAACAACACG…
	c337828_g1	PF00288.23|GHMP_kinases_N|GHMP kinases N terminal domain|m.225925:45-121;PF08544.10|GHMP_kinases_C|GHMP kinases C terminal|m.225925:208-264	GCAGCCCCATATTGCGAATGTGAGCCCGGATGCGTCGACTGAGGCAAGGAAGATACACATGTCGGCGGCGTCGTCGTTCCTCTACCTCTTCCTTTCGCTAGGATCTGAGAACTCGCCGGCATGCGTATATGCTCTTCGTTCAGCGATTCCAATTGCAGCTGGCCTGGGAAGCAGCGCAAGCATTAGCGTCTGCATTTCAGCAGCCCTCCTCATTCAATGTCGAGCCTTGTCTGGCCCACACCCCGATCAAATGAGCCACGAAGCCGAAGAACAACTCGAGCGCATCAACCGCTGGGCTTTCGTCGGCGAGCTCGCCATCCACGGCACCCCCAGCGGCGTCGACAACACCGTCGCAACCAACGGTCGCGCGGTACTCTTCCAGCGCAAAGACTACACCAA…
PMK	c377815_g2	Zymoseptoria tritici IPO323 ERG8, Phosphomevalonate kinase (ERG8), partial mRNA	GCTCGCAGCTACTCCACCGTCGAAGCTTTATCCTCGATCAGCAGCGCAATCGCATCATAACCGCCCGCACCAGGCACAGTGCCACCAACAACACCTGGCACGGCTTCACACGCATCGATCAGCTTCGTCTGCGCCGGCGGCTCGATCGGCACGCCGCTCTTCTCGCCCATGGCGCGGATGTTCTTCCTGATGGACTTGAAGCAAGCTTTCAGCGAAGCGTAATCCGGCGAAGCAGCAGCAGAAGAAGTCTCAGCCAGAGCACGCATCTCTCTCGCAAGCGCCTCGTTCGCCGCCTGCAGATCCCTCCACACGCGGTCCGCCTCAGCGGGCTCCTGCTTCCGCCAGTCGAGCACCTTGCGCACCATTCCCGGCGTGCCGCTGCCGCAGGAGACGTCGCAC…
MVD	c375580_g1	Zymoseptoria tritici IPO323 MVD1, mevalonate pyrophosphate decarboxylase (MVD1), partial mRNA	CACCAACATCCACCTCCCTCCGCAATACCACAACAATGGCCACCGACCAGATCTACCGCGCGAGCACTTTCGCCCCCGTCAACATTGCCGTCATCAAGTACGTCGTTGCCATTCATGAACAATCCCACCATCCATTCATTTACCTTCCAACTCTAACCCCTCCATCTGTAGATACTGGGGCAAGCGTGACACCAAACTCAACCTGCCCACCAACTCCTCCCTCTCCGTCACCCTCTCCCAAGACGACCTCCGCACCCACACCACCGCCTCCTGCAGCTCGACCTTCTCCCAAGACTCCCTCACCCTCAACGGCAAGGACCAGGACATCTCTGGCGCCCGCACCCAAGCCTGCTTCCGTGAGCTCCGCCAGCTACGAAAGGATGTCGAGGCCAAGGATGA…
	c324991_g1	Fusarium fujikuroi IMI 58289 probable MVD1-mevalonate pyrophosphate decarboxylase (FFUJ_07016), partial mRNA	TTTCAGCTTCAAAATTCTCTGTATATCATTCCAACATGCTATTTACTTCACTAGATCTTTTATATCCCCGTCTATCGTCGAACAGCCTGACCGTCCTCTCCAACGAGGTATTCATCAGTCTTGATAGGACCCTCACCAACACCAGTGGAAATAACTCTGCTCACACCCTCCTTCAGAGTAGAAGCAAGAGCACTCTCAAGCTCAACGCTAGACTTGGCGCTAGCAGCACCCTCCTTGAAACCGCCAACACCCTGGAGCGCTTGGTAGAAAGTACCGACAACAGTATCAGCATCCTTCTCCTCGTAGTAGACAACACAGTTGGGACCAGCGTCGAAGGTGTAGGCGGCAATGGTCCTGCCAGCCTTCTCGTTGATGTACTCAACAGCACGAATAGCAGCG…
IPI	c243269_g1	Marssonina brunnea f. sp. 'multigermtubi' MB_m1 isopentenyl-diphosphate delta-isomerase (MBM_03281), mRNA	CAATCCGCTGTCCAAATGCTCCCACCACTCAAACAACAAGGAGTTGCAAATAAGCTTGAACCATGGGGTGAACTTCAGAGCAGGGTCCTCGAACATCTTCTTCAATCCGCTGTCCAAATGCTCCCACCACTCAAACAACAAGGAGTTGCAAATAAGCTTGAACCATGGGGTGAACTTCAGAGCAGGGTCCTCGAACATCTTCTTCAATCCGTCCGCGGTAACATACGTCGTATCTTGGACTTCGTTCAAGTTGGGCTTAAGATCAACATTGGCTTTAATGAAGAGGATATAATCGATCTCGTGCTCGCCCCATTTGCCATCACTGGGTGCCTTGTAGTGAATTCTTGTCAAGAATTTGAATTTCTCGAAGGGAACTTGCGCAGCGGGGATTCCGAGCTC…
	c412478_g2	Haematococcus pluvialis idi mRNA for IPP isomerase, complete cds	GTCCAGGATCCGGTGGATGGTCTCTCTGTCCACCATGGCTTCAGTCCCCAGGGTCTTGTCCAGGTCCCCCCACCAGGTGGCCAGGAACTTGTCCACGATGATGCGGAACCAGGGCGACCACAGCAGGCCGCTGGAGGGGGACATCATCACTCGCAGCTCCTCTTCGCTCACGTACGCCGTGCCCTGGACCTCCTCCGGGTTGGGGTGCACCCCCACATCCGCACGCGCAAACAGGATGTAATCCATCTCGTGCTCCCCCCACTCTGCTCGCGGTCCGTACGTCCCCGTGTCAGCCGCGCAGTAGTGCAGCCTGGTGAGGTACTTGAAGCTGTGCGCCGGCAGCCCCTCTATGCCCAGCTCGTGCCTCAGTTTCCGCACCGCCGCCGTTTTGGCGCCCTG…
	c412478_g3	PREDICTED: Enhydra lutris kenyoni isopentenyl-diphosphate Delta-isomerase 1-like (LOC111158623), mRNA	GGGGGGGGACTGCGACCGCGACTCCGTGGTGTACCTGGGGGAGCCGGATGGTCCCTCCTGTCACACGGGTGCCCACACATGCTGGTTCAGCCAGGCTGCGGAGCAGAGTGGGGAGGTGGTGCAAGCCGCGGATGAGGAGGGGCGGGGTTGTTCGCCTCTGCCCACCATCCTGGCCCTGGAGGAGACCATCCAACAGAGGAAGCTGGACAGCGACTCAGGCAAGAAGTCGTGGACAGCCAAGCTGCTCAAGGACGAGGCACTGCTCTGCTCCAAGATCAGGGAGGAGGCGGGGGAGCTGTGCCAGAGCGCAGAAGAGGCGGAGGGCAAGGACAGGGTAGCGTCGGAGATGGCGGACCTGCTCTACCACTCCATGGTCCTGCTCAATTCCCAGGGCGTCAG…
	c381868_g1	Fusarium oxysporum f. sp. lycopersici 4287 isopentenyl-diphosphate delta-isomerase partial mRNA	CCCCGTGCACCGTATGCCAAGTCTGGGTCTGGCACTTACACTGCTTCCCCTTTCGTTTTAGGCATTTTCTCTCCTTGACTCGTTATCCATATATCGTTACATGCGTCTAATCTCCTGCTCGTTCATGTACTTATTCAAGCCGGAGTCGAGGTTCTGCCACCACTCAAAGAGCATAGAGTTGCAAATGAGCTTGAACCAAGGTGTGAAAACCAGGCTGGGGTCGTCGAATTGTTGCTTGAGCTTCTCGGGAGTGACGTATTGCGTATCTCTGACCTCGTTCTTGTTGATGTCGAGATCGACGTTGGCCTTGATGAAGAGGATGTAGTCAATCTCGTGCTCACCCCACTTGCCGTCGCTGGGGGCCTTGTAGTGGATTCGGGTGAGGAAATGGAAATCCTC…
	c382558_g1	Zymoseptoria tritici IPO323 IDI1, isopentenyl diphosphate:dimethylallyl diphosphate isomerase (IDI1), mRNA	GAGGCAACTGAATACGACACAATACAACACACAGGCAACTACCACGGTCTTTACCAGCAAATATGAGCGCCACCACTACCACCACCCAGACTCAGTCTGAGTACACAAACAACATCTTGCGCCTGTTCCCTGAGATCAACACCCAGCTCGCCGCCCAAACACAGGCCCCTGCCACCCAGGACAGCGATCTCGCTGGATACGATGAAGAGCAGATTCGTCTGATGGACGAGGTGTGCATTGTTCTGGACGAGAACGATGTTCCCATCGGCAGTGCCAGCAAGAAGGTTTGCCACCTTATGGAGAATATCAACAAAGGCCTCCTGCATCGCGCATTCTCCGTCTTCCTCTTCGACTCTGAGGACCGCCTGCTGTTGCAGCAGAGAGCATCCGAGAAGATCA…
	c402962_g5	PREDICTED: Dendrobium catenatum isopentenyl-diphosphate Delta-isomerase I-like (LOC110103277), mRNA	CTTTCTCCACATGATCCCACCATTTCATTAGGAAATTGTCGACAACCAGACTGAACCATGGCGAGAGTTTAATGCCTTCCTCCCCAGCTTTGGCTTTCCGCAACAGCTCATTGAGTTGGGCTCTATTCACATACATAACGCCGGCAACTTCATTTGGATTTGGATTCAGCTTGACGTCGCGGACAACAAAAAGTAGATAATCTAGCTCATGTTCCCCCCATTTTCCATCGGATGGGGCCTTGTAAAGAATGCGTCCAACAGGAATGAACTCTTCCACAGGAAGGTCCTCTGGGGGAATCCCAAGTTCATCTAATAGCTTCCTCTGTGCAGCATTTCTAACCCCAAGAAAATTCTCCTCTATAAGCTCAGATTCACGATAGAGAGGATGGCTGCAACAAG…
DXS	c382607_g2	Auxenochlorella protothecoides 1-deoxy-D-xylulose-5-phosphate synthase 1, chloroplastic partial mRNA	GTGATCTCAACCTCACAGCAGTGCTGAACACAGACGAAAATCAGGCGCTGTGAGTCGTCTCTAAGCCACTCTGATCAAGCTCAATCTCCTGCGCACGCCAGAGGTAACGACCAGAGCTCGCAGCAGGGACAGCCCTGCGGCCCATCATCACACACTGGCACGTGTGCAACAATGCTGCATGGTGTACTGGCTGTCAAGTATCCATGGATCCATGGATAAAGGTGCCAAAAACGGTAACTTCTCAGTTCTGTCGCGCCTGACATGGGCGGCCCCCCATGCTTCATCGGGCGTCTGCATCCGCTAGCCCCTGCCCCAGCAACCGAGAGCTGCAGTGCCGTAGTAGCCCCGAGGTGTTGTTTACAAGTTCATGTCGGTGTTTTCCCCAAAGACTGCAACTTC…
	c382607_g1	Auxenochlorella protothecoides 1-deoxy-D-xylulose-5-phosphate synthase 1, chloroplastic partial mRNA	CGACAACCAGCAGGTGTCGCTGCCCACCCAGTACAACGGCAAGAACCAGGAGCCCGTGGGCGCGCTCAGCAGCGCCCTGGCTCGACTCCAGGCCAACCGCCAGCTGCGCGAGCTGCGCGAGATTGCCAAGGGCGTCACCAAGCAGCTGCCCGACGTCATCCAGAACGCCACGGCCAAGATCGACGAGTATGCGCGCGGCATGATCTCTGGCACCGGCAGCACCCTGTTTGAGGAGCTGGGCTTCTACTACATTGGCCCCGTGGACGGGCACAACATGCAGGACCTGGTGGACGTGCTGTCGGAGATCAAGGCGACGGAGACAGTGGGGCCGGTGCTGCTGCACGTGGTGACGCAGAAGGGGCGGGGCTACACCCCTGCCGAGACGGCCTCGGACCGCAT…
	c385678_g1	Coccomyxa subellipsoidea C-169 1-deoxy-D-xylulose 5-phosphate synthase partial mRNA	CTGCGACATCATCAACACCGTCTCAAAGACTGGCGGGCATCTGGGAGCCTCGCTTGGGGTTGTGGAGCTGACTGTGGCCCTGCACCACATCTTCAACACACCTGATGACAAGATCATCTTCGATGTGGGCCATCAAGCTTACGGGCACAAGATCTTGACGGGGCGGCGGGACAGGATGCACACCATTAGACAAACTGGAGGACTCTCTGGTTTCACGAACCGCAGCGAGAGTGAGTATGATCCTTTTGGGGCGGGCCACAGCTCCACATCTGTCTCTGCCGCTTTGGGAATGGCGGTTGGGCGTGACTTCAAGAACCGGAAAAACCACTGCATTGCGGTGATTGGGGATGGAGCCATCACAGGGGGCATGGCATACGAGGCCATGAACCACGCTGGATT…
	c383947_g1	1-deoxy-D-xylulose 5-phosphate synthase [Coccomyxa subellipsoidea C-169]	CGAGGCTCCCAGATGCCCGCCAGTTTTGGAGACAGTGTTGATGATATCGCAGCGCAGCTCCTTGCACAGCTGCCGCAGCTGGGCCTTGTTGAAATTCTTGATGTGCACCGGGTAGTTGACAGTGTCCAGTAGCGGTGTGGGCGGGCGTGCCCCCAGCCATCCCTGGATCTCATCAGAGCTCAGCTTGTCCCACCCGTCCTGAGGGTTGGAGCTGCTCAGGTTCCCCCTCCTAGCCGGCTCAGCTGCACACTTCCTTGCCCTCTTCTGCCCCTTCTGGCGCAATGGCCTCCCTCCATCGAGTAAGGATGGTGCTAGAGGTCTGCTTGAGAGCTTCGAAAATGGCTGCTCTGTAATCTGGCCCAGAGCGCCAGCAATGTTAGGCAAAGCCATATCCTTCAC…
	c406425_g1	PREDICTED: Dendrobium catenatum probable 1-deoxy-D-xylulose-5-phosphate synthase 2, chloroplastic (LOC110098449), mRNA	TCCACCCTTTTTATTTCCAAATTAAAGAAACAAAACAGAAAACATGATAGCATTGGAAGTAAGAATGATTCCAAGTTGAAGGAACTTTCCAATATACTAACTATCTACAAAGTCTTAAGAACAATGCAAGAAAACAAATGAAGAATATACAAATAAGAAGGCTTGTACTGATCCCAACTAACATAAGAACAGATACAGAGATAAAACAACAAAGAAAACACCCTATATTGCGTCTCCCAATATCTTCACCAATGGAAGATAGAAGAACCAAAAGCCTTGGGAGAGTTTGATGTCTCTTTTGGGACCAATAAGAGTACAGAATCAGACCGTTTGGTTCTTCATTCTTTCCTCATTTTTAAATTTCACACACTTCACTTTAATTGCAAAGCTTCCTTTGGC…
	c385029_g2	Porphyra yezoensis putative plastid 1-deoxy-D-xylulose 5-phosphate synthase precursor (DXS) mRNA, partial cds; nuclear gene for plastid product	CGCAGCTGTTGTAGACGTGCTGAACGTAGTATCGTTGCAGTGGAAGCCGTTCTCGTCGCGTTGCTTTTGAACAGCTGGCAGAGTATAGCTGCGGACTTGGTGCACTGAGCGTTTTCCGGCCTGGAGCCACATCATGCAGGGCCTCACCCGTAGTGCAGCCCAGGAGCGATCCTGTGGCGCACCATCAGCATGCCAAGGTACCGCAGGTTCTCGGCCAGTGCTCAGTAGGATCGCAGCTAAACGCACCAGCAAACAGAACCGGAAACCCAGCCATGTCGCTCGCAGCTCACAGAGGCCAGTGCCACCAGCCACTCAGATTGAGTGGGATAAGATATCCACAGACGACATCGATACATGGGACGAGCAGTACGGCCCCCCCACCCCCCTGCTGGACACAGT…
DXR	c415809_g2	1-deoxy-D-xylulose 5-phosphate reductoisomerase, chloroplast precursor, putative [Ricinus 1-deoxy-D-xylulose 5-phosphate reductoisomerase]	GCTTGCTGATTCAAACGCTTGGAAACAACATGCAGCTCGGCAACCCCAGCACCGGCAGCGTATTGCAAAGGGGTGCTGCAAAAACATGTTTGCTTCGGCCCTGCCCTGGCAGGCATCAGCGTGTGCAGACGCACGTGCGTGCAGACAGCAGTAATGGCCATGGACCGCCGCCGGCATGGCCAGGGCGGGCGGTCGCGCCTGCAGAGGCCGAGAAGCGATCCGGGCCTAAGAAATTCTCGCTGCTGGGCAGCACCGGCAGCATCGGCACGCAGACGTTGGAGATCGTGGCTGAGAACCCCGACCGATTCGAGGTCGTGGCCCTGGCAGCCGGCTCAAACATCGAGCTCTTAGCAGAACAGGTGAGCCAATTCCGGCCGCAGCTGGTGGCGCTGCGGGATG…
	c415809_g1	PF02670.13|DXP_reductoisom|1-deoxy-D-xylulose 5-phosphate reductoisomerase|m.78720:68-194;PF08436.9|DXP_redisom_C|1-deoxy-D-xylulose 5-phosphate reductoisomerase C-terminal|m.78720:209-292;PF13288.3|DXPR_C|DXP reductoisomerase C-terminal domain|m.78720:324-445	ATTCACTGCAAACTGCAGACAATTCATCACAGAGACGGAGTGGAAACTGATCGCTTGGAGGACGTAAGAACATAGGGATACGCAGGCAAAATTCCAGACTTGCATGCACCAAGTCATCCCTTCATATTTCTGAGCAAAGTGCACAATGCACACGCATCATACCCTGGACCTCGGGCGCACGTCCACACATCGATGCGTAAGCAGCCAATTCCGTCTGAGGCAGTGCAGAGTATCTGCTAGCTCTAATGGCAGCAACGGGACAGGGGGCCATGTGGTGCCACCGGCTTGGCCTGGCAGGGCGGTCATCGACCCCAATTTCAAGCCCAGCTCGACAGCAAAGAAATTCAGCCTGCTGGGAAGCACTGGCAGCATCGGCACGCAGACGCTGGATATAGTAAG…
CMS	c394598_g2	2-C-methyl-D-erythritol 4-phosphate cy [Coccomyxa subellipsoidea C-169]	GCACGCTTGGAGTAAGCGACCATGAATGCATTTCACCTCAATACATCGCGTGGTGGATTTTCCAGGCGTGCACCCGGCATCAGCGGCCCATCCCATGCGCCATGCACCTCCTTGAGAGCAAGAGTAGAACCCGTTGCACATTGCAACCGTTGTCATGCTGCAATTCAGAGGCATAAATGTCGTTTGCAAGCCCGGCAAGGTTGCGCAGCAAGCACAACTTGCAGAAATCGATACCTAGTGTGCAAGGCTGAAGCCTTAGAGGGCAATGGTGTTGCGGCAGACTCTGTAAGCATAGTCCTTCTAGCTGGAGGCTCAGGCAAGAGAATGGGGGCGCCCATACCCAAGCAGTACCTGGAGCTGGCCGGGCAGCCCATAGCCATGTACAGCCTGCAAGTGTTT…
	c393610_g1	2-C-methyl-D-erythritol 4-phosphate cy [Coccomyxa subellipsoidea C-169]	AAGTACTGCACCAGTGCATGATCACCTCTTTCCATGTAACACATCGTGTCAGGCTGCCTAGTCTATGTAACAAAACTGAGGCCCTTTCAAACGACGGCGCGAGCACTTGTATGGCCACCAGCTAAATCAGGTTTCAGGGTAAAGACTAAACCTTGATGCAATCACCCTCCCCCTCACTCATACTCAAGACACCGACACCTCTCAAAAAAAGACTACCGATCCTCAGATCGTCCTTTTAGCTCTACCCAGATACAAAGCACCTCTCACACTAGGCACCTCTAAAGACCGAGAATCCTAGAATCCAGACAAAATTCATCCCACACCACTCCTTGCACGCTCATCCTCTCACTCACTCACGTAATTTTCCCCAACTCATCTGCATGAGGTGACTGTGAACTC…
CMK	c394910_g3	4-diphosphocytidyl-2-C-methyl-D-erythritol kinase [Coccomyxa subellipsoidea C-169]	TTCGAGAGAAGACCGGGTCCACGCAGCACATGCGGATTAAGCTCGAAAAGCAGGTTCCCACAGGTGCTGGCCTGGGAGGTGGCAGCGGGAACGCAGCCACCACTCTGTGGGCAGCAAATGAGTTGACCTCCAGGCCGGCATCAGAGGCAGACCTCCTGCAGTGGTCGGGAGACATAGGCTCCGACATCTCCGTGTTCTTCTCAGAAGGAGCGGCGTACTGCACTGGCCGGGGTGAGATAGTGGAGAACGTGGAGCCCCCCCTGCCTCTGGACACACCACTGCTGCTGGTGAAGCCCCCCATCGGTTGTTCCACGCCTGCCATCTTCAAGGCCCTGGACCTGGGCCAAAGGAGCACTGCCGACCCGCGAGACCTCCTCCGACAGCTGGCCTCGGAGCCCA…
	c394910_g2	PF00288.23|GHMP_kinases_N|GHMP kinases N terminal domain|m.224945:156-195	GTCGAAGATTGCCTGTGCTGTCTTACATTGCCATCTCCATCCGATCCATAGGCGATCTGCGCCTGTGAGTGTGGACATCATGCTCACGCATAGACTGCACTCACAAAATCCCCTCGTCATTGATGCTGGACTGTTCCGGAAACCATTTACAGCTTCCTGTCCTCGATCACAGAACAGAAAGACACGGTATTGCTGCAAAGCAAGCACAGCAGAGCTTTCCCTTTTCTCACCCTCAAAGGTGAATTTGTTTCTCAGGGTGGTGCAAAAGCGGCCAGATGGCTATCATGACCTGGCCAGCTTATTCCATGTGATCGACATGGGGGATGACATGCACTTTGAGGTGTTGCCAGGCGCCACAAAGGACGAGCTCATCTGCGATATGGAAGGAGTGCCGCTCGA…
	c394910_g1	4-diphosphocytidyl-2-C-methyl-D-erythritol kinase [Coccomyxa subellipsoidea C-169]	AAACACTTTGCTTCACGTCCCACAAACCATATACTTTCCGGCTCTTGCCTGCGGACCTAGTTGCAGTACCAGGTAGTGGTCAGCGCAGCGGCATGTGCAAGTTACAGTCGACTACTCACAACTTTGGGCTTCATAGCGGCCACTGTGCTGGCTTCCCCAGATACATGCACAGTCTCAATATTAGGCCGCAAACATTGATCAGGGCCAGCATCAGGCACCACAGCTGTCGGCAGCAGGCCAGGGCTTCAGCACCAGATGGGAGAGAACCCGCATGCAGTGCTCAGATACAGATGGGACGGCTGCCTTTGGGGTTGCTGGCGCCCGCCTCCATAGCCTTACCGGCCAGGGCAGACGTCTCAGAAAGCCTTCAACAGGGCTCGGCACTGATACAAAAGGACG…
MCS	c409762_g3	2-C-methyl-D-erythritol 2,4-cyclodiphosphate synthase [Chlamydomonas reinhardtii]	AGTTGGACATGGGTGGGATCTGCACAGGCTGGAGGATGGCAAGCGGCTGGTGATCGGGGGAATTGATGTGCCACACACCAAGGGCACGATAGCGCATTCGGACGGAGATGTGGTGCTGCATACGATCACAGATGCAATCCTGGGCGCACTGTGTCAGCCAGACATAGGCCAGCTCTTCCCTGACAACGACCCAAAGTGGAAGGGGGCCGCCTCGGACGCTTTCCTGCTGGAGGCGGTGAGGCTGATGGAGGGCAAGGGGTACAGCATGGGCAACATCGACATCACCATCATTGCCGAAAAGCCCAAGATTTCGCCGCACAAGCAGAAGATCCTCGACAACCTGTACGCCATCTTGAAGACGCCCGCCGACACGATCAACCTCAAAGCCAAGACATCGGA…
	c186997_g1	Monoraphidium neglectum 2-C-methyl-D-erythritol 2,4-cyclodiphosphate synthase mRNA	GTGACAGGCAATCGACCGGTTCTCCCCCAAGCTATCCACCTTCTCGTGGGTTTTTGCCTTGAGGTTGATGACCGAAGGGTGGGCGTCCAGCAACGCGCACAGGTTGTCTCGAATCGCATCCTTTACCGGTGACAGCTTCGGCCGCTCGGCAATGATGGTGGCGTCCAGGTTGCCGAGGGAGTAGCCGTGCTCCCGCATCAGCCGCATTGCCTCCCTGATGAACACATCCGAGTTGGCGCCCTTCCACTTGGGGTCGTTGTCCGGGAACAGCTGCCCGATGTCGGGCAGGCAGAGCGCGCCCAGCAGCGCGTCCGTGATGCAGTGCAGCAGCACATCCCCATCCGAGTGTGCCACACAGCCACGGGTGTGCGGCACATCGATGCCGCCAATGATGAGCGG…
	c398609_g1	2-C-methyl-D-erythritol 2,4-cyclodiphosphate synthase [Chlamydomonas reinhardtii]	GCTGATCATCCCTGCTTCCAAGTCATTGGCTGTGATGTTCACGAAGCAGCTGAGAGACTTCCGACACGCCCCGTTCAAGGCACAGGGTACACAGGGCATCAACCGGAGGACAAGCCGCCCGGCCCAGACCCGCTGCTCTGCTGCAGCAGCCAGAACCACGAAGCCGCTGCCGTACAGAGTTGGACATGGGTGGGATCTGCATAGGCTAGAAGACGGGAAACGGCTGGTGATGGGAGGCATTGATGTGCCCCACACTAAAGGCACAATAGCCCATTCAGACGGGGATGTGGTGCTGCACACCATCACAGACGCCATCCTGGGAGCCCTCTGTCAGCCCGACATAGGCCAGCTGTTCCCAGACAAGGACCCCAAGTGGAAGGGGGCTGCCTCAGACGTCTT…
TDC	c384508_g1	aromatic-L-amino-acid decarboxylase [Streptomyces bingchenggensis]	AAGCCATTGCTCCAAAGAGGGGAAAAATGGATTTTGATAAAGATAAAATTCAATCTTTGCTACAAAAAGTTAATAGTAGGCTCCTAGAATACTTATCTTCAACAAATCCAATTATCCCCTCGAATTCCCAACACGCAACCCAACAAACAAGTTCTGCTCCTCCAGCTACCCCCAAGACCTATAGATTCGGAGGAGTTGGATTTTCTCCTGTGGAAATGAGGAGAAGGTGTTTGGAGAAAAGAGAACCGACCCCTCCAAGTTCTCCTACATTAAGAAGGCGCCGATCTATTGCTGAAAGTTATAGTGGCAGTAGTAAGTCCAATCACGGTACACAATTCACTAGTCTAATTAACACCAGCACGGAGTATGGTGGGAATACAGCAAGTACAGACCAAGAAA…
TSB	c388111_g1	PREDICTED: Dendrobium catenatum tryptophan synthase alpha chain (LOC110110479), mRNA	TTTTAAATCTCTAAAAAAACTTTTAATAATAATAATAATAAAAAGTTTCAAGCCACCCATTCCACATTTCCATAGCCATATTTATCAACCATATCGATCAAAACTGATTGAAGTGATGCTCTATAATTCCTTGTAAAAAAAAAAAGTCCTTTTAGAGTGAAGTTCTCAAGGCACTGCAGCCTTAAGCAGCTTCGTGAAGCTTTCCAGCTCCTTCAATCCTTCTTCAGGGGATTTGGCCTCAGCCAAGATCTTCACCATGGCACTACCAACAATCACACCATCTGCTCCCCAGCAAGCAACCTGTTTCACATGCTCTGGTTTCGATATGCCGAAACCGACCGCAACTGGTTTATTTGTTGCCTTTTTAATATCCTGAAGCAGAGATTGCACACGCAAACT…
	c397387_g3	PF00290.17|Trp_syntA|Tryptophan synthase alpha chain|m.267627:1-239	GGAGATCCGGATTTGGAAACAACCGAGAAGGCTCTTCTTGCTCTGGATGAGGCCGGCGCTGACGTCATAGAGTTGGGCGTCCCATACTCGGATCCATTGGCGGATGGACCGACGATCCAAGCAGCTCACACGCGTGGGCTGGACAGCAAAACCACTGTGGACAAGGTGATGGGGCTAGTGGCCAGGGTGTCGCCGCGGCTGCGAGCACCCATCATCATTTTCCAGTACTACAACCCCATCCTCAGGAAGGGCCCGGAAGAGTACTGCCGCCAAGCCAAGGAGGCAGGGGCAGCAGGCATATTGGTGCCGGACTTGTGCCTGGAGGAGACGGAGGTGATGCAGGCCGCCACCAAGGCGGCAGGGCTGGAGCTGACGCAGCTGGTCACCCCCACAACCCCA…
	c405809_g2	Neurospora tetrasperma FGSC 2508 tryptophan synthetase mRNA	TGCACGTCCTTGTCACCACGGCCAGACAGGCAGATGACAATGTTTTCGTCCTCCTTCATCGTCTTAGCGAGCTCCATGGCGCCGTAGATGGCGTGGCTGGTCTCGAGGGCGGGAATGATGCCTTCGAGCTCGCTGAGGTTCTTGAAGCCGAGGAATGCTTCGGCATCGGTGGCGGCAATGAAGCGTGCGCGGCTGCTGTCCTTCCAGCCTGACAGCTCAGGACCGACACCAGGGTAGTCGAGACCGGCGGACACTGAGTGGGTGTCCTCGATCTGGCCATCCTCGTTCTGTAGAATGTAGGTGCGCACACCGTGGAGGACACCAGGCTTGCCACCAGTGAGAGTAGCACTGTGACGGTCGGTTTCAACACCGTCACCGCCAGCCTCAACACCGAGCAAC…
HDR	c421755_g2	4-hydroxy-3-methylbut-2-enyl diphosphate reductase [Chlorella sorokiniana]	GCCAGTCTGAAGGTCCATTTACCGACCATGCAATGATTGCCCTCCAAGTCATCAACGATTGCCCTCTGACTTATCGATTTCATCCATCTTTCCGTCATATCCAATGATCTATGACCACAAATGCAAGCTCACCTCCGAGCGACCACTATCACTAATCGTCTAATTTCGCAGCAGCGTAATTGCCATGTCAGTAGAAAGTATCCTCAATCGTTGAGCAAAATGCTGGGAACTTCCACACAGCAGAGGCCCCTTGCCACTCTGCAGGTATGCCTACAAGGGCCTGCCAATGCCAAAAAAACCAGCAGCAACCACTGTCCCCTCAGCAGCACAGCAGTGCAAATGGCTGCATTGCCATTGGCACCATGCCTACACACAACCAGTCAGGATCCGTTAAGCTAG…
	c353140_g1	Auxenochlorella protothecoides 4-hydroxy-3-methylbut-2-enyl diphosphate reductase partial mRNA	GGATGATCTCGTTGGTGATGTGCAGCTCGGCGTCGGGATAGCGGTGCCGCGCCTCGTACGCCATCTGCACCGCGCGCTCCACGCCCCAGCAGAAGCCGTAGGCCTCTGCCAGGATGACGGTGATGCCGGCCTGCTGCCAGGTGTTCCCCGTCTCCCGCATCTGGGCCACCAGGCCGGTGCGGGAGTAGCCCACGCCGTGGGCGTCCATGGACTGCAGGGGGCCCTCCTCGTTGGTCAGGCGCTTGGTGTAGGTCCCGGACTTGGACAGGGAGCGGCGGAAGGCGCGGGCGTCCAGCTTCTTGGCCTCACCCTCAGGCTTGGAAGCTGCCAGCTCCAGCACACGGGCGGCGTCCTGGGCGCTGGCAGCCCGGACCACGACCGGGTGCGTGCTCCTGCCGG…
